# Supplementary material for: Systematic benchmarking of high-throughput subcellular spatial transcriptomics platforms across human tumors
Source: Nat Commun. 2025 Oct 17;16:9232. doi: 10.1038/s41467-025-64292-3 (PMC12534522; doi:10.1038/s41467-025-64292-3)
Supplement: Supplementary file 4 — Supplementary Data 1 [file 41467_2025_64292_MOESM4_ESM.xlsx]

## Sheet: Clinical information
Sample	Gender	Age	Biopsy or Resection	Pathological diagnosis	Cancer type	Stage	MSI	Date of surgery	Surgery site	Primary / Metastasis	Chemotherapy sensitivity	Number of postoperative chemotherapy cycles	Postoperative treatment	Recurrence	Survival
Benchmark_01	Male	58-62	Resection	Moderately differentiated hepatocellular carcinoma with hemorrhage in segment 5 and 8 of the liver. Tumor size: 6 x 5.5 x 5 cm. The tumor does not invade the liver capsule, and no clear vascular tumor thrombus or satellite nodules are observed. The liver parenchyma at the cut margin is free of cancer. Surrounding liver tissue shows nodular cirrhosis, with proliferation of small bile ducts in the …	HCC	A	/	2024-04-08	Liver segments S5 and S8	Primary tumor	/	/	Atezolizumab + Bevacizumab	Non-recurrence	Alive
Benchmark_02	Female	47-51	Resection	High-grade serous carcinoma with necrosis in both ovaries. The larger tumor measures 13 x 10 x 9 cm, while the smaller one is 9 x 6 x 3 cm. The tumor involves both fallopian tubes, the cervix, and the deep myometrial layer of the uterus. Bilateral parametrium shows cancer. Cancer is also present in the appendix, abdominal wall lesions, diaphragm, part of the liver, greater omentum, as well as the…	OV	IVB	/	2024-04-08	Uterine adnexa	Primary tumor	CR；Platinum-sensitive	6	6 cycles (Liposomal Paclitaxel injection 240 mg + Carboplatin injection 600 mg); 4 cycles of Bevacizumab 500 mg targeted therapy.	Non-recurrence	Alive
Benchmark_03	Male	84-88	Resection	Ascending colon carcinoma (T4aN+Mx), high-grade villous tubular adenoma with focal malignant transformation	COAD	IIA	MSS	2024-04-19	Right colon	Primary tumor	/	/	/	Non-recurrence	Alive
