# Supplementary material for: Systematic benchmarking of high-throughput subcellular spatial transcriptomics platforms across human tumors
Source: Nat Commun. 2025 Oct 17;16:9232. doi: 10.1038/s41467-025-64292-3 (PMC12534522; doi:10.1038/s41467-025-64292-3)
Supplement: Supplementary file 6 — Supplementary Data 3 [file 41467_2025_64292_MOESM6_ESM.xlsx]

## Sheet: Sheet1
Platform	Panel size	Resolution	Type	Probe usage	Embedding	Images
Stereo-seq v1.3	Whole transcriptome	0.5um	Sequencing-based	No	Fresh frosen	H&E on the same section
Visium HD FFPE	18085	2um	Sequencing-based	Yes	Formalin-fixed, paraffin-embedded	H&E on the same section
CosMx 6K	6175	0.1um	Imaging-based	Yes	Formalin-fixed, paraffin-embedded	DAPI and H&E on the same section
Xenium 5K	5001	0.2um	Imaging-based	Yes	Formalin-fixed, paraffin-embedded	DAPI and H&E on the same section
