# Supplementary material for: Systematic benchmarking of high-throughput subcellular spatial transcriptomics platforms across human tumors
Source: Nat Commun. 2025 Oct 17;16:9232. doi: 10.1038/s41467-025-64292-3 (PMC12534522; doi:10.1038/s41467-025-64292-3)
Supplement: Supplementary file 9 — Supplementary Data 6 [file 41467_2025_64292_MOESM9_ESM.xlsx]

## Sheet: Sheet1
Cell type	Marker gene
Fibroblast	COL5A2
Endothelial	CD34
T	CD3E
B	MS4A1
Plasma	MZB1
NK	NCAM1
Macrophage	CD68
Neutrophil	CSF3R
Epithelial	EPCAM
