# Supplementary material for: Systematic benchmarking of high-throughput subcellular spatial transcriptomics platforms across human tumors
Source: Nat Commun. 2025 Oct 17;16:9232. doi: 10.1038/s41467-025-64292-3 (PMC12534522; doi:10.1038/s41467-025-64292-3)
Supplement: Supplementary file 12 — Source Data [file 41467_2025_64292_MOESM12_ESM.zip]

Archive with 18 entries (17 files):
- Source data/
- Source data/Source data for Figure1.xlsx
- Source data/Source data for Figure2.xlsx
- Source data/Source data for Figure3.xlsx
- Source data/Source data for Figure4.xlsx
- Source data/Source data for Figure5.xlsx
- Source data/Source data for Figure6.xlsx
- Source data/Source data for Supplementary Figure10.xlsx
- Source data/Source data for Supplementary Figure11.xlsx
- Source data/Source data for Supplementary Figure12.xlsx
- Source data/Source data for Supplementary Figure13.xlsx
- Source data/Source data for Supplementary Figure14.xlsx
- Source data/Source data for Supplementary Figure16.xlsx
- Source data/Source data for Supplementary Figure2.xlsx
- Source data/Source data for Supplementary Figure3.xlsx
- Source data/Source data for Supplementary Figure4.xlsx
- Source data/Source data for Supplementary Figure5.xlsx
- Source data/Source data for Supplementary Figure7.xlsx
