# Supplementary material for: Systematic benchmarking of high-throughput subcellular spatial transcriptomics platforms across human tumors
Source: Nat Commun. 2025 Oct 17;16:9232. doi: 10.1038/s41467-025-64292-3 (PMC12534522; doi:10.1038/s41467-025-64292-3)
Supplement: Supplementary file 12 — Source Data [file 41467_2025_64292_MOESM12_ESM.zip › Source data/Source data for Figure1.xlsx]

## Sheet: Figure 1c
Gene	Tissue	Platform	Expression
CD34	COAD	CosMx 6K	1.25714
CD34	COAD	Stereo-seq v1.3	1.21342
CD34	COAD	Visium HD FFPE	1.09624
CD34	COAD	Xenium 5K	1.54137
CD34	HCC	CosMx 6K	1.13972
CD34	HCC	Stereo-seq v1.3	1.07271
CD34	HCC	Visium HD FFPE	1.02566
CD34	HCC	Xenium 5K	1.43794
CD34	OV	CosMx 6K	1.23009
CD34	OV	Stereo-seq v1.3	1.07367
CD34	OV	Visium HD FFPE	1.10109
CD34	OV	Xenium 5K	1.34006
CD3E	COAD	CosMx 6K	1.18766
CD3E	COAD	Stereo-seq v1.3	1.09735
CD3E	COAD	Visium HD FFPE	1.05622
CD3E	COAD	Xenium 5K	1.90778
CD3E	HCC	CosMx 6K	1.07241
CD3E	HCC	Stereo-seq v1.3	1.06034
CD3E	HCC	Visium HD FFPE	1.02366
CD3E	HCC	Xenium 5K	1.86624
CD3E	OV	CosMx 6K	1.14556
CD3E	OV	Stereo-seq v1.3	1.02919
CD3E	OV	Visium HD FFPE	1.04809
CD3E	OV	Xenium 5K	1.72829
CD4	COAD	CosMx 6K	1.20553
CD4	COAD	Stereo-seq v1.3	1.10983
CD4	COAD	Visium HD FFPE	1.10726
CD4	COAD	Xenium 5K	1.55603
CD4	HCC	CosMx 6K	1.08006
CD4	HCC	Stereo-seq v1.3	1.05261
CD4	HCC	Visium HD FFPE	1.03081
CD4	HCC	Xenium 5K	1.38144
CD4	OV	CosMx 6K	1.1943
CD4	OV	Stereo-seq v1.3	1.04829
CD4	OV	Visium HD FFPE	1.14613
CD4	OV	Xenium 5K	1.63324
CD68	COAD	CosMx 6K	1.34232
CD68	COAD	Stereo-seq v1.3	1.17239
CD68	COAD	Visium HD FFPE	1.16411
CD68	COAD	Xenium 5K	1.37941
CD68	HCC	CosMx 6K	1.17863
CD68	HCC	Stereo-seq v1.3	1.04523
CD68	HCC	Visium HD FFPE	1.09943
CD68	HCC	Xenium 5K	2.00886
CD68	OV	CosMx 6K	1.38708
CD68	OV	Stereo-seq v1.3	1.0513
CD68	OV	Visium HD FFPE	1.24764
CD68	OV	Xenium 5K	1.73939
CD8A	COAD	CosMx 6K	1.13091
CD8A	COAD	Stereo-seq v1.3	1.18274
CD8A	COAD	Visium HD FFPE	1.06038
CD8A	COAD	Xenium 5K	1.89064
CD8A	HCC	CosMx 6K	1.06028
CD8A	HCC	Stereo-seq v1.3	1.05051
CD8A	HCC	Visium HD FFPE	1.0107
CD8A	HCC	Xenium 5K	1.93607
CD8A	OV	CosMx 6K	1.12805
CD8A	OV	Stereo-seq v1.3	1.05004
CD8A	OV	Visium HD FFPE	1.06923
CD8A	OV	Xenium 5K	2.31954
COL5A2	COAD	CosMx 6K	1.36019
COL5A2	COAD	Stereo-seq v1.3	1.47474
COL5A2	COAD	Visium HD FFPE	1.2384
COL5A2	COAD	Xenium 5K	2.45133
COL5A2	HCC	CosMx 6K	1.05841
COL5A2	HCC	Stereo-seq v1.3	1.09385
COL5A2	HCC	Visium HD FFPE	1.01796
COL5A2	HCC	Xenium 5K	1.20345
COL5A2	OV	CosMx 6K	1.32558
COL5A2	OV	Stereo-seq v1.3	1.11302
COL5A2	OV	Visium HD FFPE	1.25115
COL5A2	OV	Xenium 5K	2.00912
EPCAM	COAD	CosMx 6K	1.82367
EPCAM	COAD	Stereo-seq v1.3	1.48506
EPCAM	COAD	Visium HD FFPE	2.13851
EPCAM	COAD	Xenium 5K	3.16423
EPCAM	HCC	CosMx 6K	1.05459
EPCAM	HCC	Stereo-seq v1.3	1.04821
EPCAM	HCC	Visium HD FFPE	1
EPCAM	HCC	Xenium 5K	1.07891
EPCAM	OV	CosMx 6K	1.50736
EPCAM	OV	Stereo-seq v1.3	1.11327
EPCAM	OV	Visium HD FFPE	1.51041
EPCAM	OV	Xenium 5K	2.0136
MS4A1	COAD	CosMx 6K	1.13511
MS4A1	COAD	Stereo-seq v1.3	1.17575
MS4A1	COAD	Visium HD FFPE	1.071
MS4A1	COAD	Xenium 5K	1.9478
MS4A1	HCC	CosMx 6K	1.05356
MS4A1	HCC	Stereo-seq v1.3	1.11765
MS4A1	HCC	Visium HD FFPE	1
MS4A1	HCC	Xenium 5K	1.2377
MS4A1	OV	CosMx 6K	1.15902
MS4A1	OV	Stereo-seq v1.3	1.06977
MS4A1	OV	Visium HD FFPE	1.01107
MS4A1	OV	Xenium 5K	1.29779
MZB1	COAD	CosMx 6K	1.45856
MZB1	COAD	Stereo-seq v1.3	1.32826
MZB1	COAD	Visium HD FFPE	1.39178
MZB1	COAD	Xenium 5K	3.74629
MZB1	HCC	CosMx 6K	1.06381
MZB1	HCC	Stereo-seq v1.3	1.06897
MZB1	HCC	Visium HD FFPE	1
MZB1	HCC	Xenium 5K	1.04756
MZB1	OV	CosMx 6K	1.24756
MZB1	OV	Stereo-seq v1.3	1.07242
MZB1	OV	Visium HD FFPE	1.23055
MZB1	OV	Xenium 5K	3.04308

## Sheet: Figure 1d
UMI	Platform	Gene	Cancer
0	scRNA-seq	MIR1302-2HG	COAD
0	scRNA-seq	FAM138A	COAD
1	scRNA-seq	OR4F5	COAD
41	scRNA-seq	AL627309.1	COAD
0	scRNA-seq	AL627309.3	COAD
0	scRNA-seq	AL627309.2	COAD
120	scRNA-seq	AL627309.5	COAD
0	scRNA-seq	AL627309.4	COAD
12	scRNA-seq	AP006222.2	COAD
1	scRNA-seq	AL732372.1	COAD
0	scRNA-seq	OR4F29	COAD
0	scRNA-seq	AC114498.1	COAD
0	scRNA-seq	OR4F16	COAD
0	scRNA-seq	AL669831.2	COAD
218	scRNA-seq	LINC01409	COAD
7	scRNA-seq	FAM87B	COAD
450	scRNA-seq	LINC01128	COAD
59	scRNA-seq	LINC00115	COAD
22	scRNA-seq	FAM41C	COAD
24	scRNA-seq	AL645608.6	COAD
3	scRNA-seq	AL645608.2	COAD
1	scRNA-seq	AL645608.4	COAD
9	scRNA-seq	LINC02593	COAD
213	scRNA-seq	SAMD11	COAD
979	scRNA-seq	NOC2L	COAD
103	scRNA-seq	KLHL17	COAD
142	scRNA-seq	PLEKHN1	COAD
12	scRNA-seq	PERM1	COAD
140	scRNA-seq	AL645608.7	COAD
3701	scRNA-seq	HES4	COAD
9925	scRNA-seq	ISG15	COAD
9	scRNA-seq	AL645608.1	COAD
234	scRNA-seq	AGRN	COAD
0	scRNA-seq	AL645608.5	COAD
0	scRNA-seq	AL645608.8	COAD
16	scRNA-seq	RNF223	COAD
343	scRNA-seq	C1orf159	COAD
32	scRNA-seq	AL390719.3	COAD
21	scRNA-seq	LINC01342	COAD
59	scRNA-seq	AL390719.2	COAD
0	scRNA-seq	TTLL10-AS1	COAD
15	scRNA-seq	TTLL10	COAD
3363	scRNA-seq	TNFRSF18	COAD
4647	scRNA-seq	TNFRSF4	COAD
3178	scRNA-seq	SDF4	COAD
797	scRNA-seq	B3GALT6	COAD
72	scRNA-seq	C1QTNF12	COAD
0	scRNA-seq	AL162741.1	COAD
1510	scRNA-seq	UBE2J2	COAD
7	scRNA-seq	LINC01786	COAD
22	scRNA-seq	SCNN1D	COAD
456	scRNA-seq	ACAP3	COAD
550	scRNA-seq	PUSL1	COAD
988	scRNA-seq	INTS11	COAD
1	scRNA-seq	AL139287.1	COAD
303	scRNA-seq	CPTP	COAD
100	scRNA-seq	TAS1R3	COAD
518	scRNA-seq	DVL1	COAD
1477	scRNA-seq	MXRA8	COAD
10514	scRNA-seq	AURKAIP1	COAD
1515	scRNA-seq	CCNL2	COAD
215	scRNA-seq	MRPL20-AS1	COAD
10836	scRNA-seq	MRPL20	COAD
12	scRNA-seq	AL391244.2	COAD
82	scRNA-seq	ANKRD65	COAD
0	scRNA-seq	AL391244.1	COAD
0	scRNA-seq	TMEM88B	COAD
11	scRNA-seq	LINC01770	COAD
1649	scRNA-seq	VWA1	COAD
317	scRNA-seq	ATAD3C	COAD
357	scRNA-seq	ATAD3B	COAD
459	scRNA-seq	ATAD3A	COAD
32	scRNA-seq	TMEM240	COAD
4466	scRNA-seq	SSU72	COAD
109	scRNA-seq	AL645728.1	COAD
132	scRNA-seq	FNDC10	COAD
8	scRNA-seq	AL691432.4	COAD
56	scRNA-seq	AL691432.2	COAD
660	scRNA-seq	MIB2	COAD
307	scRNA-seq	MMP23B	COAD
2575	scRNA-seq	CDK11B	COAD
47	scRNA-seq	FO704657.1	COAD
719	scRNA-seq	SLC35E2B	COAD
1663	scRNA-seq	CDK11A	COAD
237	scRNA-seq	SLC35E2A	COAD
1747	scRNA-seq	NADK	COAD
12429	scRNA-seq	GNB1	COAD
12	scRNA-seq	AL109917.1	COAD
0	scRNA-seq	CALML6	COAD
68	scRNA-seq	TMEM52	COAD
41	scRNA-seq	CFAP74	COAD
1	scRNA-seq	AL391845.2	COAD
44	scRNA-seq	GABRD	COAD
5	scRNA-seq	AL391845.1	COAD
464	scRNA-seq	PRKCZ	COAD
8	scRNA-seq	AL590822.2	COAD
10	scRNA-seq	PRKCZ-AS1	COAD
3621	scRNA-seq	FAAP20	COAD
31	scRNA-seq	AL590822.1	COAD
2811	scRNA-seq	SKI	COAD
29	scRNA-seq	AL590822.3	COAD
160	scRNA-seq	MORN1	COAD
1	scRNA-seq	AL589739.1	COAD
3	scRNA-seq	AL513477.2	COAD
6297	scRNA-seq	RER1	COAD
381	scRNA-seq	PEX10	COAD
41	scRNA-seq	PLCH2	COAD
1	scRNA-seq	AL139246.1	COAD
0	scRNA-seq	AL139246.4	COAD
144	scRNA-seq	PANK4	COAD
73	scRNA-seq	HES5	COAD
1033	scRNA-seq	AL139246.5	COAD
528	scRNA-seq	TNFRSF14-AS1	COAD
3856	scRNA-seq	TNFRSF14	COAD
136	scRNA-seq	AL139246.3	COAD
546	scRNA-seq	PRXL2B	COAD
51	scRNA-seq	MMEL1	COAD
44	scRNA-seq	AL831784.1	COAD
25	scRNA-seq	TTC34	COAD
0	scRNA-seq	AC242022.2	COAD
0	scRNA-seq	AC242022.1	COAD
0	scRNA-seq	AL592464.2	COAD
0	scRNA-seq	AL592464.3	COAD
0	scRNA-seq	AL592464.1	COAD
0	scRNA-seq	AL589702.1	COAD
0	scRNA-seq	ACTRT2	COAD
16	scRNA-seq	PRDM16-DT	COAD
307	scRNA-seq	PRDM16	COAD
0	scRNA-seq	AL008733.1	COAD
13	scRNA-seq	AL590438.1	COAD
19	scRNA-seq	AL354743.2	COAD
0	scRNA-seq	AL354743.1	COAD
63	scRNA-seq	ARHGEF16	COAD
6	scRNA-seq	AL512413.1	COAD
231	scRNA-seq	MEGF6	COAD
4	scRNA-seq	AL513320.1	COAD
624	scRNA-seq	TPRG1L	COAD
386	scRNA-seq	WRAP73	COAD
129	scRNA-seq	TP73	COAD
8	scRNA-seq	AL136528.1	COAD
0	scRNA-seq	AL136528.2	COAD
2	scRNA-seq	CCDC27	COAD
546	scRNA-seq	SMIM1	COAD
493	scRNA-seq	LRRC47	COAD
4	scRNA-seq	AL365330.1	COAD
639	scRNA-seq	CEP104	COAD
201	scRNA-seq	DFFB	COAD
383	scRNA-seq	C1orf174	COAD
19	scRNA-seq	LINC01134	COAD
1	scRNA-seq	LINC01346	COAD
2	scRNA-seq	LINC01345	COAD
4	scRNA-seq	LINC02780	COAD
1	scRNA-seq	AL805961.1	COAD
1	scRNA-seq	LINC01777	COAD
0	scRNA-seq	AL355602.1	COAD
0	scRNA-seq	Z98747.1	COAD
0	scRNA-seq	LINC01646	COAD
105	scRNA-seq	AJAP1	COAD
2	scRNA-seq	Z98886.1	COAD
0	scRNA-seq	BX005132.1	COAD
1	scRNA-seq	LINC02781	COAD
0	scRNA-seq	LINC02782	COAD
2	scRNA-seq	AL139823.1	COAD
0	scRNA-seq	Z98259.3	COAD
0	scRNA-seq	Z98259.2	COAD
0	scRNA-seq	Z98259.1	COAD
10	scRNA-seq	AL365255.1	COAD
304	scRNA-seq	NPHP4	COAD
2010	scRNA-seq	KCNAB2	COAD
14	scRNA-seq	CHD5	COAD
71869	scRNA-seq	RPL22	COAD
19	scRNA-seq	AL031847.1	COAD
152	scRNA-seq	RNF207	COAD
1029	scRNA-seq	ICMT	COAD
8	scRNA-seq	LINC00337	COAD
0	scRNA-seq	HES3	COAD
173	scRNA-seq	GPR153	COAD
1003	scRNA-seq	ACOT7	COAD
43	scRNA-seq	AL031848.2	COAD
47	scRNA-seq	HES2	COAD
165	scRNA-seq	ESPN	COAD
0	scRNA-seq	AL031848.1	COAD
842	scRNA-seq	TNFRSF25	COAD
260	scRNA-seq	PLEKHG5	COAD
673	scRNA-seq	NOL9	COAD
17	scRNA-seq	TAS1R1	COAD
375	scRNA-seq	ZBTB48	COAD
841	scRNA-seq	KLHL21	COAD
262	scRNA-seq	PHF13	COAD
443	scRNA-seq	THAP3	COAD
768	scRNA-seq	DNAJC11	COAD
0	scRNA-seq	LINC01672	COAD
3	scRNA-seq	AL591163.1	COAD
275	scRNA-seq	CAMTA1-DT	COAD
5954	scRNA-seq	CAMTA1	COAD
2	scRNA-seq	AL512330.1	COAD
1	scRNA-seq	CAMTA1-IT1	COAD
1	scRNA-seq	Z97987.1	COAD
0	scRNA-seq	AL365194.1	COAD
0	scRNA-seq	AL359881.3	COAD
3	scRNA-seq	AL359881.2	COAD
0	scRNA-seq	AL359881.1	COAD
2130	scRNA-seq	VAMP3	COAD
3	scRNA-seq	Z98884.2	COAD
520	scRNA-seq	PER3	COAD
72	scRNA-seq	Z98884.1	COAD
1190	scRNA-seq	UTS2	COAD
1981	scRNA-seq	TNFRSF9	COAD
19930	scRNA-seq	PARK7	COAD
98	scRNA-seq	AL034417.4	COAD
61	scRNA-seq	AL034417.3	COAD
2992	scRNA-seq	ERRFI1	COAD
330	scRNA-seq	AL034417.2	COAD
97	scRNA-seq	LINC01714	COAD
14	scRNA-seq	AL358876.2	COAD
77	scRNA-seq	SLC45A1	COAD
7619	scRNA-seq	RERE	COAD
19	scRNA-seq	RERE-AS1	COAD
1	scRNA-seq	AL357552.2	COAD
20513	scRNA-seq	ENO1	COAD
56	scRNA-seq	ENO1-AS1	COAD
8	scRNA-seq	CA6	COAD
42	scRNA-seq	SLC2A7	COAD
459	scRNA-seq	SLC2A5	COAD
492	scRNA-seq	GPR157	COAD
646	scRNA-seq	MIR34AHG	COAD
108	scRNA-seq	LNCTAM34A	COAD
891	scRNA-seq	H6PD	COAD
1130	scRNA-seq	SPSB1	COAD
2	scRNA-seq	BX323043.1	COAD
54	scRNA-seq	LINC02606	COAD
0	scRNA-seq	AL928921.1	COAD
1415	scRNA-seq	SLC25A33	COAD
176	scRNA-seq	TMEM201	COAD
1037	scRNA-seq	PIK3CD	COAD
7	scRNA-seq	PIK3CD-AS1	COAD
333	scRNA-seq	PIK3CD-AS2	COAD
2639	scRNA-seq	CLSTN1	COAD
1382	scRNA-seq	CTNNBIP1	COAD
0	scRNA-seq	AL357140.1	COAD
3	scRNA-seq	AL357140.4	COAD
1847	scRNA-seq	LZIC	COAD
14	scRNA-seq	AL357140.2	COAD
272	scRNA-seq	NMNAT1	COAD
0	scRNA-seq	AL603962.1	COAD
585	scRNA-seq	RBP7	COAD
1487	scRNA-seq	UBE4B	COAD
4248	scRNA-seq	KIF1B	COAD
16	scRNA-seq	AL139424.3	COAD
11	scRNA-seq	AL139424.2	COAD
3935	scRNA-seq	PGD	COAD
2	scRNA-seq	AL139424.1	COAD
565	scRNA-seq	CENPS	COAD
37	scRNA-seq	CORT	COAD
1349	scRNA-seq	DFFA	COAD
0	scRNA-seq	AL354956.1	COAD
1063	scRNA-seq	PEX14	COAD
4	scRNA-seq	AL139423.2	COAD
428	scRNA-seq	CASZ1	COAD
14	scRNA-seq	AL139423.1	COAD
15	scRNA-seq	C1orf127	COAD
2796	scRNA-seq	TARDBP	COAD
10	scRNA-seq	MASP2	COAD
28	scRNA-seq	AL109811.2	COAD
4690	scRNA-seq	SRM	COAD
1173	scRNA-seq	EXOSC10	COAD
48	scRNA-seq	AL109811.1	COAD
21	scRNA-seq	EXOSC10-AS1	COAD
1067	scRNA-seq	MTOR	COAD
6	scRNA-seq	MTOR-AS1	COAD
9	scRNA-seq	ANGPTL7	COAD
395	scRNA-seq	UBIAD1	COAD
3	scRNA-seq	AL031291.1	COAD
9	scRNA-seq	DISP3	COAD
1	scRNA-seq	AL590989.1	COAD
0	scRNA-seq	LINC01647	COAD
6	scRNA-seq	AL031731.1	COAD
216	scRNA-seq	FBXO2	COAD
199	scRNA-seq	FBXO44	COAD
414	scRNA-seq	FBXO6	COAD
1442	scRNA-seq	MAD2L2	COAD
67	scRNA-seq	DRAXIN	COAD
2131	scRNA-seq	AGTRAP	COAD
16	scRNA-seq	C1orf167	COAD
0	scRNA-seq	AL953897.1	COAD
643	scRNA-seq	MTHFR	COAD
538	scRNA-seq	CLCN6	COAD
22	scRNA-seq	NPPA	COAD
8	scRNA-seq	NPPB	COAD
2114	scRNA-seq	AL021155.5	COAD
1436	scRNA-seq	KIAA2013	COAD
1847	scRNA-seq	PLOD1	COAD
5	scRNA-seq	AL096840.2	COAD
1124	scRNA-seq	MFN2	COAD
608	scRNA-seq	MIIP	COAD
263	scRNA-seq	TNFRSF8	COAD
2	scRNA-seq	AL357835.1	COAD
13295	scRNA-seq	TNFRSF1B	COAD
2691	scRNA-seq	VPS13D	COAD
0	scRNA-seq	LINC02766	COAD
1046	scRNA-seq	DHRS3	COAD
18	scRNA-seq	AC254633.1	COAD
0	scRNA-seq	AADACL4	COAD
1	scRNA-seq	AADACL3	COAD
6	scRNA-seq	C1orf158	COAD
0	scRNA-seq	PRAMEF12	COAD
0	scRNA-seq	PRAMEF1	COAD
0	scRNA-seq	LINC01784	COAD
0	scRNA-seq	PRAMEF11	COAD
0	scRNA-seq	HNRNPCL1	COAD
1	scRNA-seq	PRAMEF2	COAD
2	scRNA-seq	PRAMEF4	COAD
0	scRNA-seq	PRAMEF10	COAD
0	scRNA-seq	PRAMEF7	COAD
0	scRNA-seq	PRAMEF6	COAD
0	scRNA-seq	PRAMEF27	COAD
0	scRNA-seq	HNRNPCL3	COAD
1	scRNA-seq	PRAMEF25	COAD
0	scRNA-seq	HNRNPCL2	COAD
0	scRNA-seq	AC245056.1	COAD
0	scRNA-seq	PRAMEF26	COAD
0	scRNA-seq	HNRNPCL4	COAD
0	scRNA-seq	PRAMEF9	COAD
0	scRNA-seq	PRAMEF13	COAD
0	scRNA-seq	PRAMEF18	COAD
0	scRNA-seq	PRAMEF5	COAD
0	scRNA-seq	PRAMEF8	COAD
0	scRNA-seq	PRAMEF33	COAD
0	scRNA-seq	PRAMEF15	COAD
0	scRNA-seq	AC243961.1	COAD
0	scRNA-seq	PRAMEF14	COAD
0	scRNA-seq	PRAMEF19	COAD
0	scRNA-seq	PRAMEF17	COAD
0	scRNA-seq	PRAMEF20	COAD
18	scRNA-seq	LRRC38	COAD
0	scRNA-seq	AL354712.1	COAD
2976	scRNA-seq	PDPN	COAD
0	scRNA-seq	AL359771.1	COAD
5285	scRNA-seq	PRDM2	COAD
1982	scRNA-seq	KAZN	COAD
99	scRNA-seq	AL357873.1	COAD
74	scRNA-seq	KAZN-AS1	COAD
8	scRNA-seq	AL031293.1	COAD
85	scRNA-seq	TMEM51-AS1	COAD
1278	scRNA-seq	TMEM51	COAD
50	scRNA-seq	C1orf195	COAD
557	scRNA-seq	FHAD1	COAD
24	scRNA-seq	AL031283.2	COAD
0	scRNA-seq	AL031283.3	COAD
29	scRNA-seq	AL031283.1	COAD
12213	scRNA-seq	EFHD2	COAD
39	scRNA-seq	CTRC	COAD
13	scRNA-seq	CELA2A	COAD
50	scRNA-seq	CELA2B	COAD
436	scRNA-seq	CASP9	COAD
642	scRNA-seq	DNAJC16	COAD
7	scRNA-seq	AL121992.3	COAD
283	scRNA-seq	AGMAT	COAD
12	scRNA-seq	AL121992.1	COAD
1216	scRNA-seq	DDI2	COAD
0	scRNA-seq	RSC1A1	COAD
5	scRNA-seq	AL121992.2	COAD
2634	scRNA-seq	PLEKHM2	COAD
32	scRNA-seq	AL450998.3	COAD
51	scRNA-seq	SLC25A34	COAD
29	scRNA-seq	SLC25A34-AS1	COAD
37	scRNA-seq	TMEM82	COAD
1517	scRNA-seq	FBLIM1	COAD
37	scRNA-seq	UQCRHL	COAD
706	scRNA-seq	AL450998.2	COAD
3126	scRNA-seq	SPEN	COAD
605	scRNA-seq	ZBTB17	COAD
2	scRNA-seq	SRARP	COAD
0	scRNA-seq	AL355994.3	COAD
47	scRNA-seq	HSPB7	COAD
2	scRNA-seq	CLCNKA	COAD
10	scRNA-seq	CLCNKB	COAD
6	scRNA-seq	FAM131C	COAD
383	scRNA-seq	EPHA2	COAD
7	scRNA-seq	AL451042.2	COAD
7	scRNA-seq	AL451042.1	COAD
0	scRNA-seq	ARHGEF19-AS1	COAD
148	scRNA-seq	ARHGEF19	COAD
14	scRNA-seq	AL109627.1	COAD
38	scRNA-seq	CPLANE2	COAD
1444	scRNA-seq	FBXO42	COAD
3266	scRNA-seq	SZRD1	COAD
170	scRNA-seq	SPATA21	COAD
2469	scRNA-seq	NECAP2	COAD
41	scRNA-seq	LINC01772	COAD
46	scRNA-seq	AL137802.2	COAD
1	scRNA-seq	AL137802.1	COAD
4	scRNA-seq	LINC01783	COAD
380	scRNA-seq	NBPF1	COAD
0	scRNA-seq	AL137798.1	COAD
2	scRNA-seq	AL137798.2	COAD
0	scRNA-seq	AL021920.1	COAD
2	scRNA-seq	AL021920.3	COAD
1473	scRNA-seq	CROCC	COAD
0	scRNA-seq	BX284668.1	COAD
2	scRNA-seq	BX284668.2	COAD
783	scRNA-seq	BX284668.5	COAD
73	scRNA-seq	BX284668.6	COAD
1312	scRNA-seq	MFAP2	COAD
2	scRNA-seq	AL049569.2	COAD
97	scRNA-seq	AL049569.1	COAD
705	scRNA-seq	ATP13A2	COAD
2670	scRNA-seq	SDHB	COAD
276	scRNA-seq	PADI2	COAD
3	scRNA-seq	LINC02783	COAD
1	scRNA-seq	AL590644.1	COAD
13	scRNA-seq	PADI1	COAD
7	scRNA-seq	PADI3	COAD
683	scRNA-seq	PADI4	COAD
10	scRNA-seq	PADI6	COAD
0	scRNA-seq	RCC2-AS1	COAD
1600	scRNA-seq	RCC2	COAD
1071	scRNA-seq	ARHGEF10L	COAD
9	scRNA-seq	LINC02810	COAD
2	scRNA-seq	ACTL8	COAD
3	scRNA-seq	AL357509.1	COAD
0	scRNA-seq	LINC01654	COAD
374	scRNA-seq	IGSF21	COAD
2	scRNA-seq	IGSF21-AS1	COAD
1	scRNA-seq	AL591896.1	COAD
2	scRNA-seq	KLHDC7A	COAD
9	scRNA-seq	PAX7	COAD
1	scRNA-seq	TAS1R2	COAD
133	scRNA-seq	ALDH4A1	COAD
917	scRNA-seq	IFFO2	COAD
24	scRNA-seq	AL137127.1	COAD
2481	scRNA-seq	UBR4	COAD
635	scRNA-seq	EMC1-AS1	COAD
646	scRNA-seq	EMC1	COAD
1370	scRNA-seq	MRTO4	COAD
27	scRNA-seq	AKR7A3	COAD
2267	scRNA-seq	AKR7A2	COAD
254	scRNA-seq	SLC66A1	COAD
13894	scRNA-seq	CAPZB	COAD
16446	scRNA-seq	MICOS10	COAD
362	scRNA-seq	AL031727.2	COAD
2343	scRNA-seq	NBL1	COAD
10	scRNA-seq	HTR6	COAD
670	scRNA-seq	TMCO4	COAD
29	scRNA-seq	RNF186	COAD
2	scRNA-seq	AL391883.1	COAD
306	scRNA-seq	OTUD3	COAD
1	scRNA-seq	PLA2G2E	COAD
350	scRNA-seq	PLA2G2A	COAD
105	scRNA-seq	PLA2G5	COAD
138	scRNA-seq	PLA2G2D	COAD
0	scRNA-seq	PLA2G2F	COAD
9	scRNA-seq	Z98257.1	COAD
7	scRNA-seq	PLA2G2C	COAD
58	scRNA-seq	UBXN10-AS1	COAD
22	scRNA-seq	UBXN10	COAD
0	scRNA-seq	LINC01757	COAD
1	scRNA-seq	Z98257.2	COAD
9	scRNA-seq	VWA5B1	COAD
4	scRNA-seq	AL020998.1	COAD
5	scRNA-seq	LINC01141	COAD
0	scRNA-seq	AL139254.1	COAD
0	scRNA-seq	AL139254.2	COAD
2	scRNA-seq	AL139254.3	COAD
2009	scRNA-seq	CAMK2N1	COAD
371	scRNA-seq	MUL1	COAD
28	scRNA-seq	FAM43B	COAD
498	scRNA-seq	CDA	COAD
714	scRNA-seq	PINK1	COAD
147	scRNA-seq	PINK1-AS	COAD
3205	scRNA-seq	DDOST	COAD
62	scRNA-seq	KIF17	COAD
3	scRNA-seq	SH2D5	COAD
5	scRNA-seq	AL663074.1	COAD
7197	scRNA-seq	HP1BP3	COAD
6503	scRNA-seq	EIF4G3	COAD
3	scRNA-seq	AL031005.2	COAD
4580	scRNA-seq	ECE1	COAD
7	scRNA-seq	AL031005.1	COAD
104	scRNA-seq	AL031728.1	COAD
0	scRNA-seq	AL592309.2	COAD
237	scRNA-seq	NBPF3	COAD
768	scRNA-seq	ALPL	COAD
13	scRNA-seq	LINC02596	COAD
47	scRNA-seq	RAP1GAP	COAD
4180	scRNA-seq	USP48	COAD
48	scRNA-seq	LDLRAD2	COAD
5258	scRNA-seq	HSPG2	COAD
8	scRNA-seq	CELA3B	COAD
16	scRNA-seq	CELA3A	COAD
29	scRNA-seq	LINC01635	COAD
143	scRNA-seq	LINC00339	COAD
17566	scRNA-seq	CDC42	COAD
91	scRNA-seq	CDC42-AS1	COAD
47	scRNA-seq	CDC42-IT1	COAD
445	scRNA-seq	WNT4	COAD
14	scRNA-seq	AL445253.1	COAD
553	scRNA-seq	ZBTB40	COAD
0	scRNA-seq	ZBTB40-IT1	COAD
1	scRNA-seq	EPHA8	COAD
40968	scRNA-seq	C1QA	COAD
17257	scRNA-seq	C1QC	COAD
41541	scRNA-seq	C1QB	COAD
1221	scRNA-seq	EPHB2	COAD
0	scRNA-seq	AL512444.1	COAD
2	scRNA-seq	LACTBL1	COAD
7	scRNA-seq	TEX46	COAD
1807	scRNA-seq	KDM1A	COAD
398	scRNA-seq	AL031428.1	COAD
2954	scRNA-seq	LUZP1	COAD
3	scRNA-seq	HTR1D	COAD
25	scRNA-seq	LINC01355	COAD
20	scRNA-seq	AL109936.6	COAD
6742	scRNA-seq	HNRNPR	COAD
87	scRNA-seq	ZNF436	COAD
48	scRNA-seq	ZNF436-AS1	COAD
0	scRNA-seq	AL109936.2	COAD
249	scRNA-seq	TCEA3	COAD
161	scRNA-seq	ASAP3	COAD
94	scRNA-seq	E2F2	COAD
10	scRNA-seq	AL021154.1	COAD
8572	scRNA-seq	ID3	COAD
23	scRNA-seq	AL450043.1	COAD
69	scRNA-seq	MDS2	COAD
148733	scRNA-seq	RPL11	COAD
427	scRNA-seq	ELOA-AS1	COAD
1139	scRNA-seq	ELOA	COAD
1678	scRNA-seq	PITHD1	COAD
1158	scRNA-seq	LYPLA2	COAD
781	scRNA-seq	GALE	COAD
1072	scRNA-seq	HMGCL	COAD
2369	scRNA-seq	FUCA1	COAD
33	scRNA-seq	CNR2	COAD
0	scRNA-seq	AL590609.3	COAD
3751	scRNA-seq	PNRC2	COAD
4740	scRNA-seq	SRSF10	COAD
2	scRNA-seq	AL591178.1	COAD
54	scRNA-seq	MYOM3	COAD
0	scRNA-seq	AL591178.2	COAD
94	scRNA-seq	IL22RA1	COAD
355	scRNA-seq	IFNLR1	COAD
3	scRNA-seq	LINC02800	COAD
1	scRNA-seq	AL138902.1	COAD
19	scRNA-seq	GRHL3	COAD
199	scRNA-seq	STPG1	COAD
677	scRNA-seq	NIPAL3	COAD
269	scRNA-seq	RCAN3AS	COAD
1480	scRNA-seq	RCAN3	COAD
57	scRNA-seq	NCMAP-DT	COAD
339	scRNA-seq	NCMAP	COAD
12309	scRNA-seq	SRRM1	COAD
7	scRNA-seq	AL445648.1	COAD
7058	scRNA-seq	CLIC4	COAD
5858	scRNA-seq	RUNX3	COAD
3	scRNA-seq	AL445471.1	COAD
1	scRNA-seq	AL445471.2	COAD
5	scRNA-seq	LINC02793	COAD
25	scRNA-seq	AL050344.1	COAD
1	scRNA-seq	AL031432.1	COAD
8609	scRNA-seq	SYF2	COAD
36	scRNA-seq	AL031432.4	COAD
4	scRNA-seq	AL031432.5	COAD
3794	scRNA-seq	RSRP1	COAD
16	scRNA-seq	AL031432.3	COAD
339	scRNA-seq	RHD	COAD
8047	scRNA-seq	TMEM50A	COAD
90	scRNA-seq	RHCE	COAD
1973	scRNA-seq	MACO1	COAD
355	scRNA-seq	LDLRAP1	COAD
65	scRNA-seq	AL606491.1	COAD
658	scRNA-seq	MAN1C1	COAD
37	scRNA-seq	AL031280.1	COAD
1752	scRNA-seq	SELENON	COAD
24	scRNA-seq	AL020996.1	COAD
462	scRNA-seq	MTFR1L	COAD
0	scRNA-seq	AL020996.3	COAD
55	scRNA-seq	AUNIP	COAD
39	scRNA-seq	AL033528.2	COAD
118	scRNA-seq	PAQR7	COAD
8112	scRNA-seq	STMN1	COAD
239	scRNA-seq	PAFAH2	COAD
7	scRNA-seq	EXTL1	COAD
8	scRNA-seq	SLC30A2	COAD
0	scRNA-seq	AL391650.2	COAD
3	scRNA-seq	TRIM63	COAD
338	scRNA-seq	PDIK1L	COAD
93	scRNA-seq	FAM110D	COAD
0	scRNA-seq	C1orf232	COAD
3	scRNA-seq	AL391650.1	COAD
2794	scRNA-seq	ZNF593	COAD
134	scRNA-seq	CNKSR1	COAD
2	scRNA-seq	CATSPER4	COAD
198	scRNA-seq	CEP85	COAD
45275	scRNA-seq	SH3BGRL3	COAD
292	scRNA-seq	UBXN11	COAD
16734	scRNA-seq	CD52	COAD
65	scRNA-seq	CRYBG2	COAD
261	scRNA-seq	ZNF683	COAD
3	scRNA-seq	LIN28A	COAD
1093	scRNA-seq	DHDDS	COAD
52	scRNA-seq	AL513365.2	COAD
17067	scRNA-seq	HMGN2	COAD
1531	scRNA-seq	RPS6KA1	COAD
4	scRNA-seq	AL512408.1	COAD
3144	scRNA-seq	ARID1A	COAD
201	scRNA-seq	PIGV	COAD
1013	scRNA-seq	ZDHHC18	COAD
323	scRNA-seq	SFN	COAD
497	scRNA-seq	GPN2	COAD
0	scRNA-seq	AL034380.1	COAD
262	scRNA-seq	GPATCH3	COAD
5900	scRNA-seq	NUDC	COAD
0	scRNA-seq	NR0B2	COAD
77	scRNA-seq	KDF1	COAD
121	scRNA-seq	TRNP1	COAD
36	scRNA-seq	TENT5B	COAD
1115	scRNA-seq	SLC9A1	COAD
4	scRNA-seq	AL590640.1	COAD
722	scRNA-seq	WDTC1	COAD
739	scRNA-seq	TMEM222	COAD
659	scRNA-seq	SYTL1	COAD
267	scRNA-seq	MAP3K6	COAD
151	scRNA-seq	FCN3	COAD
0	scRNA-seq	CD164L2	COAD
29	scRNA-seq	GPR3	COAD
7122	scRNA-seq	WASF2	COAD
24	scRNA-seq	FO393419.2	COAD
8	scRNA-seq	BX293535.1	COAD
687	scRNA-seq	AHDC1	COAD
1991	scRNA-seq	FGR	COAD
5	scRNA-seq	LINC02574	COAD
3776	scRNA-seq	IFI6	COAD
18	scRNA-seq	AL445490.1	COAD
17	scRNA-seq	AL020997.5	COAD
663	scRNA-seq	FAM76A	COAD
2926	scRNA-seq	STX12	COAD
12	scRNA-seq	AL020997.2	COAD
10	scRNA-seq	AL020997.3	COAD
51	scRNA-seq	AL020997.4	COAD
688	scRNA-seq	PPP1R8	COAD
2682	scRNA-seq	THEMIS2	COAD
1521	scRNA-seq	RPA2	COAD
540	scRNA-seq	SMPDL3B	COAD
74	scRNA-seq	AL512288.1	COAD
218	scRNA-seq	XKR8	COAD
1914	scRNA-seq	EYA3	COAD
2247	scRNA-seq	PTAFR	COAD
11467	scRNA-seq	DNAJC8	COAD
16300	scRNA-seq	ATP5IF1	COAD
33	scRNA-seq	AL353622.1	COAD
9	scRNA-seq	AL353622.2	COAD
1476	scRNA-seq	SESN2	COAD
407	scRNA-seq	MED18	COAD
3945	scRNA-seq	PHACTR4	COAD
713	scRNA-seq	RCC1	COAD
1270	scRNA-seq	SNHG3	COAD
1559	scRNA-seq	TRNAU1AP	COAD
1515	scRNA-seq	SNHG12	COAD
2035	scRNA-seq	TAF12	COAD
333	scRNA-seq	RAB42	COAD
143	scRNA-seq	LINC01715	COAD
1628	scRNA-seq	AL360012.1	COAD
980	scRNA-seq	GMEB1	COAD
2969	scRNA-seq	YTHDF2	COAD
8	scRNA-seq	OPRD1	COAD
3	scRNA-seq	AL009181.1	COAD
2765	scRNA-seq	EPB41	COAD
67	scRNA-seq	TMEM200B	COAD
11	scRNA-seq	AL357500.1	COAD
4800	scRNA-seq	SRSF4	COAD
471	scRNA-seq	MECR	COAD
0	scRNA-seq	AL590729.1	COAD
256	scRNA-seq	PTPRU	COAD
3	scRNA-seq	LINC01756	COAD
1	scRNA-seq	AC092265.1	COAD
0	scRNA-seq	AL645944.2	COAD
25	scRNA-seq	LINC01648	COAD
0	scRNA-seq	AL137076.1	COAD
0	scRNA-seq	AL161638.2	COAD
0	scRNA-seq	AL161638.1	COAD
103	scRNA-seq	MATN1	COAD
54	scRNA-seq	MATN1-AS1	COAD
8	scRNA-seq	AL137857.1	COAD
20620	scRNA-seq	LAPTM5	COAD
1	scRNA-seq	AL137027.1	COAD
4	scRNA-seq	LINC01778	COAD
0	scRNA-seq	AL445235.1	COAD
1484	scRNA-seq	SDC3	COAD
5631	scRNA-seq	PUM1	COAD
22	scRNA-seq	NKAIN1	COAD
1062	scRNA-seq	SNRNP40	COAD
2397	scRNA-seq	ZCCHC17	COAD
101	scRNA-seq	AL451070.1	COAD
240	scRNA-seq	FABP3	COAD
812	scRNA-seq	SERINC2	COAD
62	scRNA-seq	LINC01226	COAD
14	scRNA-seq	AC114488.1	COAD
615	scRNA-seq	TINAGL1	COAD
12	scRNA-seq	HCRTR1	COAD
910	scRNA-seq	PEF1	COAD
18	scRNA-seq	AC114488.2	COAD
10	scRNA-seq	AC114488.3	COAD
729	scRNA-seq	COL16A1	COAD
58	scRNA-seq	ADGRB2	COAD
1	scRNA-seq	AL354919.2	COAD
114	scRNA-seq	SPOCD1	COAD
15	scRNA-seq	AL354919.1	COAD
80	scRNA-seq	AL136115.2	COAD
8686	scRNA-seq	PTP4A2	COAD
19	scRNA-seq	AL136115.1	COAD
14	scRNA-seq	AL136115.3	COAD
6491	scRNA-seq	KHDRBS1	COAD
63	scRNA-seq	AL445248.1	COAD
466	scRNA-seq	TMEM39B	COAD
2631	scRNA-seq	KPNA6	COAD
24	scRNA-seq	AL049795.2	COAD
1637	scRNA-seq	TXLNA	COAD
963	scRNA-seq	CCDC28B	COAD
1	scRNA-seq	AL049795.1	COAD
34	scRNA-seq	IQCC	COAD
26	scRNA-seq	DCDC2B	COAD
323	scRNA-seq	TMEM234	COAD
4511	scRNA-seq	EIF3I	COAD
606	scRNA-seq	FAM167B	COAD
2367	scRNA-seq	LCK	COAD
1740	scRNA-seq	HDAC1	COAD
4842	scRNA-seq	MARCKSL1	COAD
2	scRNA-seq	AL109945.1	COAD
30	scRNA-seq	TSSK3	COAD
90	scRNA-seq	FAM229A	COAD
1184	scRNA-seq	BSDC1	COAD
14	scRNA-seq	ZBTB8B	COAD
384	scRNA-seq	ZBTB8A	COAD
4685	scRNA-seq	ZBTB8OS	COAD
4547	scRNA-seq	RBBP4	COAD
2016	scRNA-seq	SYNC	COAD
2	scRNA-seq	AC114489.1	COAD
324	scRNA-seq	KIAA1522	COAD
2091	scRNA-seq	YARS	COAD
1002	scRNA-seq	S100PBP	COAD
22	scRNA-seq	FNDC5	COAD
8	scRNA-seq	HPCA	COAD
797	scRNA-seq	TMEM54	COAD
525	scRNA-seq	AL031602.2	COAD
4643	scRNA-seq	RNF19B	COAD
236	scRNA-seq	AL020995.1	COAD
2683	scRNA-seq	AK2	COAD
139	scRNA-seq	AZIN2	COAD
169	scRNA-seq	TRIM62	COAD
2	scRNA-seq	AL662907.3	COAD
453	scRNA-seq	ZNF362	COAD
0	scRNA-seq	AL513327.3	COAD
36	scRNA-seq	A3GALT2	COAD
290	scRNA-seq	AL513327.1	COAD
2545	scRNA-seq	PHC2	COAD
32	scRNA-seq	AL513327.2	COAD
46	scRNA-seq	ZSCAN20	COAD
391	scRNA-seq	CSMD2	COAD
0	scRNA-seq	HMGB4	COAD
4	scRNA-seq	CSMD2-AS1	COAD
0	scRNA-seq	C1orf94	COAD
143	scRNA-seq	AC099565.1	COAD
1864	scRNA-seq	SMIM12	COAD
0	scRNA-seq	GJB5	COAD
0	scRNA-seq	GJB4	COAD
0	scRNA-seq	AL121988.1	COAD
2	scRNA-seq	GJB3	COAD
830	scRNA-seq	GJA4	COAD
0	scRNA-seq	AL122010.1	COAD
135	scRNA-seq	DLGAP3	COAD
2205	scRNA-seq	TMEM35B	COAD
704	scRNA-seq	ZMYM6	COAD
477	scRNA-seq	ZMYM1	COAD
8	scRNA-seq	AL590434.1	COAD
7117	scRNA-seq	SFPQ	COAD
1862	scRNA-seq	ZMYM4	COAD
70	scRNA-seq	ZMYM4-AS1	COAD
1738	scRNA-seq	KIAA0319L	COAD
386	scRNA-seq	NCDN	COAD
108	scRNA-seq	AC004865.2	COAD
57	scRNA-seq	TFAP2E	COAD
5886	scRNA-seq	PSMB2	COAD
169	scRNA-seq	C1orf216	COAD
1725	scRNA-seq	CLSPN	COAD
6	scRNA-seq	AL354864.1	COAD
999	scRNA-seq	AGO4	COAD
697	scRNA-seq	AGO1	COAD
24	scRNA-seq	AL139286.3	COAD
4	scRNA-seq	AL139286.2	COAD
2535	scRNA-seq	AGO3	COAD
171	scRNA-seq	AL138787.2	COAD
3	scRNA-seq	TEKT2	COAD
669	scRNA-seq	ADPRHL2	COAD
264	scRNA-seq	COL8A2	COAD
3246	scRNA-seq	TRAPPC3	COAD
2328	scRNA-seq	MAP7D1	COAD
7029	scRNA-seq	THRAP3	COAD
366	scRNA-seq	SH3D21	COAD
3450	scRNA-seq	EVA1B	COAD
6	scRNA-seq	AL591845.1	COAD
2126	scRNA-seq	STK40	COAD
3553	scRNA-seq	LSM10	COAD
125	scRNA-seq	OSCP1	COAD
4168	scRNA-seq	MRPS15	COAD
5967	scRNA-seq	CSF3R	COAD
0	scRNA-seq	AL596257.1	COAD
0	scRNA-seq	AC117945.2	COAD
0	scRNA-seq	AC117945.1	COAD
27	scRNA-seq	GRIK3	COAD
0	scRNA-seq	AL031430.1	COAD
13	scRNA-seq	AL353604.1	COAD
303	scRNA-seq	LINC01137	COAD
3570	scRNA-seq	ZC3H12A	COAD
2385	scRNA-seq	MEAF6	COAD
1170	scRNA-seq	SNIP1	COAD
182	scRNA-seq	DNALI1	COAD
1451	scRNA-seq	GNL2	COAD
3	scRNA-seq	AL513220.1	COAD
3	scRNA-seq	RSPO1	COAD
227	scRNA-seq	C1orf109	COAD
459	scRNA-seq	CDCA8	COAD
25	scRNA-seq	EPHA10	COAD
116	scRNA-seq	MANEAL	COAD
0	scRNA-seq	AL929472.3	COAD
511	scRNA-seq	YRDC	COAD
4944	scRNA-seq	C1orf122	COAD
1592	scRNA-seq	MTF1	COAD
7	scRNA-seq	AL929472.2	COAD
788	scRNA-seq	INPP5B	COAD
1924	scRNA-seq	SF3A3	COAD
800	scRNA-seq	FHL3	COAD
3048	scRNA-seq	UTP11	COAD
91	scRNA-seq	POU3F1	COAD
15	scRNA-seq	MIR3659HG	COAD
0	scRNA-seq	LINC02786	COAD
0	scRNA-seq	AL390839.1	COAD
2	scRNA-seq	AL390839.2	COAD
0	scRNA-seq	LINC01343	COAD
21	scRNA-seq	LINC01685	COAD
15	scRNA-seq	AL354702.2	COAD
1575	scRNA-seq	RRAGC	COAD
562	scRNA-seq	AL139260.1	COAD
1838	scRNA-seq	MYCBP	COAD
25	scRNA-seq	GJA9	COAD
173	scRNA-seq	RHBDL2	COAD
2870	scRNA-seq	AKIRIN1	COAD
25663	scRNA-seq	NDUFS5	COAD
11619	scRNA-seq	MACF1	COAD
2	scRNA-seq	AL356055.1	COAD
78	scRNA-seq	AL442071.2	COAD
39	scRNA-seq	AL442071.1	COAD
453	scRNA-seq	BMP8A	COAD
11742	scRNA-seq	PABPC4	COAD
38	scRNA-seq	PABPC4-AS1	COAD
480	scRNA-seq	HEYL	COAD
0	scRNA-seq	AL035404.2	COAD
7	scRNA-seq	NT5C1A	COAD
21	scRNA-seq	HPCAL4	COAD
1392	scRNA-seq	PPIE	COAD
279	scRNA-seq	BMP8B	COAD
86	scRNA-seq	OXCT2	COAD
0	scRNA-seq	BMP8B-AS1	COAD
4	scRNA-seq	AL033527.3	COAD
26	scRNA-seq	AL033527.4	COAD
30	scRNA-seq	LINC02811	COAD
340	scRNA-seq	TRIT1	COAD
134	scRNA-seq	MYCL	COAD
0	scRNA-seq	AL033527.2	COAD
767	scRNA-seq	MFSD2A	COAD
12239	scRNA-seq	CAP1	COAD
6485	scRNA-seq	PPT1	COAD
4782	scRNA-seq	RLF	COAD
8	scRNA-seq	TMCO2	COAD
103	scRNA-seq	AL050341.2	COAD
1043	scRNA-seq	ZMPSTE24	COAD
248	scRNA-seq	COL9A2	COAD
14242	scRNA-seq	SMAP2	COAD
61	scRNA-seq	AL031985.4	COAD
114	scRNA-seq	ZFP69B	COAD
33	scRNA-seq	AL031985.3	COAD
46	scRNA-seq	ZFP69	COAD
181	scRNA-seq	AL603839.3	COAD
48	scRNA-seq	EXO5	COAD
0	scRNA-seq	AL603839.1	COAD
1	scRNA-seq	AL603839.2	COAD
237	scRNA-seq	ZNF684	COAD
8	scRNA-seq	AL356379.2	COAD
32	scRNA-seq	RIMS3	COAD
1	scRNA-seq	AL031289.2	COAD
29	scRNA-seq	AL031289.1	COAD
46	scRNA-seq	NFYC-AS1	COAD
1731	scRNA-seq	NFYC	COAD
33	scRNA-seq	KCNQ4	COAD
757	scRNA-seq	CITED4	COAD
7	scRNA-seq	AC119677.1	COAD
0	scRNA-seq	AL391730.2	COAD
555	scRNA-seq	CTPS1	COAD
111	scRNA-seq	SLFNL1-AS1	COAD
23	scRNA-seq	SLFNL1	COAD
1787	scRNA-seq	SCMH1	COAD
3	scRNA-seq	AC093151.8	COAD
2	scRNA-seq	AC093151.3	COAD
35	scRNA-seq	FOXO6	COAD
0	scRNA-seq	AC093151.2	COAD
1	scRNA-seq	EDN2	COAD
2598	scRNA-seq	HIVEP3	COAD
0	scRNA-seq	AL445933.2	COAD
0	scRNA-seq	AC119676.1	COAD
3	scRNA-seq	AL158216.1	COAD
6	scRNA-seq	GUCA2B	COAD
114	scRNA-seq	GUCA2A	COAD
2457	scRNA-seq	FOXJ3	COAD
1	scRNA-seq	AC096540.1	COAD
34	scRNA-seq	RIMKLA	COAD
49	scRNA-seq	ZMYND12	COAD
2613	scRNA-seq	PPCS	COAD
187	scRNA-seq	CCDC30	COAD
1578	scRNA-seq	PPIH	COAD
164	scRNA-seq	AC098484.4	COAD
1	scRNA-seq	AC098484.2	COAD
26228	scRNA-seq	YBX1	COAD
0	scRNA-seq	CLDN19	COAD
809	scRNA-seq	P3H1	COAD
901	scRNA-seq	C1orf50	COAD
1	scRNA-seq	AC098484.1	COAD
36	scRNA-seq	TMEM269	COAD
2075	scRNA-seq	SVBP	COAD
270	scRNA-seq	ERMAP	COAD
66	scRNA-seq	AL512353.1	COAD
78	scRNA-seq	ZNF691	COAD
939	scRNA-seq	SLC2A1	COAD
39	scRNA-seq	SLC2A1-AS1	COAD
2	scRNA-seq	AC099795.1	COAD
4	scRNA-seq	FAM183A	COAD
1705	scRNA-seq	EBNA1BP2	COAD
40	scRNA-seq	CFAP57	COAD
66	scRNA-seq	TMEM125	COAD
72	scRNA-seq	C1orf210	COAD
543	scRNA-seq	TIE1	COAD
9	scRNA-seq	MPL	COAD
1	scRNA-seq	AL139289.3	COAD
67	scRNA-seq	AL139289.2	COAD
605	scRNA-seq	CDC20	COAD
1342	scRNA-seq	ELOVL1	COAD
1983	scRNA-seq	MED8	COAD
6	scRNA-seq	AL139289.1	COAD
627	scRNA-seq	SZT2	COAD
0	scRNA-seq	SZT2-AS1	COAD
885	scRNA-seq	HYI	COAD
5	scRNA-seq	HYI-AS1	COAD
613	scRNA-seq	PTPRF	COAD
857	scRNA-seq	KDM4A	COAD
137	scRNA-seq	KDM4A-AS1	COAD
677	scRNA-seq	ST3GAL3	COAD
33	scRNA-seq	AL451062.1	COAD
18	scRNA-seq	ARTN	COAD
52	scRNA-seq	AL357079.1	COAD
306	scRNA-seq	IPO13	COAD
5	scRNA-seq	AL357079.2	COAD
258	scRNA-seq	DPH2	COAD
15496	scRNA-seq	ATP6V0B	COAD
573	scRNA-seq	B4GALT2	COAD
124	scRNA-seq	CCDC24	COAD
114	scRNA-seq	SLC6A9	COAD
201	scRNA-seq	AL139220.2	COAD
4	scRNA-seq	KLF17	COAD
0	scRNA-seq	KLF18	COAD
665	scRNA-seq	DMAP1	COAD
1347	scRNA-seq	ERI3	COAD
0	scRNA-seq	ERI3-IT1	COAD
1360	scRNA-seq	RNF220	COAD
340	scRNA-seq	TMEM53	COAD
456	scRNA-seq	ARMH1	COAD
328	scRNA-seq	KIF2C	COAD
88	scRNA-seq	AL592166.1	COAD
203289	scRNA-seq	RPS8	COAD
23	scRNA-seq	BEST4	COAD
3133	scRNA-seq	PLK3	COAD
26	scRNA-seq	TCTEX1D4	COAD
829	scRNA-seq	BTBD19	COAD
658	scRNA-seq	PTCH2	COAD
1375	scRNA-seq	EIF2B3	COAD
366	scRNA-seq	HECTD3	COAD
1229	scRNA-seq	UROD	COAD
262	scRNA-seq	ZSWIM5	COAD
13	scRNA-seq	LINC01144	COAD
12	scRNA-seq	HPDL	COAD
541	scRNA-seq	MUTYH	COAD
459	scRNA-seq	TOE1	COAD
1182	scRNA-seq	TESK2	COAD
25	scRNA-seq	CCDC163	COAD
200	scRNA-seq	MMACHC	COAD
27492	scRNA-seq	PRDX1	COAD
6504	scRNA-seq	AKR1A1	COAD
6153	scRNA-seq	NASP	COAD
14	scRNA-seq	CCDC17	COAD
2554	scRNA-seq	GPBP1L1	COAD
381	scRNA-seq	TMEM69	COAD
393	scRNA-seq	IPP	COAD
18	scRNA-seq	AL604028.1	COAD
1677	scRNA-seq	MAST2	COAD
1555	scRNA-seq	PIK3R3	COAD
2	scRNA-seq	AL358075.1	COAD
31	scRNA-seq	AL358075.2	COAD
190	scRNA-seq	TSPAN1	COAD
0	scRNA-seq	P3R3URF	COAD
414	scRNA-seq	POMGNT1	COAD
64	scRNA-seq	LURAP1	COAD
110	scRNA-seq	RAD54L	COAD
1262	scRNA-seq	LRRC41	COAD
25991	scRNA-seq	UQCRH	COAD
547	scRNA-seq	NSUN4	COAD
72	scRNA-seq	FAAH	COAD
0	scRNA-seq	LINC01398	COAD
4	scRNA-seq	DMBX1	COAD
5	scRNA-seq	TMEM275	COAD
44	scRNA-seq	MKNK1-AS1	COAD
0	scRNA-seq	KNCN	COAD
2275	scRNA-seq	MKNK1	COAD
301	scRNA-seq	MOB3C	COAD
1075	scRNA-seq	ATPAF1	COAD
8	scRNA-seq	TEX38	COAD
37	scRNA-seq	EFCAB14-AS1	COAD
2283	scRNA-seq	EFCAB14	COAD
2	scRNA-seq	CYP4B1	COAD
0	scRNA-seq	CYP4A11	COAD
10	scRNA-seq	CYP4X1	COAD
3	scRNA-seq	CYP4Z1	COAD
23	scRNA-seq	CYP4A22-AS1	COAD
0	scRNA-seq	CYP4A22	COAD
23	scRNA-seq	LINC00853	COAD
28	scRNA-seq	PDZK1IP1	COAD
42	scRNA-seq	TAL1	COAD
1	scRNA-seq	AL135960.1	COAD
296	scRNA-seq	STIL	COAD
2614	scRNA-seq	CMPK1	COAD
49	scRNA-seq	LINC01389	COAD
0	scRNA-seq	FOXE3	COAD
29	scRNA-seq	FOXD2-AS1	COAD
52	scRNA-seq	FOXD2	COAD
4	scRNA-seq	LINC01738	COAD
138	scRNA-seq	TRABD2B	COAD
0	scRNA-seq	AL691459.1	COAD
0	scRNA-seq	AC096541.1	COAD
9	scRNA-seq	LINC02794	COAD
0	scRNA-seq	AL356289.1	COAD
17	scRNA-seq	AL109659.1	COAD
23	scRNA-seq	SLC5A9	COAD
2	scRNA-seq	AL109659.2	COAD
504	scRNA-seq	SPATA6	COAD
74	scRNA-seq	AGBL4	COAD
0	scRNA-seq	AL391844.1	COAD
40	scRNA-seq	BEND5	COAD
4	scRNA-seq	AL645507.1	COAD
5	scRNA-seq	AC099788.1	COAD
2	scRNA-seq	AL590432.1	COAD
0	scRNA-seq	AGBL4-IT1	COAD
86	scRNA-seq	ELAVL4	COAD
0	scRNA-seq	AL592182.2	COAD
0	scRNA-seq	AL592182.1	COAD
2	scRNA-seq	LINC02808	COAD
0	scRNA-seq	AL592182.3	COAD
20	scRNA-seq	DMRTA2	COAD
3	scRNA-seq	AL049637.2	COAD
3690	scRNA-seq	FAF1	COAD
30	scRNA-seq	AL049637.1	COAD
940	scRNA-seq	CDKN2C	COAD
4	scRNA-seq	C1orf185	COAD
50	scRNA-seq	LINC01562	COAD
1964	scRNA-seq	RNF11	COAD
13	scRNA-seq	AL162430.2	COAD
130	scRNA-seq	TTC39A	COAD
12	scRNA-seq	TTC39A-AS1	COAD
3331	scRNA-seq	EPS15	COAD
24	scRNA-seq	AC104170.2	COAD
89	scRNA-seq	AC104170.1	COAD
3415	scRNA-seq	OSBPL9	COAD
6525	scRNA-seq	NRDC	COAD
21	scRNA-seq	AL050343.2	COAD
2	scRNA-seq	AL050343.3	COAD
217	scRNA-seq	RAB3B	COAD
2531	scRNA-seq	TXNDC12	COAD
166	scRNA-seq	KTI12	COAD
11	scRNA-seq	AL445685.1	COAD
2	scRNA-seq	TXNDC12-AS1	COAD
2571	scRNA-seq	BTF3L4	COAD
482	scRNA-seq	ZFYVE9	COAD
444	scRNA-seq	CC2D1B	COAD
0	scRNA-seq	AL513218.1	COAD
94	scRNA-seq	AL513218.2	COAD
145	scRNA-seq	ORC1	COAD
1354	scRNA-seq	PRPF38A	COAD
4553	scRNA-seq	TUT4	COAD
2	scRNA-seq	AL591167.1	COAD
929	scRNA-seq	GPX7	COAD
233	scRNA-seq	SHISAL2A	COAD
361	scRNA-seq	COA7	COAD
1232	scRNA-seq	ZYG11B	COAD
160	scRNA-seq	ZYG11A	COAD
0	scRNA-seq	AC099677.4	COAD
708	scRNA-seq	ECHDC2	COAD
3957	scRNA-seq	SCP2	COAD
271	scRNA-seq	PODN	COAD
1	scRNA-seq	AL445183.1	COAD
15	scRNA-seq	SLC1A7	COAD
5	scRNA-seq	AL445183.2	COAD
498	scRNA-seq	CPT2	COAD
16	scRNA-seq	AL606760.2	COAD
1763	scRNA-seq	CZIB	COAD
12	scRNA-seq	AL606760.3	COAD
4667	scRNA-seq	MAGOH	COAD
38	scRNA-seq	AL606760.1	COAD
284	scRNA-seq	LRP8	COAD
0	scRNA-seq	AL355483.3	COAD
0	scRNA-seq	AL355483.1	COAD
0	scRNA-seq	AL355483.2	COAD
12	scRNA-seq	LINC01771	COAD
1	scRNA-seq	AC119428.2	COAD
0	scRNA-seq	AC119428.1	COAD
17	scRNA-seq	LINC02812	COAD
1	scRNA-seq	DMRTB1	COAD
204	scRNA-seq	GLIS1	COAD
493	scRNA-seq	NDC1	COAD
854	scRNA-seq	YIPF1	COAD
35	scRNA-seq	DIO1	COAD
3082	scRNA-seq	HSPB11	COAD
373	scRNA-seq	LRRC42	COAD
0	scRNA-seq	LDLRAD1	COAD
11680	scRNA-seq	TMEM59	COAD
350	scRNA-seq	TCEANC2	COAD
1	scRNA-seq	CDCP2	COAD
0	scRNA-seq	AL357673.2	COAD
198	scRNA-seq	CYB5RL	COAD
1240	scRNA-seq	MRPL37	COAD
2868	scRNA-seq	SSBP3	COAD
1	scRNA-seq	SSBP3-AS1	COAD
0	scRNA-seq	AL161644.1	COAD
1	scRNA-seq	AL035415.1	COAD
1	scRNA-seq	AC099796.2	COAD
0	scRNA-seq	LINC02784	COAD
246	scRNA-seq	ACOT11	COAD
12	scRNA-seq	FAM151A	COAD
0	scRNA-seq	AL590093.1	COAD
53	scRNA-seq	MROH7	COAD
789	scRNA-seq	TTC4	COAD
61	scRNA-seq	PARS2	COAD
137	scRNA-seq	TTC22	COAD
0	scRNA-seq	AC096536.1	COAD
8	scRNA-seq	LEXM	COAD
938	scRNA-seq	DHCR24	COAD
38	scRNA-seq	AC096536.3	COAD
0	scRNA-seq	AC096536.2	COAD
3	scRNA-seq	DHCR24-DT	COAD
1	scRNA-seq	AL590440.2	COAD
6	scRNA-seq	TMEM61	COAD
0	scRNA-seq	AL590440.1	COAD
0	scRNA-seq	BSND	COAD
151	scRNA-seq	PCSK9	COAD
1825	scRNA-seq	USP24	COAD
40	scRNA-seq	MIR4422HG	COAD
142	scRNA-seq	AL603840.1	COAD
0	scRNA-seq	LINC01755	COAD
7	scRNA-seq	LINC01753	COAD
0	scRNA-seq	AL353681.1	COAD
536	scRNA-seq	AC119674.1	COAD
8	scRNA-seq	LINC01767	COAD
3431	scRNA-seq	PLPP3	COAD
191	scRNA-seq	PRKAA2	COAD
39	scRNA-seq	FYB2	COAD
0	scRNA-seq	AL360295.1	COAD
7	scRNA-seq	C8A	COAD
8	scRNA-seq	C8B	COAD
1	scRNA-seq	AL161740.1	COAD
905	scRNA-seq	DAB1	COAD
0	scRNA-seq	AL390243.1	COAD
2	scRNA-seq	DAB1-AS1	COAD
6	scRNA-seq	AL445193.2	COAD
351	scRNA-seq	OMA1	COAD
8	scRNA-seq	AL035411.3	COAD
32	scRNA-seq	TACSTD2	COAD
1388	scRNA-seq	MYSM1	COAD
40	scRNA-seq	AL136985.3	COAD
48019	scRNA-seq	JUN	COAD
299	scRNA-seq	LINC01135	COAD
1	scRNA-seq	AL136985.2	COAD
5	scRNA-seq	AL136985.1	COAD
88	scRNA-seq	LINC02777	COAD
266	scRNA-seq	LINC01358	COAD
0	scRNA-seq	AL592431.2	COAD
5	scRNA-seq	AL592431.1	COAD
402	scRNA-seq	AC093425.1	COAD
11	scRNA-seq	AC093424.1	COAD
2220	scRNA-seq	FGGY	COAD
13	scRNA-seq	AL035416.1	COAD
482	scRNA-seq	HOOK1	COAD
149	scRNA-seq	CYP2J2	COAD
11	scRNA-seq	C1orf87	COAD
1	scRNA-seq	LINC02778	COAD
320	scRNA-seq	LINC01748	COAD
34	scRNA-seq	AC099792.1	COAD
2279	scRNA-seq	NFIA	COAD
88	scRNA-seq	NFIA-AS2	COAD
3	scRNA-seq	NFIA-AS1	COAD
1	scRNA-seq	AC099791.3	COAD
0	scRNA-seq	AC099791.4	COAD
1566	scRNA-seq	TM2D1	COAD
32	scRNA-seq	AC099791.2	COAD
1246	scRNA-seq	PATJ	COAD
16	scRNA-seq	L1TD1	COAD
180	scRNA-seq	KANK4	COAD
2069	scRNA-seq	USP1	COAD
1080	scRNA-seq	DOCK7	COAD
15	scRNA-seq	ANGPTL3	COAD
22	scRNA-seq	AC103923.1	COAD
626	scRNA-seq	ATG4C	COAD
0	scRNA-seq	AC099794.1	COAD
2	scRNA-seq	LINC01739	COAD
0	scRNA-seq	AL162400.3	COAD
0	scRNA-seq	AL162400.1	COAD
0	scRNA-seq	AL162400.2	COAD
4	scRNA-seq	AC096543.1	COAD
11	scRNA-seq	LINC00466	COAD
0	scRNA-seq	AC096543.2	COAD
4	scRNA-seq	FOXD3-AS1	COAD
0	scRNA-seq	FOXD3	COAD
349	scRNA-seq	ALG6	COAD
1633	scRNA-seq	ITGB3BP	COAD
48	scRNA-seq	BX004807.1	COAD
170	scRNA-seq	EFCAB7	COAD
8	scRNA-seq	DLEU2L	COAD
874	scRNA-seq	PGM1	COAD
313	scRNA-seq	ROR1	COAD
84	scRNA-seq	ROR1-AS1	COAD
1	scRNA-seq	AL445205.1	COAD
19	scRNA-seq	UBE2U	COAD
394	scRNA-seq	CACHD1	COAD
295	scRNA-seq	RAVER2	COAD
12593	scRNA-seq	JAK1	COAD
14	scRNA-seq	LINC01359	COAD
5	scRNA-seq	AL357078.2	COAD
407	scRNA-seq	AK4	COAD
124	scRNA-seq	DNAJC6	COAD
38	scRNA-seq	AL139294.1	COAD
3110	scRNA-seq	LEPROT	COAD
310	scRNA-seq	LEPR	COAD
36	scRNA-seq	AC119800.1	COAD
1	scRNA-seq	AL513493.1	COAD
29576	scRNA-seq	PDE4B	COAD
0	scRNA-seq	AL590783.1	COAD
3133	scRNA-seq	SGIP1	COAD
168	scRNA-seq	AL139147.1	COAD
105	scRNA-seq	TCTEX1D1	COAD
0	scRNA-seq	INSL5	COAD
186	scRNA-seq	WDR78	COAD
0	scRNA-seq	AL592161.1	COAD
6259	scRNA-seq	MIER1	COAD
971	scRNA-seq	SLC35D1	COAD
125	scRNA-seq	C1orf141	COAD
0	scRNA-seq	AL133320.2	COAD
473	scRNA-seq	IL23R	COAD
590	scRNA-seq	IL12RB2	COAD
20806	scRNA-seq	SERBP1	COAD
1	scRNA-seq	LINC01702	COAD
4389	scRNA-seq	GADD45A	COAD
1506	scRNA-seq	GNG12	COAD
371	scRNA-seq	GNG12-AS1	COAD
46	scRNA-seq	DIRAS3	COAD
2605	scRNA-seq	WLS	COAD
3	scRNA-seq	RPE65	COAD
226	scRNA-seq	DEPDC1	COAD
5	scRNA-seq	AL138789.1	COAD
5	scRNA-seq	DEPDC1-AS1	COAD
0	scRNA-seq	AL035412.1	COAD
65	scRNA-seq	AL033530.1	COAD
17	scRNA-seq	AL691520.1	COAD
5	scRNA-seq	LINC01707	COAD
5	scRNA-seq	LINC02791	COAD
1	scRNA-seq	LINC01758	COAD
2	scRNA-seq	AL359894.1	COAD
242	scRNA-seq	LRRC7	COAD
0	scRNA-seq	AL117353.1	COAD
1	scRNA-seq	AL158840.1	COAD
526	scRNA-seq	LRRC40	COAD
8561	scRNA-seq	SRSF11	COAD
7	scRNA-seq	AL353771.1	COAD
1079	scRNA-seq	ANKRD13C	COAD
357	scRNA-seq	HHLA3	COAD
2	scRNA-seq	AL158839.1	COAD
224	scRNA-seq	CTH	COAD
6	scRNA-seq	AL354872.2	COAD
14	scRNA-seq	LINC01788	COAD
1	scRNA-seq	AL513285.1	COAD
136	scRNA-seq	PTGER3	COAD
2	scRNA-seq	AL031429.1	COAD
0	scRNA-seq	AL031429.2	COAD
154	scRNA-seq	ZRANB2-AS1	COAD
5772	scRNA-seq	ZRANB2	COAD
151	scRNA-seq	ZRANB2-AS2	COAD
1044	scRNA-seq	NEGR1	COAD
4	scRNA-seq	AL354949.1	COAD
0	scRNA-seq	NEGR1-IT1	COAD
109	scRNA-seq	AL513166.1	COAD
21	scRNA-seq	AL583808.1	COAD
1	scRNA-seq	LINC02796	COAD
3	scRNA-seq	LINC02797	COAD
2	scRNA-seq	LINC01360	COAD
2	scRNA-seq	LINC02238	COAD
9	scRNA-seq	AL591463.1	COAD
42	scRNA-seq	LRRIQ3	COAD
303	scRNA-seq	FPGT	COAD
62	scRNA-seq	TNNI3K	COAD
20	scRNA-seq	AC093158.1	COAD
0	scRNA-seq	AC105271.1	COAD
1	scRNA-seq	LRRC53	COAD
2	scRNA-seq	ERICH3	COAD
3	scRNA-seq	ERICH3-AS1	COAD
6	scRNA-seq	AC135803.1	COAD
475	scRNA-seq	CRYZ	COAD
1359	scRNA-seq	TYW3	COAD
0	scRNA-seq	AC133865.1	COAD
0	scRNA-seq	AC099786.3	COAD
0	scRNA-seq	AC099786.1	COAD
0	scRNA-seq	LHX8	COAD
0	scRNA-seq	AC099786.2	COAD
54	scRNA-seq	SLC44A5	COAD
2169	scRNA-seq	ACADM	COAD
519	scRNA-seq	RABGGTB	COAD
35	scRNA-seq	MSH4	COAD
3	scRNA-seq	ASB17	COAD
4	scRNA-seq	AC092813.1	COAD
1	scRNA-seq	AC092813.2	COAD
1319	scRNA-seq	ST6GALNAC3	COAD
0	scRNA-seq	AC104458.1	COAD
2	scRNA-seq	LINC02567	COAD
461	scRNA-seq	ST6GALNAC5	COAD
9	scRNA-seq	AL035409.1	COAD
805	scRNA-seq	PIGK	COAD
0	scRNA-seq	AC093433.2	COAD
255	scRNA-seq	AK5	COAD
0	scRNA-seq	AC095030.1	COAD
1	scRNA-seq	AC093575.1	COAD
1465	scRNA-seq	AC118549.1	COAD
2201	scRNA-seq	USP33	COAD
1351	scRNA-seq	MIGA1	COAD
34	scRNA-seq	NEXN-AS1	COAD
1869	scRNA-seq	NEXN	COAD
3164	scRNA-seq	FUBP1	COAD
3604	scRNA-seq	DNAJB4	COAD
419	scRNA-seq	GIPC2	COAD
1896	scRNA-seq	AC103591.3	COAD
18	scRNA-seq	AC103591.4	COAD
16	scRNA-seq	AC096531.2	COAD
250	scRNA-seq	PTGFR	COAD
264	scRNA-seq	IFI44L	COAD
729	scRNA-seq	IFI44	COAD
1463	scRNA-seq	ADGRL4	COAD
0	scRNA-seq	AL353651.2	COAD
0	scRNA-seq	AL353651.1	COAD
2	scRNA-seq	LINC02792	COAD
5	scRNA-seq	AC099671.1	COAD
0	scRNA-seq	AC098657.2	COAD
0	scRNA-seq	AL606519.1	COAD
6	scRNA-seq	AL136234.1	COAD
104	scRNA-seq	LINC01781	COAD
1	scRNA-seq	AC093154.1	COAD
904	scRNA-seq	ADGRL2	COAD
0	scRNA-seq	AL138799.2	COAD
4	scRNA-seq	AL138799.4	COAD
1	scRNA-seq	AC117944.1	COAD
35	scRNA-seq	AL157944.1	COAD
174	scRNA-seq	LINC01362	COAD
3	scRNA-seq	LINC01361	COAD
0	scRNA-seq	AC116099.1	COAD
0	scRNA-seq	LINC01712	COAD
47	scRNA-seq	LINC01725	COAD
0	scRNA-seq	AL035706.1	COAD
230	scRNA-seq	TTLL7	COAD
2	scRNA-seq	TTLL7-IT1	COAD
2	scRNA-seq	AC104454.2	COAD
75	scRNA-seq	AL359504.2	COAD
3299	scRNA-seq	PRKACB	COAD
48	scRNA-seq	SAMD13	COAD
2	scRNA-seq	DNASE2B	COAD
0	scRNA-seq	AL844170.1	COAD
2206	scRNA-seq	RPF1	COAD
19190	scRNA-seq	GNG5	COAD
343	scRNA-seq	SPATA1	COAD
1836	scRNA-seq	CTBS	COAD
196	scRNA-seq	AL359762.1	COAD
0	scRNA-seq	AL359762.2	COAD
1	scRNA-seq	LINC01555	COAD
388	scRNA-seq	SSX2IP	COAD
0	scRNA-seq	AC104169.1	COAD
107	scRNA-seq	LPAR3	COAD
1504	scRNA-seq	MCOLN2	COAD
193	scRNA-seq	WDR63	COAD
121	scRNA-seq	MCOLN3	COAD
154	scRNA-seq	SYDE2	COAD
1076	scRNA-seq	C1orf52	COAD
2019	scRNA-seq	BCL10	COAD
426	scRNA-seq	AL078459.1	COAD
1026	scRNA-seq	DDAH1	COAD
2	scRNA-seq	AL360219.1	COAD
49	scRNA-seq	AC092807.3	COAD
0	scRNA-seq	AC092807.2	COAD
4964	scRNA-seq	CCN1	COAD
0	scRNA-seq	AC092807.1	COAD
1448	scRNA-seq	ZNHIT6	COAD
821	scRNA-seq	COL24A1	COAD
37	scRNA-seq	LINC02795	COAD
2191	scRNA-seq	ODF2L	COAD
5	scRNA-seq	CLCA2	COAD
15	scRNA-seq	CLCA1	COAD
1	scRNA-seq	CLCA4	COAD
77	scRNA-seq	CLCA4-AS1	COAD
28	scRNA-seq	AL049597.2	COAD
8062	scRNA-seq	SH3GLB1	COAD
0	scRNA-seq	AL355981.1	COAD
4599	scRNA-seq	SELENOF	COAD
2022	scRNA-seq	HS2ST1	COAD
44	scRNA-seq	AL121989.1	COAD
56	scRNA-seq	LINC01140	COAD
64	scRNA-seq	LINC02801	COAD
8315	scRNA-seq	LMO4	COAD
18	scRNA-seq	LINC01364	COAD
133	scRNA-seq	PKN2-AS1	COAD
1	scRNA-seq	AL445438.1	COAD
3665	scRNA-seq	PKN2	COAD
3457	scRNA-seq	GTF2B	COAD
1126	scRNA-seq	KYAT3	COAD
534	scRNA-seq	RBMXL1	COAD
1998	scRNA-seq	GBP3	COAD
7248	scRNA-seq	GBP1	COAD
8934	scRNA-seq	GBP2	COAD
15	scRNA-seq	AC104459.1	COAD
28	scRNA-seq	GBP7	COAD
2373	scRNA-seq	GBP4	COAD
53	scRNA-seq	AC099063.4	COAD
3631	scRNA-seq	GBP5	COAD
112	scRNA-seq	AC099063.1	COAD
18	scRNA-seq	GBP6	COAD
67	scRNA-seq	AL596214.1	COAD
934	scRNA-seq	LRRC8B	COAD
284	scRNA-seq	LRRC8C-DT	COAD
8	scRNA-seq	AC093423.2	COAD
1977	scRNA-seq	LRRC8C	COAD
4	scRNA-seq	AC099568.1	COAD
46	scRNA-seq	AC099568.2	COAD
820	scRNA-seq	LRRC8D	COAD
0	scRNA-seq	AL391497.1	COAD
2012	scRNA-seq	ZNF326	COAD
0	scRNA-seq	AL161797.1	COAD
23	scRNA-seq	AC098656.1	COAD
5	scRNA-seq	AL627316.1	COAD
1	scRNA-seq	LINC02787	COAD
0	scRNA-seq	BARHL2	COAD
0	scRNA-seq	AC092805.1	COAD
160	scRNA-seq	LINC02609	COAD
8	scRNA-seq	LINC02788	COAD
1	scRNA-seq	LINC01763	COAD
1	scRNA-seq	AC091614.1	COAD
3498	scRNA-seq	ZNF644	COAD
71	scRNA-seq	HFM1	COAD
269	scRNA-seq	CDC7	COAD
768	scRNA-seq	TGFBR3	COAD
22	scRNA-seq	BRDT	COAD
35	scRNA-seq	EPHX4	COAD
1	scRNA-seq	SETSIP	COAD
160	scRNA-seq	BTBD8	COAD
3	scRNA-seq	AC104836.1	COAD
9	scRNA-seq	C1orf146	COAD
1118	scRNA-seq	GLMN	COAD
1592	scRNA-seq	RPAP2	COAD
244	scRNA-seq	GFI1	COAD
2896	scRNA-seq	EVI5	COAD
89239	scRNA-seq	RPL5	COAD
1329	scRNA-seq	DIPK1A	COAD
12	scRNA-seq	AC093577.1	COAD
1828	scRNA-seq	MTF2	COAD
2999	scRNA-seq	TMED5	COAD
831	scRNA-seq	CCDC18	COAD
1204	scRNA-seq	CCDC18-AS1	COAD
1637	scRNA-seq	DR1	COAD
1759	scRNA-seq	FNBP1L	COAD
1086	scRNA-seq	BCAR3	COAD
34	scRNA-seq	AL109613.1	COAD
10	scRNA-seq	AL049796.1	COAD
3116	scRNA-seq	DNTTIP2	COAD
1215	scRNA-seq	GCLM	COAD
25	scRNA-seq	ABCA4	COAD
0	scRNA-seq	AC093579.1	COAD
2183	scRNA-seq	ARHGAP29	COAD
31	scRNA-seq	ARHGAP29-AS1	COAD
0	scRNA-seq	AC097059.1	COAD
10	scRNA-seq	AC118469.2	COAD
1096	scRNA-seq	ABCD3	COAD
2934	scRNA-seq	F3	COAD
1	scRNA-seq	AC093117.1	COAD
355	scRNA-seq	SLC44A3	COAD
2798	scRNA-seq	CNN3	COAD
93	scRNA-seq	AC105942.1	COAD
731	scRNA-seq	ALG14	COAD
3	scRNA-seq	AC095033.1	COAD
363	scRNA-seq	TLCD4	COAD
0	scRNA-seq	AC092802.3	COAD
93	scRNA-seq	AC092802.1	COAD
682	scRNA-seq	RWDD3	COAD
8	scRNA-seq	AC092802.2	COAD
1	scRNA-seq	AC092802.4	COAD
0	scRNA-seq	LINC01760	COAD
0	scRNA-seq	LINC01650	COAD
2	scRNA-seq	AL445218.1	COAD
0	scRNA-seq	LINC01761	COAD
9	scRNA-seq	LINC02607	COAD
0	scRNA-seq	AL683887.1	COAD
2	scRNA-seq	LINC02790	COAD
24	scRNA-seq	LINC01787	COAD
1843	scRNA-seq	PTBP2	COAD
9811	scRNA-seq	DPYD	COAD
710	scRNA-seq	DPYD-AS1	COAD
7	scRNA-seq	DPYD-IT1	COAD
1	scRNA-seq	DPYD-AS2	COAD
4	scRNA-seq	MIR137HG	COAD
1	scRNA-seq	BX005019.1	COAD
1	scRNA-seq	AC104453.1	COAD
5	scRNA-seq	LINC01776	COAD
488	scRNA-seq	SNX7	COAD
12	scRNA-seq	PLPPR5	COAD
15	scRNA-seq	AL445433.2	COAD
96	scRNA-seq	PLPPR4	COAD
14	scRNA-seq	LINC01708	COAD
690	scRNA-seq	PALMD	COAD
133	scRNA-seq	FRRS1	COAD
791	scRNA-seq	AGL	COAD
34	scRNA-seq	AC118553.1	COAD
814	scRNA-seq	SLC35A3	COAD
1454	scRNA-seq	MFSD14A	COAD
202	scRNA-seq	AC093019.2	COAD
492	scRNA-seq	SASS6	COAD
556	scRNA-seq	TRMT13	COAD
59	scRNA-seq	LRRC39	COAD
437	scRNA-seq	DBT	COAD
83	scRNA-seq	AL445928.2	COAD
184	scRNA-seq	RTCA-AS1	COAD
1138	scRNA-seq	RTCA	COAD
0	scRNA-seq	AC104457.2	COAD
2372	scRNA-seq	CDC14A	COAD
332	scRNA-seq	AL589990.1	COAD
6	scRNA-seq	GPR88	COAD
4	scRNA-seq	LINC01349	COAD
3	scRNA-seq	AC099670.3	COAD
887	scRNA-seq	VCAM1	COAD
590	scRNA-seq	EXTL2	COAD
143	scRNA-seq	AC104506.1	COAD
1596	scRNA-seq	SLC30A7	COAD
533	scRNA-seq	DPH5	COAD
10	scRNA-seq	AC093157.2	COAD
252	scRNA-seq	AC093157.1	COAD
28	scRNA-seq	AL109741.1	COAD
438	scRNA-seq	S1PR1	COAD
5	scRNA-seq	LINC01307	COAD
7	scRNA-seq	LINC01709	COAD
10	scRNA-seq	OLFM3	COAD
6	scRNA-seq	AC114485.1	COAD
6	scRNA-seq	AC099567.1	COAD
4870	scRNA-seq	COL11A1	COAD
1	scRNA-seq	AC095032.2	COAD
33	scRNA-seq	AC095032.1	COAD
747	scRNA-seq	RNPC3	COAD
110	scRNA-seq	AMY2B	COAD
0	scRNA-seq	AMY2A	COAD
0	scRNA-seq	AMY1A	COAD
0	scRNA-seq	AMY1B	COAD
0	scRNA-seq	AMY1C	COAD
2	scRNA-seq	AL591888.1	COAD
1	scRNA-seq	LINC01676	COAD
4	scRNA-seq	LINC01677	COAD
21	scRNA-seq	AL355306.2	COAD
5	scRNA-seq	LINC01661	COAD
181	scRNA-seq	PRMT6	COAD
67	scRNA-seq	NTNG1	COAD
2812	scRNA-seq	VAV3	COAD
19	scRNA-seq	VAV3-AS1	COAD
146	scRNA-seq	LINC02785	COAD
1978	scRNA-seq	SLC25A24	COAD
9	scRNA-seq	AL359258.2	COAD
0	scRNA-seq	NBPF4	COAD
0	scRNA-seq	AL359258.1	COAD
0	scRNA-seq	AL390038.1	COAD
0	scRNA-seq	NBPF6	COAD
2721	scRNA-seq	FAM102B	COAD
301	scRNA-seq	HENMT1	COAD
33	scRNA-seq	AL160171.1	COAD
5408	scRNA-seq	PRPF38B	COAD
14	scRNA-seq	FNDC7	COAD
0	scRNA-seq	AL591719.2	COAD
2011	scRNA-seq	STXBP3	COAD
231	scRNA-seq	AKNAD1	COAD
0	scRNA-seq	SPATA42	COAD
844	scRNA-seq	GPSM2	COAD
601	scRNA-seq	CLCC1	COAD
878	scRNA-seq	WDR47	COAD
2156	scRNA-seq	TAF13	COAD
89	scRNA-seq	AL356488.3	COAD
1304	scRNA-seq	TMEM167B	COAD
80	scRNA-seq	AL356488.2	COAD
9	scRNA-seq	C1orf194	COAD
253	scRNA-seq	KIAA1324	COAD
5500	scRNA-seq	SARS	COAD
91	scRNA-seq	CELSR2	COAD
122	scRNA-seq	PSRC1	COAD
5	scRNA-seq	MYBPHL	COAD
1228	scRNA-seq	SORT1	COAD
5038	scRNA-seq	PSMA5	COAD
23	scRNA-seq	SYPL2	COAD
53	scRNA-seq	ATXN7L2	COAD
181	scRNA-seq	CYB561D1	COAD
5	scRNA-seq	AMIGO1	COAD
3	scRNA-seq	GPR61	COAD
0	scRNA-seq	AL355310.3	COAD
3842	scRNA-seq	GNAI3	COAD
2	scRNA-seq	AL355310.1	COAD
22	scRNA-seq	GNAT2	COAD
768	scRNA-seq	AMPD2	COAD
2	scRNA-seq	AL355310.2	COAD
640	scRNA-seq	GSTM4	COAD
178	scRNA-seq	GSTM2	COAD
108	scRNA-seq	GSTM1	COAD
7	scRNA-seq	AC000032.1	COAD
95	scRNA-seq	GSTM5	COAD
0	scRNA-seq	AL158847.1	COAD
1498	scRNA-seq	GSTM3	COAD
258	scRNA-seq	EPS8L3	COAD
17	scRNA-seq	LINC01768	COAD
4	scRNA-seq	AL450468.1	COAD
3	scRNA-seq	AL450468.2	COAD
1406	scRNA-seq	CSF1	COAD
3558	scRNA-seq	AHCYL1	COAD
460	scRNA-seq	STRIP1	COAD
31	scRNA-seq	AL160006.1	COAD
4	scRNA-seq	ALX3	COAD
8	scRNA-seq	LINC01397	COAD
4	scRNA-seq	UBL4B	COAD
12	scRNA-seq	SLC6A17	COAD
0	scRNA-seq	AL355990.1	COAD
0	scRNA-seq	AL355990.2	COAD
6	scRNA-seq	LINC02586	COAD
131	scRNA-seq	KCNC4	COAD
155	scRNA-seq	RBM15-AS1	COAD
565	scRNA-seq	RBM15	COAD
318	scRNA-seq	LAMTOR5-AS1	COAD
181	scRNA-seq	SLC16A4	COAD
24	scRNA-seq	AL355488.1	COAD
8861	scRNA-seq	LAMTOR5	COAD
1	scRNA-seq	PROK1	COAD
0	scRNA-seq	AL358215.1	COAD
0	scRNA-seq	AL358215.2	COAD
0	scRNA-seq	CYMP-AS1	COAD
0	scRNA-seq	KCNA10	COAD
104	scRNA-seq	KCNA2	COAD
238	scRNA-seq	AL365361.1	COAD
197	scRNA-seq	KCNA3	COAD
8435	scRNA-seq	CD53	COAD
7	scRNA-seq	AL360270.2	COAD
34	scRNA-seq	AL360270.1	COAD
1145	scRNA-seq	LRIF1	COAD
15	scRNA-seq	AL360270.3	COAD
1435	scRNA-seq	DRAM2	COAD
1318	scRNA-seq	CEPT1	COAD
2	scRNA-seq	AL355816.1	COAD
77	scRNA-seq	AL355816.2	COAD
1002	scRNA-seq	DENND2D	COAD
292	scRNA-seq	CHI3L2	COAD
2	scRNA-seq	CHIA	COAD
4	scRNA-seq	AL356387.1	COAD
15	scRNA-seq	PIFO	COAD
23	scRNA-seq	OVGP1	COAD
6	scRNA-seq	AL390195.2	COAD
35	scRNA-seq	AL390195.1	COAD
361	scRNA-seq	WDR77	COAD
4929	scRNA-seq	ATP5PB	COAD
2599	scRNA-seq	C1orf162	COAD
202	scRNA-seq	TMIGD3	COAD
166	scRNA-seq	ADORA3	COAD
7308	scRNA-seq	RAP1A	COAD
28	scRNA-seq	LINC01160	COAD
837	scRNA-seq	INKA2	COAD
45	scRNA-seq	INKA2-AS1	COAD
9	scRNA-seq	AL049557.1	COAD
291	scRNA-seq	DDX20	COAD
97	scRNA-seq	KCND3	COAD
0	scRNA-seq	KCND3-IT1	COAD
0	scRNA-seq	KCND3-AS1	COAD
11	scRNA-seq	LINC01750	COAD
61	scRNA-seq	AL445426.1	COAD
2312	scRNA-seq	CTTNBP2NL	COAD
445	scRNA-seq	WNT2B	COAD
1	scRNA-seq	AL354760.1	COAD
699	scRNA-seq	ST7L	COAD
9558	scRNA-seq	CAPZA1	COAD
851	scRNA-seq	MOV10	COAD
42	scRNA-seq	AL603832.1	COAD
6354	scRNA-seq	RHOC	COAD
40	scRNA-seq	PPM1J	COAD
2	scRNA-seq	AL603832.2	COAD
13	scRNA-seq	TAFA3	COAD
16	scRNA-seq	LINC01356	COAD
96	scRNA-seq	LINC01357	COAD
1256	scRNA-seq	SLC16A1	COAD
731	scRNA-seq	SLC16A1-AS1	COAD
50	scRNA-seq	AL390242.1	COAD
109	scRNA-seq	LRIG2-DT	COAD
611	scRNA-seq	LRIG2	COAD
2989	scRNA-seq	MAGI3	COAD
1078	scRNA-seq	PHTF1	COAD
2520	scRNA-seq	RSBN1	COAD
1005	scRNA-seq	AL137856.1	COAD
4318	scRNA-seq	PTPN22	COAD
122	scRNA-seq	AP4B1-AS1	COAD
173	scRNA-seq	BCL2L15	COAD
288	scRNA-seq	AP4B1	COAD
279	scRNA-seq	DCLRE1B	COAD
68	scRNA-seq	HIPK1-AS1	COAD
3041	scRNA-seq	HIPK1	COAD
5240	scRNA-seq	OLFML3	COAD
4	scRNA-seq	AL591742.2	COAD
34	scRNA-seq	SYT6	COAD
2	scRNA-seq	AL121999.1	COAD
2353	scRNA-seq	TRIM33	COAD
4742	scRNA-seq	BCAS2	COAD
207	scRNA-seq	DENND2C	COAD
64	scRNA-seq	AMPD1	COAD
1381	scRNA-seq	NRAS	COAD
9415	scRNA-seq	CSDE1	COAD
1671	scRNA-seq	SIKE1	COAD
13	scRNA-seq	SYCP1	COAD
1	scRNA-seq	TSHB	COAD
427	scRNA-seq	TSPAN2	COAD
20	scRNA-seq	LINC01765	COAD
2	scRNA-seq	AL049825.1	COAD
16	scRNA-seq	NGF-AS1	COAD
195	scRNA-seq	NGF	COAD
1	scRNA-seq	AL512638.3	COAD
354	scRNA-seq	VANGL1	COAD
33	scRNA-seq	CASQ2	COAD
1	scRNA-seq	NHLH2	COAD
2	scRNA-seq	LINC01649	COAD
402	scRNA-seq	SLC22A15	COAD
5	scRNA-seq	AL365318.1	COAD
33	scRNA-seq	MAB21L3	COAD
0	scRNA-seq	LINC01779	COAD
1	scRNA-seq	AL355538.1	COAD
10838	scRNA-seq	ATP1A1	COAD
471	scRNA-seq	ATP1A1-AS1	COAD
179	scRNA-seq	LINC01762	COAD
0	scRNA-seq	AL136376.1	COAD
107	scRNA-seq	AL390066.1	COAD
8	scRNA-seq	AL390066.2	COAD
6532	scRNA-seq	CD58	COAD
325	scRNA-seq	IGSF3	COAD
0	scRNA-seq	C1orf137	COAD
16307	scRNA-seq	CD2	COAD
3	scRNA-seq	AL157904.1	COAD
705	scRNA-seq	PTGFRN	COAD
354	scRNA-seq	CD101	COAD
97	scRNA-seq	AL445231.1	COAD
1153	scRNA-seq	TTF2	COAD
45	scRNA-seq	TRIM45	COAD
7	scRNA-seq	VTCN1	COAD
10	scRNA-seq	LINC01525	COAD
2	scRNA-seq	AL358072.1	COAD
4484	scRNA-seq	MAN1A2	COAD
8	scRNA-seq	AL157902.1	COAD
3708	scRNA-seq	TENT5C	COAD
772	scRNA-seq	GDAP2	COAD
575	scRNA-seq	WDR3	COAD
50	scRNA-seq	SPAG17	COAD
1	scRNA-seq	AL391557.1	COAD
91	scRNA-seq	TBX15	COAD
1	scRNA-seq	AL139420.1	COAD
1	scRNA-seq	AL139420.2	COAD
1049	scRNA-seq	WARS2	COAD
32	scRNA-seq	WARS2-IT1	COAD
476	scRNA-seq	WARS2-AS1	COAD
22	scRNA-seq	AL359915.1	COAD
3	scRNA-seq	LINC01780	COAD
8	scRNA-seq	HAO2	COAD
0	scRNA-seq	HAO2-IT1	COAD
0	scRNA-seq	HSD3B2	COAD
3	scRNA-seq	HSD3B1	COAD
18	scRNA-seq	LINC00622	COAD
503	scRNA-seq	ZNF697	COAD
876	scRNA-seq	PHGDH	COAD
230	scRNA-seq	HMGCS2	COAD
674	scRNA-seq	REG4	COAD
0	scRNA-seq	ADAM30	COAD
2777	scRNA-seq	NOTCH2	COAD
0	scRNA-seq	AC245008.1	COAD
2365	scRNA-seq	SEC22B	COAD
27	scRNA-seq	AC253572.1	COAD
449	scRNA-seq	NBPF26	COAD
1840	scRNA-seq	AC253572.2	COAD
0	scRNA-seq	PPIAL4A	COAD
1999	scRNA-seq	LINC00623	COAD
688	scRNA-seq	FCGR1B	COAD
42	scRNA-seq	AC244453.3	COAD
29	scRNA-seq	AC244453.2	COAD
15	scRNA-seq	AC244453.1	COAD
104	scRNA-seq	FAM72B	COAD
914	scRNA-seq	SRGAP2C	COAD
85	scRNA-seq	SRGAP2-AS1	COAD
146	scRNA-seq	LINC02798	COAD
3	scRNA-seq	AL592494.1	COAD
20	scRNA-seq	AL592494.2	COAD
2	scRNA-seq	LINC01691	COAD
0	scRNA-seq	LINC02799	COAD
12	scRNA-seq	AC239800.2	COAD
157	scRNA-seq	LINC02591	COAD
71	scRNA-seq	HIST2H3PS2	COAD
2	scRNA-seq	AC246680.1	COAD
8	scRNA-seq	FAM72C	COAD
0	scRNA-seq	IGKV1OR1-1	COAD
1095	scRNA-seq	LINC02802	COAD
0	scRNA-seq	PPIAL4E	COAD
83	scRNA-seq	AC246785.3	COAD
688	scRNA-seq	NBPF15	COAD
0	scRNA-seq	PPIAL4F	COAD
0	scRNA-seq	LINC01632	COAD
57	scRNA-seq	FP700111.1	COAD
1315	scRNA-seq	SRGAP2B	COAD
64	scRNA-seq	FAM72D	COAD
0	scRNA-seq	PPIAL4D	COAD
969	scRNA-seq	AC245014.3	COAD
18	scRNA-seq	AC245014.1	COAD
345	scRNA-seq	NBPF20	COAD
6	scRNA-seq	AC239860.4	COAD
559	scRNA-seq	GPR89A	COAD
188	scRNA-seq	PDZK1	COAD
32	scRNA-seq	CD160	COAD
2788	scRNA-seq	RNF115	COAD
686	scRNA-seq	POLR3C	COAD
69	scRNA-seq	NUDT17	COAD
463	scRNA-seq	PIAS3	COAD
344	scRNA-seq	ANKRD35	COAD
54	scRNA-seq	ITGA10	COAD
0	scRNA-seq	AC243547.1	COAD
346	scRNA-seq	PEX11B	COAD
15880	scRNA-seq	RBM8A	COAD
327	scRNA-seq	LIX1L-AS1	COAD
845	scRNA-seq	LIX1L	COAD
49	scRNA-seq	ANKRD34A	COAD
0	scRNA-seq	AC243547.2	COAD
3583	scRNA-seq	POLR3GL	COAD
9876	scRNA-seq	TXNIP	COAD
72	scRNA-seq	HJV	COAD
973	scRNA-seq	AC239799.2	COAD
46	scRNA-seq	LINC01719	COAD
348	scRNA-seq	NBPF10	COAD
131	scRNA-seq	NOTCH2NLA	COAD
9	scRNA-seq	AC239799.1	COAD
0	scRNA-seq	PPIAL4H	COAD
538	scRNA-seq	AC245407.2	COAD
624	scRNA-seq	NBPF12	COAD
0	scRNA-seq	AC244394.2	COAD
501	scRNA-seq	PRKAB2	COAD
404	scRNA-seq	AC242426.2	COAD
116	scRNA-seq	FMO5	COAD
224	scRNA-seq	CHD1L	COAD
259	scRNA-seq	LINC00624	COAD
511	scRNA-seq	BCL9	COAD
416	scRNA-seq	ACP6	COAD
0	scRNA-seq	AC241644.1	COAD
304	scRNA-seq	GJA5	COAD
0	scRNA-seq	AC241644.3	COAD
0	scRNA-seq	AC241644.2	COAD
0	scRNA-seq	GJA8	COAD
545	scRNA-seq	GPR89B	COAD
6	scRNA-seq	AC239803.1	COAD
32	scRNA-seq	LINC02804	COAD
528	scRNA-seq	NBPF11	COAD
2	scRNA-seq	LINC02805	COAD
29	scRNA-seq	AC239809.3	COAD
1	scRNA-seq	LINC01731	COAD
1093	scRNA-seq	LINC01138	COAD
0	scRNA-seq	LINC02806	COAD
24	scRNA-seq	AC245100.1	COAD
1	scRNA-seq	AC245100.6	COAD
10	scRNA-seq	PPIAL4G	COAD
1111	scRNA-seq	NBPF14	COAD
0	scRNA-seq	NOTCH2NLB	COAD
23	scRNA-seq	NUDT4B	COAD
2936	scRNA-seq	PDE4DIP	COAD
1	scRNA-seq	AC239802.1	COAD
1	scRNA-seq	AC239802.2	COAD
0	scRNA-seq	AC239804.1	COAD
414	scRNA-seq	NBPF9	COAD
2019	scRNA-seq	AC245297.3	COAD
24	scRNA-seq	AC245297.2	COAD
510	scRNA-seq	NOTCH2NLC	COAD
499	scRNA-seq	NBPF19	COAD
0	scRNA-seq	PPIAL4C	COAD
11	scRNA-seq	AC242842.1	COAD
2662	scRNA-seq	FCGR1A	COAD
1795	scRNA-seq	HIST2H2BF	COAD
73	scRNA-seq	AC243772.2	COAD
62	scRNA-seq	HIST2H3D	COAD
32	scRNA-seq	HIST2H4A	COAD
0	scRNA-seq	HIST2H3C	COAD
15	scRNA-seq	HIST2H2AA3	COAD
648	scRNA-seq	HIST2H2AA4	COAD
5	scRNA-seq	HIST2H3A	COAD
466	scRNA-seq	HIST2H4B	COAD
63	scRNA-seq	AC239868.1	COAD
902	scRNA-seq	HIST2H2BE	COAD
7367	scRNA-seq	HIST2H2AC	COAD
627	scRNA-seq	HIST2H2AB	COAD
554	scRNA-seq	BOLA1	COAD
207	scRNA-seq	SV2A	COAD
1547	scRNA-seq	SF3B4	COAD
204	scRNA-seq	MTMR11	COAD
898	scRNA-seq	OTUD7B	COAD
192	scRNA-seq	AC244033.2	COAD
778	scRNA-seq	VPS45	COAD
5589	scRNA-seq	PLEKHO1	COAD
98	scRNA-seq	AC242988.2	COAD
6594	scRNA-seq	ANP32E	COAD
2	scRNA-seq	AC242988.1	COAD
3	scRNA-seq	CA14	COAD
2054	scRNA-seq	APH1A	COAD
3497	scRNA-seq	C1orf54	COAD
20	scRNA-seq	CIART	COAD
7986	scRNA-seq	MRPS21	COAD
1132	scRNA-seq	PRPF3	COAD
2308	scRNA-seq	RPRD2	COAD
530	scRNA-seq	TARS2	COAD
827	scRNA-seq	ECM1	COAD
95	scRNA-seq	FALEC	COAD
535	scRNA-seq	AL356356.1	COAD
478	scRNA-seq	ADAMTSL4	COAD
12347	scRNA-seq	ADAMTSL4-AS1	COAD
21608	scRNA-seq	MCL1	COAD
13658	scRNA-seq	ENSA	COAD
796	scRNA-seq	GOLPH3L	COAD
39	scRNA-seq	HORMAD1	COAD
27189	scRNA-seq	CTSS	COAD
8072	scRNA-seq	CTSK	COAD
1284	scRNA-seq	ARNT	COAD
5	scRNA-seq	CTXND2	COAD
802	scRNA-seq	SETDB1	COAD
1056	scRNA-seq	CERS2	COAD
3	scRNA-seq	AL590133.2	COAD
8	scRNA-seq	AL590133.1	COAD
46	scRNA-seq	ANXA9	COAD
442	scRNA-seq	MINDY1	COAD
427	scRNA-seq	PRUNE1	COAD
75	scRNA-seq	BNIPL	COAD
722	scRNA-seq	C1orf56	COAD
3204	scRNA-seq	CDC42SE1	COAD
497	scRNA-seq	MLLT11	COAD
658	scRNA-seq	GABPB2	COAD
2	scRNA-seq	AL592424.1	COAD
95	scRNA-seq	SEMA6C	COAD
486	scRNA-seq	TNFAIP8L2	COAD
1481	scRNA-seq	SCNM1	COAD
69	scRNA-seq	LYSMD1	COAD
0	scRNA-seq	TMOD4	COAD
903	scRNA-seq	VPS72	COAD
1732	scRNA-seq	PIP5K1A	COAD
4660	scRNA-seq	PSMD4	COAD
178	scRNA-seq	ZNF687-AS1	COAD
274	scRNA-seq	ZNF687	COAD
1300	scRNA-seq	PI4KB	COAD
3	scRNA-seq	AL391069.3	COAD
571	scRNA-seq	RFX5	COAD
2	scRNA-seq	AL391069.1	COAD
229	scRNA-seq	AL391069.2	COAD
249	scRNA-seq	SELENBP1	COAD
5462	scRNA-seq	PSMB4	COAD
2381	scRNA-seq	POGZ	COAD
561	scRNA-seq	CGN	COAD
592	scRNA-seq	TUFT1	COAD
162	scRNA-seq	AL365436.2	COAD
1722	scRNA-seq	SNX27	COAD
23	scRNA-seq	AL391335.1	COAD
23	scRNA-seq	CELF3	COAD
4	scRNA-seq	AL589765.1	COAD
87	scRNA-seq	RIIAD1	COAD
17	scRNA-seq	AL589765.7	COAD
1475	scRNA-seq	MRPL9	COAD
156	scRNA-seq	OAZ3	COAD
18	scRNA-seq	AL589765.4	COAD
0	scRNA-seq	AL589765.2	COAD
0	scRNA-seq	AL589765.5	COAD
262	scRNA-seq	TDRKH	COAD
59	scRNA-seq	TDRKH-AS1	COAD
0	scRNA-seq	AL589765.6	COAD
4	scRNA-seq	LINGO4	COAD
107	scRNA-seq	RORC	COAD
37	scRNA-seq	C2CD4D	COAD
[truncated: 289,244+ more rows]

## Sheet: Figure 1e
Gene	UMI	Tissue	Platform
TSPAN6	323	HCC	Stereo-seq v1.3
TNMD	0	HCC	Stereo-seq v1.3
DPM1	203	HCC	Stereo-seq v1.3
SCYL3	73	HCC	Stereo-seq v1.3
C1orf112	150	HCC	Stereo-seq v1.3
FGR	21	HCC	Stereo-seq v1.3
CFH	3538	HCC	Stereo-seq v1.3
FUCA2	80	HCC	Stereo-seq v1.3
GCLC	616	HCC	Stereo-seq v1.3
NFYA	63	HCC	Stereo-seq v1.3
STPG1	33	HCC	Stereo-seq v1.3
NIPAL3	116	HCC	Stereo-seq v1.3
LAS1L	79	HCC	Stereo-seq v1.3
ENPP4	98	HCC	Stereo-seq v1.3
SEMA3F	143	HCC	Stereo-seq v1.3
CFTR	16	HCC	Stereo-seq v1.3
ANKIB1	538	HCC	Stereo-seq v1.3
CYP51A1	1506	HCC	Stereo-seq v1.3
KRIT1	408	HCC	Stereo-seq v1.3
RAD52	116	HCC	Stereo-seq v1.3
BAD	46	HCC	Stereo-seq v1.3
LAP3	270	HCC	Stereo-seq v1.3
CD99	517	HCC	Stereo-seq v1.3
HS3ST1	11	HCC	Stereo-seq v1.3
AOC1	6	HCC	Stereo-seq v1.3
WNT16	0	HCC	Stereo-seq v1.3
HECW1	62	HCC	Stereo-seq v1.3
MAD1L1	199	HCC	Stereo-seq v1.3
LASP1	323	HCC	Stereo-seq v1.3
SNX11	60	HCC	Stereo-seq v1.3
TMEM176A	1060	HCC	Stereo-seq v1.3
M6PR	148	HCC	Stereo-seq v1.3
KLHL13	34	HCC	Stereo-seq v1.3
CYP26B1	3	HCC	Stereo-seq v1.3
ICA1	80	HCC	Stereo-seq v1.3
DBNDD1	23	HCC	Stereo-seq v1.3
ALS2	193	HCC	Stereo-seq v1.3
CASP10	38	HCC	Stereo-seq v1.3
CFLAR	507	HCC	Stereo-seq v1.3
TFPI	818	HCC	Stereo-seq v1.3
NDUFAF7	81	HCC	Stereo-seq v1.3
RBM5	229	HCC	Stereo-seq v1.3
MTMR7	24	HCC	Stereo-seq v1.3
SLC7A2	738	HCC	Stereo-seq v1.3
ARF5	934	HCC	Stereo-seq v1.3
SARM1	930	HCC	Stereo-seq v1.3
POLDIP2	296	HCC	Stereo-seq v1.3
PLXND1	209	HCC	Stereo-seq v1.3
CD38	9	HCC	Stereo-seq v1.3
KDM1A	144	HCC	Stereo-seq v1.3
RBM6	991	HCC	Stereo-seq v1.3
CAMKK1	43	HCC	Stereo-seq v1.3
RECQL	94	HCC	Stereo-seq v1.3
VPS50	273	HCC	Stereo-seq v1.3
HSPB6	5	HCC	Stereo-seq v1.3
ARHGAP33	3	HCC	Stereo-seq v1.3
NDUFAB1	838	HCC	Stereo-seq v1.3
PDK4	3075	HCC	Stereo-seq v1.3
SLC22A16	2	HCC	Stereo-seq v1.3
ZMYND10	17	HCC	Stereo-seq v1.3
ABCB5	30	HCC	Stereo-seq v1.3
ARX	2	HCC	Stereo-seq v1.3
SLC25A13	1585	HCC	Stereo-seq v1.3
ST7	371	HCC	Stereo-seq v1.3
CDC27	251	HCC	Stereo-seq v1.3
SLC4A1	12	HCC	Stereo-seq v1.3
CALCR	13	HCC	Stereo-seq v1.3
HCCS	49	HCC	Stereo-seq v1.3
DVL2	37	HCC	Stereo-seq v1.3
PRSS22	0	HCC	Stereo-seq v1.3
UPF1	85	HCC	Stereo-seq v1.3
SKAP2	661	HCC	Stereo-seq v1.3
SLC25A5	654	HCC	Stereo-seq v1.3
MCUB	21	HCC	Stereo-seq v1.3
HOXA11	0	HCC	Stereo-seq v1.3
DHX33	96	HCC	Stereo-seq v1.3
MEOX1	10	HCC	Stereo-seq v1.3
THSD7A	203	HCC	Stereo-seq v1.3
LIG3	91	HCC	Stereo-seq v1.3
RPAP3	73	HCC	Stereo-seq v1.3
ACSM3	509	HCC	Stereo-seq v1.3
REXO5	6	HCC	Stereo-seq v1.3
CIAPIN1	60	HCC	Stereo-seq v1.3
SPPL2B	134	HCC	Stereo-seq v1.3
FAM214B	31	HCC	Stereo-seq v1.3
COPZ2	42	HCC	Stereo-seq v1.3
PRKAR2B	14	HCC	Stereo-seq v1.3
CREBBP	561	HCC	Stereo-seq v1.3
TSPOAP1	13	HCC	Stereo-seq v1.3
MPO	1	HCC	Stereo-seq v1.3
PON1	1892	HCC	Stereo-seq v1.3
GCFC2	150	HCC	Stereo-seq v1.3
WDR54	4	HCC	Stereo-seq v1.3
CROT	360	HCC	Stereo-seq v1.3
ABCB4	1978	HCC	Stereo-seq v1.3
KMT2E	651	HCC	Stereo-seq v1.3
RHBDD2	106	HCC	Stereo-seq v1.3
SOX8	2	HCC	Stereo-seq v1.3
IBTK	580	HCC	Stereo-seq v1.3
ZNF195	46	HCC	Stereo-seq v1.3
MYCBP2	867	HCC	Stereo-seq v1.3
FBXL3	140	HCC	Stereo-seq v1.3
ITGAL	88	HCC	Stereo-seq v1.3
PDK2	144	HCC	Stereo-seq v1.3
ITGA3	15	HCC	Stereo-seq v1.3
ZFX	128	HCC	Stereo-seq v1.3
LAMP2	400	HCC	Stereo-seq v1.3
ITGA2B	10	HCC	Stereo-seq v1.3
ASB4	98	HCC	Stereo-seq v1.3
GDE1	234	HCC	Stereo-seq v1.3
CRLF1	132	HCC	Stereo-seq v1.3
OSBPL7	3	HCC	Stereo-seq v1.3
TMEM98	55	HCC	Stereo-seq v1.3
YBX2	0	HCC	Stereo-seq v1.3
MAP3K14	141	HCC	Stereo-seq v1.3
ABCC8	10	HCC	Stereo-seq v1.3
CACNG3	14	HCC	Stereo-seq v1.3
TMEM132A	1	HCC	Stereo-seq v1.3
AP2B1	346	HCC	Stereo-seq v1.3
ZNF263	58	HCC	Stereo-seq v1.3
CX3CL1	109	HCC	Stereo-seq v1.3
SPATA20	24	HCC	Stereo-seq v1.3
CACNA1G	2	HCC	Stereo-seq v1.3
TNFRSF12A	178	HCC	Stereo-seq v1.3
DLX6	0	HCC	Stereo-seq v1.3
MAP3K9	88	HCC	Stereo-seq v1.3
RALA	314	HCC	Stereo-seq v1.3
BAIAP2L1	300	HCC	Stereo-seq v1.3
KDM7A	205	HCC	Stereo-seq v1.3
ETV1	56	HCC	Stereo-seq v1.3
AGK	122	HCC	Stereo-seq v1.3
ALDH3B1	10	HCC	Stereo-seq v1.3
TTC22	5	HCC	Stereo-seq v1.3
PHTF2	131	HCC	Stereo-seq v1.3
CCL26	5	HCC	Stereo-seq v1.3
FARP2	198	HCC	Stereo-seq v1.3
USH1C	1	HCC	Stereo-seq v1.3
GGCT	181	HCC	Stereo-seq v1.3
DBF4	20	HCC	Stereo-seq v1.3
TBXA2R	16	HCC	Stereo-seq v1.3
IFRD1	90	HCC	Stereo-seq v1.3
LGALS14	1	HCC	Stereo-seq v1.3
COX10	66	HCC	Stereo-seq v1.3
GTF2IRD1	237	HCC	Stereo-seq v1.3
PAF1	150	HCC	Stereo-seq v1.3
VPS41	261	HCC	Stereo-seq v1.3
ARHGAP44	46	HCC	Stereo-seq v1.3
ELAC2	85	HCC	Stereo-seq v1.3
SCIN	7	HCC	Stereo-seq v1.3
ARSD	663	HCC	Stereo-seq v1.3
PNPLA4	75	HCC	Stereo-seq v1.3
MYH13	45	HCC	Stereo-seq v1.3
ADIPOR2	727	HCC	Stereo-seq v1.3
CDKL3	91	HCC	Stereo-seq v1.3
UPP2	1623	HCC	Stereo-seq v1.3
PRSS21	0	HCC	Stereo-seq v1.3
MARK4	330	HCC	Stereo-seq v1.3
PROM1	18	HCC	Stereo-seq v1.3
CCDC124	104	HCC	Stereo-seq v1.3
CEACAM21	2	HCC	Stereo-seq v1.3
PAFAH1B1	275	HCC	Stereo-seq v1.3
NOS2	4	HCC	Stereo-seq v1.3
DNAH9	55	HCC	Stereo-seq v1.3
KIAA0100	149	HCC	Stereo-seq v1.3
SLC13A2	2	HCC	Stereo-seq v1.3
GAS7	72	HCC	Stereo-seq v1.3
TRAPPC6A	600	HCC	Stereo-seq v1.3
MATK	15	HCC	Stereo-seq v1.3
CEACAM7	1	HCC	Stereo-seq v1.3
CD79B	15	HCC	Stereo-seq v1.3
SCN4A	9	HCC	Stereo-seq v1.3
ST7L	161	HCC	Stereo-seq v1.3
TKTL1	3	HCC	Stereo-seq v1.3
PAX6	0	HCC	Stereo-seq v1.3
RPUSD1	5	HCC	Stereo-seq v1.3
RHBDF1	5	HCC	Stereo-seq v1.3
LUC7L	289	HCC	Stereo-seq v1.3
CACNA2D2	4	HCC	Stereo-seq v1.3
BAIAP3	16	HCC	Stereo-seq v1.3
TSR3	365	HCC	Stereo-seq v1.3
PIGQ	91	HCC	Stereo-seq v1.3
CRAMP1	98	HCC	Stereo-seq v1.3
TEAD3	69	HCC	Stereo-seq v1.3
SELE	93	HCC	Stereo-seq v1.3
DNAJC11	160	HCC	Stereo-seq v1.3
FMO3	416	HCC	Stereo-seq v1.3
MYLIP	31	HCC	Stereo-seq v1.3
NOX1	13	HCC	Stereo-seq v1.3
E2F2	0	HCC	Stereo-seq v1.3
PSMB1	1137	HCC	Stereo-seq v1.3
SYN1	32	HCC	Stereo-seq v1.3
JARID2	206	HCC	Stereo-seq v1.3
CDKL5	95	HCC	Stereo-seq v1.3
CAMK1G	0	HCC	Stereo-seq v1.3
CDK11A	68	HCC	Stereo-seq v1.3
NADK	208	HCC	Stereo-seq v1.3
TFAP2B	0	HCC	Stereo-seq v1.3
TFAP2D	2	HCC	Stereo-seq v1.3
DLEC1	30	HCC	Stereo-seq v1.3
CYTH3	209	HCC	Stereo-seq v1.3
ADAM22	31	HCC	Stereo-seq v1.3
SYPL1	426	HCC	Stereo-seq v1.3
CYB561	7	HCC	Stereo-seq v1.3
SPAG9	381	HCC	Stereo-seq v1.3
CELSR3	2	HCC	Stereo-seq v1.3
AASS	614	HCC	Stereo-seq v1.3
PLEKHG6	26	HCC	Stereo-seq v1.3
SS18L2	65	HCC	Stereo-seq v1.3
MPND	141	HCC	Stereo-seq v1.3
MGST1	5585	HCC	Stereo-seq v1.3
CRY1	205	HCC	Stereo-seq v1.3
PGLYRP1	10	HCC	Stereo-seq v1.3
NFIX	255	HCC	Stereo-seq v1.3
ST3GAL1	854	HCC	Stereo-seq v1.3
MMP25	10	HCC	Stereo-seq v1.3
IL32	291	HCC	Stereo-seq v1.3
PKD1	162	HCC	Stereo-seq v1.3
MAPK8IP2	7	HCC	Stereo-seq v1.3
MED24	214	HCC	Stereo-seq v1.3
RHOBTB2	22	HCC	Stereo-seq v1.3
HEATR5B	271	HCC	Stereo-seq v1.3
SEC62	1906	HCC	Stereo-seq v1.3
CSDE1	1104	HCC	Stereo-seq v1.3
UBE3C	739	HCC	Stereo-seq v1.3
REV3L	674	HCC	Stereo-seq v1.3
TENM1	498	HCC	Stereo-seq v1.3
PAX7	9	HCC	Stereo-seq v1.3
MASP2	578	HCC	Stereo-seq v1.3
IYD	243	HCC	Stereo-seq v1.3
FAM76A	90	HCC	Stereo-seq v1.3
TRAF3IP3	22	HCC	Stereo-seq v1.3
POMT2	70	HCC	Stereo-seq v1.3
VTA1	206	HCC	Stereo-seq v1.3
MLXIPL	4073	HCC	Stereo-seq v1.3
BAZ1B	328	HCC	Stereo-seq v1.3
RANBP9	200	HCC	Stereo-seq v1.3
ETV7	7	HCC	Stereo-seq v1.3
SPRTN	20	HCC	Stereo-seq v1.3
DYRK4	23	HCC	Stereo-seq v1.3
ZNF207	532	HCC	Stereo-seq v1.3
UQCRC1	795	HCC	Stereo-seq v1.3
STARD3NL	65	HCC	Stereo-seq v1.3
CD9	243	HCC	Stereo-seq v1.3
HHATL	9	HCC	Stereo-seq v1.3
NCAPD2	96	HCC	Stereo-seq v1.3
IFFO1	116	HCC	Stereo-seq v1.3
GIPR	6	HCC	Stereo-seq v1.3
SEMA3G	30	HCC	Stereo-seq v1.3
NISCH	200	HCC	Stereo-seq v1.3
STAB1	255	HCC	Stereo-seq v1.3
FUZ	46	HCC	Stereo-seq v1.3
SLC6A13	436	HCC	Stereo-seq v1.3
IDS	106	HCC	Stereo-seq v1.3
PRSS3	32	HCC	Stereo-seq v1.3
ZNF200	53	HCC	Stereo-seq v1.3
CD4	77	HCC	Stereo-seq v1.3
LRRC23	85	HCC	Stereo-seq v1.3
BTK	19	HCC	Stereo-seq v1.3
HFE	74	HCC	Stereo-seq v1.3
SCMH1	321	HCC	Stereo-seq v1.3
FYN	274	HCC	Stereo-seq v1.3
HIVEP2	142	HCC	Stereo-seq v1.3
FMO1	3	HCC	Stereo-seq v1.3
ELOA	246	HCC	Stereo-seq v1.3
CLCN6	65	HCC	Stereo-seq v1.3
MRC2	54	HCC	Stereo-seq v1.3
SLC6A7	6	HCC	Stereo-seq v1.3
TSPAN9	440	HCC	Stereo-seq v1.3
BTBD7	321	HCC	Stereo-seq v1.3
MKS1	67	HCC	Stereo-seq v1.3
ABHD5	96	HCC	Stereo-seq v1.3
ANOS1	19	HCC	Stereo-seq v1.3
AKAP8L	252	HCC	Stereo-seq v1.3
MBTD1	334	HCC	Stereo-seq v1.3
UTP18	104	HCC	Stereo-seq v1.3
RNF216	422	HCC	Stereo-seq v1.3
TTC19	234	HCC	Stereo-seq v1.3
PTBP1	428	HCC	Stereo-seq v1.3
DPF1	3	HCC	Stereo-seq v1.3
SYT7	2158	HCC	Stereo-seq v1.3
LARS2	265	HCC	Stereo-seq v1.3
PIK3C2A	500	HCC	Stereo-seq v1.3
PLAUR	15	HCC	Stereo-seq v1.3
ANLN	10	HCC	Stereo-seq v1.3
WIZ	57	HCC	Stereo-seq v1.3
RABGAP1	475	HCC	Stereo-seq v1.3
DCN	165	HCC	Stereo-seq v1.3
QPCTL	72	HCC	Stereo-seq v1.3
PPP5C	148	HCC	Stereo-seq v1.3
CEP68	90	HCC	Stereo-seq v1.3
MAP4K3	593	HCC	Stereo-seq v1.3
ZBTB32	23	HCC	Stereo-seq v1.3
TYROBP	57	HCC	Stereo-seq v1.3
TMEM159	11	HCC	Stereo-seq v1.3
GABRA3	26	HCC	Stereo-seq v1.3
BRCA1	299	HCC	Stereo-seq v1.3
ERCC1	93	HCC	Stereo-seq v1.3
CD22	8	HCC	Stereo-seq v1.3
SEMA3B	8	HCC	Stereo-seq v1.3
MBTPS2	193	HCC	Stereo-seq v1.3
PRICKLE3	5	HCC	Stereo-seq v1.3
LTF	4	HCC	Stereo-seq v1.3
EXTL3	71	HCC	Stereo-seq v1.3
NR1H4	692	HCC	Stereo-seq v1.3
ELOVL5	544	HCC	Stereo-seq v1.3
ALOX5	12	HCC	Stereo-seq v1.3
KDM5D	80	HCC	Stereo-seq v1.3
CALCOCO1	31	HCC	Stereo-seq v1.3
UBR7	47	HCC	Stereo-seq v1.3
MAP4K5	226	HCC	Stereo-seq v1.3
EHD3	2	HCC	Stereo-seq v1.3
PSMC4	123	HCC	Stereo-seq v1.3
MAN2B2	389	HCC	Stereo-seq v1.3
SLC7A14	19	HCC	Stereo-seq v1.3
CLDN11	6	HCC	Stereo-seq v1.3
SLC25A39	103	HCC	Stereo-seq v1.3
MVP	140	HCC	Stereo-seq v1.3
NUB1	369	HCC	Stereo-seq v1.3
PGM3	122	HCC	Stereo-seq v1.3
RWDD2A	12	HCC	Stereo-seq v1.3
CLK1	308	HCC	Stereo-seq v1.3
POLR3B	88	HCC	Stereo-seq v1.3
ANGEL1	145	HCC	Stereo-seq v1.3
RNF14	198	HCC	Stereo-seq v1.3
DNASE1L1	46	HCC	Stereo-seq v1.3
DDX11	29	HCC	Stereo-seq v1.3
HEBP1	339	HCC	Stereo-seq v1.3
GPRC5A	16	HCC	Stereo-seq v1.3
MAMLD1	11	HCC	Stereo-seq v1.3
CD6	14	HCC	Stereo-seq v1.3
TACC3	35	HCC	Stereo-seq v1.3
UFL1	175	HCC	Stereo-seq v1.3
POLA2	59	HCC	Stereo-seq v1.3
ZC3H3	80	HCC	Stereo-seq v1.3
CAPN1	183	HCC	Stereo-seq v1.3
ACPP	7	HCC	Stereo-seq v1.3
MDH1	348	HCC	Stereo-seq v1.3
SLC30A9	414	HCC	Stereo-seq v1.3
MTMR11	2	HCC	Stereo-seq v1.3
COX15	74	HCC	Stereo-seq v1.3
CCDC88C	101	HCC	Stereo-seq v1.3
YAF2	200	HCC	Stereo-seq v1.3
ZMYND11	223	HCC	Stereo-seq v1.3
WAS	31	HCC	Stereo-seq v1.3
DPEP1	5	HCC	Stereo-seq v1.3
BID	168	HCC	Stereo-seq v1.3
NPC1L1	188	HCC	Stereo-seq v1.3
XYLT2	80	HCC	Stereo-seq v1.3
STMN4	7	HCC	Stereo-seq v1.3
NUDCD3	370	HCC	Stereo-seq v1.3
ISL1	0	HCC	Stereo-seq v1.3
CHDH	401	HCC	Stereo-seq v1.3
IL20RA	3	HCC	Stereo-seq v1.3
CLCA1	6	HCC	Stereo-seq v1.3
CLCA4	4	HCC	Stereo-seq v1.3
GLT8D1	120	HCC	Stereo-seq v1.3
ATP2C1	251	HCC	Stereo-seq v1.3
IGF1	1684	HCC	Stereo-seq v1.3
SLC38A5	5	HCC	Stereo-seq v1.3
RALBP1	436	HCC	Stereo-seq v1.3
RUFY3	309	HCC	Stereo-seq v1.3
CNTN1	18	HCC	Stereo-seq v1.3
SLC11A1	11	HCC	Stereo-seq v1.3
WWTR1	181	HCC	Stereo-seq v1.3
AGPS	110	HCC	Stereo-seq v1.3
CXorf56	100	HCC	Stereo-seq v1.3
ATP1A2	14	HCC	Stereo-seq v1.3
TTC27	156	HCC	Stereo-seq v1.3
ZNF582	24	HCC	Stereo-seq v1.3
VSIG2	36	HCC	Stereo-seq v1.3
PHLDB1	53	HCC	Stereo-seq v1.3
MARCO	8	HCC	Stereo-seq v1.3
CYP24A1	0	HCC	Stereo-seq v1.3
PRDM11	26	HCC	Stereo-seq v1.3
SYT13	1	HCC	Stereo-seq v1.3
SNAI2	24	HCC	Stereo-seq v1.3
CD74	730	HCC	Stereo-seq v1.3
HGF	17	HCC	Stereo-seq v1.3
ZRANB1	162	HCC	Stereo-seq v1.3
NCDN	22	HCC	Stereo-seq v1.3
ADGRA2	57	HCC	Stereo-seq v1.3
ZFP64	155	HCC	Stereo-seq v1.3
MNAT1	315	HCC	Stereo-seq v1.3
SAMD4A	445	HCC	Stereo-seq v1.3
RUNX3	10	HCC	Stereo-seq v1.3
MRE11	97	HCC	Stereo-seq v1.3
PLEKHB1	1	HCC	Stereo-seq v1.3
SERPINB1	31	HCC	Stereo-seq v1.3
CYP3A43	839	HCC	Stereo-seq v1.3
SLC7A9	77	HCC	Stereo-seq v1.3
SPAST	148	HCC	Stereo-seq v1.3
NRXN3	166	HCC	Stereo-seq v1.3
OSBPL5	41	HCC	Stereo-seq v1.3
AQR	161	HCC	Stereo-seq v1.3
CPS1	4274	HCC	Stereo-seq v1.3
C8B	644	HCC	Stereo-seq v1.3
FHL1	53	HCC	Stereo-seq v1.3
RTF2	336	HCC	Stereo-seq v1.3
GABRA1	3	HCC	Stereo-seq v1.3
NLRP2	10	HCC	Stereo-seq v1.3
SLC45A4	32	HCC	Stereo-seq v1.3
RNF10	428	HCC	Stereo-seq v1.3
ZNF839	112	HCC	Stereo-seq v1.3
ZDHHC6	51	HCC	Stereo-seq v1.3
GRAMD1B	44	HCC	Stereo-seq v1.3
RNH1	144	HCC	Stereo-seq v1.3
NDUFS1	687	HCC	Stereo-seq v1.3
RB1CC1	402	HCC	Stereo-seq v1.3
ERP44	419	HCC	Stereo-seq v1.3
ALAS1	383	HCC	Stereo-seq v1.3
BIRC3	109	HCC	Stereo-seq v1.3
AKAP11	88	HCC	Stereo-seq v1.3
GLRX2	88	HCC	Stereo-seq v1.3
SNAPC1	81	HCC	Stereo-seq v1.3
DERA	275	HCC	Stereo-seq v1.3
STRAP	252	HCC	Stereo-seq v1.3
ABCC2	314	HCC	Stereo-seq v1.3
DEF6	10	HCC	Stereo-seq v1.3
PLEKHO1	54	HCC	Stereo-seq v1.3
GCLM	550	HCC	Stereo-seq v1.3
UBR2	511	HCC	Stereo-seq v1.3
EHD2	94	HCC	Stereo-seq v1.3
DEPDC1	2	HCC	Stereo-seq v1.3
CCDC28A	174	HCC	Stereo-seq v1.3
RRAGD	72	HCC	Stereo-seq v1.3
HSF2	43	HCC	Stereo-seq v1.3
PHF20	410	HCC	Stereo-seq v1.3
HSD17B6	5138	HCC	Stereo-seq v1.3
NR1H3	319	HCC	Stereo-seq v1.3
TYMP	28	HCC	Stereo-seq v1.3
NCAPH2	122	HCC	Stereo-seq v1.3
TOMM34	111	HCC	Stereo-seq v1.3
SEC63	700	HCC	Stereo-seq v1.3
KPNA6	543	HCC	Stereo-seq v1.3
VIM	819	HCC	Stereo-seq v1.3
FAS	37	HCC	Stereo-seq v1.3
RNASET2	172	HCC	Stereo-seq v1.3
CD44	76	HCC	Stereo-seq v1.3
KCNG1	2	HCC	Stereo-seq v1.3
AGPAT4	178	HCC	Stereo-seq v1.3
SLAMF7	7	HCC	Stereo-seq v1.3
BTN3A1	70	HCC	Stereo-seq v1.3
MIPEP	111	HCC	Stereo-seq v1.3
PRKCH	498	HCC	Stereo-seq v1.3
INSRR	0	HCC	Stereo-seq v1.3
IFNGR1	333	HCC	Stereo-seq v1.3
B4GALT7	84	HCC	Stereo-seq v1.3
SH2D2A	5	HCC	Stereo-seq v1.3
VRK2	172	HCC	Stereo-seq v1.3
TNFRSF1B	276	HCC	Stereo-seq v1.3
VEZT	238	HCC	Stereo-seq v1.3
POU2F2	41	HCC	Stereo-seq v1.3
BRD9	102	HCC	Stereo-seq v1.3
SNX1	618	HCC	Stereo-seq v1.3
TBPL1	63	HCC	Stereo-seq v1.3
ARNTL2	29	HCC	Stereo-seq v1.3
SLC39A9	233	HCC	Stereo-seq v1.3
ANK1	22	HCC	Stereo-seq v1.3
IBSP	0	HCC	Stereo-seq v1.3
TFB1M	170	HCC	Stereo-seq v1.3
RABEP1	229	HCC	Stereo-seq v1.3
HMGB3	799	HCC	Stereo-seq v1.3
NUP160	233	HCC	Stereo-seq v1.3
BAK1	87	HCC	Stereo-seq v1.3
MUSK	32	HCC	Stereo-seq v1.3
IKZF2	93	HCC	Stereo-seq v1.3
GRN	330	HCC	Stereo-seq v1.3
FAM13B	237	HCC	Stereo-seq v1.3
ARHGAP31	100	HCC	Stereo-seq v1.3
CENPQ	39	HCC	Stereo-seq v1.3
SARS	277	HCC	Stereo-seq v1.3
RANBP3	51	HCC	Stereo-seq v1.3
ARID4A	237	HCC	Stereo-seq v1.3
EIPR1	105	HCC	Stereo-seq v1.3
PNPLA6	94	HCC	Stereo-seq v1.3
IFT88	265	HCC	Stereo-seq v1.3
ALG1	168	HCC	Stereo-seq v1.3
ZCCHC8	122	HCC	Stereo-seq v1.3
CHPF2	66	HCC	Stereo-seq v1.3
LRRC7	63	HCC	Stereo-seq v1.3
FUT8	131	HCC	Stereo-seq v1.3
UBA6	187	HCC	Stereo-seq v1.3
GAB2	312	HCC	Stereo-seq v1.3
ATP6V0A1	192	HCC	Stereo-seq v1.3
PIAS1	735	HCC	Stereo-seq v1.3
SLC4A7	98	HCC	Stereo-seq v1.3
APBA2	32	HCC	Stereo-seq v1.3
MAP2K3	372	HCC	Stereo-seq v1.3
EFCAB1	2	HCC	Stereo-seq v1.3
TMSB10	1405	HCC	Stereo-seq v1.3
ASTE1	27	HCC	Stereo-seq v1.3
RNF19A	219	HCC	Stereo-seq v1.3
PEX3	84	HCC	Stereo-seq v1.3
GABARAPL2	239	HCC	Stereo-seq v1.3
MYOC	7	HCC	Stereo-seq v1.3
SH3YL1	23	HCC	Stereo-seq v1.3
FAM136A	77	HCC	Stereo-seq v1.3
VCL	222	HCC	Stereo-seq v1.3
DEPDC1B	10	HCC	Stereo-seq v1.3
DAPK2	71	HCC	Stereo-seq v1.3
NSMAF	61	HCC	Stereo-seq v1.3
ADSS	102	HCC	Stereo-seq v1.3
STAP1	10	HCC	Stereo-seq v1.3
TIMP2	429	HCC	Stereo-seq v1.3
RFC1	231	HCC	Stereo-seq v1.3
TBC1D23	152	HCC	Stereo-seq v1.3
CUL3	411	HCC	Stereo-seq v1.3
MYOM2	5	HCC	Stereo-seq v1.3
OTC	174	HCC	Stereo-seq v1.3
CYP46A1	14	HCC	Stereo-seq v1.3
AC118549.1	362	HCC	Stereo-seq v1.3
SLC18A1	2	HCC	Stereo-seq v1.3
USP2	79	HCC	Stereo-seq v1.3
CASR	11	HCC	Stereo-seq v1.3
TUBG2	35	HCC	Stereo-seq v1.3
FLT4	38	HCC	Stereo-seq v1.3
NSUN2	229	HCC	Stereo-seq v1.3
FBXO42	268	HCC	Stereo-seq v1.3
MFAP3	115	HCC	Stereo-seq v1.3
MRI1	69	HCC	Stereo-seq v1.3
METTL1	29	HCC	Stereo-seq v1.3
HOXC8	0	HCC	Stereo-seq v1.3
AGA	68	HCC	Stereo-seq v1.3
PI4K2B	133	HCC	Stereo-seq v1.3
BOD1L1	301	HCC	Stereo-seq v1.3
MAT2B	171	HCC	Stereo-seq v1.3
TLL1	21	HCC	Stereo-seq v1.3
EDC4	59	HCC	Stereo-seq v1.3
TRIO	826	HCC	Stereo-seq v1.3
VCAN	111	HCC	Stereo-seq v1.3
CLEC16A	478	HCC	Stereo-seq v1.3
MSR1	150	HCC	Stereo-seq v1.3
CDH1	880	HCC	Stereo-seq v1.3
MTREX	241	HCC	Stereo-seq v1.3
DNAH5	21	HCC	Stereo-seq v1.3
ZFYVE16	151	HCC	Stereo-seq v1.3
RIPOR1	70	HCC	Stereo-seq v1.3
C6	1160	HCC	Stereo-seq v1.3
RAI14	315	HCC	Stereo-seq v1.3
SOX30	3	HCC	Stereo-seq v1.3
BEST2	1	HCC	Stereo-seq v1.3
PHLPP2	134	HCC	Stereo-seq v1.3
SPDL1	32	HCC	Stereo-seq v1.3
STAU2	521	HCC	Stereo-seq v1.3
CTNS	38	HCC	Stereo-seq v1.3
RTN4R	17	HCC	Stereo-seq v1.3
PHF23	58	HCC	Stereo-seq v1.3
CDH10	7	HCC	Stereo-seq v1.3
INPP4A	126	HCC	Stereo-seq v1.3
RAB27B	15	HCC	Stereo-seq v1.3
PSMA4	609	HCC	Stereo-seq v1.3
MYO16	280	HCC	Stereo-seq v1.3
LSG1	108	HCC	Stereo-seq v1.3
PARP3	81	HCC	Stereo-seq v1.3
TNC	8	HCC	Stereo-seq v1.3
THAP3	44	HCC	Stereo-seq v1.3
RIPOR3	35	HCC	Stereo-seq v1.3
TDP1	87	HCC	Stereo-seq v1.3
AIFM2	40	HCC	Stereo-seq v1.3
C2orf83	2	HCC	Stereo-seq v1.3
SPATA7	134	HCC	Stereo-seq v1.3
MED17	31	HCC	Stereo-seq v1.3
RETSAT	458	HCC	Stereo-seq v1.3
CAPG	28	HCC	Stereo-seq v1.3
AP2S1	250	HCC	Stereo-seq v1.3
USH2A	361	HCC	Stereo-seq v1.3
ZPBP	63	HCC	Stereo-seq v1.3
TG	51	HCC	Stereo-seq v1.3
ADAM28	8	HCC	Stereo-seq v1.3
BARX2	7	HCC	Stereo-seq v1.3
DCUN1D1	235	HCC	Stereo-seq v1.3
JADE2	36	HCC	Stereo-seq v1.3
ZIC2	3	HCC	Stereo-seq v1.3
LCP2	50	HCC	Stereo-seq v1.3
TRIT1	63	HCC	Stereo-seq v1.3
ADRB1	3	HCC	Stereo-seq v1.3
CUL7	45	HCC	Stereo-seq v1.3
CTNNA1	600	HCC	Stereo-seq v1.3
PHKA2	271	HCC	Stereo-seq v1.3
CNTLN	494	HCC	Stereo-seq v1.3
EPHA3	44	HCC	Stereo-seq v1.3
HSPA5	5128	HCC	Stereo-seq v1.3
DSG2	170	HCC	Stereo-seq v1.3
GEMIN8	39	HCC	Stereo-seq v1.3
OFD1	65	HCC	Stereo-seq v1.3
GPM6B	15	HCC	Stereo-seq v1.3
MAGEC2	196	HCC	Stereo-seq v1.3
PREX2	116	HCC	Stereo-seq v1.3
WDR37	177	HCC	Stereo-seq v1.3
YTHDC2	268	HCC	Stereo-seq v1.3
CTPS2	168	HCC	Stereo-seq v1.3
ATP6V1H	285	HCC	Stereo-seq v1.3
POLR2B	162	HCC	Stereo-seq v1.3
FAM214A	486	HCC	Stereo-seq v1.3
ARAP2	126	HCC	Stereo-seq v1.3
TPR	251	HCC	Stereo-seq v1.3
CP	5492	HCC	Stereo-seq v1.3
KIAA0556	134	HCC	Stereo-seq v1.3
DTNBP1	99	HCC	Stereo-seq v1.3
XK	0	HCC	Stereo-seq v1.3
ANO2	156	HCC	Stereo-seq v1.3
C12orf4	60	HCC	Stereo-seq v1.3
SCML1	303	HCC	Stereo-seq v1.3
WWC3	74	HCC	Stereo-seq v1.3
ARHGAP6	79	HCC	Stereo-seq v1.3
MAP4	679	HCC	Stereo-seq v1.3
GOPC	193	HCC	Stereo-seq v1.3
ROS1	49	HCC	Stereo-seq v1.3
USP28	74	HCC	Stereo-seq v1.3
HDAC9	109	HCC	Stereo-seq v1.3
TSPAN17	61	HCC	Stereo-seq v1.3
NOP16	80	HCC	Stereo-seq v1.3
CC2D2A	68	HCC	Stereo-seq v1.3
RRM2B	96	HCC	Stereo-seq v1.3
ZNF800	154	HCC	Stereo-seq v1.3
TNFRSF17	0	HCC	Stereo-seq v1.3
SNX29	329	HCC	Stereo-seq v1.3
LMO3	3	HCC	Stereo-seq v1.3
RSF1	362	HCC	Stereo-seq v1.3
VPS13D	436	HCC	Stereo-seq v1.3
CELF2	167	HCC	Stereo-seq v1.3
FAM120A	449	HCC	Stereo-seq v1.3
R3HDM1	266	HCC	Stereo-seq v1.3
COL9A2	14	HCC	Stereo-seq v1.3
KITLG	16	HCC	Stereo-seq v1.3
ERCC8	112	HCC	Stereo-seq v1.3
ADAMTS6	42	HCC	Stereo-seq v1.3
H6PD	442	HCC	Stereo-seq v1.3
VAMP3	72	HCC	Stereo-seq v1.3
PER3	460	HCC	Stereo-seq v1.3
UTS2	7	HCC	Stereo-seq v1.3
TNFRSF9	7	HCC	Stereo-seq v1.3
EPN3	0	HCC	Stereo-seq v1.3
LTBP1	607	HCC	Stereo-seq v1.3
RCN1	204	HCC	Stereo-seq v1.3
ELN	42	HCC	Stereo-seq v1.3
RFC2	108	HCC	Stereo-seq v1.3
ARID1B	973	HCC	Stereo-seq v1.3
CLPTM1L	313	HCC	Stereo-seq v1.3
NEDD4L	426	HCC	Stereo-seq v1.3
FOXP3	84	HCC	Stereo-seq v1.3
PPP1R3F	52	HCC	Stereo-seq v1.3
HEXB	759	HCC	Stereo-seq v1.3
PTCD2	61	HCC	Stereo-seq v1.3
NEXMIF	10	HCC	Stereo-seq v1.3
JKAMP	132	HCC	Stereo-seq v1.3
DKK3	54	HCC	Stereo-seq v1.3
ARHGEF5	68	HCC	Stereo-seq v1.3
NFE2L3	19	HCC	Stereo-seq v1.3
MCUR1	142	HCC	Stereo-seq v1.3
LIMA1	170	HCC	Stereo-seq v1.3
LETMD1	259	HCC	Stereo-seq v1.3
SLC4A8	21	HCC	Stereo-seq v1.3
LAMC3	40	HCC	Stereo-seq v1.3
PTGER3	23	HCC	Stereo-seq v1.3
TNIP3	13	HCC	Stereo-seq v1.3
MAPK9	69	HCC	Stereo-seq v1.3
COL23A1	65	HCC	Stereo-seq v1.3
BCAR1	142	HCC	Stereo-seq v1.3
FAM160A2	122	HCC	Stereo-seq v1.3
HERPUD1	870	HCC	Stereo-seq v1.3
HOMER3	25	HCC	Stereo-seq v1.3
RAD51	15	HCC	Stereo-seq v1.3
POLQ	22	HCC	Stereo-seq v1.3
PIK3CB	276	HCC	Stereo-seq v1.3
CYBA	27	HCC	Stereo-seq v1.3
HEBP2	650	HCC	Stereo-seq v1.3
MPHOSPH9	225	HCC	Stereo-seq v1.3
PLEKHA5	987	HCC	Stereo-seq v1.3
PRSS8	63	HCC	Stereo-seq v1.3
SIKE1	106	HCC	Stereo-seq v1.3
RRP12	44	HCC	Stereo-seq v1.3
FNIP2	949	HCC	Stereo-seq v1.3
MSMO1	1814	HCC	Stereo-seq v1.3
TTC17	566	HCC	Stereo-seq v1.3
ALX4	3	HCC	Stereo-seq v1.3
FSTL4	14	HCC	Stereo-seq v1.3
FOXN3	1519	HCC	Stereo-seq v1.3
METTL24	10	HCC	Stereo-seq v1.3
AKR7A2	247	HCC	Stereo-seq v1.3
MRTO4	97	HCC	Stereo-seq v1.3
NNAT	49	HCC	Stereo-seq v1.3
USE1	54	HCC	Stereo-seq v1.3
MCF2L2	75	HCC	Stereo-seq v1.3
LAMA3	229	HCC	Stereo-seq v1.3
AP5M1	139	HCC	Stereo-seq v1.3
ANAPC4	114	HCC	Stereo-seq v1.3
KCNQ1	42	HCC	Stereo-seq v1.3
TRAPPC3	198	HCC	Stereo-seq v1.3
THRAP3	447	HCC	Stereo-seq v1.3
PHPT1	101	HCC	Stereo-seq v1.3
ENTPD2	2	HCC	Stereo-seq v1.3
LY75	1	HCC	Stereo-seq v1.3
ARID4B	624	HCC	Stereo-seq v1.3
OPN3	46	HCC	Stereo-seq v1.3
SDCCAG8	462	HCC	Stereo-seq v1.3
PTPRN	1	HCC	Stereo-seq v1.3
HHAT	123	HCC	Stereo-seq v1.3
KIF1B	497	HCC	Stereo-seq v1.3
FOXC1	23	HCC	Stereo-seq v1.3
TBC1D22A	443	HCC	Stereo-seq v1.3
SYNE2	699	HCC	Stereo-seq v1.3
PLEKHH1	23	HCC	Stereo-seq v1.3
ATP9A	79	HCC	Stereo-seq v1.3
SPO11	0	HCC	Stereo-seq v1.3
CBLN4	1	HCC	Stereo-seq v1.3
CHRDL2	20	HCC	Stereo-seq v1.3
FAM168A	308	HCC	Stereo-seq v1.3
RELT	5	HCC	Stereo-seq v1.3
GALC	66	HCC	Stereo-seq v1.3
NOP58	546	HCC	Stereo-seq v1.3
SZRD1	178	HCC	Stereo-seq v1.3
KCNH2	0	HCC	Stereo-seq v1.3
CUL1	321	HCC	Stereo-seq v1.3
FAM114A2	77	HCC	Stereo-seq v1.3
CYFIP2	907	HCC	Stereo-seq v1.3
TAB2	295	HCC	Stereo-seq v1.3
GINM1	273	HCC	Stereo-seq v1.3
EIF2AK2	248	HCC	Stereo-seq v1.3
USP36	139	HCC	Stereo-seq v1.3
KMT2C	900	HCC	Stereo-seq v1.3
MCOLN3	0	HCC	Stereo-seq v1.3
CCDC85A	51	HCC	Stereo-seq v1.3
PUM2	493	HCC	Stereo-seq v1.3
ITIH1	2142	HCC	Stereo-seq v1.3
HPF1	116	HCC	Stereo-seq v1.3
ZFR	463	HCC	Stereo-seq v1.3
ZNF280C	33	HCC	Stereo-seq v1.3
NPFFR2	40	HCC	Stereo-seq v1.3
PHF21B	26	HCC	Stereo-seq v1.3
TRAF1	32	HCC	Stereo-seq v1.3
RC3H2	206	HCC	Stereo-seq v1.3
IL17RB	79	HCC	Stereo-seq v1.3
TRAF3IP2	76	HCC	Stereo-seq v1.3
GYG2	96	HCC	Stereo-seq v1.3
DCBLD2	125	HCC	Stereo-seq v1.3
SERPINB3	0	HCC	Stereo-seq v1.3
SOAT1	152	HCC	Stereo-seq v1.3
PKP2	162	HCC	Stereo-seq v1.3
MSH4	17	HCC	Stereo-seq v1.3
F7	476	HCC	Stereo-seq v1.3
GDI2	999	HCC	Stereo-seq v1.3
PRDM1	35	HCC	Stereo-seq v1.3
ATG5	249	HCC	Stereo-seq v1.3
TMCC3	174	HCC	Stereo-seq v1.3
PITHD1	213	HCC	Stereo-seq v1.3
MTA3	233	HCC	Stereo-seq v1.3
USP13	144	HCC	Stereo-seq v1.3
ATP11B	215	HCC	Stereo-seq v1.3
LAMC2	17	HCC	Stereo-seq v1.3
CDK14	881	HCC	Stereo-seq v1.3
SEC61A1	760	HCC	Stereo-seq v1.3
PPP1R12A	454	HCC	Stereo-seq v1.3
RASGRF1	10	HCC	Stereo-seq v1.3
CAMK2B	8	HCC	Stereo-seq v1.3
CROCC	95	HCC	Stereo-seq v1.3
POLR3E	109	HCC	Stereo-seq v1.3
ATP2B4	185	HCC	Stereo-seq v1.3
RIOK2	41	HCC	Stereo-seq v1.3
YIPF1	189	HCC	Stereo-seq v1.3
NDC1	121	HCC	Stereo-seq v1.3
DGKG	39	HCC	Stereo-seq v1.3
TBXAS1	183	HCC	Stereo-seq v1.3
PARP12	95	HCC	Stereo-seq v1.3
ALDH18A1	73	HCC	Stereo-seq v1.3
TARBP1	145	HCC	Stereo-seq v1.3
GATB	101	HCC	Stereo-seq v1.3
MXD1	96	HCC	Stereo-seq v1.3
CDK17	193	HCC	Stereo-seq v1.3
DNAJC25	229	HCC	Stereo-seq v1.3
SLC2A3	101	HCC	Stereo-seq v1.3
PSD	10	HCC	Stereo-seq v1.3
CTDP1	39	HCC	Stereo-seq v1.3
YBX3	86	HCC	Stereo-seq v1.3
STYK1	12	HCC	Stereo-seq v1.3
WNK1	661	HCC	Stereo-seq v1.3
CCAR1	338	HCC	Stereo-seq v1.3
OGFR	218	HCC	Stereo-seq v1.3
GNA15	11	HCC	Stereo-seq v1.3
CREB3L3	161	HCC	Stereo-seq v1.3
PIGV	129	HCC	Stereo-seq v1.3
PTPRU	27	HCC	Stereo-seq v1.3
SNRNP40	71	HCC	Stereo-seq v1.3
RIMBP2	22	HCC	Stereo-seq v1.3
COL11A1	16	HCC	Stereo-seq v1.3
QSER1	141	HCC	Stereo-seq v1.3
MPC1	214	HCC	Stereo-seq v1.3
ACAA1	1621	HCC	Stereo-seq v1.3
BCAT1	38	HCC	Stereo-seq v1.3
HDAC7	182	HCC	Stereo-seq v1.3
LZTS1	11	HCC	Stereo-seq v1.3
PRDM6	8	HCC	Stereo-seq v1.3
WNT8A	2	HCC	Stereo-seq v1.3
SPAG4	5	HCC	Stereo-seq v1.3
NCKAP1	116	HCC	Stereo-seq v1.3
GUCY1B1	25	HCC	Stereo-seq v1.3
SFSWAP	197	HCC	Stereo-seq v1.3
TNK2	66	HCC	Stereo-seq v1.3
MON2	542	HCC	Stereo-seq v1.3
CDH3	36	HCC	Stereo-seq v1.3
ARSF	10	HCC	Stereo-seq v1.3
GPBP1	389	HCC	Stereo-seq v1.3
DGAT2	404	HCC	Stereo-seq v1.3
ZNF112	6	HCC	Stereo-seq v1.3
CS	74	HCC	Stereo-seq v1.3
LTK	2	HCC	Stereo-seq v1.3
ELMO2	64	HCC	Stereo-seq v1.3
WAPL	150	HCC	Stereo-seq v1.3
VMP1	598	HCC	Stereo-seq v1.3
APPBP2	217	HCC	Stereo-seq v1.3
POLD1	38	HCC	Stereo-seq v1.3
SEZ6	9	HCC	Stereo-seq v1.3
EIF4B	594	HCC	Stereo-seq v1.3
SLC6A16	8	HCC	Stereo-seq v1.3
BICRA	25	HCC	Stereo-seq v1.3
SPHK2	181	HCC	Stereo-seq v1.3
CA11	30	HCC	Stereo-seq v1.3
ISOC2	1280	HCC	Stereo-seq v1.3
U2AF2	54	HCC	Stereo-seq v1.3
EPN1	312	HCC	Stereo-seq v1.3
MED29	151	HCC	Stereo-seq v1.3
AHRR	7	HCC	Stereo-seq v1.3
ZNF275	30	HCC	Stereo-seq v1.3
MTMR1	135	HCC	Stereo-seq v1.3
GPC1	11	HCC	Stereo-seq v1.3
HAGH	1409	HCC	Stereo-seq v1.3
RNF4	299	HCC	Stereo-seq v1.3
CASP8	172	HCC	Stereo-seq v1.3
LIMCH1	538	HCC	Stereo-seq v1.3
INTS13	41	HCC	Stereo-seq v1.3
TM7SF3	859	HCC	Stereo-seq v1.3
DLX3	0	HCC	Stereo-seq v1.3
SPA17	41	HCC	Stereo-seq v1.3
TSPAN32	4	HCC	Stereo-seq v1.3
DMRT3	1	HCC	Stereo-seq v1.3
ST3GAL6	565	HCC	Stereo-seq v1.3
ATP2C2	14	HCC	Stereo-seq v1.3
NGFR	5	HCC	Stereo-seq v1.3
CDON	45	HCC	Stereo-seq v1.3
TAF2	188	HCC	Stereo-seq v1.3
HIPK2	1256	HCC	Stereo-seq v1.3
TNPO3	586	HCC	Stereo-seq v1.3
RFXANK	64	HCC	Stereo-seq v1.3
TMEM161A	164	HCC	Stereo-seq v1.3
LPAR2	22	HCC	Stereo-seq v1.3
CTSA	346	HCC	Stereo-seq v1.3
SUGP2	266	HCC	Stereo-seq v1.3
SLC12A2	191	HCC	Stereo-seq v1.3
SNX24	190	HCC	Stereo-seq v1.3
EYA2	43	HCC	Stereo-seq v1.3
CNN2	54	HCC	Stereo-seq v1.3
ABCA7	129	HCC	Stereo-seq v1.3
SNCAIP	16	HCC	Stereo-seq v1.3
DDX20	44	HCC	Stereo-seq v1.3
BTBD1	112	HCC	Stereo-seq v1.3
FAR2	62	HCC	Stereo-seq v1.3
POU1F1	2	HCC	Stereo-seq v1.3
CHI3L2	3	HCC	Stereo-seq v1.3
SBNO2	67	HCC	Stereo-seq v1.3
PMS1	86	HCC	Stereo-seq v1.3
HMG20B	144	HCC	Stereo-seq v1.3
CALCRL	198	HCC	Stereo-seq v1.3
TAF11	234	HCC	Stereo-seq v1.3
ANKS1A	367	HCC	Stereo-seq v1.3
AP3D1	371	HCC	Stereo-seq v1.3
ZNF76	114	HCC	Stereo-seq v1.3
SLC9A3R2	717	HCC	Stereo-seq v1.3
NTHL1	99	HCC	Stereo-seq v1.3
UHRF1BP1	79	HCC	Stereo-seq v1.3
GNAI3	176	HCC	Stereo-seq v1.3
IPO5	123	HCC	Stereo-seq v1.3
OAT	59	HCC	Stereo-seq v1.3
WDR3	70	HCC	Stereo-seq v1.3
PKN2	363	HCC	Stereo-seq v1.3
WDR18	87	HCC	Stereo-seq v1.3
TRAM2	80	HCC	Stereo-seq v1.3
NTN1	246	HCC	Stereo-seq v1.3
GLP2R	4	HCC	Stereo-seq v1.3
MCM10	14	HCC	Stereo-seq v1.3
DGKA	9	HCC	Stereo-seq v1.3
ERBB3	1429	HCC	Stereo-seq v1.3
ANKRD44	287	HCC	Stereo-seq v1.3
KARS	187	HCC	Stereo-seq v1.3
ADAT1	131	HCC	Stereo-seq v1.3
PDIA5	560	HCC	Stereo-seq v1.3
TBC1D22B	100	HCC	Stereo-seq v1.3
NDUFB4	791	HCC	Stereo-seq v1.3
SPEN	184	HCC	Stereo-seq v1.3
MYLK	1539	HCC	Stereo-seq v1.3
ZC3H15	159	HCC	Stereo-seq v1.3
MAP2K4	138	HCC	Stereo-seq v1.3
SNAP91	13	HCC	Stereo-seq v1.3
SLK	102	HCC	Stereo-seq v1.3
CYB5R4	138	HCC	Stereo-seq v1.3
COL17A1	0	HCC	Stereo-seq v1.3
GSTO2	39	HCC	Stereo-seq v1.3
SEC61A2	70	HCC	Stereo-seq v1.3
PRKCQ	16	HCC	Stereo-seq v1.3
TLE2	57	HCC	Stereo-seq v1.3
ASB1	42	HCC	Stereo-seq v1.3
FAM107B	632	HCC	Stereo-seq v1.3
ME1	285	HCC	Stereo-seq v1.3
TBC1D1	407	HCC	Stereo-seq v1.3
CDK13	829	HCC	Stereo-seq v1.3
MTHFD2	34	HCC	Stereo-seq v1.3
SLC9A7	66	HCC	Stereo-seq v1.3
FOXJ2	58	HCC	Stereo-seq v1.3
YBX1	418	HCC	Stereo-seq v1.3
PDE4A	22	HCC	Stereo-seq v1.3
PPP2R5A	475	HCC	Stereo-seq v1.3
CTNNA2	131	HCC	Stereo-seq v1.3
ELAVL1	397	HCC	Stereo-seq v1.3
TIE1	58	HCC	Stereo-seq v1.3
DIP2B	560	HCC	Stereo-seq v1.3
SMARCD1	38	HCC	Stereo-seq v1.3
KDM4A	58	HCC	Stereo-seq v1.3
NFYC	130	HCC	Stereo-seq v1.3
ZMYND12	32	HCC	Stereo-seq v1.3
SLC9A3	30	HCC	Stereo-seq v1.3
NGEF	211	HCC	Stereo-seq v1.3
ASPM	9	HCC	Stereo-seq v1.3
CD84	83	HCC	Stereo-seq v1.3
ELOVL1	149	HCC	Stereo-seq v1.3
SPI1	4	HCC	Stereo-seq v1.3
ZNRD1	29	HCC	Stereo-seq v1.3
MPPED2	44	HCC	Stereo-seq v1.3
CLDN18	4	HCC	Stereo-seq v1.3
ZBTB11	74	HCC	Stereo-seq v1.3
ATXN3	353	HCC	Stereo-seq v1.3
GOLGA5	480	HCC	Stereo-seq v1.3
FGFR2	19	HCC	Stereo-seq v1.3
LRRC40	104	HCC	Stereo-seq v1.3
ISOC1	310	HCC	Stereo-seq v1.3
EML1	50	HCC	Stereo-seq v1.3
TRMT11	80	HCC	Stereo-seq v1.3
THUMPD1	136	HCC	Stereo-seq v1.3
MSANTD3	61	HCC	Stereo-seq v1.3
KIF26A	8	HCC	Stereo-seq v1.3
ATG2B	137	HCC	Stereo-seq v1.3
ARFGEF1	361	HCC	Stereo-seq v1.3
ACSM2B	3552	HCC	Stereo-seq v1.3
ZFAT	84	HCC	Stereo-seq v1.3
MTFR1	284	HCC	Stereo-seq v1.3
STAG3	114	HCC	Stereo-seq v1.3
FECH	99	HCC	Stereo-seq v1.3
MYO9A	344	HCC	Stereo-seq v1.3
DDX3Y	94	HCC	Stereo-seq v1.3
PFKP	28	HCC	Stereo-seq v1.3
IDI1	647	HCC	Stereo-seq v1.3
SP100	786	HCC	Stereo-seq v1.3
KLF6	753	HCC	Stereo-seq v1.3
PLPP1	839	HCC	Stereo-seq v1.3
NEO1	159	HCC	Stereo-seq v1.3
TRAM1	397	HCC	Stereo-seq v1.3
PHKA1	32	HCC	Stereo-seq v1.3
TNFRSF1A	536	HCC	Stereo-seq v1.3
CACNB1	3	HCC	Stereo-seq v1.3
EVI5	741	HCC	Stereo-seq v1.3
STOML1	65	HCC	Stereo-seq v1.3
PKM	25	HCC	Stereo-seq v1.3
DHX29	252	HCC	Stereo-seq v1.3
DNTTIP2	122	HCC	Stereo-seq v1.3
METTL22	31	HCC	Stereo-seq v1.3
TP53BP1	102	HCC	Stereo-seq v1.3
TRO	7	HCC	Stereo-seq v1.3
RRP15	112	HCC	Stereo-seq v1.3
RHOA	541	HCC	Stereo-seq v1.3
DHX8	71	HCC	Stereo-seq v1.3
PRKCZ	191	HCC	Stereo-seq v1.3
ZFY	86	HCC	Stereo-seq v1.3
IARS2	252	HCC	Stereo-seq v1.3
SYT1	146	HCC	Stereo-seq v1.3
NAV3	223	HCC	Stereo-seq v1.3
IDH3G	35	HCC	Stereo-seq v1.3
ROGDI	110	HCC	Stereo-seq v1.3
PDZD4	1	HCC	Stereo-seq v1.3
ATP2B3	2	HCC	Stereo-seq v1.3
ROCK1	568	HCC	Stereo-seq v1.3
CBFB	153	HCC	Stereo-seq v1.3
PDK3	52	HCC	Stereo-seq v1.3
HYAL2	248	HCC	Stereo-seq v1.3
HDAC4	160	HCC	Stereo-seq v1.3
RASSF1	102	HCC	Stereo-seq v1.3
FGFR3	99	HCC	Stereo-seq v1.3
IFI35	92	HCC	Stereo-seq v1.3
HEATR6	29	HCC	Stereo-seq v1.3
COASY	94	HCC	Stereo-seq v1.3
PLEKHH3	51	HCC	Stereo-seq v1.3
MEF2A	510	HCC	Stereo-seq v1.3
OTUD5	248	HCC	Stereo-seq v1.3
TFE3	66	HCC	Stereo-seq v1.3
TBC1D25	45	HCC	Stereo-seq v1.3
ACSL4	512	HCC	Stereo-seq v1.3
INPP5A	82	HCC	Stereo-seq v1.3
GPKOW	79	HCC	Stereo-seq v1.3
GRIPAP1	213	HCC	Stereo-seq v1.3
FTSJ1	26	HCC	Stereo-seq v1.3
PRR11	23	HCC	Stereo-seq v1.3
REEP1	27	HCC	Stereo-seq v1.3
ATP11A	288	HCC	Stereo-seq v1.3
POLR1A	131	HCC	Stereo-seq v1.3
LAPTM4A	1565	HCC	Stereo-seq v1.3
TTC7A	108	HCC	Stereo-seq v1.3
IP6K2	250	HCC	Stereo-seq v1.3
SRBD1	220	HCC	Stereo-seq v1.3
KIF2A	247	HCC	Stereo-seq v1.3
RASGRP2	645	HCC	Stereo-seq v1.3
PSME4	578	HCC	Stereo-seq v1.3
IFT80	24	HCC	Stereo-seq v1.3
SIRT2	162	HCC	Stereo-seq v1.3
ERLEC1	127	HCC	Stereo-seq v1.3
PPP2R5B	110	HCC	Stereo-seq v1.3
PYGM	2	HCC	Stereo-seq v1.3
PAGE1	0	HCC	Stereo-seq v1.3
PITX1	0	HCC	Stereo-seq v1.3
TRPC7	6	HCC	Stereo-seq v1.3
MAST4	581	HCC	Stereo-seq v1.3
ADGRF5	306	HCC	Stereo-seq v1.3
SDK2	39	HCC	Stereo-seq v1.3
ADAM7	3	HCC	Stereo-seq v1.3
NUP133	127	HCC	Stereo-seq v1.3
NUCKS1	2007	HCC	Stereo-seq v1.3
DNAJA2	162	HCC	Stereo-seq v1.3
BCL3	197	HCC	Stereo-seq v1.3
KCNAB2	189	HCC	Stereo-seq v1.3
ABCC9	687	HCC	Stereo-seq v1.3
GAL	0	HCC	Stereo-seq v1.3
CLEC2D	67	HCC	Stereo-seq v1.3
FUNDC1	25	HCC	Stereo-seq v1.3
MAOB	738	HCC	Stereo-seq v1.3
RORA	3620	HCC	Stereo-seq v1.3
DRD4	5	HCC	Stereo-seq v1.3
TGFBR3	495	HCC	Stereo-seq v1.3
PLA2G10	8	HCC	Stereo-seq v1.3
HES2	7	HCC	Stereo-seq v1.3
ATP1B3	132	HCC	Stereo-seq v1.3
NEDD4	703	HCC	Stereo-seq v1.3
PIGB	70	HCC	Stereo-seq v1.3
MAPK6	382	HCC	Stereo-seq v1.3
GNB5	270	HCC	Stereo-seq v1.3
RAB27A	208	HCC	Stereo-seq v1.3
HDHD5	151	HCC	Stereo-seq v1.3
UFD1	276	HCC	Stereo-seq v1.3
LRP6	275	HCC	Stereo-seq v1.3
GUCY2C	44	HCC	Stereo-seq v1.3
SCT	0	HCC	Stereo-seq v1.3
PHRF1	398	HCC	Stereo-seq v1.3
ELP1	158	HCC	Stereo-seq v1.3
NUCB2	426	HCC	Stereo-seq v1.3
PFN2	192	HCC	Stereo-seq v1.3
PTPN3	265	HCC	Stereo-seq v1.3
SPTB	13	HCC	Stereo-seq v1.3
DAPP1	9	HCC	Stereo-seq v1.3
FGF10	7	HCC	Stereo-seq v1.3
SLC44A1	672	HCC	Stereo-seq v1.3
TMEM260	242	HCC	Stereo-seq v1.3
SMG6	201	HCC	Stereo-seq v1.3
EXOC5	210	HCC	Stereo-seq v1.3
CLTCL1	181	HCC	Stereo-seq v1.3
FGF22	4	HCC	Stereo-seq v1.3
FSTL3	21	HCC	Stereo-seq v1.3
DGCR2	228	HCC	Stereo-seq v1.3
RNF126	114	HCC	Stereo-seq v1.3
ZXDC	531	HCC	Stereo-seq v1.3
JMJD6	47	HCC	Stereo-seq v1.3
POLB	168	HCC	Stereo-seq v1.3
ST6GALNAC1	5	HCC	Stereo-seq v1.3
WIPI1	113	HCC	Stereo-seq v1.3
FRMPD1	91	HCC	Stereo-seq v1.3
GBA2	159	HCC	Stereo-seq v1.3
NDST1	479	HCC	Stereo-seq v1.3
AP3M2	25	HCC	Stereo-seq v1.3
ST6GALNAC2	9	HCC	Stereo-seq v1.3
CHAT	1	HCC	Stereo-seq v1.3
TESK2	293	HCC	Stereo-seq v1.3
CFAP20	137	HCC	Stereo-seq v1.3
CSNK2A2	201	HCC	Stereo-seq v1.3
PTPN21	130	HCC	Stereo-seq v1.3
EIF2B3	326	HCC	Stereo-seq v1.3
CAMK2A	4	HCC	Stereo-seq v1.3
TCOF1	136	HCC	Stereo-seq v1.3
OSBPL3	61	HCC	Stereo-seq v1.3
EPHA8	0	HCC	Stereo-seq v1.3
SLC12A3	8	HCC	Stereo-seq v1.3
RAD18	79	HCC	Stereo-seq v1.3
ATP2B1	302	HCC	Stereo-seq v1.3
TRPM5	0	HCC	Stereo-seq v1.3
NCK2	68	HCC	Stereo-seq v1.3
MAP4K4	555	HCC	Stereo-seq v1.3
MGAT4A	117	HCC	Stereo-seq v1.3
WDR1	236	HCC	Stereo-seq v1.3
SNX13	183	HCC	Stereo-seq v1.3
MS4A12	4	HCC	Stereo-seq v1.3
ARHGAP10	179	HCC	Stereo-seq v1.3
ING3	85	HCC	Stereo-seq v1.3
VASH1	28	HCC	Stereo-seq v1.3
LMCD1	44	HCC	Stereo-seq v1.3
BUD23	759	HCC	Stereo-seq v1.3
SEL1L	917	HCC	Stereo-seq v1.3
TRIP13	4	HCC	Stereo-seq v1.3
ATP6AP1	699	HCC	Stereo-seq v1.3
TCF3	70	HCC	Stereo-seq v1.3
TRIB2	66	HCC	Stereo-seq v1.3
DAZAP1	356	HCC	Stereo-seq v1.3
MBD3	164	HCC	Stereo-seq v1.3
HLTF	72	HCC	Stereo-seq v1.3
FAM50A	82	HCC	Stereo-seq v1.3
FAM3A	51	HCC	Stereo-seq v1.3
CPSF1	54	HCC	Stereo-seq v1.3
MYO3B	43	HCC	Stereo-seq v1.3
CYBRD1	42	HCC	Stereo-seq v1.3
CDH19	44	HCC	Stereo-seq v1.3
SLC6A15	2	HCC	Stereo-seq v1.3
RDH11	2586	HCC	Stereo-seq v1.3
PRKACA	180	HCC	Stereo-seq v1.3
ADGRL1	17	HCC	Stereo-seq v1.3
SPP2	137	HCC	Stereo-seq v1.3
ACTN1	274	HCC	Stereo-seq v1.3
ZFYVE26	90	HCC	Stereo-seq v1.3
EPN2	212	HCC	Stereo-seq v1.3
PTPN18	70	HCC	Stereo-seq v1.3
LIMS2	81	HCC	Stereo-seq v1.3
ASIC4	4	HCC	Stereo-seq v1.3
SPEG	9	HCC	Stereo-seq v1.3
LNX1	199	HCC	Stereo-seq v1.3
ALDH3A2	489	HCC	Stereo-seq v1.3
TFRC	86	HCC	Stereo-seq v1.3
SREBF1	65	HCC	Stereo-seq v1.3
TRPC5	60	HCC	Stereo-seq v1.3
AFF4	494	HCC	Stereo-seq v1.3
UBE2D1	29	HCC	Stereo-seq v1.3
MPP5	336	HCC	Stereo-seq v1.3
RHOBTB1	34	HCC	Stereo-seq v1.3
SMC1A	209	HCC	Stereo-seq v1.3
HSD17B10	246	HCC	Stereo-seq v1.3
MARK2	92	HCC	Stereo-seq v1.3
HMMR	13	HCC	Stereo-seq v1.3
CHFR	115	HCC	Stereo-seq v1.3
TRHDE	46	HCC	Stereo-seq v1.3
P4HA2	135	HCC	Stereo-seq v1.3
FCGR2B	73	HCC	Stereo-seq v1.3
NFATC3	493	HCC	Stereo-seq v1.3
TRNT1	143	HCC	Stereo-seq v1.3
ACADVL	200	HCC	Stereo-seq v1.3
STK10	137	HCC	Stereo-seq v1.3
FBXW11	216	HCC	Stereo-seq v1.3
ACAP1	8	HCC	Stereo-seq v1.3
CRMP1	28	HCC	Stereo-seq v1.3
EVC	7	HCC	Stereo-seq v1.3
DERL2	96	HCC	Stereo-seq v1.3
SIDT1	22	HCC	Stereo-seq v1.3
NDE1	62	HCC	Stereo-seq v1.3
MRVI1	22	HCC	Stereo-seq v1.3
TMEM38A	168	HCC	Stereo-seq v1.3
AP1M1	208	HCC	Stereo-seq v1.3
PVR	340	HCC	Stereo-seq v1.3
XRCC1	64	HCC	Stereo-seq v1.3
SCARB1	557	HCC	Stereo-seq v1.3
CYP2W1	0	HCC	Stereo-seq v1.3
MCM2	18	HCC	Stereo-seq v1.3
MOV10L1	17	HCC	Stereo-seq v1.3
PANX2	40	HCC	Stereo-seq v1.3
SELENOO	240	HCC	Stereo-seq v1.3
TP63	41	HCC	Stereo-seq v1.3
ALPK1	219	HCC	Stereo-seq v1.3
LLGL2	283	HCC	Stereo-seq v1.3
PDE8A	832	HCC	Stereo-seq v1.3
CLCN4	41	HCC	Stereo-seq v1.3
NLE1	14	HCC	Stereo-seq v1.3
SDHA	591	HCC	Stereo-seq v1.3
SMARCE1	247	HCC	Stereo-seq v1.3
FNDC8	0	HCC	Stereo-seq v1.3
GSDMB	267	HCC	Stereo-seq v1.3
KDM5A	231	HCC	Stereo-seq v1.3
ADAM11	5	HCC	Stereo-seq v1.3
PPP2R3A	80	HCC	Stereo-seq v1.3
FERMT2	487	HCC	Stereo-seq v1.3
ABCB11	790	HCC	Stereo-seq v1.3
DHRS9	12	HCC	Stereo-seq v1.3
CD5L	31	HCC	Stereo-seq v1.3
PTGS2	2	HCC	Stereo-seq v1.3
IGF2BP2	17	HCC	Stereo-seq v1.3
MAP3K13	776	HCC	Stereo-seq v1.3
ST6GAL1	2025	HCC	Stereo-seq v1.3
TBX21	12	HCC	Stereo-seq v1.3
FRY	488	HCC	Stereo-seq v1.3
PICALM	1172	HCC	Stereo-seq v1.3
NSF	231	HCC	Stereo-seq v1.3
GLI2	30	HCC	Stereo-seq v1.3
CLASP1	700	HCC	Stereo-seq v1.3
NOTCH3	87	HCC	Stereo-seq v1.3
CLNS1A	288	HCC	Stereo-seq v1.3
PPP2R2C	8	HCC	Stereo-seq v1.3
TEAD2	20	HCC	Stereo-seq v1.3
EED	38	HCC	Stereo-seq v1.3
CDHR2	7	HCC	Stereo-seq v1.3
SNCB	1	HCC	Stereo-seq v1.3
TSG101	229	HCC	Stereo-seq v1.3
NCBP3	66	HCC	Stereo-seq v1.3
ATP2A3	19	HCC	Stereo-seq v1.3
CA12	253	HCC	Stereo-seq v1.3
MGLL	851	HCC	Stereo-seq v1.3
NTN4	77	HCC	Stereo-seq v1.3
BCS1L	59	HCC	Stereo-seq v1.3
NUAK1	147	HCC	Stereo-seq v1.3
DPP8	179	HCC	Stereo-seq v1.3
ZNF532	34	HCC	Stereo-seq v1.3
SCARF1	68	HCC	Stereo-seq v1.3
LMAN1	541	HCC	Stereo-seq v1.3
HACD3	359	HCC	Stereo-seq v1.3
IPCEF1	43	HCC	Stereo-seq v1.3
ZZEF1	109	HCC	Stereo-seq v1.3
NOX3	3	HCC	Stereo-seq v1.3
ENO1	528	HCC	Stereo-seq v1.3
SLC12A1	20	HCC	Stereo-seq v1.3
MYDGF	342	HCC	Stereo-seq v1.3
ANO8	24	HCC	Stereo-seq v1.3
TUBE1	260	HCC	Stereo-seq v1.3
ARHGEF10L	1186	HCC	Stereo-seq v1.3
TXK	59	HCC	Stereo-seq v1.3
WSCD2	3	HCC	Stereo-seq v1.3
KCNQ2	12	HCC	Stereo-seq v1.3
TACR2	2	HCC	Stereo-seq v1.3
ACTR6	120	HCC	Stereo-seq v1.3
TIPIN	81	HCC	Stereo-seq v1.3
SRI	63	HCC	Stereo-seq v1.3
EIF4G3	647	HCC	Stereo-seq v1.3
NUP37	50	HCC	Stereo-seq v1.3
SEMA3A	65	HCC	Stereo-seq v1.3
GTSE1	20	HCC	Stereo-seq v1.3
SEMA3C	28	HCC	Stereo-seq v1.3
TTC38	806	HCC	Stereo-seq v1.3
ACAT1	1177	HCC	Stereo-seq v1.3
GRAMD4	127	HCC	Stereo-seq v1.3
CELSR1	54	HCC	Stereo-seq v1.3
WNT8B	2	HCC	Stereo-seq v1.3
ZNF638	837	HCC	Stereo-seq v1.3
SLC25A40	69	HCC	Stereo-seq v1.3
TIMM21	66	HCC	Stereo-seq v1.3
ADD2	19	HCC	Stereo-seq v1.3
FGF4	0	HCC	Stereo-seq v1.3
RASAL2	534	HCC	Stereo-seq v1.3
VPS9D1	101	HCC	Stereo-seq v1.3
ZNF37A	189	HCC	Stereo-seq v1.3
MARK3	697	HCC	Stereo-seq v1.3
FNDC3B	842	HCC	Stereo-seq v1.3
FOSL2	134	HCC	Stereo-seq v1.3
CACNG5	5	HCC	Stereo-seq v1.3
CACNG4	12	HCC	Stereo-seq v1.3
FRYL	494	HCC	Stereo-seq v1.3
TMEM131	248	HCC	Stereo-seq v1.3
FSCN1	52	HCC	Stereo-seq v1.3
ACTB	3953	HCC	Stereo-seq v1.3
MOCOS	495	HCC	Stereo-seq v1.3
PLD1	251	HCC	Stereo-seq v1.3
ATP12A	13	HCC	Stereo-seq v1.3
WDR62	16	HCC	Stereo-seq v1.3
DLG1	692	HCC	Stereo-seq v1.3
RAB7A	641	HCC	Stereo-seq v1.3
BCAP29	233	HCC	Stereo-seq v1.3
SEC31B	37	HCC	Stereo-seq v1.3
SART3	86	HCC	Stereo-seq v1.3
ARHGAP15	140	HCC	Stereo-seq v1.3
TUBA3D	4	HCC	Stereo-seq v1.3
PAX2	4	HCC	Stereo-seq v1.3
EXOSC7	523	HCC	Stereo-seq v1.3
KIFAP3	190	HCC	Stereo-seq v1.3
MKRN2	65	HCC	Stereo-seq v1.3
MCM6	16	HCC	Stereo-seq v1.3
REXO2	81	HCC	Stereo-seq v1.3
RBM7	88	HCC	Stereo-seq v1.3
BAZ2A	202	HCC	Stereo-seq v1.3
PTPN23	41	HCC	Stereo-seq v1.3
MLH1	91	HCC	Stereo-seq v1.3
UNG	113	HCC	Stereo-seq v1.3
FMO4	183	HCC	Stereo-seq v1.3
KLHL20	341	HCC	Stereo-seq v1.3
RGS11	2	HCC	Stereo-seq v1.3
SLC46A1	133	HCC	Stereo-seq v1.3
PLXNA2	142	HCC	Stereo-seq v1.3
SPAG5	15	HCC	Stereo-seq v1.3
ANKRD13A	111	HCC	Stereo-seq v1.3
TPD52	302	HCC	Stereo-seq v1.3
ACACB	1632	HCC	Stereo-seq v1.3
TRAF4	105	HCC	Stereo-seq v1.3
PAG1	108	HCC	Stereo-seq v1.3
GPATCH1	96	HCC	Stereo-seq v1.3
ICAM3	424	HCC	Stereo-seq v1.3
NT5C2	243	HCC	Stereo-seq v1.3
MCAM	213	HCC	Stereo-seq v1.3
GPC4	9	HCC	Stereo-seq v1.3
MBNL3	134	HCC	Stereo-seq v1.3
CAMSAP3	95	HCC	Stereo-seq v1.3
RAP1GAP	12	HCC	Stereo-seq v1.3
XAB2	57	HCC	Stereo-seq v1.3
ARHGEF1	42	HCC	Stereo-seq v1.3
STXBP2	15	HCC	Stereo-seq v1.3
MAP2K7	113	HCC	Stereo-seq v1.3
NMRK2	3	HCC	Stereo-seq v1.3
DGKD	87	HCC	Stereo-seq v1.3
CTTNBP2	36	HCC	Stereo-seq v1.3
ACTL6B	6	HCC	Stereo-seq v1.3
RARB	44	HCC	Stereo-seq v1.3
TOP2B	206	HCC	Stereo-seq v1.3
TM9SF3	434	HCC	Stereo-seq v1.3
NFKB2	31	HCC	Stereo-seq v1.3
UBE2T	20	HCC	Stereo-seq v1.3
PPP1R12B	441	HCC	Stereo-seq v1.3
DNAJC10	125	HCC	Stereo-seq v1.3
GTF3C1	93	HCC	Stereo-seq v1.3
IL4R	366	HCC	Stereo-seq v1.3
USP33	389	HCC	Stereo-seq v1.3
PAK3	103	HCC	Stereo-seq v1.3
CAPN6	0	HCC	Stereo-seq v1.3
DCX	3	HCC	Stereo-seq v1.3
SNRPA	90	HCC	Stereo-seq v1.3
SPAG6	9	HCC	Stereo-seq v1.3
EXOSC5	26	HCC	Stereo-seq v1.3
DYNC1I2	246	HCC	Stereo-seq v1.3
APBB1IP	313	HCC	Stereo-seq v1.3
LRCH4	133	HCC	Stereo-seq v1.3
FAM76B	70	HCC	Stereo-seq v1.3
SIRT6	51	HCC	Stereo-seq v1.3
TYR	5	HCC	Stereo-seq v1.3
POLD3	171	HCC	Stereo-seq v1.3
ACTN2	14	HCC	Stereo-seq v1.3
CAPZB	602	HCC	Stereo-seq v1.3
GPR137B	33	HCC	Stereo-seq v1.3
NAALAD2	16	HCC	Stereo-seq v1.3
JADE1	372	HCC	Stereo-seq v1.3
SLC25A43	169	HCC	Stereo-seq v1.3
UBE2A	100	HCC	Stereo-seq v1.3
FGFR1	54	HCC	Stereo-seq v1.3
FKBP6	6	HCC	Stereo-seq v1.3
SMC1B	10	HCC	Stereo-seq v1.3
FBLN1	58	HCC	Stereo-seq v1.3
ITGA8	80	HCC	Stereo-seq v1.3
CST7	7	HCC	Stereo-seq v1.3
MAP2	88	HCC	Stereo-seq v1.3
PIAS2	178	HCC	Stereo-seq v1.3
AMPH	14	HCC	Stereo-seq v1.3
ARAF	99	HCC	Stereo-seq v1.3
MCCC1	248	HCC	Stereo-seq v1.3
LAMP3	10	HCC	Stereo-seq v1.3
FAP	26	HCC	Stereo-seq v1.3
NEBL	101	HCC	Stereo-seq v1.3
ACER3	249	HCC	Stereo-seq v1.3
UBE2K	861	HCC	Stereo-seq v1.3
PIK3C3	240	HCC	Stereo-seq v1.3
N4BP2	108	HCC	Stereo-seq v1.3
TIGAR	56	HCC	Stereo-seq v1.3
TULP3	70	HCC	Stereo-seq v1.3
SYNJ2	94	HCC	Stereo-seq v1.3
ADCY2	53	HCC	Stereo-seq v1.3
PPP2R5C	447	HCC	Stereo-seq v1.3
RBFOX1	238	HCC	Stereo-seq v1.3
GNB1	608	HCC	Stereo-seq v1.3
HOXA9	0	HCC	Stereo-seq v1.3
EDN1	7	HCC	Stereo-seq v1.3
MLLT10	613	HCC	Stereo-seq v1.3
ZCWPW1	196	HCC	Stereo-seq v1.3
ADCYAP1R1	0	HCC	Stereo-seq v1.3
FGF20	0	HCC	Stereo-seq v1.3
P2RY10	0	HCC	Stereo-seq v1.3
ITM2A	70	HCC	Stereo-seq v1.3
NRDC	876	HCC	Stereo-seq v1.3
VDAC3	140	HCC	Stereo-seq v1.3
PCM1	349	HCC	Stereo-seq v1.3
TNRC6C	365	HCC	Stereo-seq v1.3
CBFA2T2	245	HCC	Stereo-seq v1.3
BRINP1	60	HCC	Stereo-seq v1.3
ITCH	807	HCC	Stereo-seq v1.3
PKD2L2	19	HCC	Stereo-seq v1.3
TP53INP2	87	HCC	Stereo-seq v1.3
SDF4	655	HCC	Stereo-seq v1.3
MYH7B	24	HCC	Stereo-seq v1.3
BPIFB2	1	HCC	Stereo-seq v1.3
TP73	34	HCC	Stereo-seq v1.3
TOLLIP	378	HCC	Stereo-seq v1.3
UBE2D4	154	HCC	Stereo-seq v1.3
CLUL1	13	HCC	Stereo-seq v1.3
RUNX1T1	86	HCC	Stereo-seq v1.3
CDH17	5	HCC	Stereo-seq v1.3
THOC1	191	HCC	Stereo-seq v1.3
FKBP7	24	HCC	Stereo-seq v1.3
OSBPL6	62	HCC	Stereo-seq v1.3
SLC1A3	128	HCC	Stereo-seq v1.3
XRCC5	1382	HCC	Stereo-seq v1.3
LXN	21	HCC	Stereo-seq v1.3
SP140	38	HCC	Stereo-seq v1.3
MKNK1	111	HCC	Stereo-seq v1.3
TNS1	138	HCC	Stereo-seq v1.3
REXO1	40	HCC	Stereo-seq v1.3
SAR1A	197	HCC	Stereo-seq v1.3
CDC14A	88	HCC	Stereo-seq v1.3
RAPGEF3	90	HCC	Stereo-seq v1.3
CEACAM1	206	HCC	Stereo-seq v1.3
SENP1	92	HCC	Stereo-seq v1.3
DUSP13	2	HCC	Stereo-seq v1.3
CIC	52	HCC	Stereo-seq v1.3
LIPE	8	HCC	Stereo-seq v1.3
FDFT1	377	HCC	Stereo-seq v1.3
PAFAH1B3	14	HCC	Stereo-seq v1.3
OPHN1	76	HCC	Stereo-seq v1.3
AFM	746	HCC	Stereo-seq v1.3
KIF22	164	HCC	Stereo-seq v1.3
SCGN	131	HCC	Stereo-seq v1.3
CARMIL1	229	HCC	Stereo-seq v1.3
PGM1	577	HCC	Stereo-seq v1.3
DDX1	153	HCC	Stereo-seq v1.3
DNM2	450	HCC	Stereo-seq v1.3
EPB41L2	238	HCC	Stereo-seq v1.3
RIMS1	52	HCC	Stereo-seq v1.3
MOXD1	24	HCC	Stereo-seq v1.3
STX7	192	HCC	Stereo-seq v1.3
KEAP1	322	HCC	Stereo-seq v1.3
DDX43	33	HCC	Stereo-seq v1.3
PTPRH	4	HCC	Stereo-seq v1.3
DCT	24	HCC	Stereo-seq v1.3
SLC35C2	82	HCC	Stereo-seq v1.3
CRYBG3	73	HCC	Stereo-seq v1.3
EPHA6	53	HCC	Stereo-seq v1.3
SCTR	33	HCC	Stereo-seq v1.3
RFX3	188	HCC	Stereo-seq v1.3
RIF1	144	HCC	Stereo-seq v1.3
RAB21	297	HCC	Stereo-seq v1.3
SLC4A4	352	HCC	Stereo-seq v1.3
SMARCA2	651	HCC	Stereo-seq v1.3
RDH8	2	HCC	Stereo-seq v1.3
SESN1	228	HCC	Stereo-seq v1.3
MID2	13	HCC	Stereo-seq v1.3
PIH1D3	1	HCC	Stereo-seq v1.3
COL5A3	539	HCC	Stereo-seq v1.3
SRCAP	63	HCC	Stereo-seq v1.3
PUM3	138	HCC	Stereo-seq v1.3
CPB2	3472	HCC	Stereo-seq v1.3
CHRNA3	0	HCC	Stereo-seq v1.3
KCNN2	118	HCC	Stereo-seq v1.3
CNOT4	390	HCC	Stereo-seq v1.3
PSEN1	322	HCC	Stereo-seq v1.3
CPOX	82	HCC	Stereo-seq v1.3
CLDND1	71	HCC	Stereo-seq v1.3
MOK	54	HCC	Stereo-seq v1.3
HSP90AA1	8801	HCC	Stereo-seq v1.3
RBL1	75	HCC	Stereo-seq v1.3
DLGAP4	190	HCC	Stereo-seq v1.3
IGSF9B	5	HCC	Stereo-seq v1.3
NDC80	16	HCC	Stereo-seq v1.3
AP4E1	100	HCC	Stereo-seq v1.3
RSBN1	126	HCC	Stereo-seq v1.3
MAGI3	357	HCC	Stereo-seq v1.3
CXCL2	402	HCC	Stereo-seq v1.3
AFP	110	HCC	Stereo-seq v1.3
COL4A4	52	HCC	Stereo-seq v1.3
TCF7	43	HCC	Stereo-seq v1.3
OSTM1	200	HCC	Stereo-seq v1.3
CDH7	6	HCC	Stereo-seq v1.3
IMPG2	11	HCC	Stereo-seq v1.3
EXD2	46	HCC	Stereo-seq v1.3
ARG2	19	HCC	Stereo-seq v1.3
MEF2C	243	HCC	Stereo-seq v1.3
PTPRC	82	HCC	Stereo-seq v1.3
CACNA1S	3	HCC	Stereo-seq v1.3
PKP1	2	HCC	Stereo-seq v1.3
UBA5	128	HCC	Stereo-seq v1.3
STK17B	61	HCC	Stereo-seq v1.3
CDC14B	898	HCC	Stereo-seq v1.3
ZNF510	23	HCC	Stereo-seq v1.3
LRP2	5	HCC	Stereo-seq v1.3
JMJD4	44	HCC	Stereo-seq v1.3
DUSP12	33	HCC	Stereo-seq v1.3
AACS	31	HCC	Stereo-seq v1.3
DELE1	131	HCC	Stereo-seq v1.3
SLC13A1	3	HCC	Stereo-seq v1.3
CADPS2	578	HCC	Stereo-seq v1.3
PCDHB4	4	HCC	Stereo-seq v1.3
PCDHA6	0	HCC	Stereo-seq v1.3
PCDHGA2	19	HCC	Stereo-seq v1.3
HSPB11	151	HCC	Stereo-seq v1.3
PHLPP1	539	HCC	Stereo-seq v1.3
ATP8B1	278	HCC	Stereo-seq v1.3
IL12RB2	55	HCC	Stereo-seq v1.3
SMARCD3	19	HCC	Stereo-seq v1.3
WDR70	485	HCC	Stereo-seq v1.3
FYB1	131	HCC	Stereo-seq v1.3
MPP4	3	HCC	Stereo-seq v1.3
STRADB	113	HCC	Stereo-seq v1.3
BZW1	1046	HCC	Stereo-seq v1.3
PGR	6	HCC	Stereo-seq v1.3
C1QTNF3	17	HCC	Stereo-seq v1.3
ME2	180	HCC	Stereo-seq v1.3
C5orf22	97	HCC	Stereo-seq v1.3
CCNT2	87	HCC	Stereo-seq v1.3
FAM135A	129	HCC	Stereo-seq v1.3
COL19A1	57	HCC	Stereo-seq v1.3
EPB41L3	45	HCC	Stereo-seq v1.3
COBLL1	335	HCC	Stereo-seq v1.3
DLG3	5	HCC	Stereo-seq v1.3
KCNK2	22	HCC	Stereo-seq v1.3
SERTAD4	4	HCC	Stereo-seq v1.3
TRAF5	26	HCC	Stereo-seq v1.3
GEMIN5	72	HCC	Stereo-seq v1.3
OPRK1	1	HCC	Stereo-seq v1.3
NFE2L1	1695	HCC	Stereo-seq v1.3
SEMA5B	7	HCC	Stereo-seq v1.3
GSK3B	297	HCC	Stereo-seq v1.3
ITGB5	399	HCC	Stereo-seq v1.3
ERC1	714	HCC	Stereo-seq v1.3
XPO1	436	HCC	Stereo-seq v1.3
RNF13	341	HCC	Stereo-seq v1.3
TRPM3	115	HCC	Stereo-seq v1.3
PALB2	59	HCC	Stereo-seq v1.3
LYRM2	291	HCC	Stereo-seq v1.3
BCKDHB	976	HCC	Stereo-seq v1.3
KAT6A	217	HCC	Stereo-seq v1.3
TUT7	606	HCC	Stereo-seq v1.3
ULK2	36	HCC	Stereo-seq v1.3
GRHL2	21	HCC	Stereo-seq v1.3
TNPO1	343	HCC	Stereo-seq v1.3
PLOD1	398	HCC	Stereo-seq v1.3
P2RX5	1	HCC	Stereo-seq v1.3
DIS3	165	HCC	Stereo-seq v1.3
PIBF1	564	HCC	Stereo-seq v1.3
TDRD3	256	HCC	Stereo-seq v1.3
NUFIP1	72	HCC	Stereo-seq v1.3
PDS5B	327	HCC	Stereo-seq v1.3
OXCT1	21	HCC	Stereo-seq v1.3
RRAGB	107	HCC	Stereo-seq v1.3
EPYC	0	HCC	Stereo-seq v1.3
CYLD	135	HCC	Stereo-seq v1.3
SLC27A5	1186	HCC	Stereo-seq v1.3
ZNF324	28	HCC	Stereo-seq v1.3
ZNF671	10	HCC	Stereo-seq v1.3
ZNF416	2	HCC	Stereo-seq v1.3
ZNF586	171	HCC	Stereo-seq v1.3
ZNF446	35	HCC	Stereo-seq v1.3
ZNF264	63	HCC	Stereo-seq v1.3
FAT1	372	HCC	Stereo-seq v1.3
YTHDC1	135	HCC	Stereo-seq v1.3
CHMP2B	172	HCC	Stereo-seq v1.3
SMAP2	166	HCC	Stereo-seq v1.3
PPIE	63	HCC	Stereo-seq v1.3
ZMPSTE24	154	HCC	Stereo-seq v1.3
STARD7	291	HCC	Stereo-seq v1.3
NOA1	61	HCC	Stereo-seq v1.3
REST	177	HCC	Stereo-seq v1.3
HAL	455	HCC	Stereo-seq v1.3
SSH1	120	HCC	Stereo-seq v1.3
GSTP1	122	HCC	Stereo-seq v1.3
APLP2	866	HCC	Stereo-seq v1.3
FAM234B	48	HCC	Stereo-seq v1.3
SLCO1A2	50	HCC	Stereo-seq v1.3
WBP11	180	HCC	Stereo-seq v1.3
EIF3I	552	HCC	Stereo-seq v1.3
NKAIN1	28	HCC	Stereo-seq v1.3
COL16A1	15	HCC	Stereo-seq v1.3
TXLNA	81	HCC	Stereo-seq v1.3
APOB	19314	HCC	Stereo-seq v1.3
NCOA1	517	HCC	Stereo-seq v1.3
AGBL5	74	HCC	Stereo-seq v1.3
EFR3B	28	HCC	Stereo-seq v1.3
KIF3C	15	HCC	Stereo-seq v1.3
RAB10	584	HCC	Stereo-seq v1.3
GCKR	1053	HCC	Stereo-seq v1.3
HADHA	654	HCC	Stereo-seq v1.3
MAPRE3	47	HCC	Stereo-seq v1.3
CAD	35	HCC	Stereo-seq v1.3
CD82	637	HCC	Stereo-seq v1.3
BCORL1	33	HCC	Stereo-seq v1.3
ATRX	477	HCC	Stereo-seq v1.3
AK6	123	HCC	Stereo-seq v1.3
MYNN	37	HCC	Stereo-seq v1.3
MECOM	252	HCC	Stereo-seq v1.3
SCAMP1	156	HCC	Stereo-seq v1.3
PREP	132	HCC	Stereo-seq v1.3
HACE1	78	HCC	Stereo-seq v1.3
SEH1L	94	HCC	Stereo-seq v1.3
WDR47	48	HCC	Stereo-seq v1.3
WDFY1	267	HCC	Stereo-seq v1.3
OVGP1	17	HCC	Stereo-seq v1.3
SLC25A24	21	HCC	Stereo-seq v1.3
MAP3K4	119	HCC	Stereo-seq v1.3
PILRA	97	HCC	Stereo-seq v1.3
IGSF9	144	HCC	Stereo-seq v1.3
ABCB1	240	HCC	Stereo-seq v1.3
ZNF213	38	HCC	Stereo-seq v1.3
AKR1B1	50	HCC	Stereo-seq v1.3
CPNE3	225	HCC	Stereo-seq v1.3
CTTN	338	HCC	Stereo-seq v1.3
WNT11	1	HCC	Stereo-seq v1.3
MTIF2	210	HCC	Stereo-seq v1.3
DDHD2	56	HCC	Stereo-seq v1.3
TTC39A	41	HCC	Stereo-seq v1.3
EPS15	445	HCC	Stereo-seq v1.3
ORC1	14	HCC	Stereo-seq v1.3
MGST2	638	HCC	Stereo-seq v1.3
CHERP	143	HCC	Stereo-seq v1.3
ATG16L1	65	HCC	Stereo-seq v1.3
USP40	221	HCC	Stereo-seq v1.3
POMGNT1	122	HCC	Stereo-seq v1.3
RAD54L	7	HCC	Stereo-seq v1.3
MAST2	215	HCC	Stereo-seq v1.3
DNAJA1	784	HCC	Stereo-seq v1.3
B4GALT1	994	HCC	Stereo-seq v1.3
CHMP5	231	HCC	Stereo-seq v1.3
NFX1	614	HCC	Stereo-seq v1.3
AQP6	3	HCC	Stereo-seq v1.3
DIMT1	56	HCC	Stereo-seq v1.3
IPO11	209	HCC	Stereo-seq v1.3
FOLH1	151	HCC	Stereo-seq v1.3
EIF2AK1	289	HCC	Stereo-seq v1.3
NME8	0	HCC	Stereo-seq v1.3
EPDR1	43	HCC	Stereo-seq v1.3
SNX10	365	HCC	Stereo-seq v1.3
SEPHS1	152	HCC	Stereo-seq v1.3
ITPKC	154	HCC	Stereo-seq v1.3
CEACAM6	8	HCC	Stereo-seq v1.3
FAT2	4	HCC	Stereo-seq v1.3
RBM22	96	HCC	Stereo-seq v1.3
TMED2	756	HCC	Stereo-seq v1.3
ERO1B	252	HCC	Stereo-seq v1.3
HSD17B2	329	HCC	Stereo-seq v1.3
TXLNG	101	HCC	Stereo-seq v1.3
PPEF1	28	HCC	Stereo-seq v1.3
LAT2	61	HCC	Stereo-seq v1.3
HUWE1	384	HCC	Stereo-seq v1.3
ZW10	144	HCC	Stereo-seq v1.3
ALG9	105	HCC	Stereo-seq v1.3
MYBPC2	18	HCC	Stereo-seq v1.3
NOX4	26	HCC	Stereo-seq v1.3
ACOX3	87	HCC	Stereo-seq v1.3
MTMR2	62	HCC	Stereo-seq v1.3
PPP1R15A	48	HCC	Stereo-seq v1.3
HSD17B14	42	HCC	Stereo-seq v1.3
TRIP6	93	HCC	Stereo-seq v1.3
ACHE	4	HCC	Stereo-seq v1.3
FTL	4540	HCC	Stereo-seq v1.3
SRRT	106	HCC	Stereo-seq v1.3
BAX	240	HCC	Stereo-seq v1.3
NLK	260	HCC	Stereo-seq v1.3
PIGS	51	HCC	Stereo-seq v1.3
ADAMTS2	77	HCC	Stereo-seq v1.3
TMPRSS11E	1	HCC	Stereo-seq v1.3
ATXN7L3	73	HCC	Stereo-seq v1.3
PGS1	62	HCC	Stereo-seq v1.3
PSMC5	595	HCC	Stereo-seq v1.3
UIMC1	132	HCC	Stereo-seq v1.3
CETP	21	HCC	Stereo-seq v1.3
MMP2	22	HCC	Stereo-seq v1.3
LPCAT2	20	HCC	Stereo-seq v1.3
GNAO1	35	HCC	Stereo-seq v1.3
OGFOD1	128	HCC	Stereo-seq v1.3
SH3BP2	144	HCC	Stereo-seq v1.3
NOP14	93	HCC	Stereo-seq v1.3
ADD1	211	HCC	Stereo-seq v1.3
L2HGDH	228	HCC	Stereo-seq v1.3
TXNDC16	79	HCC	Stereo-seq v1.3
RTRAF	308	HCC	Stereo-seq v1.3
NID2	28	HCC	Stereo-seq v1.3
GMCL1	226	HCC	Stereo-seq v1.3
SF3B2	354	HCC	Stereo-seq v1.3
KLHL42	91	HCC	Stereo-seq v1.3
DNM1L	179	HCC	Stereo-seq v1.3
PTHLH	0	HCC	Stereo-seq v1.3
PHACTR3	15	HCC	Stereo-seq v1.3
ERGIC2	191	HCC	Stereo-seq v1.3
TFAP2C	0	HCC	Stereo-seq v1.3
AURKA	26	HCC	Stereo-seq v1.3
CASS4	50	HCC	Stereo-seq v1.3
PIR	186	HCC	Stereo-seq v1.3
AAMDC	404	HCC	Stereo-seq v1.3
RFX2	66	HCC	Stereo-seq v1.3
METTL2A	91	HCC	Stereo-seq v1.3
SULT2B1	8	HCC	Stereo-seq v1.3
ALG6	100	HCC	Stereo-seq v1.3
CNOT3	47	HCC	Stereo-seq v1.3
GP6	14	HCC	Stereo-seq v1.3
PTPN4	223	HCC	Stereo-seq v1.3
DDX18	455	HCC	Stereo-seq v1.3
KHSRP	346	HCC	Stereo-seq v1.3
GNA11	92	HCC	Stereo-seq v1.3
ASAP3	91	HCC	Stereo-seq v1.3
EDEM2	106	HCC	Stereo-seq v1.3
DNMT3B	6	HCC	Stereo-seq v1.3
REM1	3	HCC	Stereo-seq v1.3
TPX2	6	HCC	Stereo-seq v1.3
PDRG1	23	HCC	Stereo-seq v1.3
EPB41L1	65	HCC	Stereo-seq v1.3
SLC15A1	285	HCC	Stereo-seq v1.3
DOCK9	495	HCC	Stereo-seq v1.3
ANKRD10	511	HCC	Stereo-seq v1.3
TGDS	197	HCC	Stereo-seq v1.3
DOCK3	89	HCC	Stereo-seq v1.3
C3orf18	52	HCC	Stereo-seq v1.3
COQ9	149	HCC	Stereo-seq v1.3
TMEM40	8	HCC	Stereo-seq v1.3
KIF9	69	HCC	Stereo-seq v1.3
ARHGAP28	19	HCC	Stereo-seq v1.3
CRLS1	447	HCC	Stereo-seq v1.3
PPP1R13B	334	HCC	Stereo-seq v1.3
ATRN	967	HCC	Stereo-seq v1.3
SMOX	8	HCC	Stereo-seq v1.3
SIGLEC1	96	HCC	Stereo-seq v1.3
NSFL1C	148	HCC	Stereo-seq v1.3
SLC4A11	2	HCC	Stereo-seq v1.3
C20orf194	201	HCC	Stereo-seq v1.3
ZNF343	24	HCC	Stereo-seq v1.3
EBF4	23	HCC	Stereo-seq v1.3
CPXM1	3	HCC	Stereo-seq v1.3
MAVS	360	HCC	Stereo-seq v1.3
LZTS3	41	HCC	Stereo-seq v1.3
F11	491	HCC	Stereo-seq v1.3
XRN2	265	HCC	Stereo-seq v1.3
KIZ	128	HCC	Stereo-seq v1.3
DYNLL1	342	HCC	Stereo-seq v1.3
TESC	12	HCC	Stereo-seq v1.3
SNX5	232	HCC	Stereo-seq v1.3
SIRPG	5	HCC	Stereo-seq v1.3
MAPKAPK5	98	HCC	Stereo-seq v1.3
P2RX7	39	HCC	Stereo-seq v1.3
ESF1	276	HCC	Stereo-seq v1.3
RBBP9	78	HCC	Stereo-seq v1.3
ANAPC5	291	HCC	Stereo-seq v1.3
SLC23A2	419	HCC	Stereo-seq v1.3
SLC8B1	98	HCC	Stereo-seq v1.3
TMEM230	492	HCC	Stereo-seq v1.3
DZANK1	25	HCC	Stereo-seq v1.3
KDM2B	213	HCC	Stereo-seq v1.3
CFAP61	59	HCC	Stereo-seq v1.3
LHX5	0	HCC	Stereo-seq v1.3
TASP1	400	HCC	Stereo-seq v1.3
OAS1	113	HCC	Stereo-seq v1.3
GCN1	226	HCC	Stereo-seq v1.3
PXN	195	HCC	Stereo-seq v1.3
SIRT4	65	HCC	Stereo-seq v1.3
RPH3A	20	HCC	Stereo-seq v1.3
KIF16B	111	HCC	Stereo-seq v1.3
TRMT6	81	HCC	Stereo-seq v1.3
CHGB	3	HCC	Stereo-seq v1.3
PEBP1	21911	HCC	Stereo-seq v1.3
TBX5	2	HCC	Stereo-seq v1.3
BRAP	137	HCC	Stereo-seq v1.3
ERP29	2435	HCC	Stereo-seq v1.3
NOS1	66	HCC	Stereo-seq v1.3
FUS	428	HCC	Stereo-seq v1.3
IGBP1	171	HCC	Stereo-seq v1.3
FXYD5	23	HCC	Stereo-seq v1.3
ZNF302	181	HCC	Stereo-seq v1.3
GRAMD1A	36	HCC	Stereo-seq v1.3
FXYD3	1	HCC	Stereo-seq v1.3
HEPH	10	HCC	Stereo-seq v1.3
CDIP1	71	HCC	Stereo-seq v1.3
CMTM1	0	HCC	Stereo-seq v1.3
KCNH4	4	HCC	Stereo-seq v1.3
GANAB	2824	HCC	Stereo-seq v1.3
GMIP	13	HCC	Stereo-seq v1.3
RBM41	113	HCC	Stereo-seq v1.3
BIRC5	16	HCC	Stereo-seq v1.3
LAG3	11	HCC	Stereo-seq v1.3
MLF2	245	HCC	Stereo-seq v1.3
OTUB2	10	HCC	Stereo-seq v1.3
DDX24	135	HCC	Stereo-seq v1.3
ZBTB25	81	HCC	Stereo-seq v1.3
NECAP1	83	HCC	Stereo-seq v1.3
ARHGAP4	25	HCC	Stereo-seq v1.3
ANKRD24	65	HCC	Stereo-seq v1.3
DHX32	97	HCC	Stereo-seq v1.3
RCOR1	222	HCC	Stereo-seq v1.3
GPATCH2L	183	HCC	Stereo-seq v1.3
LTBP4	19	HCC	Stereo-seq v1.3
BLVRB	800	HCC	Stereo-seq v1.3
SLC9A1	56	HCC	Stereo-seq v1.3
SPTLC1	217	HCC	Stereo-seq v1.3
PAPOLA	327	HCC	Stereo-seq v1.3
CCNK	128	HCC	Stereo-seq v1.3
PCBP4	61	HCC	Stereo-seq v1.3
RGS1	31	HCC	Stereo-seq v1.3
YPEL3	65	HCC	Stereo-seq v1.3
NDUFB2	1498	HCC	Stereo-seq v1.3
NUDC	755	HCC	Stereo-seq v1.3
MAEA	113	HCC	Stereo-seq v1.3
ICAM1	57	HCC	Stereo-seq v1.3
STRN4	27	HCC	Stereo-seq v1.3
IRAK3	110	HCC	Stereo-seq v1.3
LYZ	81	HCC	Stereo-seq v1.3
SI	5	HCC	Stereo-seq v1.3
MUL1	73	HCC	Stereo-seq v1.3
TFAP4	24	HCC	Stereo-seq v1.3
PDCD7	155	HCC	Stereo-seq v1.3
SPG21	286	HCC	Stereo-seq v1.3
FETUB	553	HCC	Stereo-seq v1.3
DNAJB11	716	HCC	Stereo-seq v1.3
P3H2	127	HCC	Stereo-seq v1.3
THPO	20	HCC	Stereo-seq v1.3
CHRD	139	HCC	Stereo-seq v1.3
FLT3LG	0	HCC	Stereo-seq v1.3
RAB11FIP3	285	HCC	Stereo-seq v1.3
GNPTG	312	HCC	Stereo-seq v1.3
ZNF268	59	HCC	Stereo-seq v1.3
GOLGA3	148	HCC	Stereo-seq v1.3
PABPC4	385	HCC	Stereo-seq v1.3
CD209	4	HCC	Stereo-seq v1.3
CERS4	210	HCC	Stereo-seq v1.3
MCOLN1	179	HCC	Stereo-seq v1.3
USP48	280	HCC	Stereo-seq v1.3
EFNB1	35	HCC	Stereo-seq v1.3
PDPR	129	HCC	Stereo-seq v1.3
AARS	179	HCC	Stereo-seq v1.3
GLG1	772	HCC	Stereo-seq v1.3
KIF4A	27	HCC	Stereo-seq v1.3
TNRC6A	828	HCC	Stereo-seq v1.3
PLEKHG2	26	HCC	Stereo-seq v1.3
DLL3	2	HCC	Stereo-seq v1.3
NAT14	26	HCC	Stereo-seq v1.3
PITPNM2	308	HCC	Stereo-seq v1.3
EXOC1	148	HCC	Stereo-seq v1.3
RBM27	58	HCC	Stereo-seq v1.3
POU4F3	0	HCC	Stereo-seq v1.3
OSBPL8	319	HCC	Stereo-seq v1.3
DTX2	141	HCC	Stereo-seq v1.3
NLRC4	20	HCC	Stereo-seq v1.3
PUS7	171	HCC	Stereo-seq v1.3
LAMB4	26	HCC	Stereo-seq v1.3
NRCAM	18	HCC	Stereo-seq v1.3
LAMB1	281	HCC	Stereo-seq v1.3
SLC26A4	11	HCC	Stereo-seq v1.3
SLC26A3	83	HCC	Stereo-seq v1.3
DLD	540	HCC	Stereo-seq v1.3
WDR7	280	HCC	Stereo-seq v1.3
TXNL1	296	HCC	Stereo-seq v1.3
IL5RA	13	HCC	Stereo-seq v1.3
CMTM6	555	HCC	Stereo-seq v1.3
ITGA6	359	HCC	Stereo-seq v1.3
RAPGEF4	154	HCC	Stereo-seq v1.3
MAP3K20	372	HCC	Stereo-seq v1.3
SMPX	1	HCC	Stereo-seq v1.3
FH	762	HCC	Stereo-seq v1.3
SEL1L3	30	HCC	Stereo-seq v1.3
TF	21224	HCC	Stereo-seq v1.3
CDV3	454	HCC	Stereo-seq v1.3
MYO15A	113	HCC	Stereo-seq v1.3
ALKBH5	227	HCC	Stereo-seq v1.3
APOH	13060	HCC	Stereo-seq v1.3
NLRP1	116	HCC	Stereo-seq v1.3
PITPNM3	14	HCC	Stereo-seq v1.3
SPAG7	147	HCC	Stereo-seq v1.3
ORC6	1	HCC	Stereo-seq v1.3
ZFHX4	201	HCC	Stereo-seq v1.3
SLC17A6	0	HCC	Stereo-seq v1.3
CPA1	0	HCC	Stereo-seq v1.3
ZC3HC1	158	HCC	Stereo-seq v1.3
ESR1	446	HCC	Stereo-seq v1.3
RGS17	11	HCC	Stereo-seq v1.3
TMEM101	139	HCC	Stereo-seq v1.3
CD200	18	HCC	Stereo-seq v1.3
CCDC80	188	HCC	Stereo-seq v1.3
CMA1	0	HCC	Stereo-seq v1.3
PSME1	417	HCC	Stereo-seq v1.3
PPP2R3C	382	HCC	Stereo-seq v1.3
HAUS4	80	HCC	Stereo-seq v1.3
JPH4	12	HCC	Stereo-seq v1.3
MYH7	0	HCC	Stereo-seq v1.3
CEBPE	0	HCC	Stereo-seq v1.3
SLC7A8	34	HCC	Stereo-seq v1.3
OSGEP	108	HCC	Stereo-seq v1.3
SLC22A17	7	HCC	Stereo-seq v1.3
RNF31	113	HCC	Stereo-seq v1.3
SCFD1	424	HCC	Stereo-seq v1.3
G2E3	61	HCC	Stereo-seq v1.3
HECTD1	754	HCC	Stereo-seq v1.3
HNRNPC	857	HCC	Stereo-seq v1.3
RPGRIP1	26	HCC	Stereo-seq v1.3
SUPT16H	279	HCC	Stereo-seq v1.3
TOX4	190	HCC	Stereo-seq v1.3
GEMIN2	36	HCC	Stereo-seq v1.3
TGM1	4	HCC	Stereo-seq v1.3
TINF2	48	HCC	Stereo-seq v1.3
DAZL	5	HCC	Stereo-seq v1.3
TBL1Y	10	HCC	Stereo-seq v1.3
SEMA6A	50	HCC	Stereo-seq v1.3
TRPM7	675	HCC	Stereo-seq v1.3
TYRO3	7	HCC	Stereo-seq v1.3
WDR76	24	HCC	Stereo-seq v1.3
CAPN3	5	HCC	Stereo-seq v1.3
SNAP23	187	HCC	Stereo-seq v1.3
TBX15	120	HCC	Stereo-seq v1.3
PHGDH	73	HCC	Stereo-seq v1.3
COL9A3	71	HCC	Stereo-seq v1.3
EZR	159	HCC	Stereo-seq v1.3
MYL6	1558	HCC	Stereo-seq v1.3
AGO1	77	HCC	Stereo-seq v1.3
TEKT2	0	HCC	Stereo-seq v1.3
CLSPN	27	HCC	Stereo-seq v1.3
RFFL	278	HCC	Stereo-seq v1.3
UNC13D	52	HCC	Stereo-seq v1.3
MFSD11	361	HCC	Stereo-seq v1.3
DPYSL2	205	HCC	Stereo-seq v1.3
TGFB2	27	HCC	Stereo-seq v1.3
GPATCH2	235	HCC	Stereo-seq v1.3
NUP50	135	HCC	Stereo-seq v1.3
CDC45	5	HCC	Stereo-seq v1.3
COMT	422	HCC	Stereo-seq v1.3
ADA2	90	HCC	Stereo-seq v1.3
VNN3	122	HCC	Stereo-seq v1.3
ECHDC1	262	HCC	Stereo-seq v1.3
LRRFIP2	1031	HCC	Stereo-seq v1.3
SEC22C	83	HCC	Stereo-seq v1.3
XYLB	448	HCC	Stereo-seq v1.3
HDAC6	574	HCC	Stereo-seq v1.3
OR1I1	5	HCC	Stereo-seq v1.3
GABRP	3	HCC	Stereo-seq v1.3
KRT31	0	HCC	Stereo-seq v1.3
CDC6	16	HCC	Stereo-seq v1.3
UPRT	38	HCC	Stereo-seq v1.3
CDC23	89	HCC	Stereo-seq v1.3
AAAS	28	HCC	Stereo-seq v1.3
CBX5	93	HCC	Stereo-seq v1.3
FMO2	33	HCC	Stereo-seq v1.3
SUCO	144	HCC	Stereo-seq v1.3
MSH2	95	HCC	Stereo-seq v1.3
MAP3K1	86	HCC	Stereo-seq v1.3
DHPS	49	HCC	Stereo-seq v1.3
HOOK2	377	HCC	Stereo-seq v1.3
NXPE1	1	HCC	Stereo-seq v1.3
ARCN1	225	HCC	Stereo-seq v1.3
EPB41L4B	451	HCC	Stereo-seq v1.3
TMEM38B	129	HCC	Stereo-seq v1.3
PSMD5	153	HCC	Stereo-seq v1.3
PTGS1	9	HCC	Stereo-seq v1.3
NUP188	68	HCC	Stereo-seq v1.3
CRAT	222	HCC	Stereo-seq v1.3
SH2D3C	72	HCC	Stereo-seq v1.3
NANS	153	HCC	Stereo-seq v1.3
TBC1D2	85	HCC	Stereo-seq v1.3
WHRN	31	HCC	Stereo-seq v1.3
PDE6C	2	HCC	Stereo-seq v1.3
CWF19L1	56	HCC	Stereo-seq v1.3
SEMA4G	71	HCC	Stereo-seq v1.3
BTAF1	123	HCC	Stereo-seq v1.3
IKZF5	38	HCC	Stereo-seq v1.3
BLNK	48	HCC	Stereo-seq v1.3
CYP26A1	1	HCC	Stereo-seq v1.3
TDRD1	1	HCC	Stereo-seq v1.3
SORBS1	579	HCC	Stereo-seq v1.3
CRTAC1	8	HCC	Stereo-seq v1.3
BAMBI	2	HCC	Stereo-seq v1.3
IL11	3	HCC	Stereo-seq v1.3
MYO3A	56	HCC	Stereo-seq v1.3
WAC	618	HCC	Stereo-seq v1.3
CREM	353	HCC	Stereo-seq v1.3
NUBP2	57	HCC	Stereo-seq v1.3
TPSD1	0	HCC	Stereo-seq v1.3
SMIM24	0	HCC	Stereo-seq v1.3
TREM2	21	HCC	Stereo-seq v1.3
KCNK16	0	HCC	Stereo-seq v1.3
CRISP3	0	HCC	Stereo-seq v1.3
FKBP5	2934	HCC	Stereo-seq v1.3
SRPK1	243	HCC	Stereo-seq v1.3
BRPF3	101	HCC	Stereo-seq v1.3
PGC	1	HCC	Stereo-seq v1.3
TMEM14A	308	HCC	Stereo-seq v1.3
EFHC1	74	HCC	Stereo-seq v1.3
NCR2	0	HCC	Stereo-seq v1.3
HSP90AB1	2727	HCC	Stereo-seq v1.3
MLN	2	HCC	Stereo-seq v1.3
CDC5L	145	HCC	Stereo-seq v1.3
ITPR3	13	HCC	Stereo-seq v1.3
ZNF184	4	HCC	Stereo-seq v1.3
DSP	223	HCC	Stereo-seq v1.3
SIRT1	86	HCC	Stereo-seq v1.3
HNRNPH3	197	HCC	Stereo-seq v1.3
JAK2	134	HCC	Stereo-seq v1.3
IL12RB1	17	HCC	Stereo-seq v1.3
ABL1	445	HCC	Stereo-seq v1.3
ACOT7	163	HCC	Stereo-seq v1.3
SH3GLB1	161	HCC	Stereo-seq v1.3
CDC7	24	HCC	Stereo-seq v1.3
SYDE2	3	HCC	Stereo-seq v1.3
PCSK5	81	HCC	Stereo-seq v1.3
SCD	1844	HCC	Stereo-seq v1.3
TMED1	115	HCC	Stereo-seq v1.3
ABLIM1	718	HCC	Stereo-seq v1.3
ERMP1	95	HCC	Stereo-seq v1.3
RAB18	362	HCC	Stereo-seq v1.3
NRP1	317	HCC	Stereo-seq v1.3
PRTFDC1	23	HCC	Stereo-seq v1.3
PALMD	209	HCC	Stereo-seq v1.3
TSPAN15	28	HCC	Stereo-seq v1.3
H2AFY2	45	HCC	Stereo-seq v1.3
MAST3	116	HCC	Stereo-seq v1.3
MZF1	46	HCC	Stereo-seq v1.3
OCEL1	96	HCC	Stereo-seq v1.3
MYO9B	286	HCC	Stereo-seq v1.3
KCNK6	36	HCC	Stereo-seq v1.3
CATSPERG	70	HCC	Stereo-seq v1.3
FBXL19	62	HCC	Stereo-seq v1.3
STX1B	16	HCC	Stereo-seq v1.3
HSD3B7	33	HCC	Stereo-seq v1.3
SETD1A	30	HCC	Stereo-seq v1.3
[truncated: 88,889 more rows]

## Sheet: Figure 1f
tissue	Platform	metric	value
HCC	Stereo-seq v1.3	n_genes_by_counts	40
HCC	Stereo-seq v1.3	total_counts	45
HCC	Stereo-seq v1.3	n_genes_by_counts	83
HCC	Stereo-seq v1.3	total_counts	107
HCC	Stereo-seq v1.3	n_genes_by_counts	70
HCC	Stereo-seq v1.3	total_counts	83
HCC	Stereo-seq v1.3	n_genes_by_counts	92
HCC	Stereo-seq v1.3	total_counts	109
HCC	Stereo-seq v1.3	n_genes_by_counts	125
HCC	Stereo-seq v1.3	total_counts	146
HCC	Stereo-seq v1.3	n_genes_by_counts	66
HCC	Stereo-seq v1.3	total_counts	80
HCC	Stereo-seq v1.3	n_genes_by_counts	43
HCC	Stereo-seq v1.3	total_counts	48
HCC	Stereo-seq v1.3	n_genes_by_counts	61
HCC	Stereo-seq v1.3	total_counts	62
HCC	Stereo-seq v1.3	n_genes_by_counts	28
HCC	Stereo-seq v1.3	total_counts	33
HCC	Stereo-seq v1.3	n_genes_by_counts	35
HCC	Stereo-seq v1.3	total_counts	43
HCC	Stereo-seq v1.3	n_genes_by_counts	24
HCC	Stereo-seq v1.3	total_counts	24
HCC	Stereo-seq v1.3	n_genes_by_counts	52
HCC	Stereo-seq v1.3	total_counts	61
HCC	Stereo-seq v1.3	n_genes_by_counts	45
HCC	Stereo-seq v1.3	total_counts	57
HCC	Stereo-seq v1.3	n_genes_by_counts	11
HCC	Stereo-seq v1.3	total_counts	11
HCC	Stereo-seq v1.3	n_genes_by_counts	21
HCC	Stereo-seq v1.3	total_counts	21
HCC	Stereo-seq v1.3	n_genes_by_counts	32
HCC	Stereo-seq v1.3	total_counts	34
HCC	Stereo-seq v1.3	n_genes_by_counts	44
HCC	Stereo-seq v1.3	total_counts	45
HCC	Stereo-seq v1.3	n_genes_by_counts	43
HCC	Stereo-seq v1.3	total_counts	48
HCC	Stereo-seq v1.3	n_genes_by_counts	36
HCC	Stereo-seq v1.3	total_counts	40
HCC	Stereo-seq v1.3	n_genes_by_counts	36
HCC	Stereo-seq v1.3	total_counts	42
HCC	Stereo-seq v1.3	n_genes_by_counts	37
HCC	Stereo-seq v1.3	total_counts	39
HCC	Stereo-seq v1.3	n_genes_by_counts	74
HCC	Stereo-seq v1.3	total_counts	82
HCC	Stereo-seq v1.3	n_genes_by_counts	91
HCC	Stereo-seq v1.3	total_counts	106
HCC	Stereo-seq v1.3	n_genes_by_counts	76
HCC	Stereo-seq v1.3	total_counts	83
HCC	Stereo-seq v1.3	n_genes_by_counts	60
HCC	Stereo-seq v1.3	total_counts	67
HCC	Stereo-seq v1.3	n_genes_by_counts	93
HCC	Stereo-seq v1.3	total_counts	110
HCC	Stereo-seq v1.3	n_genes_by_counts	93
HCC	Stereo-seq v1.3	total_counts	104
HCC	Stereo-seq v1.3	n_genes_by_counts	95
HCC	Stereo-seq v1.3	total_counts	116
HCC	Stereo-seq v1.3	n_genes_by_counts	92
HCC	Stereo-seq v1.3	total_counts	102
HCC	Stereo-seq v1.3	n_genes_by_counts	79
HCC	Stereo-seq v1.3	total_counts	93
HCC	Stereo-seq v1.3	n_genes_by_counts	48
HCC	Stereo-seq v1.3	total_counts	57
HCC	Stereo-seq v1.3	n_genes_by_counts	35
HCC	Stereo-seq v1.3	total_counts	40
HCC	Stereo-seq v1.3	n_genes_by_counts	43
HCC	Stereo-seq v1.3	total_counts	47
HCC	Stereo-seq v1.3	n_genes_by_counts	64
HCC	Stereo-seq v1.3	total_counts	69
HCC	Stereo-seq v1.3	n_genes_by_counts	25
HCC	Stereo-seq v1.3	total_counts	27
HCC	Stereo-seq v1.3	n_genes_by_counts	91
HCC	Stereo-seq v1.3	total_counts	99
HCC	Stereo-seq v1.3	n_genes_by_counts	86
HCC	Stereo-seq v1.3	total_counts	99
HCC	Stereo-seq v1.3	n_genes_by_counts	85
HCC	Stereo-seq v1.3	total_counts	94
HCC	Stereo-seq v1.3	n_genes_by_counts	63
HCC	Stereo-seq v1.3	total_counts	78
HCC	Stereo-seq v1.3	n_genes_by_counts	64
HCC	Stereo-seq v1.3	total_counts	71
HCC	Stereo-seq v1.3	n_genes_by_counts	53
HCC	Stereo-seq v1.3	total_counts	60
HCC	Stereo-seq v1.3	n_genes_by_counts	74
HCC	Stereo-seq v1.3	total_counts	85
HCC	Stereo-seq v1.3	n_genes_by_counts	65
HCC	Stereo-seq v1.3	total_counts	70
HCC	Stereo-seq v1.3	n_genes_by_counts	77
HCC	Stereo-seq v1.3	total_counts	87
HCC	Stereo-seq v1.3	n_genes_by_counts	63
HCC	Stereo-seq v1.3	total_counts	71
HCC	Stereo-seq v1.3	n_genes_by_counts	56
HCC	Stereo-seq v1.3	total_counts	67
HCC	Stereo-seq v1.3	n_genes_by_counts	84
HCC	Stereo-seq v1.3	total_counts	98
HCC	Stereo-seq v1.3	n_genes_by_counts	75
HCC	Stereo-seq v1.3	total_counts	85
HCC	Stereo-seq v1.3	n_genes_by_counts	78
HCC	Stereo-seq v1.3	total_counts	89
HCC	Stereo-seq v1.3	n_genes_by_counts	87
HCC	Stereo-seq v1.3	total_counts	99
HCC	Stereo-seq v1.3	n_genes_by_counts	40
HCC	Stereo-seq v1.3	total_counts	45
HCC	Stereo-seq v1.3	n_genes_by_counts	114
HCC	Stereo-seq v1.3	total_counts	129
HCC	Stereo-seq v1.3	n_genes_by_counts	177
HCC	Stereo-seq v1.3	total_counts	230
HCC	Stereo-seq v1.3	n_genes_by_counts	171
HCC	Stereo-seq v1.3	total_counts	209
HCC	Stereo-seq v1.3	n_genes_by_counts	215
HCC	Stereo-seq v1.3	total_counts	255
HCC	Stereo-seq v1.3	n_genes_by_counts	203
HCC	Stereo-seq v1.3	total_counts	244
HCC	Stereo-seq v1.3	n_genes_by_counts	169
HCC	Stereo-seq v1.3	total_counts	224
HCC	Stereo-seq v1.3	n_genes_by_counts	60
HCC	Stereo-seq v1.3	total_counts	71
HCC	Stereo-seq v1.3	n_genes_by_counts	93
HCC	Stereo-seq v1.3	total_counts	110
HCC	Stereo-seq v1.3	n_genes_by_counts	91
HCC	Stereo-seq v1.3	total_counts	109
HCC	Stereo-seq v1.3	n_genes_by_counts	81
HCC	Stereo-seq v1.3	total_counts	91
HCC	Stereo-seq v1.3	n_genes_by_counts	60
HCC	Stereo-seq v1.3	total_counts	73
HCC	Stereo-seq v1.3	n_genes_by_counts	80
HCC	Stereo-seq v1.3	total_counts	99
HCC	Stereo-seq v1.3	n_genes_by_counts	31
HCC	Stereo-seq v1.3	total_counts	33
HCC	Stereo-seq v1.3	n_genes_by_counts	42
HCC	Stereo-seq v1.3	total_counts	43
HCC	Stereo-seq v1.3	n_genes_by_counts	43
HCC	Stereo-seq v1.3	total_counts	53
HCC	Stereo-seq v1.3	n_genes_by_counts	62
HCC	Stereo-seq v1.3	total_counts	77
HCC	Stereo-seq v1.3	n_genes_by_counts	82
HCC	Stereo-seq v1.3	total_counts	94
HCC	Stereo-seq v1.3	n_genes_by_counts	99
HCC	Stereo-seq v1.3	total_counts	121
HCC	Stereo-seq v1.3	n_genes_by_counts	106
HCC	Stereo-seq v1.3	total_counts	127
HCC	Stereo-seq v1.3	n_genes_by_counts	107
HCC	Stereo-seq v1.3	total_counts	127
HCC	Stereo-seq v1.3	n_genes_by_counts	161
HCC	Stereo-seq v1.3	total_counts	196
HCC	Stereo-seq v1.3	n_genes_by_counts	210
HCC	Stereo-seq v1.3	total_counts	256
HCC	Stereo-seq v1.3	n_genes_by_counts	182
HCC	Stereo-seq v1.3	total_counts	234
HCC	Stereo-seq v1.3	n_genes_by_counts	176
HCC	Stereo-seq v1.3	total_counts	205
HCC	Stereo-seq v1.3	n_genes_by_counts	128
HCC	Stereo-seq v1.3	total_counts	155
HCC	Stereo-seq v1.3	n_genes_by_counts	154
HCC	Stereo-seq v1.3	total_counts	182
HCC	Stereo-seq v1.3	n_genes_by_counts	155
HCC	Stereo-seq v1.3	total_counts	186
HCC	Stereo-seq v1.3	n_genes_by_counts	216
HCC	Stereo-seq v1.3	total_counts	258
HCC	Stereo-seq v1.3	n_genes_by_counts	203
HCC	Stereo-seq v1.3	total_counts	254
HCC	Stereo-seq v1.3	n_genes_by_counts	181
HCC	Stereo-seq v1.3	total_counts	217
HCC	Stereo-seq v1.3	n_genes_by_counts	98
HCC	Stereo-seq v1.3	total_counts	114
HCC	Stereo-seq v1.3	n_genes_by_counts	73
HCC	Stereo-seq v1.3	total_counts	87
HCC	Stereo-seq v1.3	n_genes_by_counts	79
HCC	Stereo-seq v1.3	total_counts	94
HCC	Stereo-seq v1.3	n_genes_by_counts	78
HCC	Stereo-seq v1.3	total_counts	83
HCC	Stereo-seq v1.3	n_genes_by_counts	79
HCC	Stereo-seq v1.3	total_counts	90
HCC	Stereo-seq v1.3	n_genes_by_counts	154
HCC	Stereo-seq v1.3	total_counts	184
HCC	Stereo-seq v1.3	n_genes_by_counts	141
HCC	Stereo-seq v1.3	total_counts	169
HCC	Stereo-seq v1.3	n_genes_by_counts	80
HCC	Stereo-seq v1.3	total_counts	89
HCC	Stereo-seq v1.3	n_genes_by_counts	126
HCC	Stereo-seq v1.3	total_counts	155
HCC	Stereo-seq v1.3	n_genes_by_counts	161
HCC	Stereo-seq v1.3	total_counts	198
HCC	Stereo-seq v1.3	n_genes_by_counts	147
HCC	Stereo-seq v1.3	total_counts	171
HCC	Stereo-seq v1.3	n_genes_by_counts	148
HCC	Stereo-seq v1.3	total_counts	172
HCC	Stereo-seq v1.3	n_genes_by_counts	163
HCC	Stereo-seq v1.3	total_counts	205
HCC	Stereo-seq v1.3	n_genes_by_counts	180
HCC	Stereo-seq v1.3	total_counts	218
HCC	Stereo-seq v1.3	n_genes_by_counts	159
HCC	Stereo-seq v1.3	total_counts	189
HCC	Stereo-seq v1.3	n_genes_by_counts	132
HCC	Stereo-seq v1.3	total_counts	155
HCC	Stereo-seq v1.3	n_genes_by_counts	157
HCC	Stereo-seq v1.3	total_counts	188
HCC	Stereo-seq v1.3	n_genes_by_counts	180
HCC	Stereo-seq v1.3	total_counts	230
HCC	Stereo-seq v1.3	n_genes_by_counts	195
HCC	Stereo-seq v1.3	total_counts	249
HCC	Stereo-seq v1.3	n_genes_by_counts	207
HCC	Stereo-seq v1.3	total_counts	253
HCC	Stereo-seq v1.3	n_genes_by_counts	66
HCC	Stereo-seq v1.3	total_counts	79
HCC	Stereo-seq v1.3	n_genes_by_counts	87
HCC	Stereo-seq v1.3	total_counts	96
HCC	Stereo-seq v1.3	n_genes_by_counts	164
HCC	Stereo-seq v1.3	total_counts	194
HCC	Stereo-seq v1.3	n_genes_by_counts	176
HCC	Stereo-seq v1.3	total_counts	218
HCC	Stereo-seq v1.3	n_genes_by_counts	159
HCC	Stereo-seq v1.3	total_counts	192
HCC	Stereo-seq v1.3	n_genes_by_counts	114
HCC	Stereo-seq v1.3	total_counts	133
HCC	Stereo-seq v1.3	n_genes_by_counts	79
HCC	Stereo-seq v1.3	total_counts	101
HCC	Stereo-seq v1.3	n_genes_by_counts	49
HCC	Stereo-seq v1.3	total_counts	55
HCC	Stereo-seq v1.3	n_genes_by_counts	89
HCC	Stereo-seq v1.3	total_counts	97
HCC	Stereo-seq v1.3	n_genes_by_counts	93
HCC	Stereo-seq v1.3	total_counts	110
HCC	Stereo-seq v1.3	n_genes_by_counts	43
HCC	Stereo-seq v1.3	total_counts	49
HCC	Stereo-seq v1.3	n_genes_by_counts	33
HCC	Stereo-seq v1.3	total_counts	37
HCC	Stereo-seq v1.3	n_genes_by_counts	45
HCC	Stereo-seq v1.3	total_counts	52
HCC	Stereo-seq v1.3	n_genes_by_counts	48
HCC	Stereo-seq v1.3	total_counts	51
HCC	Stereo-seq v1.3	n_genes_by_counts	34
HCC	Stereo-seq v1.3	total_counts	37
HCC	Stereo-seq v1.3	n_genes_by_counts	23
HCC	Stereo-seq v1.3	total_counts	24
HCC	Stereo-seq v1.3	n_genes_by_counts	44
HCC	Stereo-seq v1.3	total_counts	47
HCC	Stereo-seq v1.3	n_genes_by_counts	81
HCC	Stereo-seq v1.3	total_counts	98
HCC	Stereo-seq v1.3	n_genes_by_counts	109
HCC	Stereo-seq v1.3	total_counts	127
HCC	Stereo-seq v1.3	n_genes_by_counts	125
HCC	Stereo-seq v1.3	total_counts	157
HCC	Stereo-seq v1.3	n_genes_by_counts	121
HCC	Stereo-seq v1.3	total_counts	143
HCC	Stereo-seq v1.3	n_genes_by_counts	158
HCC	Stereo-seq v1.3	total_counts	183
HCC	Stereo-seq v1.3	n_genes_by_counts	183
HCC	Stereo-seq v1.3	total_counts	221
HCC	Stereo-seq v1.3	n_genes_by_counts	197
HCC	Stereo-seq v1.3	total_counts	233
HCC	Stereo-seq v1.3	n_genes_by_counts	156
HCC	Stereo-seq v1.3	total_counts	187
HCC	Stereo-seq v1.3	n_genes_by_counts	143
HCC	Stereo-seq v1.3	total_counts	172
HCC	Stereo-seq v1.3	n_genes_by_counts	152
HCC	Stereo-seq v1.3	total_counts	175
HCC	Stereo-seq v1.3	n_genes_by_counts	165
HCC	Stereo-seq v1.3	total_counts	213
HCC	Stereo-seq v1.3	n_genes_by_counts	207
HCC	Stereo-seq v1.3	total_counts	266
HCC	Stereo-seq v1.3	n_genes_by_counts	235
HCC	Stereo-seq v1.3	total_counts	298
HCC	Stereo-seq v1.3	n_genes_by_counts	197
HCC	Stereo-seq v1.3	total_counts	245
HCC	Stereo-seq v1.3	n_genes_by_counts	164
HCC	Stereo-seq v1.3	total_counts	203
HCC	Stereo-seq v1.3	n_genes_by_counts	47
HCC	Stereo-seq v1.3	total_counts	51
HCC	Stereo-seq v1.3	n_genes_by_counts	27
HCC	Stereo-seq v1.3	total_counts	31
HCC	Stereo-seq v1.3	n_genes_by_counts	49
HCC	Stereo-seq v1.3	total_counts	53
HCC	Stereo-seq v1.3	n_genes_by_counts	111
HCC	Stereo-seq v1.3	total_counts	122
HCC	Stereo-seq v1.3	n_genes_by_counts	100
HCC	Stereo-seq v1.3	total_counts	108
HCC	Stereo-seq v1.3	n_genes_by_counts	126
HCC	Stereo-seq v1.3	total_counts	145
HCC	Stereo-seq v1.3	n_genes_by_counts	67
HCC	Stereo-seq v1.3	total_counts	71
HCC	Stereo-seq v1.3	n_genes_by_counts	102
HCC	Stereo-seq v1.3	total_counts	125
HCC	Stereo-seq v1.3	n_genes_by_counts	145
HCC	Stereo-seq v1.3	total_counts	182
HCC	Stereo-seq v1.3	n_genes_by_counts	157
HCC	Stereo-seq v1.3	total_counts	180
HCC	Stereo-seq v1.3	n_genes_by_counts	159
HCC	Stereo-seq v1.3	total_counts	191
HCC	Stereo-seq v1.3	n_genes_by_counts	166
HCC	Stereo-seq v1.3	total_counts	212
HCC	Stereo-seq v1.3	n_genes_by_counts	184
HCC	Stereo-seq v1.3	total_counts	228
HCC	Stereo-seq v1.3	n_genes_by_counts	209
HCC	Stereo-seq v1.3	total_counts	252
HCC	Stereo-seq v1.3	n_genes_by_counts	160
HCC	Stereo-seq v1.3	total_counts	199
HCC	Stereo-seq v1.3	n_genes_by_counts	150
HCC	Stereo-seq v1.3	total_counts	175
HCC	Stereo-seq v1.3	n_genes_by_counts	174
HCC	Stereo-seq v1.3	total_counts	202
HCC	Stereo-seq v1.3	n_genes_by_counts	180
HCC	Stereo-seq v1.3	total_counts	213
HCC	Stereo-seq v1.3	n_genes_by_counts	186
HCC	Stereo-seq v1.3	total_counts	227
HCC	Stereo-seq v1.3	n_genes_by_counts	109
HCC	Stereo-seq v1.3	total_counts	123
HCC	Stereo-seq v1.3	n_genes_by_counts	74
HCC	Stereo-seq v1.3	total_counts	84
HCC	Stereo-seq v1.3	n_genes_by_counts	115
HCC	Stereo-seq v1.3	total_counts	136
HCC	Stereo-seq v1.3	n_genes_by_counts	114
HCC	Stereo-seq v1.3	total_counts	127
HCC	Stereo-seq v1.3	n_genes_by_counts	88
HCC	Stereo-seq v1.3	total_counts	109
HCC	Stereo-seq v1.3	n_genes_by_counts	77
HCC	Stereo-seq v1.3	total_counts	89
HCC	Stereo-seq v1.3	n_genes_by_counts	66
HCC	Stereo-seq v1.3	total_counts	77
HCC	Stereo-seq v1.3	n_genes_by_counts	43
HCC	Stereo-seq v1.3	total_counts	54
HCC	Stereo-seq v1.3	n_genes_by_counts	63
HCC	Stereo-seq v1.3	total_counts	68
HCC	Stereo-seq v1.3	n_genes_by_counts	53
HCC	Stereo-seq v1.3	total_counts	55
HCC	Stereo-seq v1.3	n_genes_by_counts	37
HCC	Stereo-seq v1.3	total_counts	42
HCC	Stereo-seq v1.3	n_genes_by_counts	52
HCC	Stereo-seq v1.3	total_counts	61
HCC	Stereo-seq v1.3	n_genes_by_counts	67
HCC	Stereo-seq v1.3	total_counts	77
HCC	Stereo-seq v1.3	n_genes_by_counts	52
HCC	Stereo-seq v1.3	total_counts	57
HCC	Stereo-seq v1.3	n_genes_by_counts	57
HCC	Stereo-seq v1.3	total_counts	59
HCC	Stereo-seq v1.3	n_genes_by_counts	42
HCC	Stereo-seq v1.3	total_counts	47
HCC	Stereo-seq v1.3	n_genes_by_counts	52
HCC	Stereo-seq v1.3	total_counts	63
HCC	Stereo-seq v1.3	n_genes_by_counts	76
HCC	Stereo-seq v1.3	total_counts	85
HCC	Stereo-seq v1.3	n_genes_by_counts	154
HCC	Stereo-seq v1.3	total_counts	186
HCC	Stereo-seq v1.3	n_genes_by_counts	231
HCC	Stereo-seq v1.3	total_counts	278
HCC	Stereo-seq v1.3	n_genes_by_counts	201
HCC	Stereo-seq v1.3	total_counts	232
HCC	Stereo-seq v1.3	n_genes_by_counts	179
HCC	Stereo-seq v1.3	total_counts	215
HCC	Stereo-seq v1.3	n_genes_by_counts	182
HCC	Stereo-seq v1.3	total_counts	238
HCC	Stereo-seq v1.3	n_genes_by_counts	178
HCC	Stereo-seq v1.3	total_counts	212
HCC	Stereo-seq v1.3	n_genes_by_counts	155
HCC	Stereo-seq v1.3	total_counts	187
HCC	Stereo-seq v1.3	n_genes_by_counts	147
HCC	Stereo-seq v1.3	total_counts	168
HCC	Stereo-seq v1.3	n_genes_by_counts	167
HCC	Stereo-seq v1.3	total_counts	193
HCC	Stereo-seq v1.3	n_genes_by_counts	162
HCC	Stereo-seq v1.3	total_counts	205
HCC	Stereo-seq v1.3	n_genes_by_counts	153
HCC	Stereo-seq v1.3	total_counts	181
HCC	Stereo-seq v1.3	n_genes_by_counts	133
HCC	Stereo-seq v1.3	total_counts	156
HCC	Stereo-seq v1.3	n_genes_by_counts	147
HCC	Stereo-seq v1.3	total_counts	175
HCC	Stereo-seq v1.3	n_genes_by_counts	121
HCC	Stereo-seq v1.3	total_counts	143
HCC	Stereo-seq v1.3	n_genes_by_counts	105
HCC	Stereo-seq v1.3	total_counts	121
HCC	Stereo-seq v1.3	n_genes_by_counts	52
HCC	Stereo-seq v1.3	total_counts	57
HCC	Stereo-seq v1.3	n_genes_by_counts	56
HCC	Stereo-seq v1.3	total_counts	65
HCC	Stereo-seq v1.3	n_genes_by_counts	52
HCC	Stereo-seq v1.3	total_counts	54
HCC	Stereo-seq v1.3	n_genes_by_counts	60
HCC	Stereo-seq v1.3	total_counts	65
HCC	Stereo-seq v1.3	n_genes_by_counts	50
HCC	Stereo-seq v1.3	total_counts	54
HCC	Stereo-seq v1.3	n_genes_by_counts	43
HCC	Stereo-seq v1.3	total_counts	47
HCC	Stereo-seq v1.3	n_genes_by_counts	110
HCC	Stereo-seq v1.3	total_counts	126
HCC	Stereo-seq v1.3	n_genes_by_counts	145
HCC	Stereo-seq v1.3	total_counts	165
HCC	Stereo-seq v1.3	n_genes_by_counts	151
HCC	Stereo-seq v1.3	total_counts	178
HCC	Stereo-seq v1.3	n_genes_by_counts	125
HCC	Stereo-seq v1.3	total_counts	144
HCC	Stereo-seq v1.3	n_genes_by_counts	152
HCC	Stereo-seq v1.3	total_counts	178
HCC	Stereo-seq v1.3	n_genes_by_counts	228
HCC	Stereo-seq v1.3	total_counts	274
HCC	Stereo-seq v1.3	n_genes_by_counts	202
HCC	Stereo-seq v1.3	total_counts	261
HCC	Stereo-seq v1.3	n_genes_by_counts	177
HCC	Stereo-seq v1.3	total_counts	212
HCC	Stereo-seq v1.3	n_genes_by_counts	164
HCC	Stereo-seq v1.3	total_counts	197
HCC	Stereo-seq v1.3	n_genes_by_counts	141
HCC	Stereo-seq v1.3	total_counts	170
HCC	Stereo-seq v1.3	n_genes_by_counts	180
HCC	Stereo-seq v1.3	total_counts	219
HCC	Stereo-seq v1.3	n_genes_by_counts	204
HCC	Stereo-seq v1.3	total_counts	259
HCC	Stereo-seq v1.3	n_genes_by_counts	102
HCC	Stereo-seq v1.3	total_counts	115
HCC	Stereo-seq v1.3	n_genes_by_counts	43
HCC	Stereo-seq v1.3	total_counts	48
HCC	Stereo-seq v1.3	n_genes_by_counts	70
HCC	Stereo-seq v1.3	total_counts	78
HCC	Stereo-seq v1.3	n_genes_by_counts	44
HCC	Stereo-seq v1.3	total_counts	47
HCC	Stereo-seq v1.3	n_genes_by_counts	82
HCC	Stereo-seq v1.3	total_counts	97
HCC	Stereo-seq v1.3	n_genes_by_counts	58
HCC	Stereo-seq v1.3	total_counts	67
HCC	Stereo-seq v1.3	n_genes_by_counts	62
HCC	Stereo-seq v1.3	total_counts	68
HCC	Stereo-seq v1.3	n_genes_by_counts	53
HCC	Stereo-seq v1.3	total_counts	64
HCC	Stereo-seq v1.3	n_genes_by_counts	42
HCC	Stereo-seq v1.3	total_counts	47
HCC	Stereo-seq v1.3	n_genes_by_counts	27
HCC	Stereo-seq v1.3	total_counts	32
HCC	Stereo-seq v1.3	n_genes_by_counts	24
HCC	Stereo-seq v1.3	total_counts	24
HCC	Stereo-seq v1.3	n_genes_by_counts	39
HCC	Stereo-seq v1.3	total_counts	42
HCC	Stereo-seq v1.3	n_genes_by_counts	47
HCC	Stereo-seq v1.3	total_counts	51
HCC	Stereo-seq v1.3	n_genes_by_counts	58
HCC	Stereo-seq v1.3	total_counts	63
HCC	Stereo-seq v1.3	n_genes_by_counts	62
HCC	Stereo-seq v1.3	total_counts	68
HCC	Stereo-seq v1.3	n_genes_by_counts	65
HCC	Stereo-seq v1.3	total_counts	73
HCC	Stereo-seq v1.3	n_genes_by_counts	100
HCC	Stereo-seq v1.3	total_counts	117
HCC	Stereo-seq v1.3	n_genes_by_counts	90
HCC	Stereo-seq v1.3	total_counts	99
HCC	Stereo-seq v1.3	n_genes_by_counts	152
HCC	Stereo-seq v1.3	total_counts	196
HCC	Stereo-seq v1.3	n_genes_by_counts	199
HCC	Stereo-seq v1.3	total_counts	231
HCC	Stereo-seq v1.3	n_genes_by_counts	225
HCC	Stereo-seq v1.3	total_counts	269
HCC	Stereo-seq v1.3	n_genes_by_counts	148
HCC	Stereo-seq v1.3	total_counts	171
HCC	Stereo-seq v1.3	n_genes_by_counts	160
HCC	Stereo-seq v1.3	total_counts	211
HCC	Stereo-seq v1.3	n_genes_by_counts	174
HCC	Stereo-seq v1.3	total_counts	230
HCC	Stereo-seq v1.3	n_genes_by_counts	156
HCC	Stereo-seq v1.3	total_counts	185
HCC	Stereo-seq v1.3	n_genes_by_counts	148
HCC	Stereo-seq v1.3	total_counts	182
HCC	Stereo-seq v1.3	n_genes_by_counts	153
HCC	Stereo-seq v1.3	total_counts	190
HCC	Stereo-seq v1.3	n_genes_by_counts	164
HCC	Stereo-seq v1.3	total_counts	201
HCC	Stereo-seq v1.3	n_genes_by_counts	127
HCC	Stereo-seq v1.3	total_counts	163
HCC	Stereo-seq v1.3	n_genes_by_counts	68
HCC	Stereo-seq v1.3	total_counts	87
HCC	Stereo-seq v1.3	n_genes_by_counts	58
HCC	Stereo-seq v1.3	total_counts	61
HCC	Stereo-seq v1.3	n_genes_by_counts	41
HCC	Stereo-seq v1.3	total_counts	49
HCC	Stereo-seq v1.3	n_genes_by_counts	79
HCC	Stereo-seq v1.3	total_counts	87
HCC	Stereo-seq v1.3	n_genes_by_counts	69
HCC	Stereo-seq v1.3	total_counts	77
HCC	Stereo-seq v1.3	n_genes_by_counts	66
HCC	Stereo-seq v1.3	total_counts	76
HCC	Stereo-seq v1.3	n_genes_by_counts	76
HCC	Stereo-seq v1.3	total_counts	80
HCC	Stereo-seq v1.3	n_genes_by_counts	78
HCC	Stereo-seq v1.3	total_counts	95
HCC	Stereo-seq v1.3	n_genes_by_counts	64
HCC	Stereo-seq v1.3	total_counts	71
HCC	Stereo-seq v1.3	n_genes_by_counts	85
HCC	Stereo-seq v1.3	total_counts	97
HCC	Stereo-seq v1.3	n_genes_by_counts	137
HCC	Stereo-seq v1.3	total_counts	170
HCC	Stereo-seq v1.3	n_genes_by_counts	143
HCC	Stereo-seq v1.3	total_counts	168
HCC	Stereo-seq v1.3	n_genes_by_counts	209
HCC	Stereo-seq v1.3	total_counts	243
HCC	Stereo-seq v1.3	n_genes_by_counts	154
HCC	Stereo-seq v1.3	total_counts	186
HCC	Stereo-seq v1.3	n_genes_by_counts	191
HCC	Stereo-seq v1.3	total_counts	229
HCC	Stereo-seq v1.3	n_genes_by_counts	179
HCC	Stereo-seq v1.3	total_counts	215
HCC	Stereo-seq v1.3	n_genes_by_counts	215
HCC	Stereo-seq v1.3	total_counts	271
HCC	Stereo-seq v1.3	n_genes_by_counts	169
HCC	Stereo-seq v1.3	total_counts	220
HCC	Stereo-seq v1.3	n_genes_by_counts	150
HCC	Stereo-seq v1.3	total_counts	181
HCC	Stereo-seq v1.3	n_genes_by_counts	144
HCC	Stereo-seq v1.3	total_counts	174
HCC	Stereo-seq v1.3	n_genes_by_counts	151
HCC	Stereo-seq v1.3	total_counts	178
HCC	Stereo-seq v1.3	n_genes_by_counts	197
HCC	Stereo-seq v1.3	total_counts	238
HCC	Stereo-seq v1.3	n_genes_by_counts	114
HCC	Stereo-seq v1.3	total_counts	139
HCC	Stereo-seq v1.3	n_genes_by_counts	91
HCC	Stereo-seq v1.3	total_counts	105
HCC	Stereo-seq v1.3	n_genes_by_counts	142
HCC	Stereo-seq v1.3	total_counts	179
HCC	Stereo-seq v1.3	n_genes_by_counts	43
HCC	Stereo-seq v1.3	total_counts	50
HCC	Stereo-seq v1.3	n_genes_by_counts	61
HCC	Stereo-seq v1.3	total_counts	79
HCC	Stereo-seq v1.3	n_genes_by_counts	67
HCC	Stereo-seq v1.3	total_counts	74
HCC	Stereo-seq v1.3	n_genes_by_counts	32
HCC	Stereo-seq v1.3	total_counts	35
HCC	Stereo-seq v1.3	n_genes_by_counts	24
HCC	Stereo-seq v1.3	total_counts	26
HCC	Stereo-seq v1.3	n_genes_by_counts	52
HCC	Stereo-seq v1.3	total_counts	59
HCC	Stereo-seq v1.3	n_genes_by_counts	31
HCC	Stereo-seq v1.3	total_counts	33
HCC	Stereo-seq v1.3	n_genes_by_counts	32
HCC	Stereo-seq v1.3	total_counts	35
HCC	Stereo-seq v1.3	n_genes_by_counts	35
HCC	Stereo-seq v1.3	total_counts	36
HCC	Stereo-seq v1.3	n_genes_by_counts	42
HCC	Stereo-seq v1.3	total_counts	45
HCC	Stereo-seq v1.3	n_genes_by_counts	37
HCC	Stereo-seq v1.3	total_counts	48
HCC	Stereo-seq v1.3	n_genes_by_counts	55
HCC	Stereo-seq v1.3	total_counts	59
HCC	Stereo-seq v1.3	n_genes_by_counts	134
HCC	Stereo-seq v1.3	total_counts	158
HCC	Stereo-seq v1.3	n_genes_by_counts	67
HCC	Stereo-seq v1.3	total_counts	81
HCC	Stereo-seq v1.3	n_genes_by_counts	154
HCC	Stereo-seq v1.3	total_counts	187
HCC	Stereo-seq v1.3	n_genes_by_counts	177
HCC	Stereo-seq v1.3	total_counts	217
HCC	Stereo-seq v1.3	n_genes_by_counts	185
HCC	Stereo-seq v1.3	total_counts	229
HCC	Stereo-seq v1.3	n_genes_by_counts	205
HCC	Stereo-seq v1.3	total_counts	264
HCC	Stereo-seq v1.3	n_genes_by_counts	175
HCC	Stereo-seq v1.3	total_counts	214
HCC	Stereo-seq v1.3	n_genes_by_counts	160
HCC	Stereo-seq v1.3	total_counts	204
HCC	Stereo-seq v1.3	n_genes_by_counts	182
HCC	Stereo-seq v1.3	total_counts	244
HCC	Stereo-seq v1.3	n_genes_by_counts	123
HCC	Stereo-seq v1.3	total_counts	145
HCC	Stereo-seq v1.3	n_genes_by_counts	148
HCC	Stereo-seq v1.3	total_counts	190
HCC	Stereo-seq v1.3	n_genes_by_counts	149
HCC	Stereo-seq v1.3	total_counts	187
HCC	Stereo-seq v1.3	n_genes_by_counts	118
HCC	Stereo-seq v1.3	total_counts	139
HCC	Stereo-seq v1.3	n_genes_by_counts	109
HCC	Stereo-seq v1.3	total_counts	125
HCC	Stereo-seq v1.3	n_genes_by_counts	62
HCC	Stereo-seq v1.3	total_counts	73
HCC	Stereo-seq v1.3	n_genes_by_counts	67
HCC	Stereo-seq v1.3	total_counts	82
HCC	Stereo-seq v1.3	n_genes_by_counts	64
HCC	Stereo-seq v1.3	total_counts	75
HCC	Stereo-seq v1.3	n_genes_by_counts	81
HCC	Stereo-seq v1.3	total_counts	93
HCC	Stereo-seq v1.3	n_genes_by_counts	52
HCC	Stereo-seq v1.3	total_counts	56
HCC	Stereo-seq v1.3	n_genes_by_counts	103
HCC	Stereo-seq v1.3	total_counts	121
HCC	Stereo-seq v1.3	n_genes_by_counts	107
HCC	Stereo-seq v1.3	total_counts	138
HCC	Stereo-seq v1.3	n_genes_by_counts	83
HCC	Stereo-seq v1.3	total_counts	103
HCC	Stereo-seq v1.3	n_genes_by_counts	93
HCC	Stereo-seq v1.3	total_counts	116
HCC	Stereo-seq v1.3	n_genes_by_counts	103
HCC	Stereo-seq v1.3	total_counts	109
HCC	Stereo-seq v1.3	n_genes_by_counts	124
HCC	Stereo-seq v1.3	total_counts	150
HCC	Stereo-seq v1.3	n_genes_by_counts	141
HCC	Stereo-seq v1.3	total_counts	174
HCC	Stereo-seq v1.3	n_genes_by_counts	174
HCC	Stereo-seq v1.3	total_counts	208
HCC	Stereo-seq v1.3	n_genes_by_counts	173
HCC	Stereo-seq v1.3	total_counts	210
HCC	Stereo-seq v1.3	n_genes_by_counts	193
HCC	Stereo-seq v1.3	total_counts	248
HCC	Stereo-seq v1.3	n_genes_by_counts	218
HCC	Stereo-seq v1.3	total_counts	256
HCC	Stereo-seq v1.3	n_genes_by_counts	223
HCC	Stereo-seq v1.3	total_counts	271
HCC	Stereo-seq v1.3	n_genes_by_counts	141
HCC	Stereo-seq v1.3	total_counts	163
HCC	Stereo-seq v1.3	n_genes_by_counts	163
HCC	Stereo-seq v1.3	total_counts	190
HCC	Stereo-seq v1.3	n_genes_by_counts	154
HCC	Stereo-seq v1.3	total_counts	177
HCC	Stereo-seq v1.3	n_genes_by_counts	162
HCC	Stereo-seq v1.3	total_counts	192
HCC	Stereo-seq v1.3	n_genes_by_counts	183
HCC	Stereo-seq v1.3	total_counts	222
HCC	Stereo-seq v1.3	n_genes_by_counts	92
HCC	Stereo-seq v1.3	total_counts	100
HCC	Stereo-seq v1.3	n_genes_by_counts	106
HCC	Stereo-seq v1.3	total_counts	146
HCC	Stereo-seq v1.3	n_genes_by_counts	203
HCC	Stereo-seq v1.3	total_counts	280
HCC	Stereo-seq v1.3	n_genes_by_counts	109
HCC	Stereo-seq v1.3	total_counts	128
HCC	Stereo-seq v1.3	n_genes_by_counts	40
HCC	Stereo-seq v1.3	total_counts	42
HCC	Stereo-seq v1.3	n_genes_by_counts	47
HCC	Stereo-seq v1.3	total_counts	53
HCC	Stereo-seq v1.3	n_genes_by_counts	36
HCC	Stereo-seq v1.3	total_counts	43
HCC	Stereo-seq v1.3	n_genes_by_counts	29
HCC	Stereo-seq v1.3	total_counts	33
HCC	Stereo-seq v1.3	n_genes_by_counts	24
HCC	Stereo-seq v1.3	total_counts	27
HCC	Stereo-seq v1.3	n_genes_by_counts	19
HCC	Stereo-seq v1.3	total_counts	20
HCC	Stereo-seq v1.3	n_genes_by_counts	63
HCC	Stereo-seq v1.3	total_counts	68
HCC	Stereo-seq v1.3	n_genes_by_counts	27
HCC	Stereo-seq v1.3	total_counts	31
HCC	Stereo-seq v1.3	n_genes_by_counts	43
HCC	Stereo-seq v1.3	total_counts	45
HCC	Stereo-seq v1.3	n_genes_by_counts	34
HCC	Stereo-seq v1.3	total_counts	38
HCC	Stereo-seq v1.3	n_genes_by_counts	42
HCC	Stereo-seq v1.3	total_counts	51
HCC	Stereo-seq v1.3	n_genes_by_counts	109
HCC	Stereo-seq v1.3	total_counts	131
HCC	Stereo-seq v1.3	n_genes_by_counts	120
HCC	Stereo-seq v1.3	total_counts	149
HCC	Stereo-seq v1.3	n_genes_by_counts	139
HCC	Stereo-seq v1.3	total_counts	166
HCC	Stereo-seq v1.3	n_genes_by_counts	141
HCC	Stereo-seq v1.3	total_counts	173
HCC	Stereo-seq v1.3	n_genes_by_counts	214
HCC	Stereo-seq v1.3	total_counts	264
HCC	Stereo-seq v1.3	n_genes_by_counts	177
HCC	Stereo-seq v1.3	total_counts	233
HCC	Stereo-seq v1.3	n_genes_by_counts	163
HCC	Stereo-seq v1.3	total_counts	209
HCC	Stereo-seq v1.3	n_genes_by_counts	133
HCC	Stereo-seq v1.3	total_counts	164
HCC	Stereo-seq v1.3	n_genes_by_counts	113
HCC	Stereo-seq v1.3	total_counts	142
HCC	Stereo-seq v1.3	n_genes_by_counts	95
HCC	Stereo-seq v1.3	total_counts	119
HCC	Stereo-seq v1.3	n_genes_by_counts	99
HCC	Stereo-seq v1.3	total_counts	113
HCC	Stereo-seq v1.3	n_genes_by_counts	122
HCC	Stereo-seq v1.3	total_counts	147
HCC	Stereo-seq v1.3	n_genes_by_counts	69
HCC	Stereo-seq v1.3	total_counts	80
HCC	Stereo-seq v1.3	n_genes_by_counts	81
HCC	Stereo-seq v1.3	total_counts	91
HCC	Stereo-seq v1.3	n_genes_by_counts	60
HCC	Stereo-seq v1.3	total_counts	67
HCC	Stereo-seq v1.3	n_genes_by_counts	106
HCC	Stereo-seq v1.3	total_counts	117
HCC	Stereo-seq v1.3	n_genes_by_counts	101
HCC	Stereo-seq v1.3	total_counts	122
HCC	Stereo-seq v1.3	n_genes_by_counts	79
HCC	Stereo-seq v1.3	total_counts	87
HCC	Stereo-seq v1.3	n_genes_by_counts	86
HCC	Stereo-seq v1.3	total_counts	93
HCC	Stereo-seq v1.3	n_genes_by_counts	169
HCC	Stereo-seq v1.3	total_counts	219
HCC	Stereo-seq v1.3	n_genes_by_counts	180
HCC	Stereo-seq v1.3	total_counts	213
HCC	Stereo-seq v1.3	n_genes_by_counts	130
HCC	Stereo-seq v1.3	total_counts	157
HCC	Stereo-seq v1.3	n_genes_by_counts	137
HCC	Stereo-seq v1.3	total_counts	160
HCC	Stereo-seq v1.3	n_genes_by_counts	142
HCC	Stereo-seq v1.3	total_counts	177
HCC	Stereo-seq v1.3	n_genes_by_counts	182
HCC	Stereo-seq v1.3	total_counts	217
HCC	Stereo-seq v1.3	n_genes_by_counts	151
HCC	Stereo-seq v1.3	total_counts	188
HCC	Stereo-seq v1.3	n_genes_by_counts	193
HCC	Stereo-seq v1.3	total_counts	248
HCC	Stereo-seq v1.3	n_genes_by_counts	195
HCC	Stereo-seq v1.3	total_counts	236
HCC	Stereo-seq v1.3	n_genes_by_counts	211
HCC	Stereo-seq v1.3	total_counts	253
HCC	Stereo-seq v1.3	n_genes_by_counts	198
HCC	Stereo-seq v1.3	total_counts	237
HCC	Stereo-seq v1.3	n_genes_by_counts	188
HCC	Stereo-seq v1.3	total_counts	234
HCC	Stereo-seq v1.3	n_genes_by_counts	179
HCC	Stereo-seq v1.3	total_counts	226
HCC	Stereo-seq v1.3	n_genes_by_counts	193
HCC	Stereo-seq v1.3	total_counts	223
HCC	Stereo-seq v1.3	n_genes_by_counts	152
HCC	Stereo-seq v1.3	total_counts	180
HCC	Stereo-seq v1.3	n_genes_by_counts	141
HCC	Stereo-seq v1.3	total_counts	199
HCC	Stereo-seq v1.3	n_genes_by_counts	157
HCC	Stereo-seq v1.3	total_counts	196
HCC	Stereo-seq v1.3	n_genes_by_counts	99
HCC	Stereo-seq v1.3	total_counts	110
HCC	Stereo-seq v1.3	n_genes_by_counts	151
HCC	Stereo-seq v1.3	total_counts	176
HCC	Stereo-seq v1.3	n_genes_by_counts	203
HCC	Stereo-seq v1.3	total_counts	270
HCC	Stereo-seq v1.3	n_genes_by_counts	145
HCC	Stereo-seq v1.3	total_counts	182
HCC	Stereo-seq v1.3	n_genes_by_counts	71
HCC	Stereo-seq v1.3	total_counts	81
HCC	Stereo-seq v1.3	n_genes_by_counts	43
HCC	Stereo-seq v1.3	total_counts	48
HCC	Stereo-seq v1.3	n_genes_by_counts	62
HCC	Stereo-seq v1.3	total_counts	68
HCC	Stereo-seq v1.3	n_genes_by_counts	37
HCC	Stereo-seq v1.3	total_counts	46
HCC	Stereo-seq v1.3	n_genes_by_counts	38
HCC	Stereo-seq v1.3	total_counts	42
HCC	Stereo-seq v1.3	n_genes_by_counts	43
HCC	Stereo-seq v1.3	total_counts	47
HCC	Stereo-seq v1.3	n_genes_by_counts	22
HCC	Stereo-seq v1.3	total_counts	22
HCC	Stereo-seq v1.3	n_genes_by_counts	52
HCC	Stereo-seq v1.3	total_counts	58
HCC	Stereo-seq v1.3	n_genes_by_counts	53
HCC	Stereo-seq v1.3	total_counts	63
HCC	Stereo-seq v1.3	n_genes_by_counts	27
HCC	Stereo-seq v1.3	total_counts	29
HCC	Stereo-seq v1.3	n_genes_by_counts	43
HCC	Stereo-seq v1.3	total_counts	47
HCC	Stereo-seq v1.3	n_genes_by_counts	82
HCC	Stereo-seq v1.3	total_counts	98
HCC	Stereo-seq v1.3	n_genes_by_counts	62
HCC	Stereo-seq v1.3	total_counts	80
HCC	Stereo-seq v1.3	n_genes_by_counts	87
HCC	Stereo-seq v1.3	total_counts	103
HCC	Stereo-seq v1.3	n_genes_by_counts	136
HCC	Stereo-seq v1.3	total_counts	169
HCC	Stereo-seq v1.3	n_genes_by_counts	160
HCC	Stereo-seq v1.3	total_counts	192
HCC	Stereo-seq v1.3	n_genes_by_counts	132
HCC	Stereo-seq v1.3	total_counts	162
HCC	Stereo-seq v1.3	n_genes_by_counts	123
HCC	Stereo-seq v1.3	total_counts	145
HCC	Stereo-seq v1.3	n_genes_by_counts	136
HCC	Stereo-seq v1.3	total_counts	165
HCC	Stereo-seq v1.3	n_genes_by_counts	132
HCC	Stereo-seq v1.3	total_counts	152
HCC	Stereo-seq v1.3	n_genes_by_counts	104
HCC	Stereo-seq v1.3	total_counts	137
HCC	Stereo-seq v1.3	n_genes_by_counts	151
HCC	Stereo-seq v1.3	total_counts	179
HCC	Stereo-seq v1.3	n_genes_by_counts	85
HCC	Stereo-seq v1.3	total_counts	107
HCC	Stereo-seq v1.3	n_genes_by_counts	111
HCC	Stereo-seq v1.3	total_counts	119
HCC	Stereo-seq v1.3	n_genes_by_counts	54
HCC	Stereo-seq v1.3	total_counts	62
HCC	Stereo-seq v1.3	n_genes_by_counts	72
HCC	Stereo-seq v1.3	total_counts	84
HCC	Stereo-seq v1.3	n_genes_by_counts	98
HCC	Stereo-seq v1.3	total_counts	124
HCC	Stereo-seq v1.3	n_genes_by_counts	51
HCC	Stereo-seq v1.3	total_counts	58
HCC	Stereo-seq v1.3	n_genes_by_counts	69
HCC	Stereo-seq v1.3	total_counts	84
HCC	Stereo-seq v1.3	n_genes_by_counts	92
HCC	Stereo-seq v1.3	total_counts	109
HCC	Stereo-seq v1.3	n_genes_by_counts	70
HCC	Stereo-seq v1.3	total_counts	75
HCC	Stereo-seq v1.3	n_genes_by_counts	124
HCC	Stereo-seq v1.3	total_counts	142
HCC	Stereo-seq v1.3	n_genes_by_counts	191
HCC	Stereo-seq v1.3	total_counts	222
HCC	Stereo-seq v1.3	n_genes_by_counts	214
HCC	Stereo-seq v1.3	total_counts	275
HCC	Stereo-seq v1.3	n_genes_by_counts	151
HCC	Stereo-seq v1.3	total_counts	184
HCC	Stereo-seq v1.3	n_genes_by_counts	150
HCC	Stereo-seq v1.3	total_counts	177
HCC	Stereo-seq v1.3	n_genes_by_counts	126
HCC	Stereo-seq v1.3	total_counts	155
HCC	Stereo-seq v1.3	n_genes_by_counts	143
HCC	Stereo-seq v1.3	total_counts	177
HCC	Stereo-seq v1.3	n_genes_by_counts	222
HCC	Stereo-seq v1.3	total_counts	263
HCC	Stereo-seq v1.3	n_genes_by_counts	221
HCC	Stereo-seq v1.3	total_counts	268
HCC	Stereo-seq v1.3	n_genes_by_counts	217
HCC	Stereo-seq v1.3	total_counts	264
HCC	Stereo-seq v1.3	n_genes_by_counts	219
HCC	Stereo-seq v1.3	total_counts	255
HCC	Stereo-seq v1.3	n_genes_by_counts	142
HCC	Stereo-seq v1.3	total_counts	177
HCC	Stereo-seq v1.3	n_genes_by_counts	170
HCC	Stereo-seq v1.3	total_counts	219
HCC	Stereo-seq v1.3	n_genes_by_counts	163
HCC	Stereo-seq v1.3	total_counts	197
HCC	Stereo-seq v1.3	n_genes_by_counts	175
HCC	Stereo-seq v1.3	total_counts	217
HCC	Stereo-seq v1.3	n_genes_by_counts	179
HCC	Stereo-seq v1.3	total_counts	223
HCC	Stereo-seq v1.3	n_genes_by_counts	93
HCC	Stereo-seq v1.3	total_counts	107
HCC	Stereo-seq v1.3	n_genes_by_counts	98
HCC	Stereo-seq v1.3	total_counts	129
HCC	Stereo-seq v1.3	n_genes_by_counts	180
HCC	Stereo-seq v1.3	total_counts	250
HCC	Stereo-seq v1.3	n_genes_by_counts	210
HCC	Stereo-seq v1.3	total_counts	302
HCC	Stereo-seq v1.3	n_genes_by_counts	100
HCC	Stereo-seq v1.3	total_counts	116
HCC	Stereo-seq v1.3	n_genes_by_counts	47
HCC	Stereo-seq v1.3	total_counts	55
HCC	Stereo-seq v1.3	n_genes_by_counts	52
HCC	Stereo-seq v1.3	total_counts	53
HCC	Stereo-seq v1.3	n_genes_by_counts	43
HCC	Stereo-seq v1.3	total_counts	46
HCC	Stereo-seq v1.3	n_genes_by_counts	49
HCC	Stereo-seq v1.3	total_counts	50
HCC	Stereo-seq v1.3	n_genes_by_counts	51
HCC	Stereo-seq v1.3	total_counts	54
HCC	Stereo-seq v1.3	n_genes_by_counts	54
HCC	Stereo-seq v1.3	total_counts	58
HCC	Stereo-seq v1.3	n_genes_by_counts	29
HCC	Stereo-seq v1.3	total_counts	32
HCC	Stereo-seq v1.3	n_genes_by_counts	49
HCC	Stereo-seq v1.3	total_counts	54
HCC	Stereo-seq v1.3	n_genes_by_counts	48
HCC	Stereo-seq v1.3	total_counts	62
HCC	Stereo-seq v1.3	n_genes_by_counts	68
HCC	Stereo-seq v1.3	total_counts	74
HCC	Stereo-seq v1.3	n_genes_by_counts	63
HCC	Stereo-seq v1.3	total_counts	73
HCC	Stereo-seq v1.3	n_genes_by_counts	42
HCC	Stereo-seq v1.3	total_counts	49
HCC	Stereo-seq v1.3	n_genes_by_counts	55
HCC	Stereo-seq v1.3	total_counts	61
HCC	Stereo-seq v1.3	n_genes_by_counts	117
HCC	Stereo-seq v1.3	total_counts	138
HCC	Stereo-seq v1.3	n_genes_by_counts	108
HCC	Stereo-seq v1.3	total_counts	124
HCC	Stereo-seq v1.3	n_genes_by_counts	162
HCC	Stereo-seq v1.3	total_counts	193
HCC	Stereo-seq v1.3	n_genes_by_counts	94
HCC	Stereo-seq v1.3	total_counts	110
HCC	Stereo-seq v1.3	n_genes_by_counts	128
HCC	Stereo-seq v1.3	total_counts	153
HCC	Stereo-seq v1.3	n_genes_by_counts	146
HCC	Stereo-seq v1.3	total_counts	195
HCC	Stereo-seq v1.3	n_genes_by_counts	93
HCC	Stereo-seq v1.3	total_counts	119
HCC	Stereo-seq v1.3	n_genes_by_counts	122
HCC	Stereo-seq v1.3	total_counts	156
HCC	Stereo-seq v1.3	n_genes_by_counts	110
HCC	Stereo-seq v1.3	total_counts	122
HCC	Stereo-seq v1.3	n_genes_by_counts	94
HCC	Stereo-seq v1.3	total_counts	114
HCC	Stereo-seq v1.3	n_genes_by_counts	96
HCC	Stereo-seq v1.3	total_counts	121
HCC	Stereo-seq v1.3	n_genes_by_counts	72
HCC	Stereo-seq v1.3	total_counts	83
HCC	Stereo-seq v1.3	n_genes_by_counts	25
HCC	Stereo-seq v1.3	total_counts	26
HCC	Stereo-seq v1.3	n_genes_by_counts	40
HCC	Stereo-seq v1.3	total_counts	46
HCC	Stereo-seq v1.3	n_genes_by_counts	97
HCC	Stereo-seq v1.3	total_counts	110
HCC	Stereo-seq v1.3	n_genes_by_counts	139
HCC	Stereo-seq v1.3	total_counts	191
HCC	Stereo-seq v1.3	n_genes_by_counts	145
HCC	Stereo-seq v1.3	total_counts	157
HCC	Stereo-seq v1.3	n_genes_by_counts	135
HCC	Stereo-seq v1.3	total_counts	172
HCC	Stereo-seq v1.3	n_genes_by_counts	146
HCC	Stereo-seq v1.3	total_counts	175
HCC	Stereo-seq v1.3	n_genes_by_counts	167
HCC	Stereo-seq v1.3	total_counts	214
HCC	Stereo-seq v1.3	n_genes_by_counts	108
HCC	Stereo-seq v1.3	total_counts	124
HCC	Stereo-seq v1.3	n_genes_by_counts	140
HCC	Stereo-seq v1.3	total_counts	176
HCC	Stereo-seq v1.3	n_genes_by_counts	145
HCC	Stereo-seq v1.3	total_counts	174
HCC	Stereo-seq v1.3	n_genes_by_counts	150
HCC	Stereo-seq v1.3	total_counts	171
HCC	Stereo-seq v1.3	n_genes_by_counts	187
HCC	Stereo-seq v1.3	total_counts	215
HCC	Stereo-seq v1.3	n_genes_by_counts	175
HCC	Stereo-seq v1.3	total_counts	212
HCC	Stereo-seq v1.3	n_genes_by_counts	191
HCC	Stereo-seq v1.3	total_counts	234
HCC	Stereo-seq v1.3	n_genes_by_counts	231
HCC	Stereo-seq v1.3	total_counts	280
HCC	Stereo-seq v1.3	n_genes_by_counts	175
HCC	Stereo-seq v1.3	total_counts	218
HCC	Stereo-seq v1.3	n_genes_by_counts	216
HCC	Stereo-seq v1.3	total_counts	280
HCC	Stereo-seq v1.3	n_genes_by_counts	233
HCC	Stereo-seq v1.3	total_counts	282
HCC	Stereo-seq v1.3	n_genes_by_counts	201
HCC	Stereo-seq v1.3	total_counts	251
HCC	Stereo-seq v1.3	n_genes_by_counts	215
HCC	Stereo-seq v1.3	total_counts	257
HCC	Stereo-seq v1.3	n_genes_by_counts	80
HCC	Stereo-seq v1.3	total_counts	89
HCC	Stereo-seq v1.3	n_genes_by_counts	102
HCC	Stereo-seq v1.3	total_counts	144
HCC	Stereo-seq v1.3	n_genes_by_counts	209
HCC	Stereo-seq v1.3	total_counts	294
HCC	Stereo-seq v1.3	n_genes_by_counts	267
HCC	Stereo-seq v1.3	total_counts	387
HCC	Stereo-seq v1.3	n_genes_by_counts	185
HCC	Stereo-seq v1.3	total_counts	230
HCC	Stereo-seq v1.3	n_genes_by_counts	113
HCC	Stereo-seq v1.3	total_counts	135
HCC	Stereo-seq v1.3	n_genes_by_counts	92
HCC	Stereo-seq v1.3	total_counts	108
HCC	Stereo-seq v1.3	n_genes_by_counts	66
HCC	Stereo-seq v1.3	total_counts	73
HCC	Stereo-seq v1.3	n_genes_by_counts	61
HCC	Stereo-seq v1.3	total_counts	70
HCC	Stereo-seq v1.3	n_genes_by_counts	37
HCC	Stereo-seq v1.3	total_counts	45
HCC	Stereo-seq v1.3	n_genes_by_counts	70
HCC	Stereo-seq v1.3	total_counts	80
HCC	Stereo-seq v1.3	n_genes_by_counts	49
HCC	Stereo-seq v1.3	total_counts	52
HCC	Stereo-seq v1.3	n_genes_by_counts	47
HCC	Stereo-seq v1.3	total_counts	52
HCC	Stereo-seq v1.3	n_genes_by_counts	43
HCC	Stereo-seq v1.3	total_counts	48
HCC	Stereo-seq v1.3	n_genes_by_counts	41
HCC	Stereo-seq v1.3	total_counts	49
HCC	Stereo-seq v1.3	n_genes_by_counts	86
HCC	Stereo-seq v1.3	total_counts	99
HCC	Stereo-seq v1.3	n_genes_by_counts	69
HCC	Stereo-seq v1.3	total_counts	78
HCC	Stereo-seq v1.3	n_genes_by_counts	42
HCC	Stereo-seq v1.3	total_counts	45
HCC	Stereo-seq v1.3	n_genes_by_counts	85
HCC	Stereo-seq v1.3	total_counts	99
HCC	Stereo-seq v1.3	n_genes_by_counts	130
HCC	Stereo-seq v1.3	total_counts	168
HCC	Stereo-seq v1.3	n_genes_by_counts	136
HCC	Stereo-seq v1.3	total_counts	165
HCC	Stereo-seq v1.3	n_genes_by_counts	116
HCC	Stereo-seq v1.3	total_counts	145
HCC	Stereo-seq v1.3	n_genes_by_counts	188
HCC	Stereo-seq v1.3	total_counts	229
HCC	Stereo-seq v1.3	n_genes_by_counts	189
HCC	Stereo-seq v1.3	total_counts	224
HCC	Stereo-seq v1.3	n_genes_by_counts	177
HCC	Stereo-seq v1.3	total_counts	217
HCC	Stereo-seq v1.3	n_genes_by_counts	146
HCC	Stereo-seq v1.3	total_counts	176
HCC	Stereo-seq v1.3	n_genes_by_counts	155
HCC	Stereo-seq v1.3	total_counts	183
HCC	Stereo-seq v1.3	n_genes_by_counts	111
HCC	Stereo-seq v1.3	total_counts	133
HCC	Stereo-seq v1.3	n_genes_by_counts	139
HCC	Stereo-seq v1.3	total_counts	173
HCC	Stereo-seq v1.3	n_genes_by_counts	69
HCC	Stereo-seq v1.3	total_counts	78
HCC	Stereo-seq v1.3	n_genes_by_counts	98
HCC	Stereo-seq v1.3	total_counts	119
HCC	Stereo-seq v1.3	n_genes_by_counts	95
HCC	Stereo-seq v1.3	total_counts	114
HCC	Stereo-seq v1.3	n_genes_by_counts	96
HCC	Stereo-seq v1.3	total_counts	109
HCC	Stereo-seq v1.3	n_genes_by_counts	133
HCC	Stereo-seq v1.3	total_counts	157
HCC	Stereo-seq v1.3	n_genes_by_counts	88
HCC	Stereo-seq v1.3	total_counts	103
HCC	Stereo-seq v1.3	n_genes_by_counts	92
HCC	Stereo-seq v1.3	total_counts	99
HCC	Stereo-seq v1.3	n_genes_by_counts	129
HCC	Stereo-seq v1.3	total_counts	153
HCC	Stereo-seq v1.3	n_genes_by_counts	99
HCC	Stereo-seq v1.3	total_counts	117
HCC	Stereo-seq v1.3	n_genes_by_counts	156
HCC	Stereo-seq v1.3	total_counts	186
HCC	Stereo-seq v1.3	n_genes_by_counts	156
HCC	Stereo-seq v1.3	total_counts	185
HCC	Stereo-seq v1.3	n_genes_by_counts	152
HCC	Stereo-seq v1.3	total_counts	190
HCC	Stereo-seq v1.3	n_genes_by_counts	156
HCC	Stereo-seq v1.3	total_counts	187
HCC	Stereo-seq v1.3	n_genes_by_counts	164
HCC	Stereo-seq v1.3	total_counts	202
HCC	Stereo-seq v1.3	n_genes_by_counts	172
HCC	Stereo-seq v1.3	total_counts	202
HCC	Stereo-seq v1.3	n_genes_by_counts	213
HCC	Stereo-seq v1.3	total_counts	262
HCC	Stereo-seq v1.3	n_genes_by_counts	221
HCC	Stereo-seq v1.3	total_counts	277
HCC	Stereo-seq v1.3	n_genes_by_counts	177
HCC	Stereo-seq v1.3	total_counts	209
HCC	Stereo-seq v1.3	n_genes_by_counts	182
HCC	Stereo-seq v1.3	total_counts	229
HCC	Stereo-seq v1.3	n_genes_by_counts	192
HCC	Stereo-seq v1.3	total_counts	224
HCC	Stereo-seq v1.3	n_genes_by_counts	217
HCC	Stereo-seq v1.3	total_counts	271
HCC	Stereo-seq v1.3	n_genes_by_counts	199
HCC	Stereo-seq v1.3	total_counts	243
HCC	Stereo-seq v1.3	n_genes_by_counts	92
HCC	Stereo-seq v1.3	total_counts	104
HCC	Stereo-seq v1.3	n_genes_by_counts	102
HCC	Stereo-seq v1.3	total_counts	131
HCC	Stereo-seq v1.3	n_genes_by_counts	227
HCC	Stereo-seq v1.3	total_counts	317
HCC	Stereo-seq v1.3	n_genes_by_counts	205
HCC	Stereo-seq v1.3	total_counts	289
HCC	Stereo-seq v1.3	n_genes_by_counts	184
HCC	Stereo-seq v1.3	total_counts	231
HCC	Stereo-seq v1.3	n_genes_by_counts	174
HCC	Stereo-seq v1.3	total_counts	230
HCC	Stereo-seq v1.3	n_genes_by_counts	166
HCC	Stereo-seq v1.3	total_counts	211
HCC	Stereo-seq v1.3	n_genes_by_counts	75
HCC	Stereo-seq v1.3	total_counts	87
HCC	Stereo-seq v1.3	n_genes_by_counts	88
HCC	Stereo-seq v1.3	total_counts	109
HCC	Stereo-seq v1.3	n_genes_by_counts	73
HCC	Stereo-seq v1.3	total_counts	82
HCC	Stereo-seq v1.3	n_genes_by_counts	71
HCC	Stereo-seq v1.3	total_counts	84
HCC	Stereo-seq v1.3	n_genes_by_counts	89
HCC	Stereo-seq v1.3	total_counts	98
HCC	Stereo-seq v1.3	n_genes_by_counts	50
HCC	Stereo-seq v1.3	total_counts	55
HCC	Stereo-seq v1.3	n_genes_by_counts	52
HCC	Stereo-seq v1.3	total_counts	64
HCC	Stereo-seq v1.3	n_genes_by_counts	94
HCC	Stereo-seq v1.3	total_counts	106
HCC	Stereo-seq v1.3	n_genes_by_counts	62
HCC	Stereo-seq v1.3	total_counts	69
HCC	Stereo-seq v1.3	n_genes_by_counts	50
HCC	Stereo-seq v1.3	total_counts	55
HCC	Stereo-seq v1.3	n_genes_by_counts	49
HCC	Stereo-seq v1.3	total_counts	51
HCC	Stereo-seq v1.3	n_genes_by_counts	88
HCC	Stereo-seq v1.3	total_counts	96
HCC	Stereo-seq v1.3	n_genes_by_counts	143
HCC	Stereo-seq v1.3	total_counts	166
HCC	Stereo-seq v1.3	n_genes_by_counts	120
HCC	Stereo-seq v1.3	total_counts	133
HCC	Stereo-seq v1.3	n_genes_by_counts	94
HCC	Stereo-seq v1.3	total_counts	121
HCC	Stereo-seq v1.3	n_genes_by_counts	190
HCC	Stereo-seq v1.3	total_counts	248
HCC	Stereo-seq v1.3	n_genes_by_counts	225
HCC	Stereo-seq v1.3	total_counts	286
HCC	Stereo-seq v1.3	n_genes_by_counts	202
HCC	Stereo-seq v1.3	total_counts	252
HCC	Stereo-seq v1.3	n_genes_by_counts	191
HCC	Stereo-seq v1.3	total_counts	227
HCC	Stereo-seq v1.3	n_genes_by_counts	109
HCC	Stereo-seq v1.3	total_counts	127
HCC	Stereo-seq v1.3	n_genes_by_counts	114
HCC	Stereo-seq v1.3	total_counts	132
HCC	Stereo-seq v1.3	n_genes_by_counts	175
HCC	Stereo-seq v1.3	total_counts	232
HCC	Stereo-seq v1.3	n_genes_by_counts	111
HCC	Stereo-seq v1.3	total_counts	133
HCC	Stereo-seq v1.3	n_genes_by_counts	147
HCC	Stereo-seq v1.3	total_counts	178
HCC	Stereo-seq v1.3	n_genes_by_counts	154
HCC	Stereo-seq v1.3	total_counts	207
HCC	Stereo-seq v1.3	n_genes_by_counts	200
HCC	Stereo-seq v1.3	total_counts	256
HCC	Stereo-seq v1.3	n_genes_by_counts	197
HCC	Stereo-seq v1.3	total_counts	249
HCC	Stereo-seq v1.3	n_genes_by_counts	163
HCC	Stereo-seq v1.3	total_counts	201
HCC	Stereo-seq v1.3	n_genes_by_counts	73
HCC	Stereo-seq v1.3	total_counts	81
HCC	Stereo-seq v1.3	n_genes_by_counts	138
HCC	Stereo-seq v1.3	total_counts	163
HCC	Stereo-seq v1.3	n_genes_by_counts	153
HCC	Stereo-seq v1.3	total_counts	186
HCC	Stereo-seq v1.3	n_genes_by_counts	85
HCC	Stereo-seq v1.3	total_counts	103
HCC	Stereo-seq v1.3	n_genes_by_counts	96
HCC	Stereo-seq v1.3	total_counts	112
HCC	Stereo-seq v1.3	n_genes_by_counts	90
HCC	Stereo-seq v1.3	total_counts	107
HCC	Stereo-seq v1.3	n_genes_by_counts	123
HCC	Stereo-seq v1.3	total_counts	144
HCC	Stereo-seq v1.3	n_genes_by_counts	152
HCC	Stereo-seq v1.3	total_counts	187
HCC	Stereo-seq v1.3	n_genes_by_counts	152
HCC	Stereo-seq v1.3	total_counts	193
HCC	Stereo-seq v1.3	n_genes_by_counts	185
HCC	Stereo-seq v1.3	total_counts	232
HCC	Stereo-seq v1.3	n_genes_by_counts	224
HCC	Stereo-seq v1.3	total_counts	274
HCC	Stereo-seq v1.3	n_genes_by_counts	148
HCC	Stereo-seq v1.3	total_counts	176
HCC	Stereo-seq v1.3	n_genes_by_counts	151
HCC	Stereo-seq v1.3	total_counts	191
HCC	Stereo-seq v1.3	n_genes_by_counts	192
HCC	Stereo-seq v1.3	total_counts	238
HCC	Stereo-seq v1.3	n_genes_by_counts	227
HCC	Stereo-seq v1.3	total_counts	271
HCC	Stereo-seq v1.3	n_genes_by_counts	163
HCC	Stereo-seq v1.3	total_counts	199
HCC	Stereo-seq v1.3	n_genes_by_counts	66
HCC	Stereo-seq v1.3	total_counts	71
HCC	Stereo-seq v1.3	n_genes_by_counts	109
HCC	Stereo-seq v1.3	total_counts	126
HCC	Stereo-seq v1.3	n_genes_by_counts	222
HCC	Stereo-seq v1.3	total_counts	284
HCC	Stereo-seq v1.3	n_genes_by_counts	199
HCC	Stereo-seq v1.3	total_counts	272
HCC	Stereo-seq v1.3	n_genes_by_counts	119
HCC	Stereo-seq v1.3	total_counts	150
HCC	Stereo-seq v1.3	n_genes_by_counts	159
HCC	Stereo-seq v1.3	total_counts	201
HCC	Stereo-seq v1.3	n_genes_by_counts	194
HCC	Stereo-seq v1.3	total_counts	260
HCC	Stereo-seq v1.3	n_genes_by_counts	97
HCC	Stereo-seq v1.3	total_counts	122
HCC	Stereo-seq v1.3	n_genes_by_counts	130
HCC	Stereo-seq v1.3	total_counts	161
HCC	Stereo-seq v1.3	n_genes_by_counts	143
HCC	Stereo-seq v1.3	total_counts	186
HCC	Stereo-seq v1.3	n_genes_by_counts	113
HCC	Stereo-seq v1.3	total_counts	132
HCC	Stereo-seq v1.3	n_genes_by_counts	129
HCC	Stereo-seq v1.3	total_counts	150
HCC	Stereo-seq v1.3	n_genes_by_counts	110
HCC	Stereo-seq v1.3	total_counts	134
HCC	Stereo-seq v1.3	n_genes_by_counts	90
HCC	Stereo-seq v1.3	total_counts	110
HCC	Stereo-seq v1.3	n_genes_by_counts	106
HCC	Stereo-seq v1.3	total_counts	127
HCC	Stereo-seq v1.3	n_genes_by_counts	92
HCC	Stereo-seq v1.3	total_counts	103
HCC	Stereo-seq v1.3	n_genes_by_counts	78
HCC	Stereo-seq v1.3	total_counts	91
HCC	Stereo-seq v1.3	n_genes_by_counts	58
HCC	Stereo-seq v1.3	total_counts	67
HCC	Stereo-seq v1.3	n_genes_by_counts	87
HCC	Stereo-seq v1.3	total_counts	92
HCC	Stereo-seq v1.3	n_genes_by_counts	78
HCC	Stereo-seq v1.3	total_counts	92
HCC	Stereo-seq v1.3	n_genes_by_counts	152
HCC	Stereo-seq v1.3	total_counts	175
HCC	Stereo-seq v1.3	n_genes_by_counts	131
HCC	Stereo-seq v1.3	total_counts	147
HCC	Stereo-seq v1.3	n_genes_by_counts	178
HCC	Stereo-seq v1.3	total_counts	227
HCC	Stereo-seq v1.3	n_genes_by_counts	186
HCC	Stereo-seq v1.3	total_counts	228
HCC	Stereo-seq v1.3	n_genes_by_counts	150
HCC	Stereo-seq v1.3	total_counts	180
HCC	Stereo-seq v1.3	n_genes_by_counts	152
HCC	Stereo-seq v1.3	total_counts	177
HCC	Stereo-seq v1.3	n_genes_by_counts	161
HCC	Stereo-seq v1.3	total_counts	197
HCC	Stereo-seq v1.3	n_genes_by_counts	180
HCC	Stereo-seq v1.3	total_counts	223
HCC	Stereo-seq v1.3	n_genes_by_counts	172
HCC	Stereo-seq v1.3	total_counts	200
HCC	Stereo-seq v1.3	n_genes_by_counts	175
HCC	Stereo-seq v1.3	total_counts	207
HCC	Stereo-seq v1.3	n_genes_by_counts	163
HCC	Stereo-seq v1.3	total_counts	189
HCC	Stereo-seq v1.3	n_genes_by_counts	196
HCC	Stereo-seq v1.3	total_counts	231
HCC	Stereo-seq v1.3	n_genes_by_counts	195
HCC	Stereo-seq v1.3	total_counts	235
HCC	Stereo-seq v1.3	n_genes_by_counts	186
HCC	Stereo-seq v1.3	total_counts	228
HCC	Stereo-seq v1.3	n_genes_by_counts	163
HCC	Stereo-seq v1.3	total_counts	198
HCC	Stereo-seq v1.3	n_genes_by_counts	124
HCC	Stereo-seq v1.3	total_counts	160
HCC	Stereo-seq v1.3	n_genes_by_counts	109
HCC	Stereo-seq v1.3	total_counts	124
HCC	Stereo-seq v1.3	n_genes_by_counts	82
HCC	Stereo-seq v1.3	total_counts	102
HCC	Stereo-seq v1.3	n_genes_by_counts	74
HCC	Stereo-seq v1.3	total_counts	84
HCC	Stereo-seq v1.3	n_genes_by_counts	80
HCC	Stereo-seq v1.3	total_counts	92
HCC	Stereo-seq v1.3	n_genes_by_counts	115
HCC	Stereo-seq v1.3	total_counts	141
HCC	Stereo-seq v1.3	n_genes_by_counts	99
HCC	Stereo-seq v1.3	total_counts	112
HCC	Stereo-seq v1.3	n_genes_by_counts	107
HCC	Stereo-seq v1.3	total_counts	133
HCC	Stereo-seq v1.3	n_genes_by_counts	172
HCC	Stereo-seq v1.3	total_counts	199
HCC	Stereo-seq v1.3	n_genes_by_counts	186
HCC	Stereo-seq v1.3	total_counts	219
HCC	Stereo-seq v1.3	n_genes_by_counts	117
HCC	Stereo-seq v1.3	total_counts	138
HCC	Stereo-seq v1.3	n_genes_by_counts	118
HCC	Stereo-seq v1.3	total_counts	143
HCC	Stereo-seq v1.3	n_genes_by_counts	137
HCC	Stereo-seq v1.3	total_counts	158
HCC	Stereo-seq v1.3	n_genes_by_counts	179
HCC	Stereo-seq v1.3	total_counts	237
HCC	Stereo-seq v1.3	n_genes_by_counts	127
HCC	Stereo-seq v1.3	total_counts	164
HCC	Stereo-seq v1.3	n_genes_by_counts	179
HCC	Stereo-seq v1.3	total_counts	204
HCC	Stereo-seq v1.3	n_genes_by_counts	87
HCC	Stereo-seq v1.3	total_counts	99
HCC	Stereo-seq v1.3	n_genes_by_counts	109
HCC	Stereo-seq v1.3	total_counts	136
HCC	Stereo-seq v1.3	n_genes_by_counts	229
HCC	Stereo-seq v1.3	total_counts	292
HCC	Stereo-seq v1.3	n_genes_by_counts	249
HCC	Stereo-seq v1.3	total_counts	310
HCC	Stereo-seq v1.3	n_genes_by_counts	190
HCC	Stereo-seq v1.3	total_counts	228
HCC	Stereo-seq v1.3	n_genes_by_counts	193
HCC	Stereo-seq v1.3	total_counts	233
HCC	Stereo-seq v1.3	n_genes_by_counts	170
HCC	Stereo-seq v1.3	total_counts	210
HCC	Stereo-seq v1.3	n_genes_by_counts	119
HCC	Stereo-seq v1.3	total_counts	149
HCC	Stereo-seq v1.3	n_genes_by_counts	130
HCC	Stereo-seq v1.3	total_counts	157
HCC	Stereo-seq v1.3	n_genes_by_counts	150
HCC	Stereo-seq v1.3	total_counts	195
HCC	Stereo-seq v1.3	n_genes_by_counts	134
HCC	Stereo-seq v1.3	total_counts	155
HCC	Stereo-seq v1.3	n_genes_by_counts	161
HCC	Stereo-seq v1.3	total_counts	201
HCC	Stereo-seq v1.3	n_genes_by_counts	119
HCC	Stereo-seq v1.3	total_counts	138
HCC	Stereo-seq v1.3	n_genes_by_counts	102
HCC	Stereo-seq v1.3	total_counts	127
HCC	Stereo-seq v1.3	n_genes_by_counts	106
HCC	Stereo-seq v1.3	total_counts	127
HCC	Stereo-seq v1.3	n_genes_by_counts	105
HCC	Stereo-seq v1.3	total_counts	123
HCC	Stereo-seq v1.3	n_genes_by_counts	90
HCC	Stereo-seq v1.3	total_counts	99
HCC	Stereo-seq v1.3	n_genes_by_counts	108
HCC	Stereo-seq v1.3	total_counts	123
HCC	Stereo-seq v1.3	n_genes_by_counts	222
HCC	Stereo-seq v1.3	total_counts	253
HCC	Stereo-seq v1.3	n_genes_by_counts	187
HCC	Stereo-seq v1.3	total_counts	231
HCC	Stereo-seq v1.3	n_genes_by_counts	182
HCC	Stereo-seq v1.3	total_counts	220
HCC	Stereo-seq v1.3	n_genes_by_counts	163
HCC	Stereo-seq v1.3	total_counts	197
HCC	Stereo-seq v1.3	n_genes_by_counts	133
HCC	Stereo-seq v1.3	total_counts	156
HCC	Stereo-seq v1.3	n_genes_by_counts	163
HCC	Stereo-seq v1.3	total_counts	204
HCC	Stereo-seq v1.3	n_genes_by_counts	128
HCC	Stereo-seq v1.3	total_counts	141
HCC	Stereo-seq v1.3	n_genes_by_counts	155
HCC	Stereo-seq v1.3	total_counts	197
HCC	Stereo-seq v1.3	n_genes_by_counts	170
HCC	Stereo-seq v1.3	total_counts	233
HCC	Stereo-seq v1.3	n_genes_by_counts	203
HCC	Stereo-seq v1.3	total_counts	238
HCC	Stereo-seq v1.3	n_genes_by_counts	189
HCC	Stereo-seq v1.3	total_counts	222
HCC	Stereo-seq v1.3	n_genes_by_counts	197
HCC	Stereo-seq v1.3	total_counts	226
HCC	Stereo-seq v1.3	n_genes_by_counts	218
HCC	Stereo-seq v1.3	total_counts	252
HCC	Stereo-seq v1.3	n_genes_by_counts	163
HCC	Stereo-seq v1.3	total_counts	191
HCC	Stereo-seq v1.3	n_genes_by_counts	211
HCC	Stereo-seq v1.3	total_counts	242
HCC	Stereo-seq v1.3	n_genes_by_counts	159
HCC	Stereo-seq v1.3	total_counts	193
HCC	Stereo-seq v1.3	n_genes_by_counts	136
HCC	Stereo-seq v1.3	total_counts	157
HCC	Stereo-seq v1.3	n_genes_by_counts	128
HCC	Stereo-seq v1.3	total_counts	162
HCC	Stereo-seq v1.3	n_genes_by_counts	184
HCC	Stereo-seq v1.3	total_counts	226
HCC	Stereo-seq v1.3	n_genes_by_counts	102
HCC	Stereo-seq v1.3	total_counts	124
HCC	Stereo-seq v1.3	n_genes_by_counts	203
HCC	Stereo-seq v1.3	total_counts	266
HCC	Stereo-seq v1.3	n_genes_by_counts	86
HCC	Stereo-seq v1.3	total_counts	99
HCC	Stereo-seq v1.3	n_genes_by_counts	129
HCC	Stereo-seq v1.3	total_counts	155
HCC	Stereo-seq v1.3	n_genes_by_counts	64
HCC	Stereo-seq v1.3	total_counts	75
HCC	Stereo-seq v1.3	n_genes_by_counts	113
HCC	Stereo-seq v1.3	total_counts	138
HCC	Stereo-seq v1.3	n_genes_by_counts	119
HCC	Stereo-seq v1.3	total_counts	151
HCC	Stereo-seq v1.3	n_genes_by_counts	84
HCC	Stereo-seq v1.3	total_counts	100
HCC	Stereo-seq v1.3	n_genes_by_counts	93
HCC	Stereo-seq v1.3	total_counts	109
HCC	Stereo-seq v1.3	n_genes_by_counts	85
HCC	Stereo-seq v1.3	total_counts	95
HCC	Stereo-seq v1.3	n_genes_by_counts	124
HCC	Stereo-seq v1.3	total_counts	142
HCC	Stereo-seq v1.3	n_genes_by_counts	204
HCC	Stereo-seq v1.3	total_counts	244
HCC	Stereo-seq v1.3	n_genes_by_counts	183
HCC	Stereo-seq v1.3	total_counts	232
HCC	Stereo-seq v1.3	n_genes_by_counts	196
HCC	Stereo-seq v1.3	total_counts	252
HCC	Stereo-seq v1.3	n_genes_by_counts	90
HCC	Stereo-seq v1.3	total_counts	101
HCC	Stereo-seq v1.3	n_genes_by_counts	124
HCC	Stereo-seq v1.3	total_counts	148
HCC	Stereo-seq v1.3	n_genes_by_counts	230
HCC	Stereo-seq v1.3	total_counts	293
HCC	Stereo-seq v1.3	n_genes_by_counts	225
HCC	Stereo-seq v1.3	total_counts	300
HCC	Stereo-seq v1.3	n_genes_by_counts	194
HCC	Stereo-seq v1.3	total_counts	257
HCC	Stereo-seq v1.3	n_genes_by_counts	188
HCC	Stereo-seq v1.3	total_counts	240
HCC	Stereo-seq v1.3	n_genes_by_counts	118
HCC	Stereo-seq v1.3	total_counts	155
HCC	Stereo-seq v1.3	n_genes_by_counts	153
HCC	Stereo-seq v1.3	total_counts	184
HCC	Stereo-seq v1.3	n_genes_by_counts	163
HCC	Stereo-seq v1.3	total_counts	198
HCC	Stereo-seq v1.3	n_genes_by_counts	183
HCC	Stereo-seq v1.3	total_counts	217
HCC	Stereo-seq v1.3	n_genes_by_counts	193
HCC	Stereo-seq v1.3	total_counts	236
HCC	Stereo-seq v1.3	n_genes_by_counts	166
HCC	Stereo-seq v1.3	total_counts	198
HCC	Stereo-seq v1.3	n_genes_by_counts	151
HCC	Stereo-seq v1.3	total_counts	173
HCC	Stereo-seq v1.3	n_genes_by_counts	138
HCC	Stereo-seq v1.3	total_counts	167
HCC	Stereo-seq v1.3	n_genes_by_counts	138
HCC	Stereo-seq v1.3	total_counts	171
HCC	Stereo-seq v1.3	n_genes_by_counts	118
HCC	Stereo-seq v1.3	total_counts	130
HCC	Stereo-seq v1.3	n_genes_by_counts	123
HCC	Stereo-seq v1.3	total_counts	148
HCC	Stereo-seq v1.3	n_genes_by_counts	195
HCC	Stereo-seq v1.3	total_counts	233
HCC	Stereo-seq v1.3	n_genes_by_counts	200
HCC	Stereo-seq v1.3	total_counts	229
HCC	Stereo-seq v1.3	n_genes_by_counts	142
HCC	Stereo-seq v1.3	total_counts	170
HCC	Stereo-seq v1.3	n_genes_by_counts	128
HCC	Stereo-seq v1.3	total_counts	145
HCC	Stereo-seq v1.3	n_genes_by_counts	93
HCC	Stereo-seq v1.3	total_counts	104
HCC	Stereo-seq v1.3	n_genes_by_counts	168
HCC	Stereo-seq v1.3	total_counts	193
HCC	Stereo-seq v1.3	n_genes_by_counts	164
HCC	Stereo-seq v1.3	total_counts	194
HCC	Stereo-seq v1.3	n_genes_by_counts	195
HCC	Stereo-seq v1.3	total_counts	247
HCC	Stereo-seq v1.3	n_genes_by_counts	180
HCC	Stereo-seq v1.3	total_counts	227
HCC	Stereo-seq v1.3	n_genes_by_counts	243
HCC	Stereo-seq v1.3	total_counts	287
HCC	Stereo-seq v1.3	n_genes_by_counts	190
HCC	Stereo-seq v1.3	total_counts	224
HCC	Stereo-seq v1.3	n_genes_by_counts	202
HCC	Stereo-seq v1.3	total_counts	229
HCC	Stereo-seq v1.3	n_genes_by_counts	201
HCC	Stereo-seq v1.3	total_counts	240
HCC	Stereo-seq v1.3	n_genes_by_counts	210
HCC	Stereo-seq v1.3	total_counts	249
HCC	Stereo-seq v1.3	n_genes_by_counts	197
HCC	Stereo-seq v1.3	total_counts	238
HCC	Stereo-seq v1.3	n_genes_by_counts	213
HCC	Stereo-seq v1.3	total_counts	263
HCC	Stereo-seq v1.3	n_genes_by_counts	173
HCC	Stereo-seq v1.3	total_counts	211
HCC	Stereo-seq v1.3	n_genes_by_counts	151
HCC	Stereo-seq v1.3	total_counts	179
HCC	Stereo-seq v1.3	n_genes_by_counts	81
HCC	Stereo-seq v1.3	total_counts	90
HCC	Stereo-seq v1.3	n_genes_by_counts	138
HCC	Stereo-seq v1.3	total_counts	160
HCC	Stereo-seq v1.3	n_genes_by_counts	75
HCC	Stereo-seq v1.3	total_counts	86
HCC	Stereo-seq v1.3	n_genes_by_counts	139
HCC	Stereo-seq v1.3	total_counts	167
HCC	Stereo-seq v1.3	n_genes_by_counts	78
HCC	Stereo-seq v1.3	total_counts	92
HCC	Stereo-seq v1.3	n_genes_by_counts	89
HCC	Stereo-seq v1.3	total_counts	105
HCC	Stereo-seq v1.3	n_genes_by_counts	46
HCC	Stereo-seq v1.3	total_counts	54
HCC	Stereo-seq v1.3	n_genes_by_counts	49
HCC	Stereo-seq v1.3	total_counts	57
HCC	Stereo-seq v1.3	n_genes_by_counts	79
HCC	Stereo-seq v1.3	total_counts	86
HCC	Stereo-seq v1.3	n_genes_by_counts	57
HCC	Stereo-seq v1.3	total_counts	61
HCC	Stereo-seq v1.3	n_genes_by_counts	75
HCC	Stereo-seq v1.3	total_counts	88
HCC	Stereo-seq v1.3	n_genes_by_counts	108
HCC	Stereo-seq v1.3	total_counts	137
HCC	Stereo-seq v1.3	n_genes_by_counts	152
HCC	Stereo-seq v1.3	total_counts	188
HCC	Stereo-seq v1.3	n_genes_by_counts	178
HCC	Stereo-seq v1.3	total_counts	233
HCC	Stereo-seq v1.3	n_genes_by_counts	154
HCC	Stereo-seq v1.3	total_counts	189
HCC	Stereo-seq v1.3	n_genes_by_counts	177
HCC	Stereo-seq v1.3	total_counts	214
HCC	Stereo-seq v1.3	n_genes_by_counts	122
HCC	Stereo-seq v1.3	total_counts	160
HCC	Stereo-seq v1.3	n_genes_by_counts	108
HCC	Stereo-seq v1.3	total_counts	129
HCC	Stereo-seq v1.3	n_genes_by_counts	223
HCC	Stereo-seq v1.3	total_counts	278
HCC	Stereo-seq v1.3	n_genes_by_counts	213
HCC	Stereo-seq v1.3	total_counts	270
HCC	Stereo-seq v1.3	n_genes_by_counts	201
HCC	Stereo-seq v1.3	total_counts	244
HCC	Stereo-seq v1.3	n_genes_by_counts	154
HCC	Stereo-seq v1.3	total_counts	191
HCC	Stereo-seq v1.3	n_genes_by_counts	98
HCC	Stereo-seq v1.3	total_counts	112
HCC	Stereo-seq v1.3	n_genes_by_counts	146
HCC	Stereo-seq v1.3	total_counts	177
HCC	Stereo-seq v1.3	n_genes_by_counts	137
HCC	Stereo-seq v1.3	total_counts	160
HCC	Stereo-seq v1.3	n_genes_by_counts	139
HCC	Stereo-seq v1.3	total_counts	165
HCC	Stereo-seq v1.3	n_genes_by_counts	151
HCC	Stereo-seq v1.3	total_counts	180
HCC	Stereo-seq v1.3	n_genes_by_counts	162
HCC	Stereo-seq v1.3	total_counts	191
HCC	Stereo-seq v1.3	n_genes_by_counts	146
HCC	Stereo-seq v1.3	total_counts	164
HCC	Stereo-seq v1.3	n_genes_by_counts	113
HCC	Stereo-seq v1.3	total_counts	135
HCC	Stereo-seq v1.3	n_genes_by_counts	138
HCC	Stereo-seq v1.3	total_counts	165
HCC	Stereo-seq v1.3	n_genes_by_counts	148
HCC	Stereo-seq v1.3	total_counts	173
HCC	Stereo-seq v1.3	n_genes_by_counts	143
HCC	Stereo-seq v1.3	total_counts	167
HCC	Stereo-seq v1.3	n_genes_by_counts	171
HCC	Stereo-seq v1.3	total_counts	202
HCC	Stereo-seq v1.3	n_genes_by_counts	131
HCC	Stereo-seq v1.3	total_counts	148
HCC	Stereo-seq v1.3	n_genes_by_counts	126
HCC	Stereo-seq v1.3	total_counts	143
HCC	Stereo-seq v1.3	n_genes_by_counts	61
HCC	Stereo-seq v1.3	total_counts	71
HCC	Stereo-seq v1.3	n_genes_by_counts	77
HCC	Stereo-seq v1.3	total_counts	80
HCC	Stereo-seq v1.3	n_genes_by_counts	137
HCC	Stereo-seq v1.3	total_counts	159
HCC	Stereo-seq v1.3	n_genes_by_counts	181
HCC	Stereo-seq v1.3	total_counts	218
HCC	Stereo-seq v1.3	n_genes_by_counts	179
HCC	Stereo-seq v1.3	total_counts	222
HCC	Stereo-seq v1.3	n_genes_by_counts	191
HCC	Stereo-seq v1.3	total_counts	236
HCC	Stereo-seq v1.3	n_genes_by_counts	192
HCC	Stereo-seq v1.3	total_counts	224
HCC	Stereo-seq v1.3	n_genes_by_counts	175
HCC	Stereo-seq v1.3	total_counts	202
HCC	Stereo-seq v1.3	n_genes_by_counts	219
HCC	Stereo-seq v1.3	total_counts	253
HCC	Stereo-seq v1.3	n_genes_by_counts	174
HCC	Stereo-seq v1.3	total_counts	213
HCC	Stereo-seq v1.3	n_genes_by_counts	186
HCC	Stereo-seq v1.3	total_counts	212
HCC	Stereo-seq v1.3	n_genes_by_counts	184
HCC	Stereo-seq v1.3	total_counts	214
HCC	Stereo-seq v1.3	n_genes_by_counts	239
HCC	Stereo-seq v1.3	total_counts	278
HCC	Stereo-seq v1.3	n_genes_by_counts	175
HCC	Stereo-seq v1.3	total_counts	211
HCC	Stereo-seq v1.3	n_genes_by_counts	60
HCC	Stereo-seq v1.3	total_counts	64
HCC	Stereo-seq v1.3	n_genes_by_counts	87
HCC	Stereo-seq v1.3	total_counts	101
HCC	Stereo-seq v1.3	n_genes_by_counts	157
HCC	Stereo-seq v1.3	total_counts	194
HCC	Stereo-seq v1.3	n_genes_by_counts	131
HCC	Stereo-seq v1.3	total_counts	158
HCC	Stereo-seq v1.3	n_genes_by_counts	59
HCC	Stereo-seq v1.3	total_counts	64
HCC	Stereo-seq v1.3	n_genes_by_counts	104
HCC	Stereo-seq v1.3	total_counts	122
HCC	Stereo-seq v1.3	n_genes_by_counts	93
HCC	Stereo-seq v1.3	total_counts	104
HCC	Stereo-seq v1.3	n_genes_by_counts	66
HCC	Stereo-seq v1.3	total_counts	75
HCC	Stereo-seq v1.3	n_genes_by_counts	40
HCC	Stereo-seq v1.3	total_counts	43
HCC	Stereo-seq v1.3	n_genes_by_counts	37
HCC	Stereo-seq v1.3	total_counts	41
HCC	Stereo-seq v1.3	n_genes_by_counts	21
HCC	Stereo-seq v1.3	total_counts	21
HCC	Stereo-seq v1.3	n_genes_by_counts	60
HCC	Stereo-seq v1.3	total_counts	70
HCC	Stereo-seq v1.3	n_genes_by_counts	39
HCC	Stereo-seq v1.3	total_counts	51
HCC	Stereo-seq v1.3	n_genes_by_counts	160
HCC	Stereo-seq v1.3	total_counts	195
HCC	Stereo-seq v1.3	n_genes_by_counts	138
HCC	Stereo-seq v1.3	total_counts	169
HCC	Stereo-seq v1.3	n_genes_by_counts	130
HCC	Stereo-seq v1.3	total_counts	153
HCC	Stereo-seq v1.3	n_genes_by_counts	177
HCC	Stereo-seq v1.3	total_counts	211
HCC	Stereo-seq v1.3	n_genes_by_counts	121
HCC	Stereo-seq v1.3	total_counts	150
HCC	Stereo-seq v1.3	n_genes_by_counts	106
HCC	Stereo-seq v1.3	total_counts	117
HCC	Stereo-seq v1.3	n_genes_by_counts	200
HCC	Stereo-seq v1.3	total_counts	268
HCC	Stereo-seq v1.3	n_genes_by_counts	227
HCC	Stereo-seq v1.3	total_counts	287
HCC	Stereo-seq v1.3	n_genes_by_counts	213
HCC	Stereo-seq v1.3	total_counts	270
HCC	Stereo-seq v1.3	n_genes_by_counts	130
HCC	Stereo-seq v1.3	total_counts	160
HCC	Stereo-seq v1.3	n_genes_by_counts	139
HCC	Stereo-seq v1.3	total_counts	155
HCC	Stereo-seq v1.3	n_genes_by_counts	118
HCC	Stereo-seq v1.3	total_counts	138
HCC	Stereo-seq v1.3	n_genes_by_counts	137
HCC	Stereo-seq v1.3	total_counts	164
HCC	Stereo-seq v1.3	n_genes_by_counts	128
HCC	Stereo-seq v1.3	total_counts	150
HCC	Stereo-seq v1.3	n_genes_by_counts	114
HCC	Stereo-seq v1.3	total_counts	147
HCC	Stereo-seq v1.3	n_genes_by_counts	156
HCC	Stereo-seq v1.3	total_counts	181
HCC	Stereo-seq v1.3	n_genes_by_counts	170
HCC	Stereo-seq v1.3	total_counts	196
HCC	Stereo-seq v1.3	n_genes_by_counts	128
HCC	Stereo-seq v1.3	total_counts	148
HCC	Stereo-seq v1.3	n_genes_by_counts	137
HCC	Stereo-seq v1.3	total_counts	154
HCC	Stereo-seq v1.3	n_genes_by_counts	141
HCC	Stereo-seq v1.3	total_counts	174
HCC	Stereo-seq v1.3	n_genes_by_counts	172
HCC	Stereo-seq v1.3	total_counts	208
HCC	Stereo-seq v1.3	n_genes_by_counts	177
HCC	Stereo-seq v1.3	total_counts	220
HCC	Stereo-seq v1.3	n_genes_by_counts	119
HCC	Stereo-seq v1.3	total_counts	138
HCC	Stereo-seq v1.3	n_genes_by_counts	125
HCC	Stereo-seq v1.3	total_counts	139
HCC	Stereo-seq v1.3	n_genes_by_counts	159
HCC	Stereo-seq v1.3	total_counts	172
HCC	Stereo-seq v1.3	n_genes_by_counts	171
HCC	Stereo-seq v1.3	total_counts	198
HCC	Stereo-seq v1.3	n_genes_by_counts	187
HCC	Stereo-seq v1.3	total_counts	209
HCC	Stereo-seq v1.3	n_genes_by_counts	208
HCC	Stereo-seq v1.3	total_counts	237
HCC	Stereo-seq v1.3	n_genes_by_counts	192
HCC	Stereo-seq v1.3	total_counts	242
HCC	Stereo-seq v1.3	n_genes_by_counts	179
HCC	Stereo-seq v1.3	total_counts	206
HCC	Stereo-seq v1.3	n_genes_by_counts	128
HCC	Stereo-seq v1.3	total_counts	146
HCC	Stereo-seq v1.3	n_genes_by_counts	154
HCC	Stereo-seq v1.3	total_counts	183
HCC	Stereo-seq v1.3	n_genes_by_counts	196
HCC	Stereo-seq v1.3	total_counts	229
HCC	Stereo-seq v1.3	n_genes_by_counts	186
HCC	Stereo-seq v1.3	total_counts	217
HCC	Stereo-seq v1.3	n_genes_by_counts	204
HCC	Stereo-seq v1.3	total_counts	238
HCC	Stereo-seq v1.3	n_genes_by_counts	195
HCC	Stereo-seq v1.3	total_counts	221
HCC	Stereo-seq v1.3	n_genes_by_counts	190
HCC	Stereo-seq v1.3	total_counts	247
HCC	Stereo-seq v1.3	n_genes_by_counts	148
HCC	Stereo-seq v1.3	total_counts	179
HCC	Stereo-seq v1.3	n_genes_by_counts	93
HCC	Stereo-seq v1.3	total_counts	104
HCC	Stereo-seq v1.3	n_genes_by_counts	121
HCC	Stereo-seq v1.3	total_counts	135
HCC	Stereo-seq v1.3	n_genes_by_counts	166
HCC	Stereo-seq v1.3	total_counts	206
HCC	Stereo-seq v1.3	n_genes_by_counts	114
HCC	Stereo-seq v1.3	total_counts	141
HCC	Stereo-seq v1.3	n_genes_by_counts	128
HCC	Stereo-seq v1.3	total_counts	149
HCC	Stereo-seq v1.3	n_genes_by_counts	85
HCC	Stereo-seq v1.3	total_counts	100
HCC	Stereo-seq v1.3	n_genes_by_counts	35
HCC	Stereo-seq v1.3	total_counts	41
HCC	Stereo-seq v1.3	n_genes_by_counts	36
HCC	Stereo-seq v1.3	total_counts	41
HCC	Stereo-seq v1.3	n_genes_by_counts	32
HCC	Stereo-seq v1.3	total_counts	36
HCC	Stereo-seq v1.3	n_genes_by_counts	29
HCC	Stereo-seq v1.3	total_counts	34
HCC	Stereo-seq v1.3	n_genes_by_counts	43
HCC	Stereo-seq v1.3	total_counts	46
HCC	Stereo-seq v1.3	n_genes_by_counts	44
HCC	Stereo-seq v1.3	total_counts	52
HCC	Stereo-seq v1.3	n_genes_by_counts	49
HCC	Stereo-seq v1.3	total_counts	52
HCC	Stereo-seq v1.3	n_genes_by_counts	118
HCC	Stereo-seq v1.3	total_counts	136
HCC	Stereo-seq v1.3	n_genes_by_counts	100
HCC	Stereo-seq v1.3	total_counts	117
HCC	Stereo-seq v1.3	n_genes_by_counts	131
HCC	Stereo-seq v1.3	total_counts	162
HCC	Stereo-seq v1.3	n_genes_by_counts	165
HCC	Stereo-seq v1.3	total_counts	203
HCC	Stereo-seq v1.3	n_genes_by_counts	96
HCC	Stereo-seq v1.3	total_counts	109
HCC	Stereo-seq v1.3	n_genes_by_counts	102
HCC	Stereo-seq v1.3	total_counts	113
HCC	Stereo-seq v1.3	n_genes_by_counts	171
HCC	Stereo-seq v1.3	total_counts	218
HCC	Stereo-seq v1.3	n_genes_by_counts	144
HCC	Stereo-seq v1.3	total_counts	172
HCC	Stereo-seq v1.3	n_genes_by_counts	185
HCC	Stereo-seq v1.3	total_counts	220
HCC	Stereo-seq v1.3	n_genes_by_counts	152
HCC	Stereo-seq v1.3	total_counts	181
HCC	Stereo-seq v1.3	n_genes_by_counts	168
HCC	Stereo-seq v1.3	total_counts	208
HCC	Stereo-seq v1.3	n_genes_by_counts	147
HCC	Stereo-seq v1.3	total_counts	180
HCC	Stereo-seq v1.3	n_genes_by_counts	71
HCC	Stereo-seq v1.3	total_counts	79
HCC	Stereo-seq v1.3	n_genes_by_counts	101
HCC	Stereo-seq v1.3	total_counts	121
HCC	Stereo-seq v1.3	n_genes_by_counts	103
HCC	Stereo-seq v1.3	total_counts	113
HCC	Stereo-seq v1.3	n_genes_by_counts	118
HCC	Stereo-seq v1.3	total_counts	142
HCC	Stereo-seq v1.3	n_genes_by_counts	141
HCC	Stereo-seq v1.3	total_counts	165
HCC	Stereo-seq v1.3	n_genes_by_counts	97
HCC	Stereo-seq v1.3	total_counts	109
HCC	Stereo-seq v1.3	n_genes_by_counts	131
HCC	Stereo-seq v1.3	total_counts	165
HCC	Stereo-seq v1.3	n_genes_by_counts	147
HCC	Stereo-seq v1.3	total_counts	172
HCC	Stereo-seq v1.3	n_genes_by_counts	176
HCC	Stereo-seq v1.3	total_counts	207
HCC	Stereo-seq v1.3	n_genes_by_counts	156
HCC	Stereo-seq v1.3	total_counts	177
HCC	Stereo-seq v1.3	n_genes_by_counts	158
HCC	Stereo-seq v1.3	total_counts	180
HCC	Stereo-seq v1.3	n_genes_by_counts	102
HCC	Stereo-seq v1.3	total_counts	120
HCC	Stereo-seq v1.3	n_genes_by_counts	94
HCC	Stereo-seq v1.3	total_counts	106
HCC	Stereo-seq v1.3	n_genes_by_counts	104
HCC	Stereo-seq v1.3	total_counts	122
HCC	Stereo-seq v1.3	n_genes_by_counts	170
HCC	Stereo-seq v1.3	total_counts	202
HCC	Stereo-seq v1.3	n_genes_by_counts	175
HCC	Stereo-seq v1.3	total_counts	206
HCC	Stereo-seq v1.3	n_genes_by_counts	161
HCC	Stereo-seq v1.3	total_counts	192
HCC	Stereo-seq v1.3	n_genes_by_counts	163
HCC	Stereo-seq v1.3	total_counts	187
HCC	Stereo-seq v1.3	n_genes_by_counts	159
HCC	Stereo-seq v1.3	total_counts	185
HCC	Stereo-seq v1.3	n_genes_by_counts	112
HCC	Stereo-seq v1.3	total_counts	130
HCC	Stereo-seq v1.3	n_genes_by_counts	164
HCC	Stereo-seq v1.3	total_counts	185
HCC	Stereo-seq v1.3	n_genes_by_counts	173
HCC	Stereo-seq v1.3	total_counts	206
HCC	Stereo-seq v1.3	n_genes_by_counts	164
HCC	Stereo-seq v1.3	total_counts	196
HCC	Stereo-seq v1.3	n_genes_by_counts	140
HCC	Stereo-seq v1.3	total_counts	171
HCC	Stereo-seq v1.3	n_genes_by_counts	182
HCC	Stereo-seq v1.3	total_counts	238
HCC	Stereo-seq v1.3	n_genes_by_counts	145
HCC	Stereo-seq v1.3	total_counts	172
HCC	Stereo-seq v1.3	n_genes_by_counts	114
HCC	Stereo-seq v1.3	total_counts	141
HCC	Stereo-seq v1.3	n_genes_by_counts	96
HCC	Stereo-seq v1.3	total_counts	113
HCC	Stereo-seq v1.3	n_genes_by_counts	107
HCC	Stereo-seq v1.3	total_counts	129
HCC	Stereo-seq v1.3	n_genes_by_counts	173
HCC	Stereo-seq v1.3	total_counts	223
HCC	Stereo-seq v1.3	n_genes_by_counts	164
HCC	Stereo-seq v1.3	total_counts	211
HCC	Stereo-seq v1.3	n_genes_by_counts	123
HCC	Stereo-seq v1.3	total_counts	138
HCC	Stereo-seq v1.3	n_genes_by_counts	44
HCC	Stereo-seq v1.3	total_counts	49
HCC	Stereo-seq v1.3	n_genes_by_counts	57
HCC	Stereo-seq v1.3	total_counts	66
HCC	Stereo-seq v1.3	n_genes_by_counts	20
HCC	Stereo-seq v1.3	total_counts	20
HCC	Stereo-seq v1.3	n_genes_by_counts	30
HCC	Stereo-seq v1.3	total_counts	31
HCC	Stereo-seq v1.3	n_genes_by_counts	26
HCC	Stereo-seq v1.3	total_counts	26
HCC	Stereo-seq v1.3	n_genes_by_counts	54
HCC	Stereo-seq v1.3	total_counts	57
HCC	Stereo-seq v1.3	n_genes_by_counts	71
HCC	Stereo-seq v1.3	total_counts	81
HCC	Stereo-seq v1.3	n_genes_by_counts	106
HCC	Stereo-seq v1.3	total_counts	125
HCC	Stereo-seq v1.3	n_genes_by_counts	77
HCC	Stereo-seq v1.3	total_counts	90
HCC	Stereo-seq v1.3	n_genes_by_counts	94
HCC	Stereo-seq v1.3	total_counts	107
HCC	Stereo-seq v1.3	n_genes_by_counts	131
HCC	Stereo-seq v1.3	total_counts	152
HCC	Stereo-seq v1.3	n_genes_by_counts	81
HCC	Stereo-seq v1.3	total_counts	89
HCC	Stereo-seq v1.3	n_genes_by_counts	108
HCC	Stereo-seq v1.3	total_counts	121
HCC	Stereo-seq v1.3	n_genes_by_counts	186
HCC	Stereo-seq v1.3	total_counts	233
HCC	Stereo-seq v1.3	n_genes_by_counts	180
HCC	Stereo-seq v1.3	total_counts	222
HCC	Stereo-seq v1.3	n_genes_by_counts	191
HCC	Stereo-seq v1.3	total_counts	245
HCC	Stereo-seq v1.3	n_genes_by_counts	171
HCC	Stereo-seq v1.3	total_counts	217
HCC	Stereo-seq v1.3	n_genes_by_counts	162
HCC	Stereo-seq v1.3	total_counts	200
HCC	Stereo-seq v1.3	n_genes_by_counts	186
HCC	Stereo-seq v1.3	total_counts	224
HCC	Stereo-seq v1.3	n_genes_by_counts	204
HCC	Stereo-seq v1.3	total_counts	252
HCC	Stereo-seq v1.3	n_genes_by_counts	137
HCC	Stereo-seq v1.3	total_counts	158
HCC	Stereo-seq v1.3	n_genes_by_counts	136
HCC	Stereo-seq v1.3	total_counts	159
HCC	Stereo-seq v1.3	n_genes_by_counts	128
HCC	Stereo-seq v1.3	total_counts	146
HCC	Stereo-seq v1.3	n_genes_by_counts	125
HCC	Stereo-seq v1.3	total_counts	149
HCC	Stereo-seq v1.3	n_genes_by_counts	186
HCC	Stereo-seq v1.3	total_counts	219
HCC	Stereo-seq v1.3	n_genes_by_counts	208
HCC	Stereo-seq v1.3	total_counts	239
HCC	Stereo-seq v1.3	n_genes_by_counts	225
HCC	Stereo-seq v1.3	total_counts	270
HCC	Stereo-seq v1.3	n_genes_by_counts	187
HCC	Stereo-seq v1.3	total_counts	220
HCC	Stereo-seq v1.3	n_genes_by_counts	164
HCC	Stereo-seq v1.3	total_counts	191
HCC	Stereo-seq v1.3	n_genes_by_counts	145
HCC	Stereo-seq v1.3	total_counts	159
HCC	Stereo-seq v1.3	n_genes_by_counts	153
HCC	Stereo-seq v1.3	total_counts	172
HCC	Stereo-seq v1.3	n_genes_by_counts	92
HCC	Stereo-seq v1.3	total_counts	107
HCC	Stereo-seq v1.3	n_genes_by_counts	113
HCC	Stereo-seq v1.3	total_counts	126
HCC	Stereo-seq v1.3	n_genes_by_counts	185
HCC	Stereo-seq v1.3	total_counts	220
HCC	Stereo-seq v1.3	n_genes_by_counts	215
HCC	Stereo-seq v1.3	total_counts	271
HCC	Stereo-seq v1.3	n_genes_by_counts	222
HCC	Stereo-seq v1.3	total_counts	276
HCC	Stereo-seq v1.3	n_genes_by_counts	144
HCC	Stereo-seq v1.3	total_counts	162
HCC	Stereo-seq v1.3	n_genes_by_counts	163
HCC	Stereo-seq v1.3	total_counts	195
HCC	Stereo-seq v1.3	n_genes_by_counts	158
HCC	Stereo-seq v1.3	total_counts	178
HCC	Stereo-seq v1.3	n_genes_by_counts	150
HCC	Stereo-seq v1.3	total_counts	167
HCC	Stereo-seq v1.3	n_genes_by_counts	207
HCC	Stereo-seq v1.3	total_counts	258
HCC	Stereo-seq v1.3	n_genes_by_counts	204
HCC	Stereo-seq v1.3	total_counts	249
HCC	Stereo-seq v1.3	n_genes_by_counts	191
HCC	Stereo-seq v1.3	total_counts	222
HCC	Stereo-seq v1.3	n_genes_by_counts	189
HCC	Stereo-seq v1.3	total_counts	239
HCC	Stereo-seq v1.3	n_genes_by_counts	157
HCC	Stereo-seq v1.3	total_counts	182
HCC	Stereo-seq v1.3	n_genes_by_counts	121
HCC	Stereo-seq v1.3	total_counts	142
HCC	Stereo-seq v1.3	n_genes_by_counts	95
HCC	Stereo-seq v1.3	total_counts	122
HCC	Stereo-seq v1.3	n_genes_by_counts	88
HCC	Stereo-seq v1.3	total_counts	103
HCC	Stereo-seq v1.3	n_genes_by_counts	177
HCC	Stereo-seq v1.3	total_counts	227
HCC	Stereo-seq v1.3	n_genes_by_counts	205
HCC	Stereo-seq v1.3	total_counts	271
HCC	Stereo-seq v1.3	n_genes_by_counts	143
HCC	Stereo-seq v1.3	total_counts	176
HCC	Stereo-seq v1.3	n_genes_by_counts	37
HCC	Stereo-seq v1.3	total_counts	40
HCC	Stereo-seq v1.3	n_genes_by_counts	36
HCC	Stereo-seq v1.3	total_counts	40
HCC	Stereo-seq v1.3	n_genes_by_counts	39
HCC	Stereo-seq v1.3	total_counts	45
HCC	Stereo-seq v1.3	n_genes_by_counts	43
HCC	Stereo-seq v1.3	total_counts	44
HCC	Stereo-seq v1.3	n_genes_by_counts	57
HCC	Stereo-seq v1.3	total_counts	62
HCC	Stereo-seq v1.3	n_genes_by_counts	68
HCC	Stereo-seq v1.3	total_counts	76
HCC	Stereo-seq v1.3	n_genes_by_counts	92
HCC	Stereo-seq v1.3	total_counts	110
HCC	Stereo-seq v1.3	n_genes_by_counts	169
HCC	Stereo-seq v1.3	total_counts	222
HCC	Stereo-seq v1.3	n_genes_by_counts	150
HCC	Stereo-seq v1.3	total_counts	196
HCC	Stereo-seq v1.3	n_genes_by_counts	124
HCC	Stereo-seq v1.3	total_counts	142
HCC	Stereo-seq v1.3	n_genes_by_counts	137
HCC	Stereo-seq v1.3	total_counts	165
HCC	Stereo-seq v1.3	n_genes_by_counts	110
HCC	Stereo-seq v1.3	total_counts	126
HCC	Stereo-seq v1.3	n_genes_by_counts	104
HCC	Stereo-seq v1.3	total_counts	128
HCC	Stereo-seq v1.3	n_genes_by_counts	185
HCC	Stereo-seq v1.3	total_counts	228
HCC	Stereo-seq v1.3	n_genes_by_counts	179
HCC	Stereo-seq v1.3	total_counts	212
HCC	Stereo-seq v1.3	n_genes_by_counts	182
HCC	Stereo-seq v1.3	total_counts	225
HCC	Stereo-seq v1.3	n_genes_by_counts	194
HCC	Stereo-seq v1.3	total_counts	232
HCC	Stereo-seq v1.3	n_genes_by_counts	184
HCC	Stereo-seq v1.3	total_counts	204
HCC	Stereo-seq v1.3	n_genes_by_counts	171
HCC	Stereo-seq v1.3	total_counts	213
HCC	Stereo-seq v1.3	n_genes_by_counts	173
HCC	Stereo-seq v1.3	total_counts	216
HCC	Stereo-seq v1.3	n_genes_by_counts	153
HCC	Stereo-seq v1.3	total_counts	181
HCC	Stereo-seq v1.3	n_genes_by_counts	128
HCC	Stereo-seq v1.3	total_counts	151
HCC	Stereo-seq v1.3	n_genes_by_counts	147
HCC	Stereo-seq v1.3	total_counts	166
HCC	Stereo-seq v1.3	n_genes_by_counts	159
HCC	Stereo-seq v1.3	total_counts	180
HCC	Stereo-seq v1.3	n_genes_by_counts	188
HCC	Stereo-seq v1.3	total_counts	218
HCC	Stereo-seq v1.3	n_genes_by_counts	203
HCC	Stereo-seq v1.3	total_counts	240
HCC	Stereo-seq v1.3	n_genes_by_counts	222
HCC	Stereo-seq v1.3	total_counts	290
HCC	Stereo-seq v1.3	n_genes_by_counts	163
HCC	Stereo-seq v1.3	total_counts	195
HCC	Stereo-seq v1.3	n_genes_by_counts	156
HCC	Stereo-seq v1.3	total_counts	176
HCC	Stereo-seq v1.3	n_genes_by_counts	153
HCC	Stereo-seq v1.3	total_counts	186
HCC	Stereo-seq v1.3	n_genes_by_counts	119
HCC	Stereo-seq v1.3	total_counts	141
HCC	Stereo-seq v1.3	n_genes_by_counts	55
HCC	Stereo-seq v1.3	total_counts	63
HCC	Stereo-seq v1.3	n_genes_by_counts	58
HCC	Stereo-seq v1.3	total_counts	62
HCC	Stereo-seq v1.3	n_genes_by_counts	127
HCC	Stereo-seq v1.3	total_counts	158
HCC	Stereo-seq v1.3	n_genes_by_counts	142
HCC	Stereo-seq v1.3	total_counts	164
HCC	Stereo-seq v1.3	n_genes_by_counts	181
HCC	Stereo-seq v1.3	total_counts	207
HCC	Stereo-seq v1.3	n_genes_by_counts	146
HCC	Stereo-seq v1.3	total_counts	162
HCC	Stereo-seq v1.3	n_genes_by_counts	148
HCC	Stereo-seq v1.3	total_counts	169
HCC	Stereo-seq v1.3	n_genes_by_counts	163
HCC	Stereo-seq v1.3	total_counts	177
HCC	Stereo-seq v1.3	n_genes_by_counts	165
HCC	Stereo-seq v1.3	total_counts	185
HCC	Stereo-seq v1.3	n_genes_by_counts	175
HCC	Stereo-seq v1.3	total_counts	211
HCC	Stereo-seq v1.3	n_genes_by_counts	176
HCC	Stereo-seq v1.3	total_counts	216
HCC	Stereo-seq v1.3	n_genes_by_counts	200
HCC	Stereo-seq v1.3	total_counts	245
HCC	Stereo-seq v1.3	n_genes_by_counts	141
HCC	Stereo-seq v1.3	total_counts	185
HCC	Stereo-seq v1.3	n_genes_by_counts	175
HCC	Stereo-seq v1.3	total_counts	229
HCC	Stereo-seq v1.3	n_genes_by_counts	184
HCC	Stereo-seq v1.3	total_counts	222
HCC	Stereo-seq v1.3	n_genes_by_counts	97
HCC	Stereo-seq v1.3	total_counts	117
HCC	Stereo-seq v1.3	n_genes_by_counts	72
HCC	Stereo-seq v1.3	total_counts	81
HCC	Stereo-seq v1.3	n_genes_by_counts	187
HCC	Stereo-seq v1.3	total_counts	248
HCC	Stereo-seq v1.3	n_genes_by_counts	131
HCC	Stereo-seq v1.3	total_counts	157
HCC	Stereo-seq v1.3	n_genes_by_counts	66
HCC	Stereo-seq v1.3	total_counts	73
HCC	Stereo-seq v1.3	n_genes_by_counts	43
HCC	Stereo-seq v1.3	total_counts	46
HCC	Stereo-seq v1.3	n_genes_by_counts	46
HCC	Stereo-seq v1.3	total_counts	48
HCC	Stereo-seq v1.3	n_genes_by_counts	51
HCC	Stereo-seq v1.3	total_counts	60
HCC	Stereo-seq v1.3	n_genes_by_counts	30
HCC	Stereo-seq v1.3	total_counts	32
HCC	Stereo-seq v1.3	n_genes_by_counts	68
HCC	Stereo-seq v1.3	total_counts	75
HCC	Stereo-seq v1.3	n_genes_by_counts	108
HCC	Stereo-seq v1.3	total_counts	136
HCC	Stereo-seq v1.3	n_genes_by_counts	106
HCC	Stereo-seq v1.3	total_counts	128
HCC	Stereo-seq v1.3	n_genes_by_counts	181
HCC	Stereo-seq v1.3	total_counts	232
HCC	Stereo-seq v1.3	n_genes_by_counts	178
HCC	Stereo-seq v1.3	total_counts	239
HCC	Stereo-seq v1.3	n_genes_by_counts	147
HCC	Stereo-seq v1.3	total_counts	175
HCC	Stereo-seq v1.3	n_genes_by_counts	109
HCC	Stereo-seq v1.3	total_counts	130
HCC	Stereo-seq v1.3	n_genes_by_counts	89
HCC	Stereo-seq v1.3	total_counts	106
HCC	Stereo-seq v1.3	n_genes_by_counts	102
HCC	Stereo-seq v1.3	total_counts	118
HCC	Stereo-seq v1.3	n_genes_by_counts	214
HCC	Stereo-seq v1.3	total_counts	257
HCC	Stereo-seq v1.3	n_genes_by_counts	223
HCC	Stereo-seq v1.3	total_counts	271
HCC	Stereo-seq v1.3	n_genes_by_counts	209
HCC	Stereo-seq v1.3	total_counts	250
HCC	Stereo-seq v1.3	n_genes_by_counts	170
HCC	Stereo-seq v1.3	total_counts	217
HCC	Stereo-seq v1.3	n_genes_by_counts	233
HCC	Stereo-seq v1.3	total_counts	282
HCC	Stereo-seq v1.3	n_genes_by_counts	178
HCC	Stereo-seq v1.3	total_counts	204
HCC	Stereo-seq v1.3	n_genes_by_counts	155
HCC	Stereo-seq v1.3	total_counts	179
HCC	Stereo-seq v1.3	n_genes_by_counts	123
HCC	Stereo-seq v1.3	total_counts	146
HCC	Stereo-seq v1.3	n_genes_by_counts	147
HCC	Stereo-seq v1.3	total_counts	177
HCC	Stereo-seq v1.3	n_genes_by_counts	160
HCC	Stereo-seq v1.3	total_counts	195
HCC	Stereo-seq v1.3	n_genes_by_counts	158
HCC	Stereo-seq v1.3	total_counts	189
HCC	Stereo-seq v1.3	n_genes_by_counts	201
HCC	Stereo-seq v1.3	total_counts	234
HCC	Stereo-seq v1.3	n_genes_by_counts	210
HCC	Stereo-seq v1.3	total_counts	259
HCC	Stereo-seq v1.3	n_genes_by_counts	195
HCC	Stereo-seq v1.3	total_counts	225
HCC	Stereo-seq v1.3	n_genes_by_counts	175
HCC	Stereo-seq v1.3	total_counts	196
HCC	Stereo-seq v1.3	n_genes_by_counts	140
HCC	Stereo-seq v1.3	total_counts	164
HCC	Stereo-seq v1.3	n_genes_by_counts	62
HCC	Stereo-seq v1.3	total_counts	66
HCC	Stereo-seq v1.3	n_genes_by_counts	71
HCC	Stereo-seq v1.3	total_counts	77
HCC	Stereo-seq v1.3	n_genes_by_counts	44
HCC	Stereo-seq v1.3	total_counts	46
HCC	Stereo-seq v1.3	n_genes_by_counts	38
HCC	Stereo-seq v1.3	total_counts	41
HCC	Stereo-seq v1.3	n_genes_by_counts	69
HCC	Stereo-seq v1.3	total_counts	76
HCC	Stereo-seq v1.3	n_genes_by_counts	60
HCC	Stereo-seq v1.3	total_counts	65
HCC	Stereo-seq v1.3	n_genes_by_counts	96
HCC	Stereo-seq v1.3	total_counts	104
HCC	Stereo-seq v1.3	n_genes_by_counts	149
HCC	Stereo-seq v1.3	total_counts	173
HCC	Stereo-seq v1.3	n_genes_by_counts	183
HCC	Stereo-seq v1.3	total_counts	222
HCC	Stereo-seq v1.3	n_genes_by_counts	148
HCC	Stereo-seq v1.3	total_counts	180
HCC	Stereo-seq v1.3	n_genes_by_counts	153
HCC	Stereo-seq v1.3	total_counts	189
HCC	Stereo-seq v1.3	n_genes_by_counts	181
HCC	Stereo-seq v1.3	total_counts	202
HCC	Stereo-seq v1.3	n_genes_by_counts	183
HCC	Stereo-seq v1.3	total_counts	212
HCC	Stereo-seq v1.3	n_genes_by_counts	174
[truncated: 404,831+ more rows]

## Sheet: FIgure 1g
tech	downsample_fraction	cancer	UMI	reads
Visium HD FFPE	0.2	HCC	231637	367983
Visium HD FFPE	0.2	OV	618072	781879
Visium HD FFPE	0.2	HCC	239475	354067
Visium HD FFPE	0.2	OV	556368	701077
Visium HD FFPE	0.2	HCC	243277	352043
Visium HD FFPE	0.2	OV	451674	569400
Visium HD FFPE	0.2	HCC	233429	361572
Visium HD FFPE	0.2	OV	453822	574902
Visium HD FFPE	0.2	HCC	323515	465512
Visium HD FFPE	0.2	OV	535765	677735
Visium HD FFPE	0.2	HCC	283027	410458
Visium HD FFPE	0.2	OV	619941	793215
Visium HD FFPE	0.2	HCC	343192	492906
Visium HD FFPE	0.2	OV	603375	766656
Visium HD FFPE	0.2	HCC	327900	483734
Visium HD FFPE	0.2	OV	615595	777838
Visium HD FFPE	0.2	HCC	267163	409182
Visium HD FFPE	0.2	OV	1476652	1984189
Visium HD FFPE	0.2	HCC	366255	536087
Visium HD FFPE	0.2	OV	523224	659530
Visium HD FFPE	0.4	HCC	360541	735967
Visium HD FFPE	0.4	OV	1038204	1563758
Visium HD FFPE	0.4	HCC	372028	708133
Visium HD FFPE	0.4	OV	933508	1402154
Visium HD FFPE	0.4	HCC	375505	704085
Visium HD FFPE	0.4	OV	758381	1138800
Visium HD FFPE	0.4	HCC	361327	723145
Visium HD FFPE	0.4	OV	762269	1149804
Visium HD FFPE	0.4	HCC	499656	931024
Visium HD FFPE	0.4	OV	901757	1355469
Visium HD FFPE	0.4	HCC	436903	820917
Visium HD FFPE	0.4	OV	1038367	1586430
Visium HD FFPE	0.4	HCC	530338	985812
Visium HD FFPE	0.4	OV	1009939	1533312
Visium HD FFPE	0.4	HCC	505765	967467
Visium HD FFPE	0.4	OV	1034663	1555675
Visium HD FFPE	0.4	HCC	410704	818364
Visium HD FFPE	0.4	OV	2377177	3968377
Visium HD FFPE	0.4	HCC	566494	1072174
Visium HD FFPE	0.4	OV	880077	1319061
Visium HD FFPE	0.6	HCC	434939	1103950
Visium HD FFPE	0.6	OV	1327837	2345636
Visium HD FFPE	0.6	HCC	448896	1062200
Visium HD FFPE	0.6	OV	1197293	2103230
Visium HD FFPE	0.6	HCC	452458	1056128
Visium HD FFPE	0.6	OV	973475	1708201
Visium HD FFPE	0.6	HCC	436148	1084717
Visium HD FFPE	0.6	OV	978580	1724706
Visium HD FFPE	0.6	HCC	601697	1396537
Visium HD FFPE	0.6	OV	1157661	2033204
Visium HD FFPE	0.6	HCC	526821	1231375
Visium HD FFPE	0.6	OV	1330146	2379646
Visium HD FFPE	0.6	HCC	639182	1478719
Visium HD FFPE	0.6	OV	1289849	2299968
Visium HD FFPE	0.6	HCC	609863	1451201
Visium HD FFPE	0.6	OV	1325413	2333513
Visium HD FFPE	0.6	HCC	494051	1227545
Visium HD FFPE	0.6	OV	2958242	5952566
Visium HD FFPE	0.6	HCC	683529	1608260
Visium HD FFPE	0.6	OV	1126675	1978591
Visium HD FFPE	0.8	HCC	480812	1471934
Visium HD FFPE	0.8	OV	1534374	3127515
Visium HD FFPE	0.8	HCC	495735	1416266
Visium HD FFPE	0.8	OV	1384060	2804307
Visium HD FFPE	0.8	HCC	499104	1408170
Visium HD FFPE	0.8	OV	1124713	2277601
Visium HD FFPE	0.8	HCC	481811	1446290
Visium HD FFPE	0.8	OV	1130918	2299608
Visium HD FFPE	0.8	HCC	662482	1862049
Visium HD FFPE	0.8	OV	1339172	2710938
Visium HD FFPE	0.8	HCC	580806	1641834
Visium HD FFPE	0.8	OV	1535298	3172861
Visium HD FFPE	0.8	HCC	704262	1971625
Visium HD FFPE	0.8	OV	1488749	3066624
Visium HD FFPE	0.8	HCC	672786	1934934
Visium HD FFPE	0.8	OV	1532993	3111350
Visium HD FFPE	0.8	HCC	543392	1636727
Visium HD FFPE	0.8	OV	3348041	7936754
Visium HD FFPE	0.8	HCC	755222	2144347
Visium HD FFPE	0.8	OV	1303600	2638122
Visium HD FFPE	1	HCC	510285	1839917
Visium HD FFPE	1	OV	1681746	3909394
Visium HD FFPE	1	HCC	526170	1770333
Visium HD FFPE	1	OV	1519174	3505384
Visium HD FFPE	1	HCC	528968	1760213
Visium HD FFPE	1	OV	1235141	2847001
Visium HD FFPE	1	HCC	510460	1807862
Visium HD FFPE	1	OV	1241264	2874510
Visium HD FFPE	1	HCC	701769	2327561
Visium HD FFPE	1	OV	1471051	3388673
Visium HD FFPE	1	HCC	616091	2052292
Visium HD FFPE	1	OV	1683952	3966076
Visium HD FFPE	1	HCC	746070	2464531
Visium HD FFPE	1	OV	1631171	3833280
Visium HD FFPE	1	HCC	712909	2418668
Visium HD FFPE	1	OV	1683013	3889188
Visium HD FFPE	1	HCC	575245	2045909
Visium HD FFPE	1	OV	3620891	9920943
Visium HD FFPE	1	HCC	800872	2680434
Visium HD FFPE	1	OV	1431452	3297652
Stereo-seq v1.3	0.2	HCC	246818	811022
Stereo-seq v1.3	0.2	OV	433748	1185649
Stereo-seq v1.3	0.2	HCC	225314	705531
Stereo-seq v1.3	0.2	OV	460844	1214266
Stereo-seq v1.3	0.2	HCC	350149	1157498
Stereo-seq v1.3	0.2	OV	404781	1088527
Stereo-seq v1.3	0.2	HCC	230591	779617
Stereo-seq v1.3	0.2	OV	484244	1197628
Stereo-seq v1.3	0.2	HCC	315165	1036968
Stereo-seq v1.3	0.2	OV	716650	1613216
Stereo-seq v1.3	0.2	HCC	256648	899701
Stereo-seq v1.3	0.2	OV	901397	1932846
Stereo-seq v1.3	0.2	HCC	364367	1291166
Stereo-seq v1.3	0.2	OV	640812	1498965
Stereo-seq v1.3	0.2	HCC	273350	932049
Stereo-seq v1.3	0.2	OV	587549	1405085
Stereo-seq v1.3	0.2	HCC	400572	1438413
Stereo-seq v1.3	0.2	OV	534826	1340656
Stereo-seq v1.3	0.2	HCC	261469	823178
Stereo-seq v1.3	0.2	OV	584347	1394004
Stereo-seq v1.3	0.4	HCC	324948	1622044
Stereo-seq v1.3	0.4	OV	612147	2371299
Stereo-seq v1.3	0.4	HCC	298757	1411062
Stereo-seq v1.3	0.4	OV	653735	2428532
Stereo-seq v1.3	0.4	HCC	458442	2314996
Stereo-seq v1.3	0.4	OV	573669	2177054
Stereo-seq v1.3	0.4	HCC	302149	1559233
Stereo-seq v1.3	0.4	OV	688524	2395256
Stereo-seq v1.3	0.4	HCC	412029	2073936
Stereo-seq v1.3	0.4	OV	1020208	3226431
Stereo-seq v1.3	0.4	HCC	339348	1799402
Stereo-seq v1.3	0.4	OV	1282943	3865693
Stereo-seq v1.3	0.4	HCC	472577	2582331
Stereo-seq v1.3	0.4	OV	912154	2997930
Stereo-seq v1.3	0.4	HCC	355651	1864098
Stereo-seq v1.3	0.4	OV	834371	2810170
Stereo-seq v1.3	0.4	HCC	514234	2876826
Stereo-seq v1.3	0.4	OV	760444	2681313
Stereo-seq v1.3	0.4	HCC	346405	1646357
Stereo-seq v1.3	0.4	OV	831437	2788008
Stereo-seq v1.3	0.6	HCC	369205	2433067
Stereo-seq v1.3	0.6	OV	713513	3556948
Stereo-seq v1.3	0.6	HCC	340888	2116592
Stereo-seq v1.3	0.6	OV	762569	3642798
Stereo-seq v1.3	0.6	HCC	518413	3472494
Stereo-seq v1.3	0.6	OV	669312	3265580
Stereo-seq v1.3	0.6	HCC	340474	2338850
Stereo-seq v1.3	0.6	OV	805651	3592883
Stereo-seq v1.3	0.6	HCC	464178	3110904
Stereo-seq v1.3	0.6	OV	1194637	4839647
Stereo-seq v1.3	0.6	HCC	385434	2699104
Stereo-seq v1.3	0.6	OV	1505039	5798539
Stereo-seq v1.3	0.6	HCC	531900	3873497
Stereo-seq v1.3	0.6	OV	1068294	4496895
Stereo-seq v1.3	0.6	HCC	400145	2796148
Stereo-seq v1.3	0.6	OV	976644	4215254
Stereo-seq v1.3	0.6	HCC	574869	4315240
Stereo-seq v1.3	0.6	OV	890601	4021969
Stereo-seq v1.3	0.6	HCC	395013	2469535
Stereo-seq v1.3	0.6	OV	972303	4182013
Stereo-seq v1.3	0.8	HCC	399238	3244089
Stereo-seq v1.3	0.8	OV	780535	4742598
Stereo-seq v1.3	0.8	HCC	370107	2822123
Stereo-seq v1.3	0.8	OV	835972	4857064
Stereo-seq v1.3	0.8	HCC	560304	4629992
Stereo-seq v1.3	0.8	OV	734919	4354107
Stereo-seq v1.3	0.8	HCC	366978	3118466
Stereo-seq v1.3	0.8	OV	885787	4790511
Stereo-seq v1.3	0.8	HCC	501001	4147872
Stereo-seq v1.3	0.8	OV	1314803	6452862
Stereo-seq v1.3	0.8	HCC	418500	3598805
Stereo-seq v1.3	0.8	OV	1655855	7731386
Stereo-seq v1.3	0.8	HCC	572122	5164662
Stereo-seq v1.3	0.8	OV	1174172	5995860
Stereo-seq v1.3	0.8	HCC	430746	3728197
Stereo-seq v1.3	0.8	OV	1074292	5620339
Stereo-seq v1.3	0.8	HCC	616362	5753653
Stereo-seq v1.3	0.8	OV	979507	5362626
Stereo-seq v1.3	0.8	HCC	428988	3292714
Stereo-seq v1.3	0.8	OV	1068426	5576017
Stereo-seq v1.3	1	HCC	422479	4055111
Stereo-seq v1.3	1	OV	831291	5928247
Stereo-seq v1.3	1	HCC	392939	3527654
Stereo-seq v1.3	1	OV	891418	6071330
Stereo-seq v1.3	1	HCC	593098	5787490
Stereo-seq v1.3	1	OV	783619	5442634
Stereo-seq v1.3	1	HCC	387048	3898083
Stereo-seq v1.3	1	OV	945782	5988139
Stereo-seq v1.3	1	HCC	528792	5184840
Stereo-seq v1.3	1	OV	1405649	8066078
Stereo-seq v1.3	1	HCC	444168	4498506
Stereo-seq v1.3	1	OV	1771271	9664232
Stereo-seq v1.3	1	HCC	603500	6455828
Stereo-seq v1.3	1	OV	1254700	7494825
Stereo-seq v1.3	1	HCC	453866	4660246
Stereo-seq v1.3	1	OV	1147891	7025424
Stereo-seq v1.3	1	HCC	648143	7192066
Stereo-seq v1.3	1	OV	1045827	6703282
Stereo-seq v1.3	1	HCC	455274	4115892
Stereo-seq v1.3	1	OV	1140685	6970021
