# Supplementary material for: Systematic benchmarking of high-throughput subcellular spatial transcriptomics platforms across human tumors
Source: Nat Commun. 2025 Oct 17;16:9232. doi: 10.1038/s41467-025-64292-3 (PMC12534522; doi:10.1038/s41467-025-64292-3)
Supplement: Supplementary file 12 — Source Data [file 41467_2025_64292_MOESM12_ESM.zip › Source data/Source data for Figure2.xlsx]

## Sheet: Figure 2b
feature_name	count	tissue	platform	Probe	MoranI
A2ML1	125	COAD	Xenium 5K	Unique gene	0.00781044
AAMP	112684	COAD	Xenium 5K	Common gene	0.0672741
AAR2	20533	COAD	Xenium 5K	Unique gene	0.0169655
AARSD1	27533	COAD	Xenium 5K	Unique gene	0.0268398
ABAT	63040	COAD	Xenium 5K	Common gene	0.123228
ABCA1	66426	COAD	Xenium 5K	Common gene	0.109695
ABCA3	1602	COAD	Xenium 5K	Unique gene	0.00597385
ABCA4	244	COAD	Xenium 5K	Unique gene	0.00158515
ABCA7	26062	COAD	Xenium 5K	Unique gene	0.0237556
ABCB1	7125	COAD	Xenium 5K	Common gene	0.0338912
ABCB4	2613	COAD	Xenium 5K	Unique gene	0.00553881
ABCB6	22528	COAD	Xenium 5K	Unique gene	0.0435936
ABCC1	50400	COAD	Xenium 5K	Common gene	0.0485783
ABCC12	229	COAD	Xenium 5K	Unique gene	-0.000353198
ABCC2	13820	COAD	Xenium 5K	Unique gene	0.0493348
ABCC3	9936	COAD	Xenium 5K	Common gene	0.052601
ABCC4	16758	COAD	Xenium 5K	Common gene	0.0511344
ABCC6	48963	COAD	Xenium 5K	Unique gene	0.144707
ABCC8	781	COAD	Xenium 5K	Common gene	0.00614426
ABCC9	5242	COAD	Xenium 5K	Common gene	0.0440003
ABCD1	12107	COAD	Xenium 5K	Common gene	0.012952
ABCD3	29122	COAD	Xenium 5K	Unique gene	0.0261103
ABCD4	29723	COAD	Xenium 5K	Unique gene	0.0361499
ABCF3	36963	COAD	Xenium 5K	Unique gene	0.0261648
ABCG1	16338	COAD	Xenium 5K	Common gene	0.0373138
ABCG2	3548	COAD	Xenium 5K	Unique gene	0.0328228
ABHD11	40213	COAD	Xenium 5K	Unique gene	0.0928313
ABHD6	10471	COAD	Xenium 5K	Common gene	0.0110461
ABI3	44057	COAD	Xenium 5K	Unique gene	0.130073
ABI3BP	10315	COAD	Xenium 5K	Common gene	0.214802
ABL1	68023	COAD	Xenium 5K	Common gene	0.0390808
ABL2	39847	COAD	Xenium 5K	Common gene	0.0344978
ABO	11339	COAD	Xenium 5K	Unique gene	0.251092
ABTB1	2408	COAD	Xenium 5K	Unique gene	0.00894035
ABTB2	7226	COAD	Xenium 5K	Unique gene	0.0418759
ACAA2	105541	COAD	Xenium 5K	Common gene	0.112154
ACACA	56623	COAD	Xenium 5K	Common gene	0.0988074
ACACB	18934	COAD	Xenium 5K	Common gene	0.0283639
ACAP1	33181	COAD	Xenium 5K	Unique gene	0.105484
ACAP2	24714	COAD	Xenium 5K	Common gene	0.0184112
ACAT1	18449	COAD	Xenium 5K	Common gene	0.0230653
ACE	19932	COAD	Xenium 5K	Common gene	0.100851
ACE2	27901	COAD	Xenium 5K	Common gene	0.134118
ACHE	4596	COAD	Xenium 5K	Common gene	0.0624536
ACKR3	92202	COAD	Xenium 5K	Common gene	0.151903
ACLY	171933	COAD	Xenium 5K	Common gene	0.168937
ACOD1	224	COAD	Xenium 5K	Unique gene	0.0796296
ACP5	11977	COAD	Xenium 5K	Common gene	0.207931
ACPP	10703	COAD	Xenium 5K	Unique gene	0.162971
ACRBP	1087	COAD	Xenium 5K	Unique gene	0.00323103
ACRV1	496	COAD	Xenium 5K	Unique gene	0.00504355
ACSL4	78918	COAD	Xenium 5K	Common gene	0.1168
ACTBL2	170	COAD	Xenium 5K	Unique gene	0.00555545
ACTL6A	66477	COAD	Xenium 5K	Common gene	0.0559981
ACTL7A	143	COAD	Xenium 5K	Unique gene	-0.000217742
ACTN1	100727	COAD	Xenium 5K	Common gene	0.106934
ACTN2	185	COAD	Xenium 5K	Unique gene	0.0236925
ACTN4	526237	COAD	Xenium 5K	Common gene	0.261799
ACVR1	17845	COAD	Xenium 5K	Common gene	0.0120653
ACVR1B	98437	COAD	Xenium 5K	Common gene	0.168424
ACVR2A	14816	COAD	Xenium 5K	Common gene	0.0222231
ACVRL1	54024	COAD	Xenium 5K	Common gene	0.0867954
ACYP2	9508	COAD	Xenium 5K	Unique gene	0.00891979
ADA	17798	COAD	Xenium 5K	Common gene	0.0481323
ADAM10	75307	COAD	Xenium 5K	Common gene	0.0508012
ADAM12	36340	COAD	Xenium 5K	Common gene	0.212068
ADAM17	31980	COAD	Xenium 5K	Common gene	0.0170149
ADAM28	16309	COAD	Xenium 5K	Common gene	0.0708099
ADAM33	1636	COAD	Xenium 5K	Unique gene	0.0109782
ADAM8	46404	COAD	Xenium 5K	Common gene	0.0882123
ADAM9	100376	COAD	Xenium 5K	Common gene	0.068265
ADAMDEC1	205341	COAD	Xenium 5K	Unique gene	0.471134
ADAMTS1	167336	COAD	Xenium 5K	Unique gene	0.368897
ADAMTS12	39077	COAD	Xenium 5K	Unique gene	0.180459
ADAMTS19	20286	COAD	Xenium 5K	Unique gene	0.0774822
ADAMTS2	49290	COAD	Xenium 5K	Unique gene	0.190339
ADAMTS4	30050	COAD	Xenium 5K	Unique gene	0.201377
ADAMTS5	10293	COAD	Xenium 5K	Common gene	0.0898651
ADAMTSL3	8615	COAD	Xenium 5K	Unique gene	0.0930423
ADAR	182936	COAD	Xenium 5K	Common gene	0.0830467
ADCY2	2280	COAD	Xenium 5K	Common gene	0.01575
ADCYAP1	458	COAD	Xenium 5K	Unique gene	0.185828
ADCYAP1R1	93	COAD	Xenium 5K	Unique gene	0.0209316
ADD1	235746	COAD	Xenium 5K	Common gene	0.111396
ADGRA1	113	COAD	Xenium 5K	Unique gene	-0.00017851
ADGRA2	52312	COAD	Xenium 5K	Common gene	0.129349
ADGRA3	24258	COAD	Xenium 5K	Common gene	0.0497632
ADGRB1	682	COAD	Xenium 5K	Unique gene	0.0202503
ADGRB2	8100	COAD	Xenium 5K	Unique gene	0.0214066
ADGRD1	2193	COAD	Xenium 5K	Unique gene	0.0144489
ADGRD2	89	COAD	Xenium 5K	Unique gene	-0.000140075
ADGRE1	2451	COAD	Xenium 5K	Common gene	0.0183985
ADGRE2	19492	COAD	Xenium 5K	Common gene	0.0719851
ADGRE5	94209	COAD	Xenium 5K	Common gene	0.0872508
ADGRG5	5610	COAD	Xenium 5K	Common gene	0.0181943
ADGRG6	4859	COAD	Xenium 5K	Common gene	0.0442094
ADGRL1	6845	COAD	Xenium 5K	Common gene	0.016013
ADGRL4	4984	COAD	Xenium 5K	Common gene	0.0797785
ADIPOQ	208	COAD	Xenium 5K	Common gene	-0.000326054
ADIPOR1	102061	COAD	Xenium 5K	Common gene	0.0383133
ADIPOR2	17323	COAD	Xenium 5K	Common gene	0.0126117
ADM	52618	COAD	Xenium 5K	Common gene	0.284157
ADNP	137634	COAD	Xenium 5K	Unique gene	0.154942
ADORA1	3565	COAD	Xenium 5K	Common gene	0.0105756
ADORA2A	3333	COAD	Xenium 5K	Common gene	0.0169978
ADORA2B	2989	COAD	Xenium 5K	Common gene	0.00804807
ADORA3	1315	COAD	Xenium 5K	Unique gene	0.0182898
ADRA1A	1525	COAD	Xenium 5K	Common gene	0.070084
ADRA1B	586	COAD	Xenium 5K	Common gene	0.0331222
ADRA1D	306	COAD	Xenium 5K	Common gene	-0.000462589
ADRA2A	3738	COAD	Xenium 5K	Common gene	0.0605235
ADRA2B	2962	COAD	Xenium 5K	Common gene	0.0604979
ADRA2C	6789	COAD	Xenium 5K	Common gene	0.0171337
ADRB1	3821	COAD	Xenium 5K	Common gene	0.0140949
ADRB2	1256	COAD	Xenium 5K	Common gene	0.0135427
ADRB3	146	COAD	Xenium 5K	Common gene	-0.000232695
ADTRP	25696	COAD	Xenium 5K	Unique gene	0.18585
AEBP1	65493	COAD	Xenium 5K	Unique gene	0.190739
AFAP1L2	39777	COAD	Xenium 5K	Unique gene	0.108835
AFF1	92782	COAD	Xenium 5K	Common gene	0.0940889
AFF2	1964	COAD	Xenium 5K	Common gene	0.00760408
AFG1L	5548	COAD	Xenium 5K	Unique gene	0.00501909
AFM	1441	COAD	Xenium 5K	Unique gene	0.00146588
AGAP1	52905	COAD	Xenium 5K	Unique gene	0.0594208
AGAP3	31217	COAD	Xenium 5K	Common gene	0.0256231
AGER	6608	COAD	Xenium 5K	Common gene	0.0119315
AGMAT	37382	COAD	Xenium 5K	Unique gene	0.0797364
AGO1	17413	COAD	Xenium 5K	Unique gene	0.0110722
AGR3	12827	COAD	Xenium 5K	Unique gene	0.0810803
AGRP	384	COAD	Xenium 5K	Common gene	0.00805612
AGTR1	369	COAD	Xenium 5K	Common gene	0.003357
AGTR2	90	COAD	Xenium 5K	Common gene	-0.000137256
AGXT	1328	COAD	Xenium 5K	Unique gene	0.00127521
AHCY	275817	COAD	Xenium 5K	Unique gene	0.349917
AHR	58481	COAD	Xenium 5K	Common gene	0.0618852
AHRR	853	COAD	Xenium 5K	Unique gene	0.00511871
AHSG	8533	COAD	Xenium 5K	Unique gene	0.0903782
AICDA	341	COAD	Xenium 5K	Common gene	0.0525442
AIF1L	3606	COAD	Xenium 5K	Unique gene	0.0107142
AIFM1	53122	COAD	Xenium 5K	Common gene	0.0477995
AIM2	1230	COAD	Xenium 5K	Unique gene	0.00921388
AIMP2	47770	COAD	Xenium 5K	Unique gene	0.0550006
AIP	29489	COAD	Xenium 5K	Common gene	0.0163234
AIRE	678	COAD	Xenium 5K	Common gene	0.00761193
AJAP1	792	COAD	Xenium 5K	Unique gene	0.0118951
AKAP11	84587	COAD	Xenium 5K	Unique gene	0.0619275
AKAP4	173	COAD	Xenium 5K	Unique gene	-0.000263339
AKAP8	60446	COAD	Xenium 5K	Unique gene	0.0625234
AKR1B1	33211	COAD	Xenium 5K	Common gene	0.141526
AKR1C3	19105	COAD	Xenium 5K	Unique gene	0.144033
AKT1	118906	COAD	Xenium 5K	Common gene	0.0732759
AKT2	113915	COAD	Xenium 5K	Common gene	0.0649785
AKT3	17354	COAD	Xenium 5K	Common gene	0.0490691
AKTIP	30824	COAD	Xenium 5K	Unique gene	0.0337795
ALAD	19605	COAD	Xenium 5K	Common gene	0.017602
ALCAM	25278	COAD	Xenium 5K	Common gene	0.0559237
ALDH1B1	117951	COAD	Xenium 5K	Unique gene	0.122014
ALDH2	92967	COAD	Xenium 5K	Common gene	0.159632
ALDH3A2	69279	COAD	Xenium 5K	Common gene	0.106224
ALDH7A1	113762	COAD	Xenium 5K	Common gene	0.105176
ALDOA	119666	COAD	Xenium 5K	Common gene	0.141986
ALG11	48711	COAD	Xenium 5K	Unique gene	0.0681679
ALG13	28754	COAD	Xenium 5K	Common gene	0.0420746
ALG2	53365	COAD	Xenium 5K	Unique gene	0.0391984
ALG6	4143	COAD	Xenium 5K	Unique gene	0.00550085
ALG9	18636	COAD	Xenium 5K	Unique gene	0.017251
ALK	123	COAD	Xenium 5K	Common gene	0.00381246
ALKBH5	68449	COAD	Xenium 5K	Common gene	0.0554231
ALOX12	168	COAD	Xenium 5K	Common gene	0.00837248
ALOX15	1308	COAD	Xenium 5K	Unique gene	0.0149461
ALOX5	34877	COAD	Xenium 5K	Common gene	0.0685822
ALPK1	17476	COAD	Xenium 5K	Common gene	0.0345514
ALPK3	31157	COAD	Xenium 5K	Unique gene	0.0896261
ALPL	8504	COAD	Xenium 5K	Unique gene	0.0545789
ALX1	5272	COAD	Xenium 5K	Unique gene	0.0179672
ALYREF	255939	COAD	Xenium 5K	Unique gene	0.242241
AMACR	61944	COAD	Xenium 5K	Unique gene	0.145637
AMER1	12640	COAD	Xenium 5K	Common gene	0.0113985
AMFR	39028	COAD	Xenium 5K	Common gene	0.0215919
AMH	456	COAD	Xenium 5K	Common gene	0.000367547
AMIGO1	1162	COAD	Xenium 5K	Unique gene	0.0011253
AMIGO3	1950	COAD	Xenium 5K	Unique gene	0.00194202
AMOT	49549	COAD	Xenium 5K	Common gene	0.0962683
ANAPC1	74119	COAD	Xenium 5K	Common gene	0.0863839
ANGPT1	8194	COAD	Xenium 5K	Common gene	0.0499773
ANGPT2	7494	COAD	Xenium 5K	Common gene	0.148443
ANGPTL2	27373	COAD	Xenium 5K	Common gene	0.130111
ANGPTL3	1068	COAD	Xenium 5K	Common gene	0.00105605
ANGPTL4	3125	COAD	Xenium 5K	Common gene	0.262985
ANGPTL6	1872	COAD	Xenium 5K	Unique gene	0.00312681
ANGPTL7	472	COAD	Xenium 5K	Unique gene	0.00562575
ANGPTL8	299	COAD	Xenium 5K	Unique gene	0.00113854
ANK1	900	COAD	Xenium 5K	Common gene	0.00855887
ANKHD1	77550	COAD	Xenium 5K	Unique gene	0.0800967
ANKK1	530	COAD	Xenium 5K	Unique gene	0.00192691
ANKRD13A	81745	COAD	Xenium 5K	Unique gene	0.0434739
ANKRD13D	27681	COAD	Xenium 5K	Unique gene	0.0186503
ANKRD17	46747	COAD	Xenium 5K	Unique gene	0.0435931
ANKRD30A	941	COAD	Xenium 5K	Unique gene	0.00783966
ANKRD40	59551	COAD	Xenium 5K	Unique gene	0.048783
ANKRD44	15703	COAD	Xenium 5K	Unique gene	0.0448961
ANKRD6	1862	COAD	Xenium 5K	Common gene	0.00260014
ANKS1A	26835	COAD	Xenium 5K	Unique gene	0.0145373
ANKS6	15464	COAD	Xenium 5K	Unique gene	0.0186227
ANKZF1	33418	COAD	Xenium 5K	Unique gene	0.0267224
ANO1	20971	COAD	Xenium 5K	Unique gene	0.0859383
ANO3	318	COAD	Xenium 5K	Unique gene	0.0010637
ANP32E	50353	COAD	Xenium 5K	Unique gene	0.0546752
ANPEP	68474	COAD	Xenium 5K	Common gene	0.166579
ANXA10	304	COAD	Xenium 5K	Unique gene	0.00718547
ANXA2	749077	COAD	Xenium 5K	Common gene	0.416749
ANXA3	119469	COAD	Xenium 5K	Unique gene	0.240382
ANXA5	339528	COAD	Xenium 5K	Common gene	0.148941
ANXA8	379	COAD	Xenium 5K	Unique gene	0.016666
AOAH	19009	COAD	Xenium 5K	Common gene	0.0824176
AOC3	17586	COAD	Xenium 5K	Unique gene	0.109318
AOX1	1743	COAD	Xenium 5K	Unique gene	0.00367004
AP1B1	124917	COAD	Xenium 5K	Common gene	0.0849507
AP1M1	94018	COAD	Xenium 5K	Common gene	0.0773149
AP1S3	11194	COAD	Xenium 5K	Common gene	0.0138987
AP2A1	81907	COAD	Xenium 5K	Common gene	0.0386708
AP2A2	86011	COAD	Xenium 5K	Common gene	0.0616803
AP2M1	437295	COAD	Xenium 5K	Common gene	0.191184
AP3B2	342	COAD	Xenium 5K	Common gene	0.000864376
AP3D1	145406	COAD	Xenium 5K	Common gene	0.0773272
AP3M2	6902	COAD	Xenium 5K	Common gene	0.00891487
AP5B1	19234	COAD	Xenium 5K	Unique gene	0.0132959
APAF1	25732	COAD	Xenium 5K	Common gene	0.029882
APC	8315	COAD	Xenium 5K	Common gene	0.00983371
APCDD1	46702	COAD	Xenium 5K	Common gene	0.113606
APELA	994	COAD	Xenium 5K	Common gene	0.0165483
APEX1	234303	COAD	Xenium 5K	Common gene	0.201182
APEX2	23021	COAD	Xenium 5K	Unique gene	0.0198226
APH1B	12196	COAD	Xenium 5K	Common gene	0.0120277
API5	67609	COAD	Xenium 5K	Common gene	0.0364758
APLF	5877	COAD	Xenium 5K	Unique gene	0.00521507
APLN	12172	COAD	Xenium 5K	Common gene	0.288435
APLNR	12349	COAD	Xenium 5K	Common gene	0.231154
APMAP	78660	COAD	Xenium 5K	Unique gene	0.0627023
APOB	121521	COAD	Xenium 5K	Common gene	0.324543
APOBEC3B	1255	COAD	Xenium 5K	Unique gene	0.00315378
APOBEC3C	42886	COAD	Xenium 5K	Unique gene	0.0659201
APOBEC3D	3784	COAD	Xenium 5K	Unique gene	0.0123406
APOBEC3F	4855	COAD	Xenium 5K	Unique gene	0.0080144
APOBEC3G	11895	COAD	Xenium 5K	Unique gene	0.0486686
APOL1	66525	COAD	Xenium 5K	Common gene	0.18229
APOL2	54275	COAD	Xenium 5K	Unique gene	0.0802197
APOL3	10542	COAD	Xenium 5K	Unique gene	0.0346307
APOL6	99397	COAD	Xenium 5K	Common gene	0.0878363
APOM	5678	COAD	Xenium 5K	Common gene	0.0142012
APP	574722	COAD	Xenium 5K	Common gene	0.323089
APPBP2	52818	COAD	Xenium 5K	Unique gene	0.0597874
APTX	31694	COAD	Xenium 5K	Common gene	0.0268809
AQP4	90	COAD	Xenium 5K	Common gene	-0.000143225
AQP5	138	COAD	Xenium 5K	Unique gene	-0.000213808
AQP7	8570	COAD	Xenium 5K	Common gene	0.0271117
AQP8	235	COAD	Xenium 5K	Unique gene	0.00299017
AQP9	6120	COAD	Xenium 5K	Common gene	0.057655
AR	9374	COAD	Xenium 5K	Common gene	0.0346323
ARC	190	COAD	Xenium 5K	Common gene	0.0138976
ARF1	247490	COAD	Xenium 5K	Common gene	0.109882
ARF6	88786	COAD	Xenium 5K	Common gene	0.0762314
ARFIP1	32517	COAD	Xenium 5K	Unique gene	0.0299692
ARG1	580	COAD	Xenium 5K	Common gene	0.00246443
ARG2	1352	COAD	Xenium 5K	Common gene	0.0029305
ARHGAP35	70688	COAD	Xenium 5K	Unique gene	0.0653438
ARHGAP36	124	COAD	Xenium 5K	Unique gene	0.104683
ARHGEF2	72939	COAD	Xenium 5K	Unique gene	0.0450364
ARHGEF7	37061	COAD	Xenium 5K	Common gene	0.0391585
ARID1A	50219	COAD	Xenium 5K	Common gene	0.0369618
ARID3B	21631	COAD	Xenium 5K	Unique gene	0.016605
ARL4D	3879	COAD	Xenium 5K	Unique gene	0.0042243
ARL8B	89037	COAD	Xenium 5K	Unique gene	0.0509054
ARMC5	5492	COAD	Xenium 5K	Unique gene	0.00313834
ARMC7	5559	COAD	Xenium 5K	Unique gene	0.00427595
ARMH3	27578	COAD	Xenium 5K	Unique gene	0.0254489
ARNT	52229	COAD	Xenium 5K	Common gene	0.0383242
ARNTL	7070	COAD	Xenium 5K	Unique gene	0.018239
ARR3	81	COAD	Xenium 5K	Unique gene	-0.000123387
ARRB1	51916	COAD	Xenium 5K	Common gene	0.0498948
ARRB2	138314	COAD	Xenium 5K	Common gene	0.108367
ARRDC3	50146	COAD	Xenium 5K	Unique gene	0.0448719
ART1	87	COAD	Xenium 5K	Unique gene	-0.000139392
ART3	447	COAD	Xenium 5K	Unique gene	0.0189482
ART4	291	COAD	Xenium 5K	Unique gene	0.00289887
ARX	387	COAD	Xenium 5K	Common gene	0.0019627
ASCC2	26597	COAD	Xenium 5K	Unique gene	0.0167038
ASCC3	58212	COAD	Xenium 5K	Unique gene	0.0629035
ASCL1	404	COAD	Xenium 5K	Common gene	0.0750931
ASCL2	1420	COAD	Xenium 5K	Unique gene	0.00807517
ASF1B	28307	COAD	Xenium 5K	Unique gene	0.0638368
ASH2L	48626	COAD	Xenium 5K	Common gene	0.0323292
ASIC1	12593	COAD	Xenium 5K	Unique gene	0.0273555
ASPM	22588	COAD	Xenium 5K	Unique gene	0.0828622
ASPN	14023	COAD	Xenium 5K	Unique gene	0.169602
ASTN2	9840	COAD	Xenium 5K	Common gene	0.0181707
ASXL1	73201	COAD	Xenium 5K	Common gene	0.0946258
ATAD3A	10821	COAD	Xenium 5K	Unique gene	0.0104879
ATF1	18558	COAD	Xenium 5K	Common gene	0.00999757
ATF2	37299	COAD	Xenium 5K	Common gene	0.0141357
ATF3	27650	COAD	Xenium 5K	Common gene	0.0973166
ATF4	434132	COAD	Xenium 5K	Common gene	0.18591
ATF6	57802	COAD	Xenium 5K	Common gene	0.0324488
ATG10	5727	COAD	Xenium 5K	Common gene	0.0113578
ATG16L1	21882	COAD	Xenium 5K	Common gene	0.0138387
ATG2A	15956	COAD	Xenium 5K	Common gene	0.00943468
ATG5	28381	COAD	Xenium 5K	Common gene	0.0289842
ATG7	14167	COAD	Xenium 5K	Common gene	0.0113096
ATIC	143161	COAD	Xenium 5K	Unique gene	0.165974
ATL1	2991	COAD	Xenium 5K	Unique gene	0.0100052
ATL2	46970	COAD	Xenium 5K	Unique gene	0.0774129
ATL3	47752	COAD	Xenium 5K	Unique gene	0.0315471
ATM	39429	COAD	Xenium 5K	Common gene	0.0295613
ATOH1	1114	COAD	Xenium 5K	Unique gene	0.0467209
ATOH7	443	COAD	Xenium 5K	Unique gene	-0.000684745
ATOH8	1067	COAD	Xenium 5K	Unique gene	0.00612788
ATP10D	14765	COAD	Xenium 5K	Unique gene	0.0202981
ATP13A2	17637	COAD	Xenium 5K	Unique gene	0.02156
ATP1A1	539405	COAD	Xenium 5K	Common gene	0.432789
ATP2A2	143707	COAD	Xenium 5K	Common gene	0.0743002
ATP2B1	40599	COAD	Xenium 5K	Common gene	0.0419485
ATP5F1A	730399	COAD	Xenium 5K	Unique gene	0.289401
ATP5F1C	168696	COAD	Xenium 5K	Common gene	0.115172
ATP6V1B1	4922	COAD	Xenium 5K	Unique gene	0.0145691
ATP6V1H	26993	COAD	Xenium 5K	Common gene	0.0190248
ATP7A	12326	COAD	Xenium 5K	Common gene	0.0118026
ATP7B	50932	COAD	Xenium 5K	Unique gene	0.125545
ATPAF1	21153	COAD	Xenium 5K	Unique gene	0.0210112
ATPSCKMT	17523	COAD	Xenium 5K	Unique gene	0.0238471
ATR	24404	COAD	Xenium 5K	Common gene	0.0182927
ATRX	83887	COAD	Xenium 5K	Common gene	0.0698552
ATXN1	26304	COAD	Xenium 5K	Common gene	0.0334788
ATXN1L	17646	COAD	Xenium 5K	Common gene	0.00939653
ATXN2	59848	COAD	Xenium 5K	Common gene	0.0634106
ATXN2L	182359	COAD	Xenium 5K	Unique gene	0.127155
ATXN3	37732	COAD	Xenium 5K	Common gene	0.0250915
ATXN7L2	2697	COAD	Xenium 5K	Unique gene	0.0047753
AUNIP	3264	COAD	Xenium 5K	Unique gene	0.00902385
AURKA	40859	COAD	Xenium 5K	Common gene	0.11887
AURKB	92891	COAD	Xenium 5K	Common gene	0.208695
AURKC	2067	COAD	Xenium 5K	Unique gene	0.00320571
AVPR1A	1239	COAD	Xenium 5K	Common gene	0.0429278
AVPR1B	157	COAD	Xenium 5K	Common gene	-0.00024543
AVPR2	337	COAD	Xenium 5K	Common gene	0.0119841
AXIN1	79782	COAD	Xenium 5K	Common gene	0.0593645
AXIN2	62899	COAD	Xenium 5K	Common gene	0.177525
AXL	75499	COAD	Xenium 5K	Common gene	0.169352
B3GAT1	976	COAD	Xenium 5K	Unique gene	0.0107634
B4GAT1	33282	COAD	Xenium 5K	Unique gene	0.0475346
BAALC	615	COAD	Xenium 5K	Unique gene	0.0368169
BAAT	662	COAD	Xenium 5K	Unique gene	-0.00101607
BACE1	21305	COAD	Xenium 5K	Common gene	0.0235044
BACE2	43766	COAD	Xenium 5K	Common gene	0.227824
BACH2	1453	COAD	Xenium 5K	Common gene	0.0382923
BAD	2509	COAD	Xenium 5K	Common gene	0.00261057
BAG2	8837	COAD	Xenium 5K	Unique gene	0.0174093
BAG3	21709	COAD	Xenium 5K	Common gene	0.0333872
BAG6	128197	COAD	Xenium 5K	Common gene	0.0852905
BAIAP2	9343	COAD	Xenium 5K	Unique gene	0.0125652
BAK1	24139	COAD	Xenium 5K	Common gene	0.0168359
BANK1	2564	COAD	Xenium 5K	Common gene	0.0395812
BAP1	65274	COAD	Xenium 5K	Common gene	0.0325832
BARD1	15585	COAD	Xenium 5K	Common gene	0.0338973
BARHL2	110	COAD	Xenium 5K	Unique gene	-0.000164764
BARX2	1962	COAD	Xenium 5K	Unique gene	0.0114626
BATF	23491	COAD	Xenium 5K	Common gene	0.160783
BATF3	9408	COAD	Xenium 5K	Common gene	0.0479793
BAX	55717	COAD	Xenium 5K	Common gene	0.0613154
BAZ2B	16131	COAD	Xenium 5K	Unique gene	0.0234744
BBC3	33534	COAD	Xenium 5K	Common gene	0.0941669
BCAM	138802	COAD	Xenium 5K	Common gene	0.273668
BCAN	211	COAD	Xenium 5K	Common gene	0.00417283
BCAR1	8620	COAD	Xenium 5K	Common gene	0.0139978
BCAR3	10448	COAD	Xenium 5K	Common gene	0.0109582
BCAR4	137	COAD	Xenium 5K	Unique gene	0.00688844
BCAS3	25019	COAD	Xenium 5K	Unique gene	0.0324739
BCCIP	93959	COAD	Xenium 5K	Common gene	0.0901114
BCHE	234	COAD	Xenium 5K	Common gene	0.00173748
BCKDK	41969	COAD	Xenium 5K	Common gene	0.0195408
BCL10	14920	COAD	Xenium 5K	Common gene	0.0145443
BCL11A	33704	COAD	Xenium 5K	Common gene	0.100351
BCL11B	7777	COAD	Xenium 5K	Common gene	0.0284546
BCL2	8462	COAD	Xenium 5K	Common gene	0.0147802
BCL2A1	13290	COAD	Xenium 5K	Common gene	0.144134
BCL2L1	118411	COAD	Xenium 5K	Common gene	0.0806127
BCL2L11	12613	COAD	Xenium 5K	Common gene	0.0293582
BCL2L12	20709	COAD	Xenium 5K	Unique gene	0.0294213
BCL2L13	27664	COAD	Xenium 5K	Unique gene	0.0143699
BCL2L2	80507	COAD	Xenium 5K	Common gene	0.0873021
BCL3	71543	COAD	Xenium 5K	Common gene	0.0775423
BCL6	8864	COAD	Xenium 5K	Common gene	0.0175406
BCL6B	5490	COAD	Xenium 5K	Common gene	0.0728946
BCL7B	29023	COAD	Xenium 5K	Unique gene	0.019331
BCL7C	10831	COAD	Xenium 5K	Unique gene	0.00854369
BCOR	36954	COAD	Xenium 5K	Common gene	0.0470913
BCORL1	27720	COAD	Xenium 5K	Unique gene	0.0306988
BCR	79937	COAD	Xenium 5K	Common gene	0.0698471
BDKRB1	2158	COAD	Xenium 5K	Unique gene	0.0486357
BDKRB2	10785	COAD	Xenium 5K	Unique gene	0.0839894
BDNF	1150	COAD	Xenium 5K	Common gene	0.00800668
BEAN1	289	COAD	Xenium 5K	Unique gene	0.0060129
BECN1	91636	COAD	Xenium 5K	Common gene	0.0515765
BEX2	7792	COAD	Xenium 5K	Common gene	0.0242319
BFSP1	2663	COAD	Xenium 5K	Unique gene	0.00467508
BFSP2	412	COAD	Xenium 5K	Unique gene	0.0040516
BHMT	1863	COAD	Xenium 5K	Unique gene	0.00106053
BICRAL	16903	COAD	Xenium 5K	Unique gene	0.0171553
BID	13627	COAD	Xenium 5K	Common gene	0.00895423
BIK	12223	COAD	Xenium 5K	Unique gene	0.0908182
BIRC2	79525	COAD	Xenium 5K	Common gene	0.0522196
BIRC5	132290	COAD	Xenium 5K	Common gene	0.209124
BIRC7	2238	COAD	Xenium 5K	Common gene	0.171402
BLK	1190	COAD	Xenium 5K	Common gene	0.0508506
BLM	6455	COAD	Xenium 5K	Common gene	0.0139711
BLNK	7234	COAD	Xenium 5K	Common gene	0.0125676
BLOC1S2	37245	COAD	Xenium 5K	Unique gene	0.0288809
BLVRA	36026	COAD	Xenium 5K	Common gene	0.0717876
BMI1	57028	COAD	Xenium 5K	Common gene	0.0440288
BMP2	24702	COAD	Xenium 5K	Common gene	0.166089
BMP2K	51117	COAD	Xenium 5K	Common gene	0.0930287
BMP4	51544	COAD	Xenium 5K	Common gene	0.123074
BMP5	7000	COAD	Xenium 5K	Common gene	0.108379
BMP6	5172	COAD	Xenium 5K	Common gene	0.0516775
BMP7	123448	COAD	Xenium 5K	Common gene	0.214104
BMP8A	7878	COAD	Xenium 5K	Common gene	0.0907467
BMP8B	3065	COAD	Xenium 5K	Common gene	0.0101439
BMPER	1499	COAD	Xenium 5K	Unique gene	0.0166897
BMPR1A	40095	COAD	Xenium 5K	Common gene	0.0445181
BMPR1B	229	COAD	Xenium 5K	Common gene	-0.000363032
BMPR2	80035	COAD	Xenium 5K	Common gene	0.0574986
BNC1	165	COAD	Xenium 5K	Common gene	0.005806
BNC2	4600	COAD	Xenium 5K	Unique gene	0.0158394
BNIP3	4227	COAD	Xenium 5K	Common gene	0.0214943
BOLL	769	COAD	Xenium 5K	Unique gene	0.00133424
BRAF	56728	COAD	Xenium 5K	Common gene	0.0569631
BRCA1	24412	COAD	Xenium 5K	Common gene	0.0567008
BRCA2	31624	COAD	Xenium 5K	Common gene	0.0676742
BRD3	56874	COAD	Xenium 5K	Common gene	0.0523208
BRD4	146122	COAD	Xenium 5K	Common gene	0.0683322
BRDT	261	COAD	Xenium 5K	Unique gene	0.00146995
BRI3BP	61699	COAD	Xenium 5K	Unique gene	0.0896415
BRINP1	178	COAD	Xenium 5K	Common gene	0.00244834
BRIP1	31950	COAD	Xenium 5K	Common gene	0.0830745
BRIX1	43013	COAD	Xenium 5K	Unique gene	0.0535518
BRSK2	419	COAD	Xenium 5K	Unique gene	0.00520997
BSDC1	31568	COAD	Xenium 5K	Unique gene	0.0155589
BST1	4979	COAD	Xenium 5K	Common gene	0.0154976
BTAF1	58875	COAD	Xenium 5K	Unique gene	0.0624087
BTBD9	28536	COAD	Xenium 5K	Unique gene	0.0551179
BTK	16517	COAD	Xenium 5K	Common gene	0.0609372
BTLA	1729	COAD	Xenium 5K	Common gene	0.021484
BTN3A1	25450	COAD	Xenium 5K	Common gene	0.035921
BTNL2	114	COAD	Xenium 5K	Unique gene	-0.000182076
BTRC	33537	COAD	Xenium 5K	Common gene	0.0374387
BUB1	32534	COAD	Xenium 5K	Unique gene	0.083237
BUB1B	27377	COAD	Xenium 5K	Unique gene	0.0698282
BVES	2744	COAD	Xenium 5K	Unique gene	0.00848265
C1QBP	251976	COAD	Xenium 5K	Common gene	0.262432
C1QL3	323	COAD	Xenium 5K	Unique gene	0.00706065
C1QTNF1	4966	COAD	Xenium 5K	Common gene	0.0175918
C1QTNF6	63235	COAD	Xenium 5K	Unique gene	0.0918769
C1QTNF9	393	COAD	Xenium 5K	Unique gene	-0.000621302
C1RL	37436	COAD	Xenium 5K	Unique gene	0.0428654
C3AR1	10724	COAD	Xenium 5K	Common gene	0.0706481
C4A	53719	COAD	Xenium 5K	Unique gene	0.15199
C4B	36686	COAD	Xenium 5K	Unique gene	0.14494
C5	10591	COAD	Xenium 5K	Common gene	0.0352947
C5AR1	26466	COAD	Xenium 5K	Common gene	0.133342
C6	499	COAD	Xenium 5K	Common gene	0.00117246
C8B	435	COAD	Xenium 5K	Common gene	0.00379153
C8G	287	COAD	Xenium 5K	Common gene	0.00127093
C9	367	COAD	Xenium 5K	Common gene	0.000757066
CA10	243	COAD	Xenium 5K	Unique gene	0.00347635
CA12	48166	COAD	Xenium 5K	Unique gene	0.361924
CA14	135	COAD	Xenium 5K	Unique gene	-0.000213016
CA4	4956	COAD	Xenium 5K	Unique gene	0.295255
CA9	644	COAD	Xenium 5K	Unique gene	0.0477349
CABCOCO1	850	COAD	Xenium 5K	Unique gene	0.00431355
CABP4	725	COAD	Xenium 5K	Unique gene	0.00220686
CABYR	1711	COAD	Xenium 5K	Unique gene	0.011799
CACNA1B	400	COAD	Xenium 5K	Common gene	0.0113179
CACNA1C	12623	COAD	Xenium 5K	Common gene	0.0421347
CACNA1D	19372	COAD	Xenium 5K	Common gene	0.0691866
CACNA1G	631	COAD	Xenium 5K	Common gene	0.0157633
CACNA1H	19399	COAD	Xenium 5K	Common gene	0.0831998
CACNA2D1	5802	COAD	Xenium 5K	Common gene	0.0194548
CACNG3	140	COAD	Xenium 5K	Common gene	0.00664274
CACNG4	240	COAD	Xenium 5K	Common gene	0.00369721
CACNG5	98	COAD	Xenium 5K	Unique gene	0.00948002
CACUL1	27744	COAD	Xenium 5K	Unique gene	0.0252849
CACYBP	62356	COAD	Xenium 5K	Common gene	0.0645932
CAD	62139	COAD	Xenium 5K	Unique gene	0.0723875
CADM3	565	COAD	Xenium 5K	Unique gene	0.0914769
CADM4	12543	COAD	Xenium 5K	Common gene	0.0252513
CALB1	384	COAD	Xenium 5K	Common gene	0.00067414
CALB2	550	COAD	Xenium 5K	Common gene	0.0513417
CALCA	79	COAD	Xenium 5K	Unique gene	-0.00012763
CALCB	813	COAD	Xenium 5K	Common gene	0.00231452
CALCR	367	COAD	Xenium 5K	Common gene	0.00460209
CALCRL	13703	COAD	Xenium 5K	Common gene	0.186989
CALM3	315195	COAD	Xenium 5K	Common gene	0.254533
CALML3	151	COAD	Xenium 5K	Common gene	-0.000234285
CALR3	151	COAD	Xenium 5K	Unique gene	-0.000235915
CAMK1	31425	COAD	Xenium 5K	Common gene	0.0390914
CAMK2A	334	COAD	Xenium 5K	Common gene	0.000950929
CAMK2B	113	COAD	Xenium 5K	Common gene	-0.00017787
CAMK2D	37903	COAD	Xenium 5K	Common gene	0.0397377
CAMK2G	49246	COAD	Xenium 5K	Common gene	0.0687209
CAMKV	329	COAD	Xenium 5K	Unique gene	-0.000516345
CAMP	313	COAD	Xenium 5K	Common gene	0.00249582
CAMSAP2	18245	COAD	Xenium 5K	Unique gene	0.011682
CAND1	114251	COAD	Xenium 5K	Common gene	0.105507
CANX	261385	COAD	Xenium 5K	Common gene	0.205179
CAPN1	28129	COAD	Xenium 5K	Common gene	0.0178414
CAPN3	3317	COAD	Xenium 5K	Unique gene	0.00571797
CARD10	43187	COAD	Xenium 5K	Unique gene	0.0731792
CARD11	18001	COAD	Xenium 5K	Common gene	0.0456664
CARD14	3857	COAD	Xenium 5K	Unique gene	0.0214516
CARD8	22170	COAD	Xenium 5K	Common gene	0.0215672
CARD9	2056	COAD	Xenium 5K	Common gene	0.00299302
CARF	12638	COAD	Xenium 5K	Unique gene	0.0153815
CARM1	44863	COAD	Xenium 5K	Common gene	0.0399141
CARTPT	290	COAD	Xenium 5K	Common gene	0.0848855
CASC8	332	COAD	Xenium 5K	Unique gene	0.00646816
CASK	72780	COAD	Xenium 5K	Unique gene	0.109581
CASP1	54686	COAD	Xenium 5K	Common gene	0.077432
CASP10	36507	COAD	Xenium 5K	Common gene	0.0509497
CASP2	53605	COAD	Xenium 5K	Unique gene	0.0515806
CASP3	82287	COAD	Xenium 5K	Common gene	0.0949418
CASP6	48789	COAD	Xenium 5K	Unique gene	0.0780078
CASP7	32379	COAD	Xenium 5K	Common gene	0.0358825
CASP8	35468	COAD	Xenium 5K	Common gene	0.0260049
CASP8AP2	21767	COAD	Xenium 5K	Unique gene	0.0255674
CASP9	11835	COAD	Xenium 5K	Common gene	0.00876123
CASQ2	245	COAD	Xenium 5K	Unique gene	0.0315072
CASR	682	COAD	Xenium 5K	Common gene	0.0168757
CASS4	10954	COAD	Xenium 5K	Unique gene	0.0463052
CASZ1	17803	COAD	Xenium 5K	Unique gene	0.0319006
CAT	46926	COAD	Xenium 5K	Common gene	0.0276225
CATSPER2	4771	COAD	Xenium 5K	Unique gene	0.0230704
CAV2	17930	COAD	Xenium 5K	Common gene	0.0546609
CAVIN2	16202	COAD	Xenium 5K	Common gene	0.0844519
CAVIN3	35366	COAD	Xenium 5K	Unique gene	0.0869548
CBARP	1684	COAD	Xenium 5K	Unique gene	0.00904902
CBFB	53783	COAD	Xenium 5K	Common gene	0.0433917
CBL	25993	COAD	Xenium 5K	Common gene	0.0148052
CBLB	24080	COAD	Xenium 5K	Common gene	0.0215438
CBLIF	376	COAD	Xenium 5K	Unique gene	0.0071663
CBLN1	253	COAD	Xenium 5K	Unique gene	0.00528393
CBLN3	2708	COAD	Xenium 5K	Unique gene	0.00691995
CBLN4	317	COAD	Xenium 5K	Unique gene	0.00104322
CBR1	10802	COAD	Xenium 5K	Common gene	0.01144
CBS	1703	COAD	Xenium 5K	Unique gene	0.00166914
CBSL	2853	COAD	Xenium 5K	Unique gene	0.00983139
CBWD2	74872	COAD	Xenium 5K	Unique gene	0.0656958
CBX1	46837	COAD	Xenium 5K	Unique gene	0.0421761
CBX3	131864	COAD	Xenium 5K	Unique gene	0.134009
CBX5	103507	COAD	Xenium 5K	Unique gene	0.141959
CBX7	28837	COAD	Xenium 5K	Unique gene	0.027166
CC2D1A	28254	COAD	Xenium 5K	Unique gene	0.0290676
CCAR2	142087	COAD	Xenium 5K	Unique gene	0.101342
CCAT2	766	COAD	Xenium 5K	Unique gene	0.00381513
CCBE1	250	COAD	Xenium 5K	Common gene	0.0104493
CCDC102B	4267	COAD	Xenium 5K	Unique gene	0.0450269
CCDC103	1860	COAD	Xenium 5K	Unique gene	0.00366784
CCDC113	2006	COAD	Xenium 5K	Unique gene	0.00767736
CCDC124	37133	COAD	Xenium 5K	Unique gene	0.0245548
CCDC136	3775	COAD	Xenium 5K	Unique gene	0.00475565
CCDC137	34225	COAD	Xenium 5K	Unique gene	0.0311485
CCDC14	31001	COAD	Xenium 5K	Unique gene	0.0606652
CCDC141	962	COAD	Xenium 5K	Unique gene	0.0105776
CCDC170	2065	COAD	Xenium 5K	Unique gene	0.00956442
CCDC27	96	COAD	Xenium 5K	Unique gene	-0.000153004
CCDC33	226	COAD	Xenium 5K	Unique gene	0.00179366
CCDC43	34430	COAD	Xenium 5K	Unique gene	0.0234946
CCDC50	75077	COAD	Xenium 5K	Common gene	0.0597044
CCDC51	16132	COAD	Xenium 5K	Unique gene	0.0301724
CCDC57	8844	COAD	Xenium 5K	Unique gene	0.013333
CCDC6	75434	COAD	Xenium 5K	Unique gene	0.0459717
CCDC61	7074	COAD	Xenium 5K	Unique gene	0.00383492
CCDC62	583	COAD	Xenium 5K	Unique gene	0.00325799
CCDC7	13877	COAD	Xenium 5K	Unique gene	0.0171378
CCDC77	12564	COAD	Xenium 5K	Unique gene	0.013738
CCDC80	27386	COAD	Xenium 5K	Common gene	0.113098
CCDC86	17262	COAD	Xenium 5K	Unique gene	0.0233635
CCDC9	75516	COAD	Xenium 5K	Unique gene	0.0357509
CCDC91	26099	COAD	Xenium 5K	Unique gene	0.0175338
CCK	126	COAD	Xenium 5K	Common gene	0.00377058
CCKAR	114	COAD	Xenium 5K	Common gene	-0.00018036
CCKBR	501	COAD	Xenium 5K	Common gene	0.00306853
CCL1	169	COAD	Xenium 5K	Common gene	0.0211316
CCL11	27784	COAD	Xenium 5K	Common gene	0.241921
CCL13	5520	COAD	Xenium 5K	Common gene	0.202015
CCL14	2244	COAD	Xenium 5K	Common gene	0.0580243
CCL15	12271	COAD	Xenium 5K	Common gene	0.0306836
CCL16	594	COAD	Xenium 5K	Common gene	0.00398397
CCL17	1508	COAD	Xenium 5K	Common gene	0.308561
CCL18	1596	COAD	Xenium 5K	Common gene	0.130749
CCL19	2772	COAD	Xenium 5K	Common gene	0.323268
CCL20	107989	COAD	Xenium 5K	Common gene	0.493572
CCL22	10761	COAD	Xenium 5K	Common gene	0.41442
CCL23	240	COAD	Xenium 5K	Common gene	0.00740749
CCL24	33406	COAD	Xenium 5K	Common gene	0.284179
CCL25	1085	COAD	Xenium 5K	Common gene	0.00322528
CCL26	566	COAD	Xenium 5K	Common gene	0.0184839
CCL27	253	COAD	Xenium 5K	Common gene	0.00512916
CCL28	13229	COAD	Xenium 5K	Common gene	0.243162
CCL7	434	COAD	Xenium 5K	Common gene	0.0493756
CCL8	4673	COAD	Xenium 5K	Common gene	0.193591
CCN1	144211	COAD	Xenium 5K	Common gene	0.301972
CCN2	104261	COAD	Xenium 5K	Common gene	0.270026
CCN3	2241	COAD	Xenium 5K	Unique gene	0.0570456
CCN4	22678	COAD	Xenium 5K	Unique gene	0.108116
CCN5	143	COAD	Xenium 5K	Unique gene	0.00314104
CCNA1	214	COAD	Xenium 5K	Common gene	-0.000335083
CCNA2	69069	COAD	Xenium 5K	Common gene	0.174948
CCNB1	132331	COAD	Xenium 5K	Common gene	0.282376
CCNB2	32281	COAD	Xenium 5K	Common gene	0.0855834
CCNB3	442	COAD	Xenium 5K	Common gene	0.00154927
CCND1	72047	COAD	Xenium 5K	Common gene	0.108513
CCND2	255468	COAD	Xenium 5K	Common gene	0.291949
CCND3	7208	COAD	Xenium 5K	Common gene	0.0110323
CCNDBP1	38762	COAD	Xenium 5K	Unique gene	0.0162034
CCNE1	22245	COAD	Xenium 5K	Common gene	0.0620563
CCNO	479	COAD	Xenium 5K	Common gene	0.0104778
CCNT1	22571	COAD	Xenium 5K	Common gene	0.0245171
CCNY	76617	COAD	Xenium 5K	Unique gene	0.0411551
CCR1	14792	COAD	Xenium 5K	Common gene	0.0626425
CCR2	3687	COAD	Xenium 5K	Common gene	0.0567318
CCR3	303	COAD	Xenium 5K	Common gene	0.00795087
CCR4	9986	COAD	Xenium 5K	Common gene	0.104555
CCR5	4965	COAD	Xenium 5K	Common gene	0.037808
CCR6	12807	COAD	Xenium 5K	Common gene	0.0629805
CCR7	1484	COAD	Xenium 5K	Common gene	0.119535
CCR8	1424	COAD	Xenium 5K	Unique gene	0.0595852
CCR9	203	COAD	Xenium 5K	Common gene	0.00680734
CCRL2	4813	COAD	Xenium 5K	Common gene	0.0117155
CCT2	217320	COAD	Xenium 5K	Common gene	0.200655
CCT3	399411	COAD	Xenium 5K	Unique gene	0.286485
CCT5	297766	COAD	Xenium 5K	Unique gene	0.257163
CCT6A	211846	COAD	Xenium 5K	Common gene	0.180054
CCT7	276893	COAD	Xenium 5K	Unique gene	0.237458
CCT8	165393	COAD	Xenium 5K	Common gene	0.0868055
CD101	1923	COAD	Xenium 5K	Unique gene	0.00864421
CD109	8214	COAD	Xenium 5K	Common gene	0.0538921
CD14	198511	COAD	Xenium 5K	Common gene	0.300252
CD151	82416	COAD	Xenium 5K	Common gene	0.0695353
CD160	351	COAD	Xenium 5K	Common gene	0.0102131
CD163	21806	COAD	Xenium 5K	Common gene	0.135441
CD177	655	COAD	Xenium 5K	Unique gene	0.0479553
CD180	2062	COAD	Xenium 5K	Common gene	0.014897
CD19	12486	COAD	Xenium 5K	Common gene	0.168418
CD1A	1435	COAD	Xenium 5K	Common gene	0.114142
CD1B	446	COAD	Xenium 5K	Common gene	0.0494589
CD1C	1614	COAD	Xenium 5K	Common gene	0.092235
CD1D	11340	COAD	Xenium 5K	Common gene	0.0580526
CD1E	1238	COAD	Xenium 5K	Common gene	0.0698505
CD2	33299	COAD	Xenium 5K	Common gene	0.150259
CD200	8638	COAD	Xenium 5K	Common gene	0.0871488
CD207	2448	COAD	Xenium 5K	Common gene	0.0662055
CD209	15379	COAD	Xenium 5K	Common gene	0.118192
CD22	2437	COAD	Xenium 5K	Common gene	0.193702
CD226	1133	COAD	Xenium 5K	Common gene	0.0119383
CD244	1736	COAD	Xenium 5K	Common gene	0.0101199
CD247	27451	COAD	Xenium 5K	Common gene	0.129543
CD248	20299	COAD	Xenium 5K	Unique gene	0.118255
CD27	19625	COAD	Xenium 5K	Common gene	0.124789
CD274	5796	COAD	Xenium 5K	Common gene	0.0689751
CD276	51510	COAD	Xenium 5K	Common gene	0.04672
CD28	9467	COAD	Xenium 5K	Common gene	0.0649674
CD2AP	77819	COAD	Xenium 5K	Unique gene	0.0809068
CD2BP2	35177	COAD	Xenium 5K	Unique gene	0.0167017
CD300A	25850	COAD	Xenium 5K	Common gene	0.126444
CD300C	2574	COAD	Xenium 5K	Unique gene	0.0219907
CD300E	3266	COAD	Xenium 5K	Common gene	0.117771
CD302	27470	COAD	Xenium 5K	Unique gene	0.0320649
CD320	2292	COAD	Xenium 5K	Common gene	0.00179055
CD33	1681	COAD	Xenium 5K	Common gene	0.011382
CD34	26819	COAD	Xenium 5K	Common gene	0.257294
CD36	4031	COAD	Xenium 5K	Common gene	0.0729043
CD38	30661	COAD	Xenium 5K	Common gene	0.150715
CD3E	97982	COAD	Xenium 5K	Common gene	0.244857
CD3EAP	8736	COAD	Xenium 5K	Unique gene	0.0186866
CD3G	13017	COAD	Xenium 5K	Common gene	0.0837839
CD4	91369	COAD	Xenium 5K	Common gene	0.220608
CD40	6122	COAD	Xenium 5K	Common gene	0.0415839
CD40LG	5068	COAD	Xenium 5K	Common gene	0.0588045
CD44	130225	COAD	Xenium 5K	Common gene	0.215615
CD46	171042	COAD	Xenium 5K	Common gene	0.214554
CD47	101441	COAD	Xenium 5K	Common gene	0.101866
CD5	16239	COAD	Xenium 5K	Common gene	0.0982665
CD55	87117	COAD	Xenium 5K	Common gene	0.390793
CD58	29271	COAD	Xenium 5K	Common gene	0.0375215
CD59	52899	COAD	Xenium 5K	Common gene	0.0666748
CD5L	133	COAD	Xenium 5K	Common gene	0.0033984
CD6	19435	COAD	Xenium 5K	Common gene	0.093582
CD68	112143	COAD	Xenium 5K	Common gene	0.17535
CD7	9329	COAD	Xenium 5K	Common gene	0.0750176
CD70	5205	COAD	Xenium 5K	Common gene	0.0811689
CD72	2995	COAD	Xenium 5K	Common gene	0.0245178
CD79A	55925	COAD	Xenium 5K	Common gene	0.321078
CD79B	6208	COAD	Xenium 5K	Common gene	0.0575137
CD80	3652	COAD	Xenium 5K	Common gene	0.0415097
CD82	43494	COAD	Xenium 5K	Common gene	0.0933151
CD83	34395	COAD	Xenium 5K	Common gene	0.154057
CD84	8165	COAD	Xenium 5K	Common gene	0.047172
CD86	6555	COAD	Xenium 5K	Common gene	0.044399
CD8A	37899	COAD	Xenium 5K	Common gene	0.200733
CD8B	3720	COAD	Xenium 5K	Common gene	0.038002
CD93	16684	COAD	Xenium 5K	Common gene	0.113111
CD96	16651	COAD	Xenium 5K	Common gene	0.0814001
CD99	251224	COAD	Xenium 5K	Common gene	0.102856
CDA	2514	COAD	Xenium 5K	Common gene	0.0519629
CDAN1	16176	COAD	Xenium 5K	Unique gene	0.028597
CDC123	85310	COAD	Xenium 5K	Unique gene	0.0653238
CDC14A	13091	COAD	Xenium 5K	Common gene	0.0135143
CDC20	86820	COAD	Xenium 5K	Common gene	0.209421
CDC25A	30210	COAD	Xenium 5K	Common gene	0.077426
CDC25C	17575	COAD	Xenium 5K	Common gene	0.0633732
CDC27	38260	COAD	Xenium 5K	Common gene	0.0417684
CDC34	92546	COAD	Xenium 5K	Common gene	0.0704517
CDC37	133259	COAD	Xenium 5K	Common gene	0.0681768
CDC42	129970	COAD	Xenium 5K	Unique gene	0.0750461
CDC42BPG	37986	COAD	Xenium 5K	Unique gene	0.0871963
CDC6	41088	COAD	Xenium 5K	Common gene	0.0892452
CDC73	51421	COAD	Xenium 5K	Common gene	0.0334392
CDCA2	43720	COAD	Xenium 5K	Unique gene	0.115246
CDCA3	42882	COAD	Xenium 5K	Unique gene	0.113185
CDCA7L	21066	COAD	Xenium 5K	Unique gene	0.0361238
CDCP1	21443	COAD	Xenium 5K	Unique gene	0.0369062
CDH1	373818	COAD	Xenium 5K	Common gene	0.454153
CDH11	83343	COAD	Xenium 5K	Common gene	0.234552
CDH13	9031	COAD	Xenium 5K	Common gene	0.0742624
CDH16	690	COAD	Xenium 5K	Unique gene	0.0168058
CDH2	2346	COAD	Xenium 5K	Common gene	0.0427837
CDH22	201	COAD	Xenium 5K	Unique gene	0.00210519
CDH23	833	COAD	Xenium 5K	Unique gene	0.00599562
CDH3	11176	COAD	Xenium 5K	Common gene	0.081613
CDH5	10979	COAD	Xenium 5K	Common gene	0.165584
CDH6	6729	COAD	Xenium 5K	Unique gene	0.0928076
CDH7	1289	COAD	Xenium 5K	Unique gene	0.0045828
CDHR1	1856	COAD	Xenium 5K	Unique gene	0.0477861
CDHR2	14692	COAD	Xenium 5K	Unique gene	0.128953
CDK1	32613	COAD	Xenium 5K	Common gene	0.09974
CDK10	72654	COAD	Xenium 5K	Common gene	0.0945342
CDK14	10456	COAD	Xenium 5K	Unique gene	0.0318703
CDK16	102206	COAD	Xenium 5K	Common gene	0.0721401
CDK17	29913	COAD	Xenium 5K	Common gene	0.0263853
CDK18	29297	COAD	Xenium 5K	Unique gene	0.0466136
CDK2	35009	COAD	Xenium 5K	Common gene	0.0523155
CDK3	10728	COAD	Xenium 5K	Unique gene	0.0215383
CDK4	152775	COAD	Xenium 5K	Common gene	0.19958
CDK5	10027	COAD	Xenium 5K	Common gene	0.0063594
CDK5RAP1	45160	COAD	Xenium 5K	Unique gene	0.0467104
CDK6	42433	COAD	Xenium 5K	Common gene	0.0314699
CDK7	41487	COAD	Xenium 5K	Common gene	0.0461516
CDK8	29693	COAD	Xenium 5K	Common gene	0.0352575
CDK9	30574	COAD	Xenium 5K	Common gene	0.0164782
CDKAL1	47546	COAD	Xenium 5K	Unique gene	0.0630292
CDKL1	1304	COAD	Xenium 5K	Unique gene	0.00390027
CDKL3	1461	COAD	Xenium 5K	Unique gene	0.00443361
CDKN1A	218536	COAD	Xenium 5K	Common gene	0.310004
CDKN1B	142716	COAD	Xenium 5K	Common gene	0.109643
CDKN1C	8068	COAD	Xenium 5K	Common gene	0.0232822
CDKN2A	5093	COAD	Xenium 5K	Common gene	0.0271453
CDKN2AIP	23266	COAD	Xenium 5K	Unique gene	0.0271553
CDKN2B	15454	COAD	Xenium 5K	Common gene	0.10908
CDKN3	25433	COAD	Xenium 5K	Common gene	0.0787542
CDR2L	22222	COAD	Xenium 5K	Unique gene	0.0425907
CDSN	96	COAD	Xenium 5K	Unique gene	-0.000147389
CDV3	95072	COAD	Xenium 5K	Unique gene	0.0474785
CDX1	218453	COAD	Xenium 5K	Unique gene	0.296156
CDX2	136308	COAD	Xenium 5K	Common gene	0.229006
CEACAM1	8323	COAD	Xenium 5K	Common gene	0.2423
CEACAM3	1379	COAD	Xenium 5K	Unique gene	0.0146669
CEACAM8	328	COAD	Xenium 5K	Common gene	-0.000502895
CEBPA	114440	COAD	Xenium 5K	Common gene	0.2126
CELSR1	20471	COAD	Xenium 5K	Common gene	0.0490507
CELSR2	15030	COAD	Xenium 5K	Common gene	0.0279189
CELSR3	9019	COAD	Xenium 5K	Unique gene	0.0278672
CEMIP2	44372	COAD	Xenium 5K	Common gene	0.0778253
CENPA	17073	COAD	Xenium 5K	Unique gene	0.0706314
CENPB	49193	COAD	Xenium 5K	Unique gene	0.0443103
CENPF	53622	COAD	Xenium 5K	Common gene	0.139978
CENPV	72001	COAD	Xenium 5K	Unique gene	0.136938
CEP112	14479	COAD	Xenium 5K	Unique gene	0.0203165
CEP128	13051	COAD	Xenium 5K	Unique gene	0.0382244
CEP170	21396	COAD	Xenium 5K	Unique gene	0.0450705
CEP19	3596	COAD	Xenium 5K	Unique gene	0.00342694
CEP44	11974	COAD	Xenium 5K	Unique gene	0.0170887
CEP55	29470	COAD	Xenium 5K	Common gene	0.0609379
CEP85	20297	COAD	Xenium 5K	Unique gene	0.0243043
CES1	20765	COAD	Xenium 5K	Unique gene	0.0722597
CETP	1074	COAD	Xenium 5K	Common gene	0.0211832
CFAP20	25249	COAD	Xenium 5K	Unique gene	0.0289196
CFAP43	1682	COAD	Xenium 5K	Unique gene	0.0106755
CFAP46	366	COAD	Xenium 5K	Unique gene	0.0047353
CFAP47	184	COAD	Xenium 5K	Unique gene	0.00230278
CFB	236109	COAD	Xenium 5K	Common gene	0.470481
CFC1	802	COAD	Xenium 5K	Unique gene	0.00497922
CFDP1	56556	COAD	Xenium 5K	Unique gene	0.0531026
CFH	31616	COAD	Xenium 5K	Common gene	0.106045
CFHR1	6712	COAD	Xenium 5K	Unique gene	0.0186413
CFL2	11860	COAD	Xenium 5K	Common gene	0.0136167
CFLAR	113116	COAD	Xenium 5K	Common gene	0.0721989
CFP	4656	COAD	Xenium 5K	Common gene	0.0529765
CFTR	8320	COAD	Xenium 5K	Unique gene	0.136675
CGAS	13088	COAD	Xenium 5K	Common gene	0.0307363
CGB3	269	COAD	Xenium 5K	Unique gene	0.00856017
CGNL1	12132	COAD	Xenium 5K	Unique gene	0.0293702
CGRRF1	13320	COAD	Xenium 5K	Unique gene	0.0118272
CH25H	11923	COAD	Xenium 5K	Common gene	0.0899033
CHAD	238	COAD	Xenium 5K	Common gene	-0.000356341
CHAF1A	60703	COAD	Xenium 5K	Unique gene	0.111439
CHAMP1	35800	COAD	Xenium 5K	Unique gene	0.0459023
CHD3	168608	COAD	Xenium 5K	Common gene	0.102713
CHD5	387	COAD	Xenium 5K	Unique gene	0.0068991
CHD7	35271	COAD	Xenium 5K	Unique gene	0.0652608
CHEK1	68830	COAD	Xenium 5K	Common gene	0.128551
CHEK2	30690	COAD	Xenium 5K	Common gene	0.0556124
CHFR	37414	COAD	Xenium 5K	Unique gene	0.0246565
CHIT1	145	COAD	Xenium 5K	Common gene	-0.000227052
CHKA	48038	COAD	Xenium 5K	Common gene	0.112351
CHODL	1007	COAD	Xenium 5K	Unique gene	0.0712862
CHRAC1	16326	COAD	Xenium 5K	Unique gene	0.0226591
CHRDL2	4733	COAD	Xenium 5K	Unique gene	0.125941
CHRM1	421	COAD	Xenium 5K	Common gene	0.00163177
CHRM2	194	COAD	Xenium 5K	Common gene	0.00952268
CHRM3	2184	COAD	Xenium 5K	Common gene	0.00738188
CHRM4	273	COAD	Xenium 5K	Unique gene	0.00808291
CHRM5	251	COAD	Xenium 5K	Common gene	-0.000385127
CHRNA2	239	COAD	Xenium 5K	Unique gene	0.00374508
CHRNA3	983	COAD	Xenium 5K	Unique gene	0.0309736
CHRNA4	134	COAD	Xenium 5K	Common gene	0.00347092
CHRNA5	5888	COAD	Xenium 5K	Unique gene	0.0214396
CHRNA6	418	COAD	Xenium 5K	Unique gene	0.00740416
CHRNA7	11167	COAD	Xenium 5K	Common gene	0.057899
CHRNB1	14636	COAD	Xenium 5K	Unique gene	0.0236836
CHRNB2	300	COAD	Xenium 5K	Unique gene	0.00114784
CHRNB3	103	COAD	Xenium 5K	Unique gene	-0.000159493
CHRNB4	247	COAD	Xenium 5K	Unique gene	0.00346496
CHST8	97	COAD	Xenium 5K	Unique gene	-0.000141834
CHUK	19264	COAD	Xenium 5K	Common gene	0.0160417
CIDEC	3126	COAD	Xenium 5K	Unique gene	0.0182247
CIITA	22360	COAD	Xenium 5K	Common gene	0.110808
CILP2	501	COAD	Xenium 5K	Unique gene	0.00490811
CINP	34528	COAD	Xenium 5K	Unique gene	0.0181947
CIP2A	34622	COAD	Xenium 5K	Unique gene	0.0709403
CISD2	22593	COAD	Xenium 5K	Unique gene	0.0155373
CKAP2	75495	COAD	Xenium 5K	Unique gene	0.129176
CKAP4	197879	COAD	Xenium 5K	Common gene	0.118882
CKAP5	113101	COAD	Xenium 5K	Common gene	0.140843
CKS2	51263	COAD	Xenium 5K	Unique gene	0.111738
CLCN3	63287	COAD	Xenium 5K	Unique gene	0.0756854
CLCN4	2293	COAD	Xenium 5K	Unique gene	0.0115339
CLCN5	14340	COAD	Xenium 5K	Unique gene	0.0339423
CLDN1	63665	COAD	Xenium 5K	Common gene	0.151465
CLDN18	262	COAD	Xenium 5K	Unique gene	0.00497621
CLDN5	11388	COAD	Xenium 5K	Common gene	0.281326
CLDN7	141084	COAD	Xenium 5K	Common gene	0.232628
CLEC10A	5412	COAD	Xenium 5K	Common gene	0.134655
CLEC12A	2931	COAD	Xenium 5K	Common gene	0.0333508
CLEC14A	10585	COAD	Xenium 5K	Common gene	0.207586
CLEC16A	15044	COAD	Xenium 5K	Unique gene	0.0108022
CLEC2A	222	COAD	Xenium 5K	Unique gene	0.00641333
CLEC4A	18263	COAD	Xenium 5K	Common gene	0.0828608
CLEC4C	352	COAD	Xenium 5K	Common gene	0.0833871
CLEC4D	651	COAD	Xenium 5K	Common gene	0.0049584
CLEC4M	3135	COAD	Xenium 5K	Unique gene	0.0280882
CLEC5A	2769	COAD	Xenium 5K	Common gene	0.0915822
CLEC6A	434	COAD	Xenium 5K	Common gene	0.0131013
CLEC7A	7881	COAD	Xenium 5K	Common gene	0.0496494
CLEC9A	1095	COAD	Xenium 5K	Common gene	0.144303
CLGN	2759	COAD	Xenium 5K	Unique gene	0.011282
CLIC3	6847	COAD	Xenium 5K	Unique gene	0.0215461
CLIC4	91755	COAD	Xenium 5K	Common gene	0.141657
CLIC6	4010	COAD	Xenium 5K	Unique gene	0.0149697
CLK2	77889	COAD	Xenium 5K	Unique gene	0.0845549
CLK3	44574	COAD	Xenium 5K	Unique gene	0.0279392
CLK4	15905	COAD	Xenium 5K	Unique gene	0.0191535
CLN3	16893	COAD	Xenium 5K	Common gene	0.0208629
CLN5	24301	COAD	Xenium 5K	Common gene	0.0333104
CLNK	1002	COAD	Xenium 5K	Unique gene	0.0688578
CLOCK	20649	COAD	Xenium 5K	Common gene	0.0132172
CLPTM1L	176286	COAD	Xenium 5K	Unique gene	0.137565
CLPX	77080	COAD	Xenium 5K	Unique gene	0.0520654
CLSTN1	72987	COAD	Xenium 5K	Common gene	0.050494
CLSTN3	17794	COAD	Xenium 5K	Unique gene	0.0198929
CLTC	334805	COAD	Xenium 5K	Common gene	0.151277
CMA1	213	COAD	Xenium 5K	Common gene	0.0762618
CMKLR1	8444	COAD	Xenium 5K	Common gene	0.0462937
CMSS1	26953	COAD	Xenium 5K	Unique gene	0.0426503
CMTM5	28	COAD	Xenium 5K	Unique gene	-4.43902e-05
CMTM8	29317	COAD	Xenium 5K	Unique gene	0.0611471
CMYA5	494	COAD	Xenium 5K	Unique gene	0.00214451
CNDP1	566	COAD	Xenium 5K	Unique gene	0.00342988
CNGB1	141	COAD	Xenium 5K	Unique gene	-0.000224765
CNGB3	760	COAD	Xenium 5K	Unique gene	0.00371501
CNIH4	21742	COAD	Xenium 5K	Common gene	0.0315414
CNKSR3	10434	COAD	Xenium 5K	Unique gene	0.0179635
CNMD	237	COAD	Xenium 5K	Unique gene	0.00368926
CNNM1	957	COAD	Xenium 5K	Unique gene	0.00252707
CNNM3	53165	COAD	Xenium 5K	Unique gene	0.0684413
CNOT1	162155	COAD	Xenium 5K	Unique gene	0.170359
CNP	50691	COAD	Xenium 5K	Common gene	0.0332029
CNR1	447	COAD	Xenium 5K	Common gene	0.0162009
CNR2	426	COAD	Xenium 5K	Common gene	0.0353761
CNRIP1	12007	COAD	Xenium 5K	Unique gene	0.049128
CNST	16689	COAD	Xenium 5K	Common gene	0.0127511
CNTF	2052	COAD	Xenium 5K	Unique gene	0.00110147
CNTLN	3208	COAD	Xenium 5K	Unique gene	0.00916695
CNTN2	228	COAD	Xenium 5K	Common gene	0.00386017
CNTN6	302	COAD	Xenium 5K	Unique gene	-0.000451701
CNTNAP1	12750	COAD	Xenium 5K	Unique gene	0.0335546
CNTNAP3	2011	COAD	Xenium 5K	Unique gene	0.0147658
CNTNAP4	454	COAD	Xenium 5K	Unique gene	0.00557833
CNTROB	45247	COAD	Xenium 5K	Unique gene	0.0604305
COASY	58667	COAD	Xenium 5K	Unique gene	0.0535893
COBLL1	34225	COAD	Xenium 5K	Common gene	0.060319
COCH	8485	COAD	Xenium 5K	Unique gene	0.062831
COIL	30318	COAD	Xenium 5K	Unique gene	0.0374853
COL10A1	12067	COAD	Xenium 5K	Unique gene	0.215945
COL11A1	41411	COAD	Xenium 5K	Common gene	0.242697
COL17A1	9564	COAD	Xenium 5K	Common gene	0.200724
COL18A1	112928	COAD	Xenium 5K	Common gene	0.295126
COL23A1	3075	COAD	Xenium 5K	Unique gene	0.0338529
COL25A1	222	COAD	Xenium 5K	Unique gene	-0.00035127
COL2A1	687246	COAD	Xenium 5K	Common gene	0.65302
COL4A1	775754	COAD	Xenium 5K	Common gene	0.458668
COL4A2	207370	COAD	Xenium 5K	Common gene	0.35099
COL4A3	716	COAD	Xenium 5K	Common gene	0.00366865
COL4A4	3205	COAD	Xenium 5K	Common gene	0.0226099
COL4A5	13171	COAD	Xenium 5K	Common gene	0.15489
COL5A1	587827	COAD	Xenium 5K	Common gene	0.411294
COL5A2	322311	COAD	Xenium 5K	Common gene	0.353523
COL7A1	41616	COAD	Xenium 5K	Common gene	0.150718
COLEC12	5706	COAD	Xenium 5K	Common gene	0.0635099
COLQ	1999	COAD	Xenium 5K	Unique gene	0.0027025
COMP	37364	COAD	Xenium 5K	Common gene	0.269926
COMT	189296	COAD	Xenium 5K	Common gene	0.174041
COPS5	71462	COAD	Xenium 5K	Common gene	0.0727106
COQ8A	42333	COAD	Xenium 5K	Unique gene	0.0613618
CORIN	11257	COAD	Xenium 5K	Unique gene	0.154258
CORO1B	47300	COAD	Xenium 5K	Unique gene	0.0343086
CORO1C	97044	COAD	Xenium 5K	Common gene	0.0551582
CORT	692	COAD	Xenium 5K	Common gene	0.0003396
CP	2073	COAD	Xenium 5K	Unique gene	0.0170727
CPA4	235	COAD	Xenium 5K	Unique gene	0.00568018
CPA5	98	COAD	Xenium 5K	Unique gene	0.00449351
CPA6	970	COAD	Xenium 5K	Unique gene	0.00983349
CPB2	2392	COAD	Xenium 5K	Common gene	0.00378214
CPEB1	739	COAD	Xenium 5K	Unique gene	0.0116904
CPEB2	11934	COAD	Xenium 5K	Common gene	0.0111372
CPEB3	8920	COAD	Xenium 5K	Unique gene	0.00515882
CPLX3	169	COAD	Xenium 5K	Unique gene	-0.000268911
CPNE9	204	COAD	Xenium 5K	Unique gene	0.00208952
CPS1	33124	COAD	Xenium 5K	Unique gene	0.149156
CPSF6	222782	COAD	Xenium 5K	Unique gene	0.196626
CPT1A	68384	COAD	Xenium 5K	Common gene	0.0879266
CPVL	25133	COAD	Xenium 5K	Common gene	0.0751413
CPXM2	2048	COAD	Xenium 5K	Unique gene	0.0311989
CPZ	6979	COAD	Xenium 5K	Unique gene	0.0418114
CR1	5356	COAD	Xenium 5K	Common gene	0.0507908
CR2	1360	COAD	Xenium 5K	Common gene	0.124747
CRB2	1469	COAD	Xenium 5K	Unique gene	0.00604238
CREB1	65355	COAD	Xenium 5K	Common gene	0.0432964
CREB3	56262	COAD	Xenium 5K	Common gene	0.02344
CREB5	1737	COAD	Xenium 5K	Common gene	0.011327
CREBBP	124731	COAD	Xenium 5K	Common gene	0.0854918
CREG1	121893	COAD	Xenium 5K	Common gene	0.117948
CREG2	392	COAD	Xenium 5K	Unique gene	0.00669774
CRH	201	COAD	Xenium 5K	Common gene	-0.000317435
CRHR1	202	COAD	Xenium 5K	Common gene	0.00211527
CRHR2	469	COAD	Xenium 5K	Common gene	0.00444076
CRIPT	15822	COAD	Xenium 5K	Unique gene	0.0175973
CRK	58974	COAD	Xenium 5K	Common gene	0.036116
CRKL	47532	COAD	Xenium 5K	Common gene	0.0627334
CRNDE	37169	COAD	Xenium 5K	Unique gene	0.181354
CRNN	125	COAD	Xenium 5K	Unique gene	-0.000195599
CRTAC1	186	COAD	Xenium 5K	Unique gene	0.00973723
CRTAM	1113	COAD	Xenium 5K	Common gene	0.0374311
CRY2	22827	COAD	Xenium 5K	Unique gene	0.0245659
CRYAA	129	COAD	Xenium 5K	Unique gene	0.00351053
CRYBB3	606	COAD	Xenium 5K	Unique gene	0.00674818
CRYBG1	34210	COAD	Xenium 5K	Common gene	0.0464118
CRYBG3	23532	COAD	Xenium 5K	Unique gene	0.0245697
CRYGC	96	COAD	Xenium 5K	Unique gene	-0.000150268
CRYGS	5367	COAD	Xenium 5K	Unique gene	0.0106352
CRYZ	55571	COAD	Xenium 5K	Unique gene	0.0594661
CRYZL1	18212	COAD	Xenium 5K	Unique gene	0.0151083
CSE1L	86948	COAD	Xenium 5K	Unique gene	0.132126
CSF1	33403	COAD	Xenium 5K	Common gene	0.123218
CSF1R	30411	COAD	Xenium 5K	Common gene	0.155043
CSF2	1390	COAD	Xenium 5K	Common gene	0.180535
CSF2RA	11629	COAD	Xenium 5K	Common gene	0.071353
CSF2RB	18150	COAD	Xenium 5K	Common gene	0.0723902
CSF3	5743	COAD	Xenium 5K	Common gene	0.325807
CSF3R	16843	COAD	Xenium 5K	Common gene	0.125083
CSK	129936	COAD	Xenium 5K	Common gene	0.0888038
CSNK1A1	77598	COAD	Xenium 5K	Common gene	0.0580987
CSNK1A1L	198	COAD	Xenium 5K	Unique gene	0.00451387
CSNK1E	74853	COAD	Xenium 5K	Common gene	0.0417279
CSNK1G1	27014	COAD	Xenium 5K	Unique gene	0.0262174
CSNK2A1	170874	COAD	Xenium 5K	Common gene	0.162143
CSNK2A2	97079	COAD	Xenium 5K	Common gene	0.0900653
CSNK2B	305240	COAD	Xenium 5K	Common gene	0.16907
CSPG4	19323	COAD	Xenium 5K	Common gene	0.208243
CSPP1	16695	COAD	Xenium 5K	Unique gene	0.0184236
CSRP1	98627	COAD	Xenium 5K	Unique gene	0.152852
CSRP3	205	COAD	Xenium 5K	Unique gene	0.0020957
CST1	27861	COAD	Xenium 5K	Unique gene	0.296609
CST2	2446	COAD	Xenium 5K	Common gene	0.0353801
CST4	11665	COAD	Xenium 5K	Unique gene	0.174527
CST5	180	COAD	Xenium 5K	Unique gene	0.00516464
CST7	7599	COAD	Xenium 5K	Common gene	0.0563109
CTAG1B	97	COAD	Xenium 5K	Unique gene	0.0099621
CTBP1	223244	COAD	Xenium 5K	Common gene	0.151923
CTBP2	23947	COAD	Xenium 5K	Common gene	0.0320162
CTCF	79305	COAD	Xenium 5K	Common gene	0.0609306
CTCFL	311	COAD	Xenium 5K	Common gene	0.0025599
CTDSPL	71042	COAD	Xenium 5K	Unique gene	0.0735576
CTH	3273	COAD	Xenium 5K	Unique gene	0.00674989
CTHRC1	57468	COAD	Xenium 5K	Unique gene	0.249729
CTLA4	25046	COAD	Xenium 5K	Common gene	0.163084
CTNNA1	369424	COAD	Xenium 5K	Common gene	0.208605
CTNNAL1	57948	COAD	Xenium 5K	Common gene	0.087656
CTNNB1	429342	COAD	Xenium 5K	Common gene	0.297891
CTNND1	332514	COAD	Xenium 5K	Common gene	0.265848
CTNND2	3078	COAD	Xenium 5K	Common gene	0.01982
CTRL	911	COAD	Xenium 5K	Unique gene	0.0012487
CTSA	146688	COAD	Xenium 5K	Common gene	0.111986
CTSC	132813	COAD	Xenium 5K	Common gene	0.205422
CTSG	659	COAD	Xenium 5K	Common gene	0.213468
CTSH	89782	COAD	Xenium 5K	Common gene	0.153205
CTSK	179182	COAD	Xenium 5K	Common gene	0.337577
CTSL	141535	COAD	Xenium 5K	Common gene	0.28393
CTTN	231703	COAD	Xenium 5K	Common gene	0.167636
CTTNBP2NL	68241	COAD	Xenium 5K	Unique gene	0.0468514
CTXN3	255	COAD	Xenium 5K	Unique gene	0.00341213
CUBN	2397	COAD	Xenium 5K	Unique gene	0.0101371
CUEDC2	46807	COAD	Xenium 5K	Unique gene	0.0246177
CUL1	71017	COAD	Xenium 5K	Common gene	0.0487442
CUL2	19406	COAD	Xenium 5K	Common gene	0.0190101
CUL3	56840	COAD	Xenium 5K	Common gene	0.0454894
CUL4A	114055	COAD	Xenium 5K	Common gene	0.143217
CUL4B	54356	COAD	Xenium 5K	Unique gene	0.0434802
CUL5	27411	COAD	Xenium 5K	Common gene	0.0304349
CUTA	55256	COAD	Xenium 5K	Unique gene	0.0269154
CUX2	308	COAD	Xenium 5K	Unique gene	0.0061651
CUZD1	914	COAD	Xenium 5K	Common gene	0.00228979
CX3CL1	11549	COAD	Xenium 5K	Common gene	0.0492839
CX3CR1	1378	COAD	Xenium 5K	Common gene	0.0344816
CXADR	59297	COAD	Xenium 5K	Common gene	0.132881
CXCL10	18699	COAD	Xenium 5K	Common gene	0.435697
CXCL11	1059	COAD	Xenium 5K	Common gene	0.131664
CXCL12	11637	COAD	Xenium 5K	Common gene	0.0979368
CXCL13	2182	COAD	Xenium 5K	Common gene	0.176587
CXCL16	31339	COAD	Xenium 5K	Common gene	0.0512387
CXCL2	128399	COAD	Xenium 5K	Common gene	0.445159
CXCL5	9320	COAD	Xenium 5K	Common gene	0.46393
CXCL6	3971	COAD	Xenium 5K	Common gene	0.13452
CXCL9	38066	COAD	Xenium 5K	Common gene	0.475842
CXCR1	5498	COAD	Xenium 5K	Common gene	0.0697441
CXCR2	1882	COAD	Xenium 5K	Common gene	0.0302112
CXCR3	6075	COAD	Xenium 5K	Common gene	0.0603984
CXCR4	123898	COAD	Xenium 5K	Common gene	0.242685
CXCR5	607	COAD	Xenium 5K	Common gene	0.0420533
CXCR6	7249	COAD	Xenium 5K	Common gene	0.0672626
CYBA	119892	COAD	Xenium 5K	Common gene	0.24195
CYBB	45962	COAD	Xenium 5K	Common gene	0.185597
CYBC1	29946	COAD	Xenium 5K	Unique gene	0.0167591
CYCS	79673	COAD	Xenium 5K	Common gene	0.129146
CYFIP2	29892	COAD	Xenium 5K	Common gene	0.0419437
CYHR1	11543	COAD	Xenium 5K	Unique gene	0.0115263
CYLD	80191	COAD	Xenium 5K	Common gene	0.0746389
CYP11A1	194	COAD	Xenium 5K	Unique gene	0.0022491
CYP11B2	72	COAD	Xenium 5K	Unique gene	-0.000115078
CYP17A1	580	COAD	Xenium 5K	Unique gene	0.00240307
CYP19A1	646	COAD	Xenium 5K	Common gene	0.00491878
CYP1A1	136	COAD	Xenium 5K	Unique gene	-0.000211023
CYP1A2	185	COAD	Xenium 5K	Unique gene	0.00238588
CYP1B1	1772	COAD	Xenium 5K	Common gene	0.0219598
CYP20A1	18221	COAD	Xenium 5K	Unique gene	0.0193314
CYP24A1	518	COAD	Xenium 5K	Unique gene	0.114628
CYP27A1	86651	COAD	Xenium 5K	Common gene	0.175509
CYP27B1	2959	COAD	Xenium 5K	Unique gene	0.0371521
CYP2A6	199	COAD	Xenium 5K	Unique gene	-0.000316497
CYP2C19	5032	COAD	Xenium 5K	Unique gene	0.0260839
CYP2C8	648	COAD	Xenium 5K	Unique gene	0.00355313
CYP2C9	5905	COAD	Xenium 5K	Unique gene	0.0319839
CYP2D6	9429	COAD	Xenium 5K	Unique gene	0.0238454
CYP2J2	12444	COAD	Xenium 5K	Unique gene	0.0262951
CYP3A5	9810	COAD	Xenium 5K	Unique gene	0.112834
CYP46A1	384	COAD	Xenium 5K	Common gene	0.00813759
CYP4F2	3085	COAD	Xenium 5K	Unique gene	0.00531823
CYP7A1	661	COAD	Xenium 5K	Unique gene	0.00486657
CYREN	34720	COAD	Xenium 5K	Unique gene	0.0223904
CYSLTR1	1311	COAD	Xenium 5K	Unique gene	0.003581
CYSLTR2	984	COAD	Xenium 5K	Common gene	0.00742452
CYTH2	18701	COAD	Xenium 5K	Common gene	0.0415525
CYTOR	16292	COAD	Xenium 5K	Unique gene	0.0441291
DAB1	743	COAD	Xenium 5K	Common gene	0.00211936
DAB2	41222	COAD	Xenium 5K	Common gene	0.0427689
DACH1	189373	COAD	Xenium 5K	Common gene	0.294767
DACH2	210	COAD	Xenium 5K	Common gene	-0.000321307
DACT2	22925	COAD	Xenium 5K	Unique gene	0.0806065
DAG1	93759	COAD	Xenium 5K	Unique gene	0.09915
DAO	414	COAD	Xenium 5K	Unique gene	0.000527739
DAOA	277	COAD	Xenium 5K	Unique gene	0.00128264
DAP	145020	COAD	Xenium 5K	Unique gene	0.0587
DAP3	164274	COAD	Xenium 5K	Unique gene	0.0855871
DAPK1	20299	COAD	Xenium 5K	Common gene	0.0422967
DAXX	39503	COAD	Xenium 5K	Common gene	0.0173245
DAZAP1	130452	COAD	Xenium 5K	Unique gene	0.107653
DAZAP2	59084	COAD	Xenium 5K	Unique gene	0.044026
DAZL	528	COAD	Xenium 5K	Unique gene	-0.000815307
DBN1	16050	COAD	Xenium 5K	Unique gene	0.0359769
DBR1	31536	COAD	Xenium 5K	Unique gene	0.0412368
DCAF1	26600	COAD	Xenium 5K	Common gene	0.0213961
DCDC1	475	COAD	Xenium 5K	Unique gene	0.00028732
DCLK1	1973	COAD	Xenium 5K	Common gene	0.0121954
DCT	90	COAD	Xenium 5K	Unique gene	0.00541875
DCTN1	113461	COAD	Xenium 5K	Common gene	0.0676853
DCX	83	COAD	Xenium 5K	Common gene	-0.000122847
DDB1	153087	COAD	Xenium 5K	Common gene	0.116507
DDB2	40156	COAD	Xenium 5K	Common gene	0.0509422
DDC	35435	COAD	Xenium 5K	Common gene	0.0918304
DDI2	39802	COAD	Xenium 5K	Unique gene	0.0286888
DDIT3	7874	COAD	Xenium 5K	Common gene	0.00898458
DDIT4L	6061	COAD	Xenium 5K	Unique gene	0.0431322
DDR1	125470	COAD	Xenium 5K	Common gene	0.204675
DDR2	24657	COAD	Xenium 5K	Common gene	0.0721554
DDX1	135181	COAD	Xenium 5K	Unique gene	0.111909
DDX10	32840	COAD	Xenium 5K	Unique gene	0.0422691
DDX19A	18171	COAD	Xenium 5K	Unique gene	0.0123527
DDX20	13714	COAD	Xenium 5K	Unique gene	0.00755316
DDX21	60326	COAD	Xenium 5K	Unique gene	0.0664599
DDX25	356	COAD	Xenium 5K	Unique gene	0.00220715
DDX27	152107	COAD	Xenium 5K	Unique gene	0.127203
DDX28	16414	COAD	Xenium 5K	Unique gene	0.0181426
DDX31	15306	COAD	Xenium 5K	Unique gene	0.025437
DDX39B	422204	COAD	Xenium 5K	Unique gene	0.259482
DDX3X	130881	COAD	Xenium 5K	Common gene	0.0880257
DDX3Y	65950	COAD	Xenium 5K	Unique gene	0.0447871
DDX43	1423	COAD	Xenium 5K	Common gene	0.00624611
DDX50	74817	COAD	Xenium 5K	Unique gene	0.0582415
DDX51	13458	COAD	Xenium 5K	Unique gene	0.0168507
DDX53	112	COAD	Xenium 5K	Unique gene	0.0038752
DDX55	63356	COAD	Xenium 5K	Unique gene	0.0812787
DDX58	13124	COAD	Xenium 5K	Unique gene	0.0269315
DDX6	188567	COAD	Xenium 5K	Common gene	0.132792
DEFA1	345	COAD	Xenium 5K	Unique gene	0.220927
DEFA6	969	COAD	Xenium 5K	Unique gene	0.427202
DEFB103B	95	COAD	Xenium 5K	Unique gene	-0.000126407
DEFB4A	612	COAD	Xenium 5K	Unique gene	0.127593
DEK	93152	COAD	Xenium 5K	Unique gene	0.135602
DEPDC7	2161	COAD	Xenium 5K	Unique gene	0.00324386
DEPTOR	25000	COAD	Xenium 5K	Common gene	0.0531093
DERL3	115216	COAD	Xenium 5K	Common gene	0.43861
DGAT1	195121	COAD	Xenium 5K	Unique gene	0.308235
DHCR24	179132	COAD	Xenium 5K	Common gene	0.296044
DHCR7	20859	COAD	Xenium 5K	Unique gene	0.0603413
DHDDS	19977	COAD	Xenium 5K	Unique gene	0.0140265
DHFR	43386	COAD	Xenium 5K	Common gene	0.0825764
DHODH	10486	COAD	Xenium 5K	Unique gene	0.0174582
DHRS1	31883	COAD	Xenium 5K	Unique gene	0.0294567
DHRS2	2325	COAD	Xenium 5K	Common gene	0.0967661
DHX29	25756	COAD	Xenium 5K	Common gene	0.0202333
DHX30	58352	COAD	Xenium 5K	Unique gene	0.0401785
DHX34	21480	COAD	Xenium 5K	Unique gene	0.0239232
DHX57	12813	COAD	Xenium 5K	Unique gene	0.00932902
DHX9	154084	COAD	Xenium 5K	Common gene	0.148696
DIABLO	6042	COAD	Xenium 5K	Common gene	0.00652453
DICER1	55222	COAD	Xenium 5K	Common gene	0.053558
DIO2	8889	COAD	Xenium 5K	Unique gene	0.0828395
DIP2A	77060	COAD	Xenium 5K	Unique gene	0.0605946
DIP2B	45321	COAD	Xenium 5K	Unique gene	0.0343912
DIRAS3	1082	COAD	Xenium 5K	Unique gene	0.0244518
DIS3	69833	COAD	Xenium 5K	Common gene	0.0665002
DIS3L2	47450	COAD	Xenium 5K	Unique gene	0.0525341
DISC1	4950	COAD	Xenium 5K	Common gene	0.0062135
DISP1	4992	COAD	Xenium 5K	Unique gene	0.00786948
DKC1	110978	COAD	Xenium 5K	Common gene	0.144991
DKK1	1075	COAD	Xenium 5K	Common gene	0.121441
DKK3	37329	COAD	Xenium 5K	Unique gene	0.118161
DLD	111261	COAD	Xenium 5K	Common gene	0.082988
DLEC1	598	COAD	Xenium 5K	Unique gene	0.00302579
DLEU1	72927	COAD	Xenium 5K	Unique gene	0.16828
DLEU2	40497	COAD	Xenium 5K	Unique gene	0.100333
DLG1	33322	COAD	Xenium 5K	Common gene	0.0534553
DLG4	14347	COAD	Xenium 5K	Common gene	0.033439
DLK1	142	COAD	Xenium 5K	Common gene	-0.000227143
DLK2	1856	COAD	Xenium 5K	Unique gene	0.0151643
DLL1	26581	COAD	Xenium 5K	Common gene	0.134278
DLL3	324	COAD	Xenium 5K	Common gene	0.00834779
DLL4	12537	COAD	Xenium 5K	Common gene	0.111358
DLX4	7305	COAD	Xenium 5K	Unique gene	0.0210773
DMBX1	414	COAD	Xenium 5K	Unique gene	0.000530704
DMD	7601	COAD	Xenium 5K	Common gene	0.0171415
DMKN	40100	COAD	Xenium 5K	Unique gene	0.0895149
DMPK	19678	COAD	Xenium 5K	Unique gene	0.026658
DMRT2	693	COAD	Xenium 5K	Unique gene	0.00306699
DMWD	46739	COAD	Xenium 5K	Unique gene	0.029673
DMXL1	28846	COAD	Xenium 5K	Unique gene	0.0253019
DMXL2	60274	COAD	Xenium 5K	Unique gene	0.0734652
DNAH1	18720	COAD	Xenium 5K	Unique gene	0.0294802
DNAH10	304	COAD	Xenium 5K	Unique gene	0.00426177
DNAH11	193	COAD	Xenium 5K	Unique gene	0.00223924
DNAH12	472	COAD	Xenium 5K	Unique gene	0.000297263
DNAH14	17508	COAD	Xenium 5K	Common gene	0.0526514
DNAH2	165	COAD	Xenium 5K	Unique gene	-0.000252714
DNAH5	282	COAD	Xenium 5K	Unique gene	0.00131658
DNAH7	820	COAD	Xenium 5K	Common gene	0.00104982
DNAH8	705	COAD	Xenium 5K	Unique gene	0.020407
DNAH9	259	COAD	Xenium 5K	Unique gene	0.00147612
DNAI1	228	COAD	Xenium 5K	Unique gene	0.00611689
DNAJA1	192516	COAD	Xenium 5K	Common gene	0.117056
DNAJA3	28198	COAD	Xenium 5K	Unique gene	0.0342794
DNAJB12	27201	COAD	Xenium 5K	Common gene	0.0196998
DNAJB2	46813	COAD	Xenium 5K	Common gene	0.0307807
DNAJB4	12979	COAD	Xenium 5K	Unique gene	0.0288649
DNAJB5	15129	COAD	Xenium 5K	Unique gene	0.038227
DNAJC10	111024	COAD	Xenium 5K	Common gene	0.0660462
DNAJC17	7848	COAD	Xenium 5K	Unique gene	0.0127713
DNAJC9	100170	COAD	Xenium 5K	Unique gene	0.128595
DNASE1L3	2046	COAD	Xenium 5K	Unique gene	0.0697446
DNM1	16486	COAD	Xenium 5K	Common gene	0.0601216
DNM2	172191	COAD	Xenium 5K	Common gene	0.0889912
DNMT1	120334	COAD	Xenium 5K	Common gene	0.118736
DNMT3A	92388	COAD	Xenium 5K	Common gene	0.125434
DNMT3B	16512	COAD	Xenium 5K	Common gene	0.0459334
DNPEP	25373	COAD	Xenium 5K	Unique gene	0.0273376
DNTT	275	COAD	Xenium 5K	Common gene	0.00136342
DOC2A	9481	COAD	Xenium 5K	Unique gene	0.0371099
DOCK9	25658	COAD	Xenium 5K	Common gene	0.0329219
DOK5	2583	COAD	Xenium 5K	Unique gene	0.0134649
DOK7	377	COAD	Xenium 5K	Unique gene	0.00324774
DOT1L	64478	COAD	Xenium 5K	Unique gene	0.0406819
DPAGT1	32135	COAD	Xenium 5K	Unique gene	0.027934
DPF2	43501	COAD	Xenium 5K	Unique gene	0.0345537
DPF3	4207	COAD	Xenium 5K	Unique gene	0.0110944
DPM1	50905	COAD	Xenium 5K	Unique gene	0.0496985
DPP4	65998	COAD	Xenium 5K	Common gene	0.17862
DPP8	31784	COAD	Xenium 5K	Unique gene	0.0273701
DPPA2	373	COAD	Xenium 5K	Unique gene	0.00198474
DPT	9484	COAD	Xenium 5K	Common gene	0.132351
DPY19L2	1847	COAD	Xenium 5K	Unique gene	0.00800066
DPYD	13361	COAD	Xenium 5K	Common gene	0.0331701
DPYSL2	38103	COAD	Xenium 5K	Common gene	0.03258
DRAM1	26976	COAD	Xenium 5K	Common gene	0.0280741
DRC1	258	COAD	Xenium 5K	Unique gene	0.00331736
DRC3	937	COAD	Xenium 5K	Unique gene	-0.000399023
DRD1	206	COAD	Xenium 5K	Common gene	-0.000323012
DRD2	433	COAD	Xenium 5K	Common gene	0.00264711
DRD3	177	COAD	Xenium 5K	Unique gene	-0.000271343
DRD5	772	COAD	Xenium 5K	Unique gene	0.00877115
DRG1	97248	COAD	Xenium 5K	Unique gene	0.0910391
DSG1	69	COAD	Xenium 5K	Unique gene	-0.000109529
DSG2	91034	COAD	Xenium 5K	Unique gene	0.200937
DSG3	621	COAD	Xenium 5K	Common gene	0.0391142
DST	162365	COAD	Xenium 5K	Common gene	0.201517
DTNA	2483	COAD	Xenium 5K	Common gene	0.012494
DTNBP1	21490	COAD	Xenium 5K	Common gene	0.02016
DTX1	4387	COAD	Xenium 5K	Common gene	0.0444923
DUOX2	104676	COAD	Xenium 5K	Unique gene	0.650652
DUOXA1	459	COAD	Xenium 5K	Unique gene	0.00454748
DUOXA2	30530	COAD	Xenium 5K	Unique gene	0.434324
DUSP13	120	COAD	Xenium 5K	Unique gene	-0.000191856
DUSP23	43264	COAD	Xenium 5K	Unique gene	0.0349745
DUSP28	3124	COAD	Xenium 5K	Unique gene	0.00340759
DUSP5	33398	COAD	Xenium 5K	Common gene	0.173343
DUSP6	25100	COAD	Xenium 5K	Common gene	0.0617156
DUX4	3843	COAD	Xenium 5K	Unique gene	0.0868657
DVL1	35410	COAD	Xenium 5K	Unique gene	0.0256298
DVL2	43770	COAD	Xenium 5K	Common gene	0.0462601
DVL3	85299	COAD	Xenium 5K	Common gene	0.0494509
DYDC1	192	COAD	Xenium 5K	Unique gene	0.00466806
DYNC1H1	101524	COAD	Xenium 5K	Common gene	0.0525916
DYRK1A	33580	COAD	Xenium 5K	Common gene	0.0187648
DYRK1B	30179	COAD	Xenium 5K	Unique gene	0.0443144
DZIP1L	22110	COAD	Xenium 5K	Unique gene	0.04154
E2F1	34759	COAD	Xenium 5K	Common gene	0.104186
E2F3	31053	COAD	Xenium 5K	Common gene	0.0233977
E2F4	34439	COAD	Xenium 5K	Common gene	0.0206053
E4F1	17450	COAD	Xenium 5K	Unique gene	0.0199858
EBF1	3961	COAD	Xenium 5K	Unique gene	0.0449197
EBF2	470	COAD	Xenium 5K	Unique gene	0.0149054
EBI3	2890	COAD	Xenium 5K	Common gene	0.0537387
EBP	165527	COAD	Xenium 5K	Common gene	0.283605
ECD	32581	COAD	Xenium 5K	Unique gene	0.0281264
ECE1	108249	COAD	Xenium 5K	Unique gene	0.101524
ECEL1	742	COAD	Xenium 5K	Unique gene	0.0245348
ECHDC1	62431	COAD	Xenium 5K	Unique gene	0.0568266
ECHS1	61313	COAD	Xenium 5K	Common gene	0.0434459
ECPAS	101910	COAD	Xenium 5K	Unique gene	0.0778032
ECRG4	447	COAD	Xenium 5K	Unique gene	0.00991797
ECSIT	20700	COAD	Xenium 5K	Common gene	0.021283
EDA	6914	COAD	Xenium 5K	Common gene	0.0231965
EDIL3	29069	COAD	Xenium 5K	Common gene	0.0712722
EDN1	7313	COAD	Xenium 5K	Common gene	0.102472
EDNRA	20485	COAD	Xenium 5K	Common gene	0.147186
EDNRB	23525	COAD	Xenium 5K	Common gene	0.0975653
EDRF1	13133	COAD	Xenium 5K	Unique gene	0.0159263
EED	28070	COAD	Xenium 5K	Common gene	0.0281396
EEF1A2	611	COAD	Xenium 5K	Unique gene	0.0812703
EEF1AKNMT	50035	COAD	Xenium 5K	Unique gene	0.0458209
EEF1G	6092852	COAD	Xenium 5K	Unique gene	0.694803
EFHC1	11784	COAD	Xenium 5K	Unique gene	0.0111882
EFHC2	451	COAD	Xenium 5K	Unique gene	0.00355236
EFNB2	45335	COAD	Xenium 5K	Common gene	0.119511
EFR3A	44412	COAD	Xenium 5K	Unique gene	0.0267524
EFR3B	5526	COAD	Xenium 5K	Unique gene	0.0151707
EFS	8442	COAD	Xenium 5K	Unique gene	0.0343016
EFTUD2	54964	COAD	Xenium 5K	Common gene	0.0539344
EGF	420	COAD	Xenium 5K	Common gene	0.0039698
EGFL6	10228	COAD	Xenium 5K	Unique gene	0.0919697
EGFL7	22492	COAD	Xenium 5K	Unique gene	0.109558
EGFL8	22342	COAD	Xenium 5K	Unique gene	0.0588439
EGFR	38124	COAD	Xenium 5K	Common gene	0.0583189
EGLN1	22582	COAD	Xenium 5K	Common gene	0.0151071
EGLN3	5209	COAD	Xenium 5K	Common gene	0.0934061
EGR2	13941	COAD	Xenium 5K	Common gene	0.115242
EGR3	69442	COAD	Xenium 5K	Unique gene	0.291232
EGR4	399	COAD	Xenium 5K	Unique gene	0.0533027
EHBP1	19514	COAD	Xenium 5K	Unique gene	0.0130608
EHF	76067	COAD	Xenium 5K	Unique gene	0.174374
EHMT1	24821	COAD	Xenium 5K	Common gene	0.01579
EHMT2	71323	COAD	Xenium 5K	Common gene	0.0731002
EID1	50529	COAD	Xenium 5K	Unique gene	0.0429345
EIF1AD	24884	COAD	Xenium 5K	Unique gene	0.0202559
EIF1AY	57098	COAD	Xenium 5K	Common gene	0.0518239
EIF1B	47720	COAD	Xenium 5K	Unique gene	0.0485227
EIF2AK2	42155	COAD	Xenium 5K	Common gene	0.0355478
EIF2AK3	48815	COAD	Xenium 5K	Common gene	0.0502616
EIF2AK4	49650	COAD	Xenium 5K	Common gene	0.0334
EIF2S1	45291	COAD	Xenium 5K	Common gene	0.033537
EIF3A	304137	COAD	Xenium 5K	Common gene	0.168841
EIF3C	460370	COAD	Xenium 5K	Common gene	0.280153
EIF4A1	906690	COAD	Xenium 5K	Common gene	0.477794
EIF4A3	94628	COAD	Xenium 5K	Common gene	0.07416
EIF4E	50761	COAD	Xenium 5K	Common gene	0.0464549
EIF4EBP1	64965	COAD	Xenium 5K	Common gene	0.0687411
EIF4EBP2	130275	COAD	Xenium 5K	Common gene	0.126509
EIF4EBP3	13984	COAD	Xenium 5K	Common gene	0.00929254
EIF4ENIF1	33724	COAD	Xenium 5K	Unique gene	0.0289638
EIF4G1	341050	COAD	Xenium 5K	Common gene	0.209964
EIF5A	390244	COAD	Xenium 5K	Common gene	0.347725
EIF5AL1	693	COAD	Xenium 5K	Unique gene	0.017427
EIPR1	17180	COAD	Xenium 5K	Unique gene	0.0129348
ELAC1	5023	COAD	Xenium 5K	Unique gene	0.00421115
ELAC2	68126	COAD	Xenium 5K	Unique gene	0.0581831
ELANE	400	COAD	Xenium 5K	Common gene	0.00428598
ELAVL1	132760	COAD	Xenium 5K	Common gene	0.115166
ELF4	101884	COAD	Xenium 5K	Common gene	0.102763
ELFN1	1814	COAD	Xenium 5K	Unique gene	0.0199795
ELK1	34030	COAD	Xenium 5K	Common gene	0.0190908
ELK3	19374	COAD	Xenium 5K	Unique gene	0.0313544
ELK4	25474	COAD	Xenium 5K	Common gene	0.0212146
ELMOD1	146	COAD	Xenium 5K	Unique gene	0.00307038
ELMOD2	32602	COAD	Xenium 5K	Unique gene	0.0399189
ELN	16323	COAD	Xenium 5K	Unique gene	0.179479
ELOB	5022	COAD	Xenium 5K	Common gene	0.00838778
ELOC	18445	COAD	Xenium 5K	Common gene	0.0120085
ELSPBP1	473	COAD	Xenium 5K	Unique gene	0.0141722
EMC1	59068	COAD	Xenium 5K	Unique gene	0.0385912
EMC4	17447	COAD	Xenium 5K	Unique gene	0.0117699
EMD	105346	COAD	Xenium 5K	Common gene	0.0707683
EMP1	30924	COAD	Xenium 5K	Common gene	0.158183
EMP2	19074	COAD	Xenium 5K	Common gene	0.0420775
EMSY	20683	COAD	Xenium 5K	Unique gene	0.0149782
EMX2	154	COAD	Xenium 5K	Unique gene	0.00289193
EN1	137	COAD	Xenium 5K	Unique gene	0.00338335
EN2	148	COAD	Xenium 5K	Unique gene	-0.000236527
ENG	49504	COAD	Xenium 5K	Common gene	0.218239
ENKUR	610	COAD	Xenium 5K	Unique gene	0.00956656
ENO2	8505	COAD	Xenium 5K	Common gene	0.0448913
ENOSF1	40448	COAD	Xenium 5K	Unique gene	0.0547909
ENOX1	1424	COAD	Xenium 5K	Unique gene	0.00996691
ENOX2	13986	COAD	Xenium 5K	Unique gene	0.00739088
ENPEP	12098	COAD	Xenium 5K	Unique gene	0.184478
ENPP1	4365	COAD	Xenium 5K	Unique gene	0.0247458
ENPP2	33446	COAD	Xenium 5K	Common gene	0.205167
ENPP3	2934	COAD	Xenium 5K	Unique gene	0.0638658
ENTPD1	56207	COAD	Xenium 5K	Common gene	0.115704
ENTPD2	9148	COAD	Xenium 5K	Common gene	0.0398082
EOMES	3609	COAD	Xenium 5K	Common gene	0.0518028
EP300	111785	COAD	Xenium 5K	Common gene	0.0821822
EPAS1	266490	COAD	Xenium 5K	Common gene	0.262216
EPB41L3	7352	COAD	Xenium 5K	Common gene	0.0331852
EPCAM	769356	COAD	Xenium 5K	Common gene	0.58522
EPDR1	24427	COAD	Xenium 5K	Unique gene	0.0596648
EPG5	15055	COAD	Xenium 5K	Unique gene	0.011459
EPHA1	26788	COAD	Xenium 5K	Unique gene	0.051122
EPHA10	7104	COAD	Xenium 5K	Unique gene	0.0530023
EPHA2	19078	COAD	Xenium 5K	Common gene	0.0837286
EPHA3	4182	COAD	Xenium 5K	Common gene	0.0553899
EPHA4	4116	COAD	Xenium 5K	Common gene	0.0134731
EPHA7	4993	COAD	Xenium 5K	Common gene	0.0476487
EPHA8	63	COAD	Xenium 5K	Unique gene	-9.08357e-05
EPHB1	38850	COAD	Xenium 5K	Common gene	0.134761
EPHB2	64575	COAD	Xenium 5K	Common gene	0.119744
EPHB4	23109	COAD	Xenium 5K	Common gene	0.0298293
EPHB6	4092	COAD	Xenium 5K	Common gene	0.0213635
EPHX1	31569	COAD	Xenium 5K	Unique gene	0.0205329
EPHX2	71137	COAD	Xenium 5K	Common gene	0.171311
EPM2AIP1	19574	COAD	Xenium 5K	Common gene	0.033457
EPO	144	COAD	Xenium 5K	Common gene	-0.000214615
EPOR	19653	COAD	Xenium 5K	Common gene	0.0855568
EPRS	102487	COAD	Xenium 5K	Unique gene	0.0742401
EPS8L3	103870	COAD	Xenium 5K	Unique gene	0.239653
ERAP1	217110	COAD	Xenium 5K	Common gene	0.195473
ERAS	132	COAD	Xenium 5K	Unique gene	0.00347659
ERBB2	70113	COAD	Xenium 5K	Common gene	0.121167
ERBB3	213755	COAD	Xenium 5K	Common gene	0.333398
ERC1	33898	COAD	Xenium 5K	Common gene	0.0229277
ERCC1	28729	COAD	Xenium 5K	Common gene	0.0121616
ERCC2	34271	COAD	Xenium 5K	Common gene	0.0235795
ERCC3	41383	COAD	Xenium 5K	Common gene	0.0343108
ERCC4	8471	COAD	Xenium 5K	Unique gene	0.00338858
ERCC5	31411	COAD	Xenium 5K	Unique gene	0.0219598
ERCC6	21387	COAD	Xenium 5K	Common gene	0.0220666
EREG	24713	COAD	Xenium 5K	Common gene	0.124414
ERFE	806	COAD	Xenium 5K	Unique gene	0.0183901
ERG	5182	COAD	Xenium 5K	Common gene	0.076028
ERG28	34525	COAD	Xenium 5K	Common gene	0.0593146
ERGIC2	19880	COAD	Xenium 5K	Unique gene	0.0174862
ERLIN2	46254	COAD	Xenium 5K	Unique gene	0.0612681
ERMAP	11720	COAD	Xenium 5K	Unique gene	0.0113241
ERN1	42217	COAD	Xenium 5K	Common gene	0.0613668
ERP27	6269	COAD	Xenium 5K	Unique gene	0.0316298
ERRFI1	52718	COAD	Xenium 5K	Common gene	0.148255
ERVFRD-1	222	COAD	Xenium 5K	Unique gene	-0.000345696
ESF1	36971	COAD	Xenium 5K	Unique gene	0.0588065
ESM1	17944	COAD	Xenium 5K	Unique gene	0.376034
ESR1	3466	COAD	Xenium 5K	Common gene	0.0149424
ESR2	3847	COAD	Xenium 5K	Common gene	0.0621771
ESRRA	86819	COAD	Xenium 5K	Common gene	0.086765
ESRRG	9138	COAD	Xenium 5K	Unique gene	0.0303263
ETS1	31418	COAD	Xenium 5K	Common gene	0.0845866
ETV1	5617	COAD	Xenium 5K	Common gene	0.0341027
ETV3	23760	COAD	Xenium 5K	Unique gene	0.0211204
ETV5	16585	COAD	Xenium 5K	Common gene	0.0722396
ETV6	47808	COAD	Xenium 5K	Common gene	0.0309311
EVI2B	19348	COAD	Xenium 5K	Unique gene	0.0637861
EVI5	31874	COAD	Xenium 5K	Common gene	0.0257981
EWSR1	409240	COAD	Xenium 5K	Common gene	0.252324
EXO1	16027	COAD	Xenium 5K	Common gene	0.043637
EXOSC10	42131	COAD	Xenium 5K	Unique gene	0.022614
EYA1	339	COAD	Xenium 5K	Common gene	0.000903682
EYA4	191	COAD	Xenium 5K	Common gene	-0.000300658
EZH1	19910	COAD	Xenium 5K	Unique gene	0.0132626
EZH2	78678	COAD	Xenium 5K	Common gene	0.14262
EZHIP	168	COAD	Xenium 5K	Unique gene	-0.000261106
F11	784	COAD	Xenium 5K	Unique gene	0.00730943
F11R	218903	COAD	Xenium 5K	Common gene	0.275071
F12	2065	COAD	Xenium 5K	Common gene	0.0029368
F13A1	19508	COAD	Xenium 5K	Common gene	0.233801
F2	1701	COAD	Xenium 5K	Common gene	0.0175439
F2R	39972	COAD	Xenium 5K	Common gene	0.139703
F2RL1	46040	COAD	Xenium 5K	Common gene	0.102181
F2RL3	2266	COAD	Xenium 5K	Common gene	0.0571707
F5	2583	COAD	Xenium 5K	Unique gene	0.022131
F7	22242	COAD	Xenium 5K	Unique gene	0.0657154
F8	1814	COAD	Xenium 5K	Common gene	0.00311272
FAAH	9898	COAD	Xenium 5K	Unique gene	0.02766
FABP2	1179	COAD	Xenium 5K	Unique gene	0.0151183
FABP3	1302	COAD	Xenium 5K	Common gene	0.0296534
FABP7	242	COAD	Xenium 5K	Common gene	0.00360258
FADD	30201	COAD	Xenium 5K	Common gene	0.0198018
FADS1	26955	COAD	Xenium 5K	Common gene	0.0544512
FADS2	203770	COAD	Xenium 5K	Common gene	0.300155
FAF1	45088	COAD	Xenium 5K	Unique gene	0.0222141
FAF2	65589	COAD	Xenium 5K	Common gene	0.0560363
FAIM	13795	COAD	Xenium 5K	Unique gene	0.0291683
FAIM2	367	COAD	Xenium 5K	Unique gene	0.00863949
FAM107A	3034	COAD	Xenium 5K	Unique gene	0.0737285
FAM110A	19713	COAD	Xenium 5K	Unique gene	0.031436
FAM117B	29143	COAD	Xenium 5K	Unique gene	0.04243
FAM126B	21859	COAD	Xenium 5K	Unique gene	0.0166351
FAM131C	369	COAD	Xenium 5K	Unique gene	0.00199771
FAM161A	4507	COAD	Xenium 5K	Unique gene	0.0138879
FAM168A	35415	COAD	Xenium 5K	Unique gene	0.0264673
FAM193A	40729	COAD	Xenium 5K	Unique gene	0.0340445
FAM3A	24090	COAD	Xenium 5K	Common gene	0.0211147
FAM53C	90366	COAD	Xenium 5K	Unique gene	0.0542736
FAM76B	9064	COAD	Xenium 5K	Unique gene	0.0103651
FAM98A	41711	COAD	Xenium 5K	Unique gene	0.0222942
FAM9B	260	COAD	Xenium 5K	Unique gene	0.00887543
FANCA	17143	COAD	Xenium 5K	Common gene	0.0492836
FANCC	21123	COAD	Xenium 5K	Common gene	0.0303689
FANCD2	19801	COAD	Xenium 5K	Unique gene	0.045438
FANCI	89893	COAD	Xenium 5K	Unique gene	0.172632
FAP	12164	COAD	Xenium 5K	Common gene	0.102854
FAR1	106878	COAD	Xenium 5K	Common gene	0.135367
FAS	29490	COAD	Xenium 5K	Common gene	0.0334768
FASLG	3590	COAD	Xenium 5K	Common gene	0.0378644
FASN	122163	COAD	Xenium 5K	Common gene	0.272469
FAT1	95898	COAD	Xenium 5K	Unique gene	0.0959261
FAT2	163	COAD	Xenium 5K	Unique gene	0.00267951
FAT3	1566	COAD	Xenium 5K	Unique gene	0.03918
FAT4	34212	COAD	Xenium 5K	Common gene	0.154345
FBL	523141	COAD	Xenium 5K	Unique gene	0.385712
FBLN2	25928	COAD	Xenium 5K	Common gene	0.0924966
FBLN5	23065	COAD	Xenium 5K	Common gene	0.0581058
FBP1	25689	COAD	Xenium 5K	Common gene	0.0502748
FBXO16	1618	COAD	Xenium 5K	Unique gene	0.0086505
FBXO25	16788	COAD	Xenium 5K	Common gene	0.0172236
FBXO33	7460	COAD	Xenium 5K	Common gene	0.00628434
FBXO42	11900	COAD	Xenium 5K	Unique gene	0.0106544
FBXO43	1035	COAD	Xenium 5K	Unique gene	0.0138605
FBXO45	23310	COAD	Xenium 5K	Unique gene	0.0228558
FBXW11	26847	COAD	Xenium 5K	Common gene	0.0213276
FBXW7	8991	COAD	Xenium 5K	Common gene	0.0122652
FCAR	3564	COAD	Xenium 5K	Common gene	0.0609423
FCER1A	749	COAD	Xenium 5K	Common gene	0.120576
FCER2	763	COAD	Xenium 5K	Common gene	0.0248722
FCGBP	425381	COAD	Xenium 5K	Common gene	0.779292
FCGR1A	2729	COAD	Xenium 5K	Unique gene	0.0328232
FCGR2A	80303	COAD	Xenium 5K	Common gene	0.260275
FCGR2B	5754	COAD	Xenium 5K	Common gene	0.0466317
FCGR3A	11659	COAD	Xenium 5K	Common gene	0.0940329
FCGR3B	10087	COAD	Xenium 5K	Unique gene	0.0584188
FCMR	5156	COAD	Xenium 5K	Unique gene	0.027553
FCN1	961	COAD	Xenium 5K	Common gene	0.044604
FCN2	91	COAD	Xenium 5K	Unique gene	-0.000142084
FCRL1	397	COAD	Xenium 5K	Unique gene	0.0169256
FCRL2	2067	COAD	Xenium 5K	Common gene	0.028789
FCRL3	2146	COAD	Xenium 5K	Unique gene	0.0352149
FCRL4	262	COAD	Xenium 5K	Common gene	0.00671451
FCRL5	19214	COAD	Xenium 5K	Common gene	0.170748
FCRLA	231	COAD	Xenium 5K	Common gene	0.00393199
FDFT1	184142	COAD	Xenium 5K	Common gene	0.304789
FDPS	149402	COAD	Xenium 5K	Common gene	0.237615
FDX1	42520	COAD	Xenium 5K	Common gene	0.0581297
FECH	12659	COAD	Xenium 5K	Unique gene	0.00903749
FEN1	89075	COAD	Xenium 5K	Common gene	0.166914
FENDRR	40261	COAD	Xenium 5K	Unique gene	0.173122
FER	23920	COAD	Xenium 5K	Common gene	0.0364334
FERMT3	19486	COAD	Xenium 5K	Unique gene	0.0563542
FES	26802	COAD	Xenium 5K	Common gene	0.023678
FETUB	1166	COAD	Xenium 5K	Unique gene	0.00071504
FEV	194	COAD	Xenium 5K	Unique gene	0.0138867
FEZ1	5809	COAD	Xenium 5K	Common gene	0.0170707
FEZF1	1356	COAD	Xenium 5K	Unique gene	0.00576071
FEZF2	60	COAD	Xenium 5K	Unique gene	0.0160534
FFAR1	357	COAD	Xenium 5K	Unique gene	0.00348604
FGF1	1991	COAD	Xenium 5K	Common gene	0.0226674
FGF10	1025	COAD	Xenium 5K	Common gene	0.00780204
FGF13	739	COAD	Xenium 5K	Common gene	0.00530406
FGF19	19823	COAD	Xenium 5K	Common gene	0.0706058
FGF2	4493	COAD	Xenium 5K	Common gene	0.0263502
FGF21	110	COAD	Xenium 5K	Common gene	0.00414707
FGF23	4556	COAD	Xenium 5K	Common gene	0.0178306
FGF4	282	COAD	Xenium 5K	Common gene	0.0173591
FGF7	6191	COAD	Xenium 5K	Common gene	0.0306598
FGF9	15756	COAD	Xenium 5K	Common gene	0.0559014
FGFBP2	668	COAD	Xenium 5K	Common gene	0.0372686
FGFR1	28013	COAD	Xenium 5K	Common gene	0.0678755
FGFR2	23092	COAD	Xenium 5K	Common gene	0.0807026
FGFR3	125788	COAD	Xenium 5K	Common gene	0.304331
FGFR4	85751	COAD	Xenium 5K	Common gene	0.180071
FGR	6031	COAD	Xenium 5K	Common gene	0.0471345
FH	60560	COAD	Xenium 5K	Common gene	0.0575172
FHAD1	2080	COAD	Xenium 5K	Unique gene	0.0094758
FHL1	14124	COAD	Xenium 5K	Common gene	0.0605105
FHL2	17297	COAD	Xenium 5K	Common gene	0.085211
FHL3	20800	COAD	Xenium 5K	Unique gene	0.0307121
FHOD1	26253	COAD	Xenium 5K	Common gene	0.0284494
FIBCD1	206	COAD	Xenium 5K	Unique gene	-0.000317685
FIBP	69924	COAD	Xenium 5K	Unique gene	0.0472559
FILIP1L	112085	COAD	Xenium 5K	Unique gene	0.184431
FIP1L1	90157	COAD	Xenium 5K	Unique gene	0.0798979
FKBP11	64238	COAD	Xenium 5K	Common gene	0.0875236
FKBP15	26295	COAD	Xenium 5K	Unique gene	0.0172473
FKTN	7404	COAD	Xenium 5K	Unique gene	0.00609661
FLCN	50853	COAD	Xenium 5K	Unique gene	0.0620526
FLI1	11037	COAD	Xenium 5K	Unique gene	0.0393283
FLII	250633	COAD	Xenium 5K	Common gene	0.117074
FLNB	175682	COAD	Xenium 5K	Common gene	0.167117
FLNC	6700	COAD	Xenium 5K	Common gene	0.0580758
FLOT2	132816	COAD	Xenium 5K	Common gene	0.0824282
FLRT3	2542	COAD	Xenium 5K	Unique gene	0.0173047
FLT3	799	COAD	Xenium 5K	Common gene	0.0287766
FLT3LG	15644	COAD	Xenium 5K	Common gene	0.047383
FLT4	8767	COAD	Xenium 5K	Unique gene	0.192977
FLYWCH1	4553	COAD	Xenium 5K	Unique gene	0.00546455
FMC1	26929	COAD	Xenium 5K	Unique gene	0.0272319
FMN1	17696	COAD	Xenium 5K	Unique gene	0.0352578
FMN2	1445	COAD	Xenium 5K	Unique gene	0.00621867
FMO3	3801	COAD	Xenium 5K	Unique gene	0.0473795
FMO5	3269	COAD	Xenium 5K	Unique gene	0.0163443
FMOD	87954	COAD	Xenium 5K	Common gene	0.126044
FN3KRP	27172	COAD	Xenium 5K	Unique gene	0.0281354
FNDC3A	57278	COAD	Xenium 5K	Unique gene	0.0428569
FNDC3B	99044	COAD	Xenium 5K	Unique gene	0.0815446
FNDC5	777	COAD	Xenium 5K	Unique gene	0.00255022
FNTA	80747	COAD	Xenium 5K	Common gene	0.109125
FOLH1	3792	COAD	Xenium 5K	Common gene	0.112009
FOLR1	1942	COAD	Xenium 5K	Common gene	0.0290706
FOLR2	5036	COAD	Xenium 5K	Common gene	0.0599554
FOSL1	7879	COAD	Xenium 5K	Common gene	0.0435054
FOXA1	49774	COAD	Xenium 5K	Common gene	0.175586
FOXA2	21847	COAD	Xenium 5K	Common gene	0.0539539
FOXB1	334	COAD	Xenium 5K	Unique gene	0.00646135
FOXC1	4288	COAD	Xenium 5K	Common gene	0.0128567
FOXC2	633	COAD	Xenium 5K	Unique gene	0.00541844
FOXD2	5565	COAD	Xenium 5K	Unique gene	0.0129555
FOXE1	155	COAD	Xenium 5K	Unique gene	0.0029463
FOXE3	115	COAD	Xenium 5K	Unique gene	-0.000178316
FOXF1	44316	COAD	Xenium 5K	Common gene	0.148391
FOXG1	231	COAD	Xenium 5K	Unique gene	0.00173844
FOXI1	167	COAD	Xenium 5K	Unique gene	0.011188
FOXJ1	330	COAD	Xenium 5K	Common gene	0.00240888
FOXJ2	12921	COAD	Xenium 5K	Unique gene	0.00505544
FOXL2	216	COAD	Xenium 5K	Common gene	0.00421467
FOXM1	59461	COAD	Xenium 5K	Common gene	0.109656
FOXN1	1562	COAD	Xenium 5K	Unique gene	0.00928877
FOXO1	13854	COAD	Xenium 5K	Common gene	0.0342258
FOXO3	62337	COAD	Xenium 5K	Common gene	0.110875
FOXO4	8360	COAD	Xenium 5K	Common gene	0.00483967
FOXP1	35846	COAD	Xenium 5K	Common gene	0.0527339
FOXP2	877	COAD	Xenium 5K	Common gene	0.00858067
FOXP3	13194	COAD	Xenium 5K	Common gene	0.127293
FOXP4	112252	COAD	Xenium 5K	Unique gene	0.149511
FOXRED1	61372	COAD	Xenium 5K	Unique gene	0.0667969
FPR1	11629	COAD	Xenium 5K	Common gene	0.0928459
FPR2	5735	COAD	Xenium 5K	Common gene	0.0789602
FRA10AC1	18126	COAD	Xenium 5K	Unique gene	0.0212173
FRAS1	19740	COAD	Xenium 5K	Unique gene	0.0818845
FREM1	5300	COAD	Xenium 5K	Unique gene	0.0826552
FREM2	3636	COAD	Xenium 5K	Unique gene	0.0127571
FRMD6	15543	COAD	Xenium 5K	Unique gene	0.0666267
FRMD7	109	COAD	Xenium 5K	Unique gene	-0.000172305
FRZB	23068	COAD	Xenium 5K	Unique gene	0.151359
FSCN1	53936	COAD	Xenium 5K	Unique gene	0.311459
FSHR	141	COAD	Xenium 5K	Unique gene	-0.00020889
FSIP1	1321	COAD	Xenium 5K	Unique gene	0.00261217
FST	3935	COAD	Xenium 5K	Common gene	0.061427
FSTL1	150236	COAD	Xenium 5K	Common gene	0.279392
FSTL3	4795	COAD	Xenium 5K	Common gene	0.0123839
FTO	38332	COAD	Xenium 5K	Unique gene	0.0178144
FUBP3	49717	COAD	Xenium 5K	Unique gene	0.0406573
FUCA1	41050	COAD	Xenium 5K	Common gene	0.147969
FURIN	121780	COAD	Xenium 5K	Common gene	0.100993
FUS	195009	COAD	Xenium 5K	Common gene	0.223922
FUT2	12524	COAD	Xenium 5K	Unique gene	0.0422169
FUT3	15422	COAD	Xenium 5K	Unique gene	0.310087
FUT4	8056	COAD	Xenium 5K	Common gene	0.0216936
FUT7	1018	COAD	Xenium 5K	Common gene	0.0226519
FUT8	30883	COAD	Xenium 5K	Common gene	0.0330979
FXR2	43297	COAD	Xenium 5K	Unique gene	0.0201272
FXYD7	341	COAD	Xenium 5K	Unique gene	0.00635581
FYN	49634	COAD	Xenium 5K	Common gene	0.0720384
FZD1	11904	COAD	Xenium 5K	Common gene	0.0289803
FZD10	3595	COAD	Xenium 5K	Common gene	0.0214004
FZD3	15090	COAD	Xenium 5K	Common gene	0.0309707
FZD4	15987	COAD	Xenium 5K	Common gene	0.104279
FZD6	6083	COAD	Xenium 5K	Common gene	0.00804579
FZD9	139	COAD	Xenium 5K	Common gene	-0.000217798
FZR1	33989	COAD	Xenium 5K	Common gene	0.0833258
G6PD	46116	COAD	Xenium 5K	Common gene	0.0306686
GAA	98461	COAD	Xenium 5K	Common gene	0.0717419
GAB1	32466	COAD	Xenium 5K	Common gene	0.0466345
GAB2	12190	COAD	Xenium 5K	Common gene	0.00972949
GABBR1	12776	COAD	Xenium 5K	Unique gene	0.0327279
GABBR2	361	COAD	Xenium 5K	Common gene	0.00615789
GABRA1	121	COAD	Xenium 5K	Unique gene	-0.000185461
GABRA2	1788	COAD	Xenium 5K	Common gene	0.0428011
GABRA3	2255	COAD	Xenium 5K	Unique gene	0.010902
GABRA4	2350	COAD	Xenium 5K	Unique gene	0.00919249
GABRA5	119	COAD	Xenium 5K	Unique gene	0.00388728
GABRA6	187	COAD	Xenium 5K	Unique gene	0.00228192
GABRB2	5703	COAD	Xenium 5K	Common gene	0.0213685
GABRB3	281	COAD	Xenium 5K	Unique gene	0.00125511
GABRD	1903	COAD	Xenium 5K	Unique gene	0.0565471
GABRG1	465	COAD	Xenium 5K	Unique gene	0.003563
GABRG2	200	COAD	Xenium 5K	Unique gene	0.0065978
GABRG3	135	COAD	Xenium 5K	Common gene	-0.000205708
GABRP	481	COAD	Xenium 5K	Unique gene	0.00816239
GABRQ	288	COAD	Xenium 5K	Unique gene	0.00121381
GABRR3	203	COAD	Xenium 5K	Unique gene	-0.00032139
GAD1	4599	COAD	Xenium 5K	Common gene	0.0280654
GAD2	231	COAD	Xenium 5K	Common gene	0.00171182
GADD45A	34600	COAD	Xenium 5K	Common gene	0.079485
GADD45G	7596	COAD	Xenium 5K	Common gene	0.0387695
GAGE1	94	COAD	Xenium 5K	Common gene	-0.000146064
GAL	16565	COAD	Xenium 5K	Common gene	0.254615
GALE	77138	COAD	Xenium 5K	Unique gene	0.119011
GALK1	33485	COAD	Xenium 5K	Unique gene	0.0308211
GALNS	7878	COAD	Xenium 5K	Common gene	0.00650951
GALP	382	COAD	Xenium 5K	Common gene	0.00325617
GALR1	131	COAD	Xenium 5K	Common gene	-0.00020233
GANAB	564262	COAD	Xenium 5K	Common gene	0.295286
GANC	7240	COAD	Xenium 5K	Unique gene	0.00762054
GAP43	398	COAD	Xenium 5K	Common gene	0.143931
GART	60341	COAD	Xenium 5K	Unique gene	0.0460379
GAS2L1	7552	COAD	Xenium 5K	Unique gene	0.0187277
GAS6	107326	COAD	Xenium 5K	Common gene	0.0978945
GATA1	159	COAD	Xenium 5K	Common gene	0.0151094
GATA2	4103	COAD	Xenium 5K	Common gene	0.136745
GATA3	3609	COAD	Xenium 5K	Common gene	0.0223104
GATA4	2097	COAD	Xenium 5K	Common gene	0.0087508
GATA6	197016	COAD	Xenium 5K	Common gene	0.329471
GBA	28484	COAD	Xenium 5K	Unique gene	0.0204336
GBE1	19561	COAD	Xenium 5K	Common gene	0.0149248
GBF1	76418	COAD	Xenium 5K	Unique gene	0.0508927
GBP1	78921	COAD	Xenium 5K	Common gene	0.27472
GBP5	26627	COAD	Xenium 5K	Common gene	0.153869
GBX2	697	COAD	Xenium 5K	Unique gene	0.0283175
GCGR	515	COAD	Xenium 5K	Common gene	0.0101388
GCH1	20681	COAD	Xenium 5K	Common gene	0.0297058
GCKR	772	COAD	Xenium 5K	Unique gene	6.6872e-05
GCLM	14879	COAD	Xenium 5K	Common gene	0.0434874
GCM1	241	COAD	Xenium 5K	Unique gene	-0.000368364
GCN1	118894	COAD	Xenium 5K	Unique gene	0.112027
GCNT2	2363	COAD	Xenium 5K	Unique gene	0.00621065
GCNT4	799	COAD	Xenium 5K	Unique gene	0.00836711
GDA	45732	COAD	Xenium 5K	Unique gene	0.1217
GDF11	14452	COAD	Xenium 5K	Common gene	0.0117907
GDF15	12406	COAD	Xenium 5K	Common gene	0.0702174
GDF2	120	COAD	Xenium 5K	Unique gene	-0.000173811
GDF3	76	COAD	Xenium 5K	Common gene	-0.000121025
GDF5	140	COAD	Xenium 5K	Unique gene	0.00304861
GDF6	220	COAD	Xenium 5K	Common gene	0.004019
GDF7	2978	COAD	Xenium 5K	Unique gene	0.0114166
GDF9	312	COAD	Xenium 5K	Unique gene	-0.000487199
GDNF	5584	COAD	Xenium 5K	Common gene	0.0681788
GFPT1	144661	COAD	Xenium 5K	Common gene	0.14463
GGT1	14605	COAD	Xenium 5K	Unique gene	0.0319408
GH1	204	COAD	Xenium 5K	Common gene	0.00445309
GHITM	170140	COAD	Xenium 5K	Common gene	0.115432
GHR	2622	COAD	Xenium 5K	Common gene	0.00411812
GHSR	479	COAD	Xenium 5K	Unique gene	0.00426813
GIGYF1	57198	COAD	Xenium 5K	Unique gene	0.0570149
GIMAP4	37448	COAD	Xenium 5K	Common gene	0.125553
GIMAP5	20278	COAD	Xenium 5K	Unique gene	0.0779927
GIMAP8	9740	COAD	Xenium 5K	Unique gene	0.0449183
GIPC1	64973	COAD	Xenium 5K	Common gene	0.072903
GIPC2	12616	COAD	Xenium 5K	Unique gene	0.0279163
GJA1	43286	COAD	Xenium 5K	Common gene	0.17453
GJA5	3809	COAD	Xenium 5K	Unique gene	0.272814
GJB1	8336	COAD	Xenium 5K	Common gene	0.0216866
GJB6	370	COAD	Xenium 5K	Unique gene	0.000751966
GJC1	7881	COAD	Xenium 5K	Common gene	0.0302583
GKN1	90	COAD	Xenium 5K	Unique gene	-0.000139724
GLA	41507	COAD	Xenium 5K	Common gene	0.0374369
GLB1	173268	COAD	Xenium 5K	Common gene	0.151131
GLCCI1	39434	COAD	Xenium 5K	Unique gene	0.113601
GLDN	1255	COAD	Xenium 5K	Common gene	0.0160607
GLI1	7718	COAD	Xenium 5K	Common gene	0.0375352
GLI2	5701	COAD	Xenium 5K	Unique gene	0.0325713
GLI3	6821	COAD	Xenium 5K	Common gene	0.0424304
GLIPR2	18858	COAD	Xenium 5K	Unique gene	0.0491262
GLOD4	87379	COAD	Xenium 5K	Unique gene	0.0827687
GLP1R	198	COAD	Xenium 5K	Common gene	0.00216985
GLRA1	99	COAD	Xenium 5K	Unique gene	-0.000155672
GLRA2	84	COAD	Xenium 5K	Common gene	0.00582626
GLRA3	159	COAD	Xenium 5K	Unique gene	-0.000249253
GLRB	2278	COAD	Xenium 5K	Unique gene	0.0105206
GLS	98603	COAD	Xenium 5K	Common gene	0.123314
GLS2	5816	COAD	Xenium 5K	Unique gene	0.0165649
GLT8D2	8867	COAD	Xenium 5K	Unique gene	0.0342302
GLUD1	33588	COAD	Xenium 5K	Common gene	0.0336559
GLYR1	27530	COAD	Xenium 5K	Common gene	0.021147
GMDS	56948	COAD	Xenium 5K	Unique gene	0.229895
GMEB1	19603	COAD	Xenium 5K	Unique gene	0.00981253
GMEB2	38573	COAD	Xenium 5K	Unique gene	0.0406756
GMFB	60044	COAD	Xenium 5K	Unique gene	0.053624
GMPS	106173	COAD	Xenium 5K	Unique gene	0.117479
GNA11	66362	COAD	Xenium 5K	Common gene	0.0750928
GNAI1	9012	COAD	Xenium 5K	Common gene	0.0257049
GNAI2	140260	COAD	Xenium 5K	Common gene	0.123843
GNAO1	2388	COAD	Xenium 5K	Common gene	0.0121222
GNAQ	40106	COAD	Xenium 5K	Common gene	0.0319926
GNAT3	223	COAD	Xenium 5K	Unique gene	0.00183957
GNB1L	2934	COAD	Xenium 5K	Unique gene	0.00581756
GNB3	1011	COAD	Xenium 5K	Common gene	0.00662608
GNL2	29912	COAD	Xenium 5K	Unique gene	0.0175706
GNPAT	46850	COAD	Xenium 5K	Common gene	0.0581947
GNRH1	6025	COAD	Xenium 5K	Unique gene	0.00917619
GNRHR	260	COAD	Xenium 5K	Unique gene	-0.000397958
GNS	83683	COAD	Xenium 5K	Common gene	0.0723286
GOLGA2	87228	COAD	Xenium 5K	Common gene	0.0519951
GOLPH3	174096	COAD	Xenium 5K	Unique gene	0.100801
GORAB	12443	COAD	Xenium 5K	Unique gene	0.0111233
GOT1	94534	COAD	Xenium 5K	Common gene	0.0920813
GP1BA	232	COAD	Xenium 5K	Unique gene	0.0120579
GP5	176	COAD	Xenium 5K	Unique gene	-0.000273531
GP6	324	COAD	Xenium 5K	Common gene	0.00250309
GPATCH11	5623	COAD	Xenium 5K	Unique gene	0.00464265
GPBP1	95574	COAD	Xenium 5K	Unique gene	0.0878841
GPBP1L1	96276	COAD	Xenium 5K	Unique gene	0.0485619
GPER1	151	COAD	Xenium 5K	Common gene	-0.000231173
GPHN	28172	COAD	Xenium 5K	Common gene	0.0476013
GPN1	64933	COAD	Xenium 5K	Unique gene	0.0487063
GPN2	5646	COAD	Xenium 5K	Unique gene	0.00559453
GPR1	858	COAD	Xenium 5K	Unique gene	0.0112083
GPR101	58	COAD	Xenium 5K	Unique gene	-8.76277e-05
GPR12	391	COAD	Xenium 5K	Unique gene	0.00186975
GPR135	2050	COAD	Xenium 5K	Unique gene	0.00607406
GPR137	11073	COAD	Xenium 5K	Unique gene	0.00954315
GPR139	135	COAD	Xenium 5K	Unique gene	0.00344195
GPR149	282	COAD	Xenium 5K	Unique gene	0.00124757
GPR158	245	COAD	Xenium 5K	Common gene	0.00352559
GPR162	4965	COAD	Xenium 5K	Unique gene	0.0133059
GPR17	129	COAD	Xenium 5K	Common gene	0.00356423
GPR174	9969	COAD	Xenium 5K	Unique gene	0.0596947
GPR22	172	COAD	Xenium 5K	Unique gene	-0.00026508
GPR26	98	COAD	Xenium 5K	Unique gene	0.0045788
GPR3	560	COAD	Xenium 5K	Unique gene	0.00259514
GPR34	14624	COAD	Xenium 5K	Unique gene	0.0984023
GPR37	1161	COAD	Xenium 5K	Common gene	0.00199435
GPR37L1	437	COAD	Xenium 5K	Common gene	0.00383474
GPR39	18819	COAD	Xenium 5K	Unique gene	0.0423549
GPR4	5537	COAD	Xenium 5K	Unique gene	0.0899354
GPR55	1341	COAD	Xenium 5K	Unique gene	0.007017
GPR63	13759	COAD	Xenium 5K	Unique gene	0.0474972
GPR83	479	COAD	Xenium 5K	Unique gene	0.00531241
GPR85	657	COAD	Xenium 5K	Unique gene	0.00702409
GPR88	274	COAD	Xenium 5K	Unique gene	-0.000413678
GPRASP1	15783	COAD	Xenium 5K	Unique gene	0.0294213
GPRASP2	7073	COAD	Xenium 5K	Unique gene	0.0124577
GPRC5B	28933	COAD	Xenium 5K	Unique gene	0.0499381
GPRC5C	27506	COAD	Xenium 5K	Unique gene	0.0695232
GPRIN2	14756	COAD	Xenium 5K	Unique gene	0.0595853
GPT	9876	COAD	Xenium 5K	Common gene	0.145209
GRAMD1A	119003	COAD	Xenium 5K	Unique gene	0.0849103
GRAMD2B	9261	COAD	Xenium 5K	Unique gene	0.0138907
GRB2	93192	COAD	Xenium 5K	Common gene	0.0361099
GREB1L	132	COAD	Xenium 5K	Unique gene	-0.000209567
GREM1	51710	COAD	Xenium 5K	Common gene	0.400662
GREM2	5838	COAD	Xenium 5K	Unique gene	0.29181
GRHL2	82052	COAD	Xenium 5K	Unique gene	0.143833
GRIA1	197	COAD	Xenium 5K	Common gene	0.00911251
GRIA2	135	COAD	Xenium 5K	Common gene	0.0146177
GRID1	6107	COAD	Xenium 5K	Common gene	0.0129815
GRIK3	811	COAD	Xenium 5K	Unique gene	0.0347256
GRIK4	2240	COAD	Xenium 5K	Unique gene	0.0144218
GRIK5	310	COAD	Xenium 5K	Unique gene	0.00427123
GRIN1	245	COAD	Xenium 5K	Common gene	0.00730879
GRIN2B	838	COAD	Xenium 5K	Common gene	0.00543966
GRIN2C	160	COAD	Xenium 5K	Unique gene	0.00280444
GRIN2D	1031	COAD	Xenium 5K	Common gene	0.00359795
GRK2	152057	COAD	Xenium 5K	Common gene	0.0884498
GRK5	29717	COAD	Xenium 5K	Unique gene	0.0529256
GRM1	106	COAD	Xenium 5K	Common gene	-0.000160189
GRM2	275	COAD	Xenium 5K	Unique gene	-0.000435618
GRM3	108	COAD	Xenium 5K	Common gene	-0.000170449
GRM4	122	COAD	Xenium 5K	Unique gene	0.00801066
GRM5	715	COAD	Xenium 5K	Common gene	0.00434636
GRM7	97	COAD	Xenium 5K	Common gene	-0.000151854
GRN	202202	COAD	Xenium 5K	Common gene	0.170205
GRP	602	COAD	Xenium 5K	Unique gene	0.0415141
GRPR	765	COAD	Xenium 5K	Unique gene	0.0495269
GRWD1	43880	COAD	Xenium 5K	Unique gene	0.0435633
GSDMB	23485	COAD	Xenium 5K	Unique gene	0.0683861
GSDMC	1755	COAD	Xenium 5K	Unique gene	0.0809686
GSE1	64166	COAD	Xenium 5K	Unique gene	0.0690526
GSK3A	90608	COAD	Xenium 5K	Common gene	0.0491585
GSK3B	37255	COAD	Xenium 5K	Common gene	0.0365099
GSR	197975	COAD	Xenium 5K	Common gene	0.169774
GSS	61219	COAD	Xenium 5K	Common gene	0.0511569
GSTM1	11909	COAD	Xenium 5K	Unique gene	0.0154932
GSTM3	17949	COAD	Xenium 5K	Unique gene	0.0458172
GSTO1	259282	COAD	Xenium 5K	Common gene	0.190951
GSTZ1	30119	COAD	Xenium 5K	Unique gene	0.0311985
GSX2	219	COAD	Xenium 5K	Unique gene	0.00848645
GTF2A1L	97	COAD	Xenium 5K	Unique gene	-0.00014695
GTF2I	190189	COAD	Xenium 5K	Common gene	0.119497
GTF3C1	43685	COAD	Xenium 5K	Common gene	0.0273165
GTPBP1	103811	COAD	Xenium 5K	Unique gene	0.0548717
GTPBP10	13848	COAD	Xenium 5K	Unique gene	0.0203295
GTPBP4	138700	COAD	Xenium 5K	Unique gene	0.121567
GUCA1A	119	COAD	Xenium 5K	Unique gene	0.00388728
GUCY1A2	4647	COAD	Xenium 5K	Common gene	0.0491377
GUCY2C	15937	COAD	Xenium 5K	Unique gene	0.0921003
GUCY2D	294	COAD	Xenium 5K	Unique gene	0.00286009
GUSB	138594	COAD	Xenium 5K	Common gene	0.120885
GXYLT2	68671	COAD	Xenium 5K	Unique gene	0.0925668
GYG2	30741	COAD	Xenium 5K	Unique gene	0.0650754
GYPA	267	COAD	Xenium 5K	Unique gene	0.00490733
GYPB	455	COAD	Xenium 5K	Unique gene	0.00460072
GYS1	68512	COAD	Xenium 5K	Unique gene	0.0462245
GZMA	25952	COAD	Xenium 5K	Common gene	0.155864
GZMB	11317	COAD	Xenium 5K	Common gene	0.180855
GZMH	20387	COAD	Xenium 5K	Common gene	0.159519
GZMK	4941	COAD	Xenium 5K	Common gene	0.0652892
H19	34887	COAD	Xenium 5K	Unique gene	0.358304
H2AFX	180667	COAD	Xenium 5K	Unique gene	0.251784
H3F3B	364772	COAD	Xenium 5K	Unique gene	0.298148
HABP2	48009	COAD	Xenium 5K	Unique gene	0.165917
HADHA	186814	COAD	Xenium 5K	Common gene	0.0909301
HADHB	93522	COAD	Xenium 5K	Common gene	0.0668175
HAMP	113	COAD	Xenium 5K	Common gene	0.0126618
HAP1	300	COAD	Xenium 5K	Unique gene	0.00273464
HAS2	20515	COAD	Xenium 5K	Common gene	0.127771
HAVCR1	1915	COAD	Xenium 5K	Unique gene	0.0103859
HAVCR2	7518	COAD	Xenium 5K	Common gene	0.0489028
HAX1	44301	COAD	Xenium 5K	Unique gene	0.0265521
HBEGF	25117	COAD	Xenium 5K	Common gene	0.12344
HBG1	161	COAD	Xenium 5K	Unique gene	0.012098
HBS1L	31575	COAD	Xenium 5K	Unique gene	0.0222378
HBZ	116	COAD	Xenium 5K	Unique gene	-0.000178944
HCAR2	9926	COAD	Xenium 5K	Common gene	0.397998
HCAR3	9248	COAD	Xenium 5K	Common gene	0.351159
HCFC1	73749	COAD	Xenium 5K	Common gene	0.0576857
HCK	28374	COAD	Xenium 5K	Common gene	0.116003
HCN2	1774	COAD	Xenium 5K	Unique gene	0.00425351
HCN3	7886	COAD	Xenium 5K	Unique gene	0.021663
HCN4	164	COAD	Xenium 5K	Unique gene	0.00269337
HCRT	219	COAD	Xenium 5K	Unique gene	-0.000327418
HCRTR1	78	COAD	Xenium 5K	Unique gene	-0.000117509
HCRTR2	204	COAD	Xenium 5K	Unique gene	0.002089
HDAC1	177771	COAD	Xenium 5K	Common gene	0.113396
HDAC10	30882	COAD	Xenium 5K	Common gene	0.0421554
HDAC2	200811	COAD	Xenium 5K	Common gene	0.168118
HDAC3	63601	COAD	Xenium 5K	Common gene	0.0416359
HDAC4	11070	COAD	Xenium 5K	Common gene	0.00731727
HDAC5	10264	COAD	Xenium 5K	Common gene	0.00956367
HDAC6	71319	COAD	Xenium 5K	Common gene	0.0956981
HDAC8	16949	COAD	Xenium 5K	Common gene	0.0163284
HDAC9	3015	COAD	Xenium 5K	Common gene	0.0158113
HDC	2665	COAD	Xenium 5K	Common gene	0.162195
HEATR3	26429	COAD	Xenium 5K	Unique gene	0.024443
HEATR5A	7816	COAD	Xenium 5K	Unique gene	0.00631199
HEATR5B	19789	COAD	Xenium 5K	Unique gene	0.0144074
HEATR6	18278	COAD	Xenium 5K	Unique gene	0.0133931
HECA	64940	COAD	Xenium 5K	Unique gene	0.0539128
HECTD4	70984	COAD	Xenium 5K	Unique gene	0.0863849
HELLS	72012	COAD	Xenium 5K	Common gene	0.162288
HEPACAM	106	COAD	Xenium 5K	Unique gene	-0.000152131
HERC2	59299	COAD	Xenium 5K	Common gene	0.0715835
HERC6	12786	COAD	Xenium 5K	Common gene	0.0225653
HES1	92580	COAD	Xenium 5K	Common gene	0.175457
HES4	5157	COAD	Xenium 5K	Common gene	0.0268507
HES6	10564	COAD	Xenium 5K	Unique gene	0.0611953
HESX1	1290	COAD	Xenium 5K	Unique gene	0.00444556
HEXA	74164	COAD	Xenium 5K	Common gene	0.0463847
HEXB	110634	COAD	Xenium 5K	Common gene	0.081208
HEXIM1	44590	COAD	Xenium 5K	Unique gene	0.0448031
HEY1	8857	COAD	Xenium 5K	Common gene	0.065642
HFE	9016	COAD	Xenium 5K	Common gene	0.0142642
HGF	8708	COAD	Xenium 5K	Common gene	0.0604714
HGH1	25188	COAD	Xenium 5K	Unique gene	0.0307269
HGS	15700	COAD	Xenium 5K	Common gene	0.00932814
HHEX	2697	COAD	Xenium 5K	Common gene	0.0191161
HHLA2	27807	COAD	Xenium 5K	Unique gene	0.106016
HIF1A	200372	COAD	Xenium 5K	Common gene	0.127465
HIPK2	74487	COAD	Xenium 5K	Common gene	0.0838925
HIPK3	86538	COAD	Xenium 5K	Unique gene	0.0526247
HIVEP2	19329	COAD	Xenium 5K	Unique gene	0.0158379
HK1	45171	COAD	Xenium 5K	Common gene	0.0647176
HK2	47789	COAD	Xenium 5K	Common gene	0.305502
HLX	17517	COAD	Xenium 5K	Common gene	0.0895073
HMCN1	1867	COAD	Xenium 5K	Unique gene	0.0242662
HMGA1	105864	COAD	Xenium 5K	Common gene	0.21479
HMGA2	53685	COAD	Xenium 5K	Common gene	0.130396
HMGB2	24542	COAD	Xenium 5K	Common gene	0.0928018
HMGB3	21608	COAD	Xenium 5K	Unique gene	0.0448275
HMGCR	153384	COAD	Xenium 5K	Common gene	0.293687
HMGN3	27842	COAD	Xenium 5K	Unique gene	0.0460246
HMGN5	8692	COAD	Xenium 5K	Common gene	0.00976848
HMMR	40612	COAD	Xenium 5K	Common gene	0.142481
HMOX1	24373	COAD	Xenium 5K	Common gene	0.262812
HMX2	134	COAD	Xenium 5K	Unique gene	0.00715261
HNF1A	31866	COAD	Xenium 5K	Common gene	0.0771446
HNF1B	57502	COAD	Xenium 5K	Common gene	0.122816
HNF4A	206133	COAD	Xenium 5K	Common gene	0.322991
HNMT	56581	COAD	Xenium 5K	Unique gene	0.0523839
HNRNPA1L2	806401	COAD	Xenium 5K	Unique gene	0.444974
HNRNPD	457207	COAD	Xenium 5K	Common gene	0.359257
HNRNPF	361787	COAD	Xenium 5K	Common gene	0.251638
HNRNPH1	783283	COAD	Xenium 5K	Unique gene	0.413169
HNRNPLL	114749	COAD	Xenium 5K	Unique gene	0.103934
HNRNPM	467952	COAD	Xenium 5K	Common gene	0.267003
HNRNPUL1	309733	COAD	Xenium 5K	Common gene	0.150963
HOOK3	38018	COAD	Xenium 5K	Unique gene	0.0530695
HOPX	5883	COAD	Xenium 5K	Common gene	0.057477
HOTAIR	3244	COAD	Xenium 5K	Unique gene	0.0197858
HOXA10	37994	COAD	Xenium 5K	Common gene	0.0871108
HOXA11	11731	COAD	Xenium 5K	Common gene	0.0113481
HOXA13	91298	COAD	Xenium 5K	Unique gene	0.254391
HOXA5	1684	COAD	Xenium 5K	Unique gene	0.00438459
HOXA9	34397	COAD	Xenium 5K	Common gene	0.135813
HOXB13	34058	COAD	Xenium 5K	Unique gene	0.106221
HOXB4	21991	COAD	Xenium 5K	Common gene	0.0274772
HOXB5	13002	COAD	Xenium 5K	Unique gene	0.0357686
HOXB6	33579	COAD	Xenium 5K	Unique gene	0.0782664
HOXB7	206533	COAD	Xenium 5K	Unique gene	0.0867993
HOXB9	53110	COAD	Xenium 5K	Unique gene	0.150701
HOXC11	380	COAD	Xenium 5K	Unique gene	0.000703304
HOXC13	634	COAD	Xenium 5K	Unique gene	0.00278276
HOXD10	18480	COAD	Xenium 5K	Unique gene	0.0836673
HOXD9	17618	COAD	Xenium 5K	Unique gene	0.074624
HPCA	355	COAD	Xenium 5K	Unique gene	-0.000552434
HPCAL1	82452	COAD	Xenium 5K	Unique gene	0.0525999
HPD	938	COAD	Xenium 5K	Unique gene	0.00210617
HPGD	30819	COAD	Xenium 5K	Common gene	0.13011
HPGDS	1393	COAD	Xenium 5K	Common gene	0.0554125
[truncated: 10,165 more rows]

## Sheet: Figure 2c
feature_name	count	tissue	platform	Probe	ratio
Negative1	10056	COAD	CosMx 6K	NegProbe	3.04696e-05
Negative10	17658	COAD	CosMx 6K	NegProbe	5.35035e-05
Negative11	21351	COAD	CosMx 6K	NegProbe	6.46933e-05
Negative12	9058	COAD	CosMx 6K	NegProbe	2.74456e-05
Negative13	12458	COAD	CosMx 6K	NegProbe	3.77476e-05
Negative14	16793	COAD	CosMx 6K	NegProbe	5.08826e-05
Negative15	13339	COAD	CosMx 6K	NegProbe	4.0417e-05
Negative16	14513	COAD	CosMx 6K	NegProbe	4.39742e-05
Negative17	14575	COAD	CosMx 6K	NegProbe	4.41621e-05
Negative18	10120	COAD	CosMx 6K	NegProbe	3.06635e-05
Negative19	12391	COAD	CosMx 6K	NegProbe	3.75446e-05
Negative2	11004	COAD	CosMx 6K	NegProbe	3.3342e-05
Negative20	7234	COAD	CosMx 6K	NegProbe	2.19189e-05
Negative3	17071	COAD	CosMx 6K	NegProbe	5.17249e-05
Negative4	19190	COAD	CosMx 6K	NegProbe	5.81455e-05
Negative5	13267	COAD	CosMx 6K	NegProbe	4.01989e-05
Negative6	13378	COAD	CosMx 6K	NegProbe	4.05352e-05
Negative7	13138	COAD	CosMx 6K	NegProbe	3.9808e-05
Negative8	14618	COAD	CosMx 6K	NegProbe	4.42924e-05
Negative9	6822	COAD	CosMx 6K	NegProbe	2.06706e-05
SystemControl1	5417	COAD	CosMx 6K	NegCode	1.6385e-05
SystemControl10	2346	COAD	CosMx 6K	NegCode	7.09604e-06
SystemControl100	2589	COAD	CosMx 6K	NegCode	7.83106e-06
SystemControl101	1409	COAD	CosMx 6K	NegCode	4.26186e-06
SystemControl102	495	COAD	CosMx 6K	NegCode	1.49725e-06
SystemControl103	1362	COAD	CosMx 6K	NegCode	4.1197e-06
SystemControl104	2625	COAD	CosMx 6K	NegCode	7.93995e-06
SystemControl105	2516	COAD	CosMx 6K	NegCode	7.61025e-06
SystemControl106	2329	COAD	CosMx 6K	NegCode	7.04462e-06
SystemControl107	2541	COAD	CosMx 6K	NegCode	7.68587e-06
SystemControl108	1846	COAD	CosMx 6K	NegCode	5.58367e-06
SystemControl109	1816	COAD	CosMx 6K	NegCode	5.49293e-06
SystemControl11	1247	COAD	CosMx 6K	NegCode	3.77185e-06
SystemControl110	268	COAD	CosMx 6K	NegCode	8.10631e-07
SystemControl111	2034	COAD	CosMx 6K	NegCode	6.15233e-06
SystemControl112	1168	COAD	CosMx 6K	NegCode	3.5329e-06
SystemControl113	11058	COAD	CosMx 6K	NegCode	3.34476e-05
SystemControl114	2159	COAD	CosMx 6K	NegCode	6.53042e-06
SystemControl115	4105	COAD	CosMx 6K	NegCode	1.24166e-05
SystemControl116	1098	COAD	CosMx 6K	NegCode	3.32117e-06
SystemControl117	1704	COAD	CosMx 6K	NegCode	5.15416e-06
SystemControl118	816	COAD	CosMx 6K	NegCode	2.46819e-06
SystemControl119	19012	COAD	CosMx 6K	NegCode	5.75064e-05
SystemControl12	1838	COAD	CosMx 6K	NegCode	5.55948e-06
SystemControl120	4108	COAD	CosMx 6K	NegCode	1.24256e-05
SystemControl121	1638	COAD	CosMx 6K	NegCode	4.95453e-06
SystemControl122	9510	COAD	CosMx 6K	NegCode	2.87653e-05
SystemControl123	1485	COAD	CosMx 6K	NegCode	4.49174e-06
SystemControl124	2719	COAD	CosMx 6K	NegCode	8.22427e-06
SystemControl125	11006	COAD	CosMx 6K	NegCode	3.32903e-05
SystemControl126	1261	COAD	CosMx 6K	NegCode	3.8142e-06
SystemControl127	7262	COAD	CosMx 6K	NegCode	2.19657e-05
SystemControl128	2486	COAD	CosMx 6K	NegCode	7.51951e-06
SystemControl129	2419	COAD	CosMx 6K	NegCode	7.31685e-06
SystemControl13	1724	COAD	CosMx 6K	NegCode	5.21466e-06
SystemControl130	2330	COAD	CosMx 6K	NegCode	7.04765e-06
SystemControl131	2129	COAD	CosMx 6K	NegCode	6.43968e-06
SystemControl132	2590	COAD	CosMx 6K	NegCode	7.83408e-06
SystemControl133	2408	COAD	CosMx 6K	NegCode	7.28358e-06
SystemControl134	2285	COAD	CosMx 6K	NegCode	6.91154e-06
SystemControl135	4115	COAD	CosMx 6K	NegCode	1.24468e-05
SystemControl136	1847	COAD	CosMx 6K	NegCode	5.5867e-06
SystemControl137	3102	COAD	CosMx 6K	NegCode	9.38275e-06
SystemControl138	3300	COAD	CosMx 6K	NegCode	9.98165e-06
SystemControl139	1335	COAD	CosMx 6K	NegCode	4.03803e-06
SystemControl14	2084	COAD	CosMx 6K	NegCode	6.30356e-06
SystemControl140	1453	COAD	CosMx 6K	NegCode	4.39495e-06
SystemControl141	1475	COAD	CosMx 6K	NegCode	4.46149e-06
SystemControl142	1432	COAD	CosMx 6K	NegCode	4.33143e-06
SystemControl143	3145	COAD	CosMx 6K	NegCode	9.51281e-06
SystemControl144	2662	COAD	CosMx 6K	NegCode	8.05186e-06
SystemControl145	2120	COAD	CosMx 6K	NegCode	6.41245e-06
SystemControl146	3871	COAD	CosMx 6K	NegCode	1.17088e-05
SystemControl147	755	COAD	CosMx 6K	NegCode	2.28368e-06
SystemControl148	1971	COAD	CosMx 6K	NegCode	5.96177e-06
SystemControl149	1099	COAD	CosMx 6K	NegCode	3.32419e-06
SystemControl15	2979	COAD	CosMx 6K	NegCode	9.01071e-06
SystemControl150	1219	COAD	CosMx 6K	NegCode	3.68716e-06
SystemControl151	2305	COAD	CosMx 6K	NegCode	6.97203e-06
SystemControl152	1523	COAD	CosMx 6K	NegCode	4.60668e-06
SystemControl153	4735	COAD	CosMx 6K	NegCode	1.43222e-05
SystemControl154	1414	COAD	CosMx 6K	NegCode	4.27699e-06
SystemControl155	1928	COAD	CosMx 6K	NegCode	5.8317e-06
SystemControl156	2080	COAD	CosMx 6K	NegCode	6.29146e-06
SystemControl157	1303	COAD	CosMx 6K	NegCode	3.94124e-06
SystemControl158	4659	COAD	CosMx 6K	NegCode	1.40923e-05
SystemControl159	1116	COAD	CosMx 6K	NegCode	3.37561e-06
SystemControl16	890	COAD	CosMx 6K	NegCode	2.69202e-06
SystemControl160	1398	COAD	CosMx 6K	NegCode	4.22859e-06
SystemControl161	1296	COAD	CosMx 6K	NegCode	3.92007e-06
SystemControl162	1542	COAD	CosMx 6K	NegCode	4.66415e-06
SystemControl163	18308	COAD	CosMx 6K	NegCode	5.5377e-05
SystemControl164	2817	COAD	CosMx 6K	NegCode	8.5207e-06
SystemControl165	3593	COAD	CosMx 6K	NegCode	1.08679e-05
SystemControl166	1541	COAD	CosMx 6K	NegCode	4.66113e-06
SystemControl167	2732	COAD	CosMx 6K	NegCode	8.2636e-06
SystemControl168	2937	COAD	CosMx 6K	NegCode	8.88367e-06
SystemControl169	1888	COAD	CosMx 6K	NegCode	5.71071e-06
SystemControl17	1224	COAD	CosMx 6K	NegCode	3.70228e-06
SystemControl170	2308	COAD	CosMx 6K	NegCode	6.9811e-06
SystemControl171	2992	COAD	CosMx 6K	NegCode	9.05003e-06
SystemControl172	3597	COAD	CosMx 6K	NegCode	1.088e-05
SystemControl173	2605	COAD	CosMx 6K	NegCode	7.87945e-06
SystemControl174	3274	COAD	CosMx 6K	NegCode	9.90301e-06
SystemControl175	744	COAD	CosMx 6K	NegCode	2.25041e-06
SystemControl176	1811	COAD	CosMx 6K	NegCode	5.47781e-06
SystemControl177	3023	COAD	CosMx 6K	NegCode	9.1438e-06
SystemControl178	5329	COAD	CosMx 6K	NegCode	1.61189e-05
SystemControl179	1550	COAD	CosMx 6K	NegCode	4.68835e-06
SystemControl18	1360	COAD	CosMx 6K	NegCode	4.11365e-06
SystemControl180	3777	COAD	CosMx 6K	NegCode	1.14245e-05
SystemControl181	907	COAD	CosMx 6K	NegCode	2.74344e-06
SystemControl182	8294	COAD	CosMx 6K	NegCode	2.50872e-05
SystemControl183	2836	COAD	CosMx 6K	NegCode	8.57817e-06
SystemControl184	1304	COAD	CosMx 6K	NegCode	3.94426e-06
SystemControl185	1389	COAD	CosMx 6K	NegCode	4.20137e-06
SystemControl186	1398	COAD	CosMx 6K	NegCode	4.22859e-06
SystemControl187	1070	COAD	CosMx 6K	NegCode	3.23647e-06
SystemControl188	2513	COAD	CosMx 6K	NegCode	7.60118e-06
SystemControl189	1631	COAD	CosMx 6K	NegCode	4.93335e-06
SystemControl19	3461	COAD	CosMx 6K	NegCode	1.04686e-05
SystemControl190	423	COAD	CosMx 6K	NegCode	1.27947e-06
SystemControl191	2698	COAD	CosMx 6K	NegCode	8.16075e-06
SystemControl192	3185	COAD	CosMx 6K	NegCode	9.6338e-06
SystemControl193	2046	COAD	CosMx 6K	NegCode	6.18862e-06
SystemControl194	622	COAD	CosMx 6K	NegCode	1.88139e-06
SystemControl195	4248	COAD	CosMx 6K	NegCode	1.28491e-05
SystemControl196	1180	COAD	CosMx 6K	NegCode	3.5692e-06
SystemControl197	2038	COAD	CosMx 6K	NegCode	6.16442e-06
SystemControl198	1742	COAD	CosMx 6K	NegCode	5.2691e-06
SystemControl199	2869	COAD	CosMx 6K	NegCode	8.67798e-06
SystemControl2	1125	COAD	CosMx 6K	NegCode	3.40283e-06
SystemControl20	1386	COAD	CosMx 6K	NegCode	4.19229e-06
SystemControl200	2514	COAD	CosMx 6K	NegCode	7.6042e-06
SystemControl201	5454	COAD	CosMx 6K	NegCode	1.64969e-05
SystemControl202	13195	COAD	CosMx 6K	NegCode	3.99115e-05
SystemControl203	10820	COAD	CosMx 6K	NegCode	3.27277e-05
SystemControl204	1430	COAD	CosMx 6K	NegCode	4.32538e-06
SystemControl205	1385	COAD	CosMx 6K	NegCode	4.18927e-06
SystemControl206	1928	COAD	CosMx 6K	NegCode	5.8317e-06
SystemControl207	1036	COAD	CosMx 6K	NegCode	3.13363e-06
SystemControl208	1292	COAD	CosMx 6K	NegCode	3.90797e-06
SystemControl209	2830	COAD	CosMx 6K	NegCode	8.56002e-06
SystemControl21	1196	COAD	CosMx 6K	NegCode	3.61759e-06
SystemControl210	3190	COAD	CosMx 6K	NegCode	9.64893e-06
SystemControl211	6294	COAD	CosMx 6K	NegCode	1.90377e-05
SystemControl212	1836	COAD	CosMx 6K	NegCode	5.55343e-06
SystemControl213	773	COAD	CosMx 6K	NegCode	2.33813e-06
SystemControl214	915	COAD	CosMx 6K	NegCode	2.76764e-06
SystemControl215	1329	COAD	CosMx 6K	NegCode	4.01988e-06
SystemControl216	5154	COAD	CosMx 6K	NegCode	1.55895e-05
SystemControl217	884	COAD	CosMx 6K	NegCode	2.67387e-06
SystemControl218	1327	COAD	CosMx 6K	NegCode	4.01383e-06
SystemControl219	2402	COAD	CosMx 6K	NegCode	7.26543e-06
SystemControl22	1472	COAD	CosMx 6K	NegCode	4.45242e-06
SystemControl220	2803	COAD	CosMx 6K	NegCode	8.47835e-06
SystemControl221	1040	COAD	CosMx 6K	NegCode	3.14573e-06
SystemControl222	2889	COAD	CosMx 6K	NegCode	8.73848e-06
SystemControl223	1181	COAD	CosMx 6K	NegCode	3.57222e-06
SystemControl224	974	COAD	CosMx 6K	NegCode	2.9461e-06
SystemControl225	2111	COAD	CosMx 6K	NegCode	6.38523e-06
SystemControl226	1340	COAD	CosMx 6K	NegCode	4.05315e-06
SystemControl227	2093	COAD	CosMx 6K	NegCode	6.33078e-06
SystemControl228	3015	COAD	CosMx 6K	NegCode	9.1196e-06
SystemControl229	1640	COAD	CosMx 6K	NegCode	4.96058e-06
SystemControl23	2459	COAD	CosMx 6K	NegCode	7.43784e-06
SystemControl230	2718	COAD	CosMx 6K	NegCode	8.22125e-06
SystemControl231	10858	COAD	CosMx 6K	NegCode	3.28426e-05
SystemControl232	1827	COAD	CosMx 6K	NegCode	5.5262e-06
SystemControl233	1595	COAD	CosMx 6K	NegCode	4.82446e-06
SystemControl234	4226	COAD	CosMx 6K	NegCode	1.27826e-05
SystemControl235	1026	COAD	CosMx 6K	NegCode	3.10339e-06
SystemControl236	1746	COAD	CosMx 6K	NegCode	5.2812e-06
SystemControl237	1720	COAD	CosMx 6K	NegCode	5.20256e-06
SystemControl238	3714	COAD	CosMx 6K	NegCode	1.12339e-05
SystemControl239	985	COAD	CosMx 6K	NegCode	2.97937e-06
SystemControl24	928	COAD	CosMx 6K	NegCode	2.80696e-06
SystemControl240	453	COAD	CosMx 6K	NegCode	1.37021e-06
SystemControl241	1896	COAD	CosMx 6K	NegCode	5.73491e-06
SystemControl242	1978	COAD	CosMx 6K	NegCode	5.98294e-06
SystemControl243	3592	COAD	CosMx 6K	NegCode	1.08649e-05
SystemControl244	1610	COAD	CosMx 6K	NegCode	4.86983e-06
SystemControl245	2722	COAD	CosMx 6K	NegCode	8.23335e-06
SystemControl246	2176	COAD	CosMx 6K	NegCode	6.58184e-06
SystemControl247	1077	COAD	CosMx 6K	NegCode	3.25765e-06
SystemControl248	3121	COAD	CosMx 6K	NegCode	9.44022e-06
SystemControl249	918	COAD	CosMx 6K	NegCode	2.77671e-06
SystemControl25	474	COAD	CosMx 6K	NegCode	1.43373e-06
SystemControl250	3261	COAD	CosMx 6K	NegCode	9.86368e-06
SystemControl251	1159	COAD	CosMx 6K	NegCode	3.50568e-06
SystemControl252	2758	COAD	CosMx 6K	NegCode	8.34224e-06
SystemControl253	1091	COAD	CosMx 6K	NegCode	3.29999e-06
SystemControl254	734	COAD	CosMx 6K	NegCode	2.22016e-06
SystemControl255	1843	COAD	CosMx 6K	NegCode	5.5746e-06
SystemControl256	1129	COAD	CosMx 6K	NegCode	3.41493e-06
SystemControl257	1348	COAD	CosMx 6K	NegCode	4.07735e-06
SystemControl258	1080	COAD	CosMx 6K	NegCode	3.26672e-06
SystemControl259	5866	COAD	CosMx 6K	NegCode	1.77431e-05
SystemControl26	2711	COAD	CosMx 6K	NegCode	8.20008e-06
SystemControl260	1171	COAD	CosMx 6K	NegCode	3.54197e-06
SystemControl261	2029	COAD	CosMx 6K	NegCode	6.1372e-06
SystemControl262	5964	COAD	CosMx 6K	NegCode	1.80396e-05
SystemControl263	609	COAD	CosMx 6K	NegCode	1.84207e-06
SystemControl264	6447	COAD	CosMx 6K	NegCode	1.95005e-05
SystemControl265	1915	COAD	CosMx 6K	NegCode	5.79238e-06
SystemControl266	3857	COAD	CosMx 6K	NegCode	1.16664e-05
SystemControl267	772	COAD	CosMx 6K	NegCode	2.3351e-06
SystemControl268	866	COAD	CosMx 6K	NegCode	2.61943e-06
SystemControl269	2135	COAD	CosMx 6K	NegCode	6.45782e-06
SystemControl27	1887	COAD	CosMx 6K	NegCode	5.70769e-06
SystemControl270	1921	COAD	CosMx 6K	NegCode	5.81053e-06
SystemControl271	3347	COAD	CosMx 6K	NegCode	1.01238e-05
SystemControl272	1633	COAD	CosMx 6K	NegCode	4.9394e-06
SystemControl273	1835	COAD	CosMx 6K	NegCode	5.5504e-06
SystemControl274	2350	COAD	CosMx 6K	NegCode	7.10814e-06
SystemControl275	629	COAD	CosMx 6K	NegCode	1.90256e-06
SystemControl276	2108	COAD	CosMx 6K	NegCode	6.37616e-06
SystemControl277	3261	COAD	CosMx 6K	NegCode	9.86368e-06
SystemControl278	2951	COAD	CosMx 6K	NegCode	8.92601e-06
SystemControl279	1655	COAD	CosMx 6K	NegCode	5.00595e-06
SystemControl28	1649	COAD	CosMx 6K	NegCode	4.9878e-06
SystemControl280	2015	COAD	CosMx 6K	NegCode	6.09486e-06
SystemControl281	3155	COAD	CosMx 6K	NegCode	9.54306e-06
SystemControl282	3316	COAD	CosMx 6K	NegCode	1.003e-05
SystemControl283	1324	COAD	CosMx 6K	NegCode	4.00476e-06
SystemControl284	850	COAD	CosMx 6K	NegCode	2.57103e-06
SystemControl285	4122	COAD	CosMx 6K	NegCode	1.2468e-05
SystemControl286	695	COAD	CosMx 6K	NegCode	2.1022e-06
SystemControl287	2718	COAD	CosMx 6K	NegCode	8.22125e-06
SystemControl288	1740	COAD	CosMx 6K	NegCode	5.26305e-06
SystemControl289	830	COAD	CosMx 6K	NegCode	2.51054e-06
SystemControl29	1333	COAD	CosMx 6K	NegCode	4.03198e-06
SystemControl290	1943	COAD	CosMx 6K	NegCode	5.87707e-06
SystemControl291	1456	COAD	CosMx 6K	NegCode	4.40402e-06
SystemControl292	2120	COAD	CosMx 6K	NegCode	6.41245e-06
SystemControl293	2953	COAD	CosMx 6K	NegCode	8.93206e-06
SystemControl294	1844	COAD	CosMx 6K	NegCode	5.57762e-06
SystemControl295	1765	COAD	CosMx 6K	NegCode	5.33867e-06
SystemControl296	3037	COAD	CosMx 6K	NegCode	9.18614e-06
SystemControl297	4312	COAD	CosMx 6K	NegCode	1.30427e-05
SystemControl298	5790	COAD	CosMx 6K	NegCode	1.75133e-05
SystemControl299	2523	COAD	CosMx 6K	NegCode	7.63142e-06
SystemControl3	2222	COAD	CosMx 6K	NegCode	6.72098e-06
SystemControl30	966	COAD	CosMx 6K	NegCode	2.9219e-06
SystemControl300	1548	COAD	CosMx 6K	NegCode	4.6823e-06
SystemControl301	469	COAD	CosMx 6K	NegCode	1.4186e-06
SystemControl302	1928	COAD	CosMx 6K	NegCode	5.8317e-06
SystemControl303	2044	COAD	CosMx 6K	NegCode	6.18257e-06
SystemControl304	2301	COAD	CosMx 6K	NegCode	6.95993e-06
SystemControl305	9335	COAD	CosMx 6K	NegCode	2.8236e-05
SystemControl306	5041	COAD	CosMx 6K	NegCode	1.52477e-05
SystemControl307	2413	COAD	CosMx 6K	NegCode	7.2987e-06
SystemControl308	3251	COAD	CosMx 6K	NegCode	9.83344e-06
SystemControl309	7759	COAD	CosMx 6K	NegCode	2.3469e-05
SystemControl31	1645	COAD	CosMx 6K	NegCode	4.9757e-06
SystemControl310	4734	COAD	CosMx 6K	NegCode	1.43191e-05
SystemControl311	4165	COAD	CosMx 6K	NegCode	1.25981e-05
SystemControl312	4447	COAD	CosMx 6K	NegCode	1.3451e-05
SystemControl313	768	COAD	CosMx 6K	NegCode	2.323e-06
SystemControl314	1521	COAD	CosMx 6K	NegCode	4.60063e-06
SystemControl315	3026	COAD	CosMx 6K	NegCode	9.15287e-06
SystemControl316	3257	COAD	CosMx 6K	NegCode	9.85158e-06
SystemControl317	1400	COAD	CosMx 6K	NegCode	4.23464e-06
SystemControl318	2266	COAD	CosMx 6K	NegCode	6.85407e-06
SystemControl319	4470	COAD	CosMx 6K	NegCode	1.35206e-05
SystemControl32	2736	COAD	CosMx 6K	NegCode	8.27569e-06
SystemControl320	3857	COAD	CosMx 6K	NegCode	1.16664e-05
SystemControl321	1965	COAD	CosMx 6K	NegCode	5.94362e-06
SystemControl322	1254	COAD	CosMx 6K	NegCode	3.79303e-06
SystemControl323	2416	COAD	CosMx 6K	NegCode	7.30778e-06
SystemControl324	1692	COAD	CosMx 6K	NegCode	5.11786e-06
SystemControl33	1179	COAD	CosMx 6K	NegCode	3.56617e-06
SystemControl34	2743	COAD	CosMx 6K	NegCode	8.29687e-06
SystemControl35	3038	COAD	CosMx 6K	NegCode	9.18917e-06
SystemControl36	5320	COAD	CosMx 6K	NegCode	1.60916e-05
SystemControl37	1453	COAD	CosMx 6K	NegCode	4.39495e-06
SystemControl38	2136	COAD	CosMx 6K	NegCode	6.46085e-06
SystemControl39	2525	COAD	CosMx 6K	NegCode	7.63747e-06
SystemControl4	1347	COAD	CosMx 6K	NegCode	4.07433e-06
SystemControl40	2043	COAD	CosMx 6K	NegCode	6.17955e-06
SystemControl41	1729	COAD	CosMx 6K	NegCode	5.22978e-06
SystemControl42	2622	COAD	CosMx 6K	NegCode	7.93087e-06
SystemControl43	1414	COAD	CosMx 6K	NegCode	4.27699e-06
SystemControl44	1771	COAD	CosMx 6K	NegCode	5.35682e-06
SystemControl45	828	COAD	CosMx 6K	NegCode	2.50449e-06
SystemControl46	1585	COAD	CosMx 6K	NegCode	4.79422e-06
SystemControl47	2138	COAD	CosMx 6K	NegCode	6.4669e-06
SystemControl48	2176	COAD	CosMx 6K	NegCode	6.58184e-06
SystemControl49	2481	COAD	CosMx 6K	NegCode	7.50438e-06
SystemControl5	1910	COAD	CosMx 6K	NegCode	5.77726e-06
SystemControl50	2055	COAD	CosMx 6K	NegCode	6.21584e-06
SystemControl51	2400	COAD	CosMx 6K	NegCode	7.25938e-06
SystemControl52	2449	COAD	CosMx 6K	NegCode	7.40759e-06
SystemControl53	946	COAD	CosMx 6K	NegCode	2.86141e-06
SystemControl54	6573	COAD	CosMx 6K	NegCode	1.98816e-05
SystemControl55	2517	COAD	CosMx 6K	NegCode	7.61328e-06
SystemControl56	1288	COAD	CosMx 6K	NegCode	3.89587e-06
SystemControl57	2252	COAD	CosMx 6K	NegCode	6.81172e-06
SystemControl58	5683	COAD	CosMx 6K	NegCode	1.71896e-05
SystemControl59	8385	COAD	CosMx 6K	NegCode	2.53625e-05
SystemControl6	2070	COAD	CosMx 6K	NegCode	6.26122e-06
SystemControl60	1255	COAD	CosMx 6K	NegCode	3.79605e-06
SystemControl61	1656	COAD	CosMx 6K	NegCode	5.00897e-06
SystemControl62	2574	COAD	CosMx 6K	NegCode	7.78569e-06
SystemControl63	6192	COAD	CosMx 6K	NegCode	1.87292e-05
SystemControl64	957	COAD	CosMx 6K	NegCode	2.89468e-06
SystemControl65	1084	COAD	CosMx 6K	NegCode	3.27882e-06
SystemControl66	11492	COAD	CosMx 6K	NegCode	3.47603e-05
SystemControl67	2390	COAD	CosMx 6K	NegCode	7.22913e-06
SystemControl68	1587	COAD	CosMx 6K	NegCode	4.80027e-06
SystemControl69	1707	COAD	CosMx 6K	NegCode	5.16323e-06
SystemControl7	1103	COAD	CosMx 6K	NegCode	3.33629e-06
SystemControl70	5582	COAD	CosMx 6K	NegCode	1.68841e-05
SystemControl71	2671	COAD	CosMx 6K	NegCode	8.07909e-06
SystemControl72	2071	COAD	CosMx 6K	NegCode	6.26424e-06
SystemControl73	1189	COAD	CosMx 6K	NegCode	3.59642e-06
SystemControl74	3133	COAD	CosMx 6K	NegCode	9.47652e-06
SystemControl75	2211	COAD	CosMx 6K	NegCode	6.6877e-06
SystemControl76	707	COAD	CosMx 6K	NegCode	2.13849e-06
SystemControl77	1701	COAD	CosMx 6K	NegCode	5.14509e-06
SystemControl78	970	COAD	CosMx 6K	NegCode	2.934e-06
SystemControl79	4092	COAD	CosMx 6K	NegCode	1.23772e-05
SystemControl8	612	COAD	CosMx 6K	NegCode	1.85114e-06
SystemControl80	1258	COAD	CosMx 6K	NegCode	3.80513e-06
SystemControl81	2036	COAD	CosMx 6K	NegCode	6.15837e-06
SystemControl82	1364	COAD	CosMx 6K	NegCode	4.12575e-06
SystemControl83	1399	COAD	CosMx 6K	NegCode	4.23161e-06
SystemControl84	1322	COAD	CosMx 6K	NegCode	3.99871e-06
SystemControl85	2663	COAD	CosMx 6K	NegCode	8.05489e-06
SystemControl86	2034	COAD	CosMx 6K	NegCode	6.15233e-06
SystemControl87	2382	COAD	CosMx 6K	NegCode	7.20494e-06
SystemControl88	1753	COAD	CosMx 6K	NegCode	5.30237e-06
SystemControl89	1057	COAD	CosMx 6K	NegCode	3.19715e-06
SystemControl9	1855	COAD	CosMx 6K	NegCode	5.6109e-06
SystemControl90	2122	COAD	CosMx 6K	NegCode	6.4185e-06
SystemControl91	1730	COAD	CosMx 6K	NegCode	5.2328e-06
SystemControl92	1251	COAD	CosMx 6K	NegCode	3.78395e-06
SystemControl93	4358	COAD	CosMx 6K	NegCode	1.31818e-05
SystemControl94	1825	COAD	CosMx 6K	NegCode	5.52015e-06
SystemControl95	2071	COAD	CosMx 6K	NegCode	6.26424e-06
SystemControl96	2059	COAD	CosMx 6K	NegCode	6.22794e-06
SystemControl97	1291	COAD	CosMx 6K	NegCode	3.90494e-06
SystemControl98	3798	COAD	CosMx 6K	NegCode	1.1488e-05
SystemControl99	3494	COAD	CosMx 6K	NegCode	1.05684e-05
NegControlProbe_00002	54	COAD	Xenium 5K	NegProbe	2.52157e-07
NegControlProbe_00003	40	COAD	Xenium 5K	NegProbe	1.86783e-07
NegControlProbe_00004	33	COAD	Xenium 5K	NegProbe	1.54096e-07
NegControlProbe_00009	27	COAD	Xenium 5K	NegProbe	1.26078e-07
NegControlProbe_00012	33	COAD	Xenium 5K	NegProbe	1.54096e-07
NegControlProbe_00013	29	COAD	Xenium 5K	NegProbe	1.35418e-07
NegControlProbe_00014	31	COAD	Xenium 5K	NegProbe	1.44757e-07
NegControlProbe_00016	15	COAD	Xenium 5K	NegProbe	7.00436e-08
NegControlProbe_00017	20	COAD	Xenium 5K	NegProbe	9.33914e-08
NegControlProbe_00019	23	COAD	Xenium 5K	NegProbe	1.074e-07
NegControlProbe_00022	18	COAD	Xenium 5K	NegProbe	8.40523e-08
NegControlProbe_00024	23	COAD	Xenium 5K	NegProbe	1.074e-07
NegControlProbe_00025	37	COAD	Xenium 5K	NegProbe	1.72774e-07
NegControlProbe_00028	36	COAD	Xenium 5K	NegProbe	1.68105e-07
NegControlProbe_00031	27	COAD	Xenium 5K	NegProbe	1.26078e-07
NegControlProbe_00033	27	COAD	Xenium 5K	NegProbe	1.26078e-07
NegControlProbe_00034	44	COAD	Xenium 5K	NegProbe	2.05461e-07
NegControlProbe_00035	29	COAD	Xenium 5K	NegProbe	1.35418e-07
NegControlProbe_00039	18	COAD	Xenium 5K	NegProbe	8.40523e-08
NegControlProbe_00040	21	COAD	Xenium 5K	NegProbe	9.8061e-08
NegControlProbe_00041	14	COAD	Xenium 5K	NegProbe	6.5374e-08
NegControlProbe_00042	14	COAD	Xenium 5K	NegProbe	6.5374e-08
NegControlProbe_00043	58	COAD	Xenium 5K	NegProbe	2.70835e-07
NegControlProbe_00044	24	COAD	Xenium 5K	NegProbe	1.1207e-07
NegControlProbe_00046	25	COAD	Xenium 5K	NegProbe	1.16739e-07
NegControlProbe_00048	13	COAD	Xenium 5K	NegProbe	6.07044e-08
NegControlProbe_00051	51	COAD	Xenium 5K	NegProbe	2.38148e-07
NegControlProbe_00053	23	COAD	Xenium 5K	NegProbe	1.074e-07
NegControlProbe_00054	38	COAD	Xenium 5K	NegProbe	1.77444e-07
NegControlProbe_00057	26	COAD	Xenium 5K	NegProbe	1.21409e-07
NegControlProbe_00058	45	COAD	Xenium 5K	NegProbe	2.10131e-07
NegControlProbe_00059	58	COAD	Xenium 5K	NegProbe	2.70835e-07
NegControlProbe_00060	19	COAD	Xenium 5K	NegProbe	8.87219e-08
NegControlProbe_00061	19	COAD	Xenium 5K	NegProbe	8.87219e-08
NegControlProbe_00062	24	COAD	Xenium 5K	NegProbe	1.1207e-07
NegControlProbe_00067	29	COAD	Xenium 5K	NegProbe	1.35418e-07
NegControlProbe_00069	10	COAD	Xenium 5K	NegProbe	4.66957e-08
NegControlProbe_00071	28	COAD	Xenium 5K	NegProbe	1.30748e-07
NegControlProbe_00073	18	COAD	Xenium 5K	NegProbe	8.40523e-08
NegControlProbe_00074	37	COAD	Xenium 5K	NegProbe	1.72774e-07
NegControlCodeword_18650	7	COAD	Xenium 5K	NegCode	3.26864e-08
NegControlCodeword_18651	11	COAD	Xenium 5K	NegCode	5.13644e-08
NegControlCodeword_18652	10	COAD	Xenium 5K	NegCode	4.66949e-08
NegControlCodeword_18653	6	COAD	Xenium 5K	NegCode	2.80169e-08
NegControlCodeword_18654	11	COAD	Xenium 5K	NegCode	5.13644e-08
NegControlCodeword_18655	11	COAD	Xenium 5K	NegCode	5.13644e-08
NegControlCodeword_18656	5	COAD	Xenium 5K	NegCode	2.33474e-08
NegControlCodeword_18657	6	COAD	Xenium 5K	NegCode	2.80169e-08
NegControlCodeword_18658	11	COAD	Xenium 5K	NegCode	5.13644e-08
NegControlCodeword_18659	19	COAD	Xenium 5K	NegCode	8.87203e-08
NegControlCodeword_18660	10	COAD	Xenium 5K	NegCode	4.66949e-08
NegControlCodeword_18661	6	COAD	Xenium 5K	NegCode	2.80169e-08
NegControlCodeword_18662	14	COAD	Xenium 5K	NegCode	6.53728e-08
NegControlCodeword_18663	7	COAD	Xenium 5K	NegCode	3.26864e-08
NegControlCodeword_18664	3	COAD	Xenium 5K	NegCode	1.40085e-08
NegControlCodeword_18665	1	COAD	Xenium 5K	NegCode	4.66949e-09
NegControlCodeword_18666	8	COAD	Xenium 5K	NegCode	3.73559e-08
NegControlCodeword_18667	13	COAD	Xenium 5K	NegCode	6.07033e-08
NegControlCodeword_18668	28	COAD	Xenium 5K	NegCode	1.30746e-07
NegControlCodeword_18669	11	COAD	Xenium 5K	NegCode	5.13644e-08
NegControlCodeword_18670	15	COAD	Xenium 5K	NegCode	7.00423e-08
NegControlCodeword_18671	4	COAD	Xenium 5K	NegCode	1.86779e-08
NegControlCodeword_18672	12	COAD	Xenium 5K	NegCode	5.60338e-08
NegControlCodeword_18673	3	COAD	Xenium 5K	NegCode	1.40085e-08
NegControlCodeword_18674	11	COAD	Xenium 5K	NegCode	5.13644e-08
NegControlCodeword_18675	3	COAD	Xenium 5K	NegCode	1.40085e-08
NegControlCodeword_18676	12	COAD	Xenium 5K	NegCode	5.60338e-08
NegControlCodeword_18677	2	COAD	Xenium 5K	NegCode	9.33897e-09
NegControlCodeword_18678	4	COAD	Xenium 5K	NegCode	1.86779e-08
NegControlCodeword_18679	20	COAD	Xenium 5K	NegCode	9.33897e-08
NegControlCodeword_18680	7	COAD	Xenium 5K	NegCode	3.26864e-08
NegControlCodeword_18681	9	COAD	Xenium 5K	NegCode	4.20254e-08
NegControlCodeword_18682	9	COAD	Xenium 5K	NegCode	4.20254e-08
NegControlCodeword_18683	0	COAD	Xenium 5K	NegCode	0
NegControlCodeword_18684	5	COAD	Xenium 5K	NegCode	2.33474e-08
NegControlCodeword_18685	7	COAD	Xenium 5K	NegCode	3.26864e-08
NegControlCodeword_18686	2	COAD	Xenium 5K	NegCode	9.33897e-09
NegControlCodeword_18687	3	COAD	Xenium 5K	NegCode	1.40085e-08
NegControlCodeword_18688	13	COAD	Xenium 5K	NegCode	6.07033e-08
NegControlCodeword_18689	7	COAD	Xenium 5K	NegCode	3.26864e-08
NegControlCodeword_18690	7	COAD	Xenium 5K	NegCode	3.26864e-08
NegControlCodeword_18691	1	COAD	Xenium 5K	NegCode	4.66949e-09
NegControlCodeword_18692	15	COAD	Xenium 5K	NegCode	7.00423e-08
NegControlCodeword_18693	8	COAD	Xenium 5K	NegCode	3.73559e-08
NegControlCodeword_18694	15	COAD	Xenium 5K	NegCode	7.00423e-08
NegControlCodeword_18695	7	COAD	Xenium 5K	NegCode	3.26864e-08
NegControlCodeword_18696	6	COAD	Xenium 5K	NegCode	2.80169e-08
NegControlCodeword_18697	2	COAD	Xenium 5K	NegCode	9.33897e-09
NegControlCodeword_18698	7	COAD	Xenium 5K	NegCode	3.26864e-08
NegControlCodeword_18699	3	COAD	Xenium 5K	NegCode	1.40085e-08
NegControlCodeword_18700	2	COAD	Xenium 5K	NegCode	9.33897e-09
NegControlCodeword_18701	5	COAD	Xenium 5K	NegCode	2.33474e-08
NegControlCodeword_18702	5	COAD	Xenium 5K	NegCode	2.33474e-08
NegControlCodeword_18703	3	COAD	Xenium 5K	NegCode	1.40085e-08
NegControlCodeword_18704	4	COAD	Xenium 5K	NegCode	1.86779e-08
NegControlCodeword_18705	4	COAD	Xenium 5K	NegCode	1.86779e-08
NegControlCodeword_18706	13	COAD	Xenium 5K	NegCode	6.07033e-08
NegControlCodeword_18707	8	COAD	Xenium 5K	NegCode	3.73559e-08
NegControlCodeword_18708	5	COAD	Xenium 5K	NegCode	2.33474e-08
NegControlCodeword_18709	4	COAD	Xenium 5K	NegCode	1.86779e-08
NegControlCodeword_18710	7	COAD	Xenium 5K	NegCode	3.26864e-08
NegControlCodeword_18711	7	COAD	Xenium 5K	NegCode	3.26864e-08
NegControlCodeword_18712	18	COAD	Xenium 5K	NegCode	8.40508e-08
NegControlCodeword_18713	4	COAD	Xenium 5K	NegCode	1.86779e-08
NegControlCodeword_18714	31	COAD	Xenium 5K	NegCode	1.44754e-07
NegControlCodeword_18715	4	COAD	Xenium 5K	NegCode	1.86779e-08
NegControlCodeword_18716	9	COAD	Xenium 5K	NegCode	4.20254e-08
NegControlCodeword_18717	4	COAD	Xenium 5K	NegCode	1.86779e-08
NegControlCodeword_18718	5	COAD	Xenium 5K	NegCode	2.33474e-08
NegControlCodeword_18719	8	COAD	Xenium 5K	NegCode	3.73559e-08
NegControlCodeword_18720	25	COAD	Xenium 5K	NegCode	1.16737e-07
NegControlCodeword_18721	5	COAD	Xenium 5K	NegCode	2.33474e-08
NegControlCodeword_18722	11	COAD	Xenium 5K	NegCode	5.13644e-08
NegControlCodeword_18723	4	COAD	Xenium 5K	NegCode	1.86779e-08
NegControlCodeword_18724	3	COAD	Xenium 5K	NegCode	1.40085e-08
NegControlCodeword_18725	5	COAD	Xenium 5K	NegCode	2.33474e-08
NegControlCodeword_18726	4	COAD	Xenium 5K	NegCode	1.86779e-08
NegControlCodeword_18727	0	COAD	Xenium 5K	NegCode	0
NegControlCodeword_18728	8	COAD	Xenium 5K	NegCode	3.73559e-08
NegControlCodeword_18729	3	COAD	Xenium 5K	NegCode	1.40085e-08
NegControlCodeword_18730	4	COAD	Xenium 5K	NegCode	1.86779e-08
NegControlCodeword_18731	6	COAD	Xenium 5K	NegCode	2.80169e-08
NegControlCodeword_18732	5	COAD	Xenium 5K	NegCode	2.33474e-08
NegControlCodeword_18733	9	COAD	Xenium 5K	NegCode	4.20254e-08
NegControlCodeword_18734	12	COAD	Xenium 5K	NegCode	5.60338e-08
NegControlCodeword_18735	26	COAD	Xenium 5K	NegCode	1.21407e-07
NegControlCodeword_18736	5	COAD	Xenium 5K	NegCode	2.33474e-08
NegControlCodeword_18737	4	COAD	Xenium 5K	NegCode	1.86779e-08
NegControlCodeword_18738	8	COAD	Xenium 5K	NegCode	3.73559e-08
NegControlCodeword_18739	9	COAD	Xenium 5K	NegCode	4.20254e-08
NegControlCodeword_18740	4	COAD	Xenium 5K	NegCode	1.86779e-08
NegControlCodeword_18741	3	COAD	Xenium 5K	NegCode	1.40085e-08
NegControlCodeword_18742	7	COAD	Xenium 5K	NegCode	3.26864e-08
NegControlCodeword_18743	9	COAD	Xenium 5K	NegCode	4.20254e-08
NegControlCodeword_18744	1	COAD	Xenium 5K	NegCode	4.66949e-09
NegControlCodeword_18745	7	COAD	Xenium 5K	NegCode	3.26864e-08
NegControlCodeword_18746	1	COAD	Xenium 5K	NegCode	4.66949e-09
NegControlCodeword_18747	4	COAD	Xenium 5K	NegCode	1.86779e-08
NegControlCodeword_18748	12	COAD	Xenium 5K	NegCode	5.60338e-08
NegControlCodeword_18749	3	COAD	Xenium 5K	NegCode	1.40085e-08
NegControlCodeword_18750	3	COAD	Xenium 5K	NegCode	1.40085e-08
NegControlCodeword_18751	5	COAD	Xenium 5K	NegCode	2.33474e-08
NegControlCodeword_18752	18	COAD	Xenium 5K	NegCode	8.40508e-08
NegControlCodeword_18753	7	COAD	Xenium 5K	NegCode	3.26864e-08
NegControlCodeword_18754	5	COAD	Xenium 5K	NegCode	2.33474e-08
NegControlCodeword_18755	4	COAD	Xenium 5K	NegCode	1.86779e-08
NegControlCodeword_18756	6	COAD	Xenium 5K	NegCode	2.80169e-08
NegControlCodeword_18757	6	COAD	Xenium 5K	NegCode	2.80169e-08
NegControlCodeword_18758	13	COAD	Xenium 5K	NegCode	6.07033e-08
NegControlCodeword_18759	8	COAD	Xenium 5K	NegCode	3.73559e-08
NegControlCodeword_18760	4	COAD	Xenium 5K	NegCode	1.86779e-08
NegControlCodeword_18761	7	COAD	Xenium 5K	NegCode	3.26864e-08
NegControlCodeword_18762	5	COAD	Xenium 5K	NegCode	2.33474e-08
NegControlCodeword_18763	4	COAD	Xenium 5K	NegCode	1.86779e-08
NegControlCodeword_18764	2	COAD	Xenium 5K	NegCode	9.33897e-09
NegControlCodeword_18765	5	COAD	Xenium 5K	NegCode	2.33474e-08
NegControlCodeword_18766	11	COAD	Xenium 5K	NegCode	5.13644e-08
NegControlCodeword_18767	5	COAD	Xenium 5K	NegCode	2.33474e-08
NegControlCodeword_18768	11	COAD	Xenium 5K	NegCode	5.13644e-08
NegControlCodeword_18769	13	COAD	Xenium 5K	NegCode	6.07033e-08
NegControlCodeword_18770	9	COAD	Xenium 5K	NegCode	4.20254e-08
NegControlCodeword_18771	22	COAD	Xenium 5K	NegCode	1.02729e-07
NegControlCodeword_18772	7	COAD	Xenium 5K	NegCode	3.26864e-08
NegControlCodeword_18773	7	COAD	Xenium 5K	NegCode	3.26864e-08
NegControlCodeword_18774	7	COAD	Xenium 5K	NegCode	3.26864e-08
NegControlCodeword_18775	4	COAD	Xenium 5K	NegCode	1.86779e-08
NegControlCodeword_18776	1	COAD	Xenium 5K	NegCode	4.66949e-09
NegControlCodeword_18777	7	COAD	Xenium 5K	NegCode	3.26864e-08
NegControlCodeword_18778	2	COAD	Xenium 5K	NegCode	9.33897e-09
NegControlCodeword_18779	10	COAD	Xenium 5K	NegCode	4.66949e-08
NegControlCodeword_18780	3	COAD	Xenium 5K	NegCode	1.40085e-08
NegControlCodeword_18781	2	COAD	Xenium 5K	NegCode	9.33897e-09
NegControlCodeword_18782	10	COAD	Xenium 5K	NegCode	4.66949e-08
NegControlCodeword_18783	4	COAD	Xenium 5K	NegCode	1.86779e-08
NegControlCodeword_18784	2	COAD	Xenium 5K	NegCode	9.33897e-09
NegControlCodeword_18785	16	COAD	Xenium 5K	NegCode	7.47118e-08
NegControlCodeword_18786	8	COAD	Xenium 5K	NegCode	3.73559e-08
NegControlCodeword_18787	15	COAD	Xenium 5K	NegCode	7.00423e-08
NegControlCodeword_18788	11	COAD	Xenium 5K	NegCode	5.13644e-08
NegControlCodeword_18789	8	COAD	Xenium 5K	NegCode	3.73559e-08
NegControlCodeword_18790	2	COAD	Xenium 5K	NegCode	9.33897e-09
NegControlCodeword_18791	11	COAD	Xenium 5K	NegCode	5.13644e-08
NegControlCodeword_18792	14	COAD	Xenium 5K	NegCode	6.53728e-08
NegControlCodeword_18793	5	COAD	Xenium 5K	NegCode	2.33474e-08
NegControlCodeword_18794	5	COAD	Xenium 5K	NegCode	2.33474e-08
NegControlCodeword_18795	33	COAD	Xenium 5K	NegCode	1.54093e-07
NegControlCodeword_18796	4	COAD	Xenium 5K	NegCode	1.86779e-08
NegControlCodeword_18797	9	COAD	Xenium 5K	NegCode	4.20254e-08
NegControlCodeword_18798	1	COAD	Xenium 5K	NegCode	4.66949e-09
NegControlCodeword_18799	12	COAD	Xenium 5K	NegCode	5.60338e-08
NegControlCodeword_18800	7	COAD	Xenium 5K	NegCode	3.26864e-08
NegControlCodeword_18801	4	COAD	Xenium 5K	NegCode	1.86779e-08
NegControlCodeword_18802	9	COAD	Xenium 5K	NegCode	4.20254e-08
NegControlCodeword_18803	2	COAD	Xenium 5K	NegCode	9.33897e-09
NegControlCodeword_18804	11	COAD	Xenium 5K	NegCode	5.13644e-08
NegControlCodeword_18805	35	COAD	Xenium 5K	NegCode	1.63432e-07
NegControlCodeword_18806	15	COAD	Xenium 5K	NegCode	7.00423e-08
NegControlCodeword_18807	3	COAD	Xenium 5K	NegCode	1.40085e-08
NegControlCodeword_18808	20	COAD	Xenium 5K	NegCode	9.33897e-08
NegControlCodeword_18809	2	COAD	Xenium 5K	NegCode	9.33897e-09
NegControlCodeword_18810	9	COAD	Xenium 5K	NegCode	4.20254e-08
NegControlCodeword_18811	12	COAD	Xenium 5K	NegCode	5.60338e-08
NegControlCodeword_18812	8	COAD	Xenium 5K	NegCode	3.73559e-08
NegControlCodeword_18813	2	COAD	Xenium 5K	NegCode	9.33897e-09
NegControlCodeword_18814	5	COAD	Xenium 5K	NegCode	2.33474e-08
NegControlCodeword_18815	4	COAD	Xenium 5K	NegCode	1.86779e-08
NegControlCodeword_18816	7	COAD	Xenium 5K	NegCode	3.26864e-08
NegControlCodeword_18817	8	COAD	Xenium 5K	NegCode	3.73559e-08
NegControlCodeword_18818	13	COAD	Xenium 5K	NegCode	6.07033e-08
NegControlCodeword_18819	11	COAD	Xenium 5K	NegCode	5.13644e-08
NegControlCodeword_18820	12	COAD	Xenium 5K	NegCode	5.60338e-08
NegControlCodeword_18821	13	COAD	Xenium 5K	NegCode	6.07033e-08
NegControlCodeword_18822	5	COAD	Xenium 5K	NegCode	2.33474e-08
NegControlCodeword_18823	4	COAD	Xenium 5K	NegCode	1.86779e-08
NegControlCodeword_18824	22	COAD	Xenium 5K	NegCode	1.02729e-07
NegControlCodeword_18825	10	COAD	Xenium 5K	NegCode	4.66949e-08
NegControlCodeword_18826	5	COAD	Xenium 5K	NegCode	2.33474e-08
NegControlCodeword_18827	11	COAD	Xenium 5K	NegCode	5.13644e-08
NegControlCodeword_18828	9	COAD	Xenium 5K	NegCode	4.20254e-08
NegControlCodeword_18829	8	COAD	Xenium 5K	NegCode	3.73559e-08
NegControlCodeword_18830	8	COAD	Xenium 5K	NegCode	3.73559e-08
NegControlCodeword_18831	2	COAD	Xenium 5K	NegCode	9.33897e-09
NegControlCodeword_18832	2	COAD	Xenium 5K	NegCode	9.33897e-09
NegControlCodeword_18833	5	COAD	Xenium 5K	NegCode	2.33474e-08
NegControlCodeword_18834	7	COAD	Xenium 5K	NegCode	3.26864e-08
NegControlCodeword_18835	8	COAD	Xenium 5K	NegCode	3.73559e-08
NegControlCodeword_18836	3	COAD	Xenium 5K	NegCode	1.40085e-08
NegControlCodeword_18837	8	COAD	Xenium 5K	NegCode	3.73559e-08
NegControlCodeword_18838	6	COAD	Xenium 5K	NegCode	2.80169e-08
NegControlCodeword_18839	3	COAD	Xenium 5K	NegCode	1.40085e-08
NegControlCodeword_18840	11	COAD	Xenium 5K	NegCode	5.13644e-08
NegControlCodeword_18841	13	COAD	Xenium 5K	NegCode	6.07033e-08
NegControlCodeword_18842	3	COAD	Xenium 5K	NegCode	1.40085e-08
NegControlCodeword_18843	9	COAD	Xenium 5K	NegCode	4.20254e-08
NegControlCodeword_18844	6	COAD	Xenium 5K	NegCode	2.80169e-08
NegControlCodeword_18845	3	COAD	Xenium 5K	NegCode	1.40085e-08
NegControlCodeword_18846	4	COAD	Xenium 5K	NegCode	1.86779e-08
NegControlCodeword_18847	6	COAD	Xenium 5K	NegCode	2.80169e-08
NegControlCodeword_18848	8	COAD	Xenium 5K	NegCode	3.73559e-08
NegControlCodeword_18849	5	COAD	Xenium 5K	NegCode	2.33474e-08
NegControlCodeword_18850	4	COAD	Xenium 5K	NegCode	1.86779e-08
NegControlCodeword_18851	8	COAD	Xenium 5K	NegCode	3.73559e-08
NegControlCodeword_18852	12	COAD	Xenium 5K	NegCode	5.60338e-08
NegControlCodeword_18853	4	COAD	Xenium 5K	NegCode	1.86779e-08
NegControlCodeword_18854	6	COAD	Xenium 5K	NegCode	2.80169e-08
NegControlCodeword_18855	5	COAD	Xenium 5K	NegCode	2.33474e-08
NegControlCodeword_18856	1	COAD	Xenium 5K	NegCode	4.66949e-09
NegControlCodeword_18857	4	COAD	Xenium 5K	NegCode	1.86779e-08
NegControlCodeword_18858	7	COAD	Xenium 5K	NegCode	3.26864e-08
NegControlCodeword_18859	3	COAD	Xenium 5K	NegCode	1.40085e-08
NegControlCodeword_18860	6	COAD	Xenium 5K	NegCode	2.80169e-08
NegControlCodeword_18861	3	COAD	Xenium 5K	NegCode	1.40085e-08
NegControlCodeword_18862	10	COAD	Xenium 5K	NegCode	4.66949e-08
NegControlCodeword_18863	7	COAD	Xenium 5K	NegCode	3.26864e-08
NegControlCodeword_18864	3	COAD	Xenium 5K	NegCode	1.40085e-08
NegControlCodeword_18865	8	COAD	Xenium 5K	NegCode	3.73559e-08
NegControlCodeword_18866	12	COAD	Xenium 5K	NegCode	5.60338e-08
NegControlCodeword_18867	10	COAD	Xenium 5K	NegCode	4.66949e-08
NegControlCodeword_18868	5	COAD	Xenium 5K	NegCode	2.33474e-08
NegControlCodeword_18869	1	COAD	Xenium 5K	NegCode	4.66949e-09
NegControlCodeword_18870	14	COAD	Xenium 5K	NegCode	6.53728e-08
NegControlCodeword_18871	4	COAD	Xenium 5K	NegCode	1.86779e-08
NegControlCodeword_18872	4	COAD	Xenium 5K	NegCode	1.86779e-08
NegControlCodeword_18873	5	COAD	Xenium 5K	NegCode	2.33474e-08
NegControlCodeword_18874	6	COAD	Xenium 5K	NegCode	2.80169e-08
NegControlCodeword_18875	3	COAD	Xenium 5K	NegCode	1.40085e-08
NegControlCodeword_18876	6	COAD	Xenium 5K	NegCode	2.80169e-08
NegControlCodeword_18877	12	COAD	Xenium 5K	NegCode	5.60338e-08
NegControlCodeword_18878	12	COAD	Xenium 5K	NegCode	5.60338e-08
NegControlCodeword_18879	21	COAD	Xenium 5K	NegCode	9.80592e-08
NegControlCodeword_18880	23	COAD	Xenium 5K	NegCode	1.07398e-07
NegControlCodeword_18881	3	COAD	Xenium 5K	NegCode	1.40085e-08
NegControlCodeword_18882	15	COAD	Xenium 5K	NegCode	7.00423e-08
NegControlCodeword_18883	2	COAD	Xenium 5K	NegCode	9.33897e-09
NegControlCodeword_18884	6	COAD	Xenium 5K	NegCode	2.80169e-08
NegControlCodeword_18885	7	COAD	Xenium 5K	NegCode	3.26864e-08
NegControlCodeword_18886	3	COAD	Xenium 5K	NegCode	1.40085e-08
NegControlCodeword_18887	9	COAD	Xenium 5K	NegCode	4.20254e-08
NegControlCodeword_18888	3	COAD	Xenium 5K	NegCode	1.40085e-08
NegControlCodeword_18889	6	COAD	Xenium 5K	NegCode	2.80169e-08
NegControlCodeword_18890	9	COAD	Xenium 5K	NegCode	4.20254e-08
NegControlCodeword_18891	3	COAD	Xenium 5K	NegCode	1.40085e-08
NegControlCodeword_18892	3	COAD	Xenium 5K	NegCode	1.40085e-08
NegControlCodeword_18893	6	COAD	Xenium 5K	NegCode	2.80169e-08
NegControlCodeword_18894	6	COAD	Xenium 5K	NegCode	2.80169e-08
NegControlCodeword_18895	16	COAD	Xenium 5K	NegCode	7.47118e-08
NegControlCodeword_18896	4	COAD	Xenium 5K	NegCode	1.86779e-08
NegControlCodeword_18897	4	COAD	Xenium 5K	NegCode	1.86779e-08
NegControlCodeword_18898	12	COAD	Xenium 5K	NegCode	5.60338e-08
NegControlCodeword_18899	12	COAD	Xenium 5K	NegCode	5.60338e-08
NegControlCodeword_18900	5	COAD	Xenium 5K	NegCode	2.33474e-08
NegControlCodeword_18901	21	COAD	Xenium 5K	NegCode	9.80592e-08
NegControlCodeword_18903	5	COAD	Xenium 5K	NegCode	2.33474e-08
NegControlCodeword_18904	4	COAD	Xenium 5K	NegCode	1.86779e-08
NegControlCodeword_18905	6	COAD	Xenium 5K	NegCode	2.80169e-08
NegControlCodeword_18906	5	COAD	Xenium 5K	NegCode	2.33474e-08
NegControlCodeword_18907	6	COAD	Xenium 5K	NegCode	2.80169e-08
NegControlCodeword_18908	11	COAD	Xenium 5K	NegCode	5.13644e-08
NegControlCodeword_18909	13	COAD	Xenium 5K	NegCode	6.07033e-08
NegControlCodeword_18910	3	COAD	Xenium 5K	NegCode	1.40085e-08
NegControlCodeword_18911	5	COAD	Xenium 5K	NegCode	2.33474e-08
NegControlCodeword_18912	8	COAD	Xenium 5K	NegCode	3.73559e-08
NegControlCodeword_18913	7	COAD	Xenium 5K	NegCode	3.26864e-08
NegControlCodeword_18914	7	COAD	Xenium 5K	NegCode	3.26864e-08
NegControlCodeword_18915	6	COAD	Xenium 5K	NegCode	2.80169e-08
NegControlCodeword_18916	7	COAD	Xenium 5K	NegCode	3.26864e-08
NegControlCodeword_18917	6	COAD	Xenium 5K	NegCode	2.80169e-08
NegControlCodeword_18918	4	COAD	Xenium 5K	NegCode	1.86779e-08
NegControlCodeword_18919	9	COAD	Xenium 5K	NegCode	4.20254e-08
NegControlCodeword_18920	6	COAD	Xenium 5K	NegCode	2.80169e-08
NegControlCodeword_18921	4	COAD	Xenium 5K	NegCode	1.86779e-08
NegControlCodeword_18922	3	COAD	Xenium 5K	NegCode	1.40085e-08
NegControlCodeword_18923	2	COAD	Xenium 5K	NegCode	9.33897e-09
NegControlCodeword_18924	2	COAD	Xenium 5K	NegCode	9.33897e-09
NegControlCodeword_18925	7	COAD	Xenium 5K	NegCode	3.26864e-08
NegControlCodeword_18926	3	COAD	Xenium 5K	NegCode	1.40085e-08
NegControlCodeword_18927	5	COAD	Xenium 5K	NegCode	2.33474e-08
NegControlCodeword_18928	41	COAD	Xenium 5K	NegCode	1.91449e-07
NegControlCodeword_18929	8	COAD	Xenium 5K	NegCode	3.73559e-08
NegControlCodeword_18930	7	COAD	Xenium 5K	NegCode	3.26864e-08
NegControlCodeword_18931	14	COAD	Xenium 5K	NegCode	6.53728e-08
NegControlCodeword_18932	9	COAD	Xenium 5K	NegCode	4.20254e-08
NegControlCodeword_18933	1	COAD	Xenium 5K	NegCode	4.66949e-09
NegControlCodeword_18934	8	COAD	Xenium 5K	NegCode	3.73559e-08
NegControlCodeword_18935	7	COAD	Xenium 5K	NegCode	3.26864e-08
NegControlCodeword_18936	10	COAD	Xenium 5K	NegCode	4.66949e-08
NegControlCodeword_18937	3	COAD	Xenium 5K	NegCode	1.40085e-08
NegControlCodeword_18938	2	COAD	Xenium 5K	NegCode	9.33897e-09
NegControlCodeword_18939	11	COAD	Xenium 5K	NegCode	5.13644e-08
NegControlCodeword_18940	13	COAD	Xenium 5K	NegCode	6.07033e-08
NegControlCodeword_18941	11	COAD	Xenium 5K	NegCode	5.13644e-08
NegControlCodeword_18942	4	COAD	Xenium 5K	NegCode	1.86779e-08
NegControlCodeword_18943	1	COAD	Xenium 5K	NegCode	4.66949e-09
NegControlCodeword_18944	9	COAD	Xenium 5K	NegCode	4.20254e-08
NegControlCodeword_18945	1	COAD	Xenium 5K	NegCode	4.66949e-09
NegControlCodeword_18946	4	COAD	Xenium 5K	NegCode	1.86779e-08
NegControlCodeword_18947	13	COAD	Xenium 5K	NegCode	6.07033e-08
NegControlCodeword_18948	13	COAD	Xenium 5K	NegCode	6.07033e-08
NegControlCodeword_18949	23	COAD	Xenium 5K	NegCode	1.07398e-07
NegControlCodeword_18950	9	COAD	Xenium 5K	NegCode	4.20254e-08
NegControlCodeword_18951	5	COAD	Xenium 5K	NegCode	2.33474e-08
NegControlCodeword_18952	3	COAD	Xenium 5K	NegCode	1.40085e-08
NegControlCodeword_18953	7	COAD	Xenium 5K	NegCode	3.26864e-08
NegControlCodeword_18954	5	COAD	Xenium 5K	NegCode	2.33474e-08
NegControlCodeword_18955	4	COAD	Xenium 5K	NegCode	1.86779e-08
NegControlCodeword_18956	6	COAD	Xenium 5K	NegCode	2.80169e-08
NegControlCodeword_18957	6	COAD	Xenium 5K	NegCode	2.80169e-08
NegControlCodeword_18958	4	COAD	Xenium 5K	NegCode	1.86779e-08
NegControlCodeword_18959	13	COAD	Xenium 5K	NegCode	6.07033e-08
NegControlCodeword_18960	6	COAD	Xenium 5K	NegCode	2.80169e-08
NegControlCodeword_18961	6	COAD	Xenium 5K	NegCode	2.80169e-08
NegControlCodeword_18962	7	COAD	Xenium 5K	NegCode	3.26864e-08
NegControlCodeword_18963	21	COAD	Xenium 5K	NegCode	9.80592e-08
NegControlCodeword_18964	2	COAD	Xenium 5K	NegCode	9.33897e-09
NegControlCodeword_18965	5	COAD	Xenium 5K	NegCode	2.33474e-08
NegControlCodeword_18966	8	COAD	Xenium 5K	NegCode	3.73559e-08
NegControlCodeword_18967	6	COAD	Xenium 5K	NegCode	2.80169e-08
NegControlCodeword_18968	3	COAD	Xenium 5K	NegCode	1.40085e-08
NegControlCodeword_18969	3	COAD	Xenium 5K	NegCode	1.40085e-08
NegControlCodeword_18970	2	COAD	Xenium 5K	NegCode	9.33897e-09
NegControlCodeword_18971	5	COAD	Xenium 5K	NegCode	2.33474e-08
NegControlCodeword_18972	0	COAD	Xenium 5K	NegCode	0
NegControlCodeword_18973	6	COAD	Xenium 5K	NegCode	2.80169e-08
NegControlCodeword_18974	2	COAD	Xenium 5K	NegCode	9.33897e-09
NegControlCodeword_18975	10	COAD	Xenium 5K	NegCode	4.66949e-08
NegControlCodeword_18976	20	COAD	Xenium 5K	NegCode	9.33897e-08
NegControlCodeword_18977	5	COAD	Xenium 5K	NegCode	2.33474e-08
NegControlCodeword_18978	16	COAD	Xenium 5K	NegCode	7.47118e-08
NegControlCodeword_18979	9	COAD	Xenium 5K	NegCode	4.20254e-08
NegControlCodeword_18980	6	COAD	Xenium 5K	NegCode	2.80169e-08
NegControlCodeword_18981	14	COAD	Xenium 5K	NegCode	6.53728e-08
NegControlCodeword_18982	14	COAD	Xenium 5K	NegCode	6.53728e-08
NegControlCodeword_18983	9	COAD	Xenium 5K	NegCode	4.20254e-08
NegControlCodeword_18984	3	COAD	Xenium 5K	NegCode	1.40085e-08
NegControlCodeword_18985	23	COAD	Xenium 5K	NegCode	1.07398e-07
NegControlCodeword_18986	6	COAD	Xenium 5K	NegCode	2.80169e-08
NegControlCodeword_18987	9	COAD	Xenium 5K	NegCode	4.20254e-08
NegControlCodeword_18988	6	COAD	Xenium 5K	NegCode	2.80169e-08
NegControlCodeword_18989	5	COAD	Xenium 5K	NegCode	2.33474e-08
NegControlCodeword_18990	4	COAD	Xenium 5K	NegCode	1.86779e-08
NegControlCodeword_18991	4	COAD	Xenium 5K	NegCode	1.86779e-08
NegControlCodeword_18992	9	COAD	Xenium 5K	NegCode	4.20254e-08
NegControlCodeword_18993	13	COAD	Xenium 5K	NegCode	6.07033e-08
NegControlCodeword_18994	7	COAD	Xenium 5K	NegCode	3.26864e-08
NegControlCodeword_18995	7	COAD	Xenium 5K	NegCode	3.26864e-08
NegControlCodeword_18996	11	COAD	Xenium 5K	NegCode	5.13644e-08
NegControlCodeword_18997	10	COAD	Xenium 5K	NegCode	4.66949e-08
NegControlCodeword_18998	16	COAD	Xenium 5K	NegCode	7.47118e-08
NegControlCodeword_18999	12	COAD	Xenium 5K	NegCode	5.60338e-08
NegControlCodeword_19000	4	COAD	Xenium 5K	NegCode	1.86779e-08
NegControlCodeword_19001	2	COAD	Xenium 5K	NegCode	9.33897e-09
NegControlCodeword_19002	7	COAD	Xenium 5K	NegCode	3.26864e-08
NegControlCodeword_19003	6	COAD	Xenium 5K	NegCode	2.80169e-08
NegControlCodeword_19004	6	COAD	Xenium 5K	NegCode	2.80169e-08
NegControlCodeword_19005	9	COAD	Xenium 5K	NegCode	4.20254e-08
NegControlCodeword_19006	6	COAD	Xenium 5K	NegCode	2.80169e-08
NegControlCodeword_19007	7	COAD	Xenium 5K	NegCode	3.26864e-08
NegControlCodeword_19008	11	COAD	Xenium 5K	NegCode	5.13644e-08
NegControlCodeword_19009	6	COAD	Xenium 5K	NegCode	2.80169e-08
NegControlCodeword_19010	35	COAD	Xenium 5K	NegCode	1.63432e-07
NegControlCodeword_19011	7	COAD	Xenium 5K	NegCode	3.26864e-08
NegControlCodeword_19012	16	COAD	Xenium 5K	NegCode	7.47118e-08
NegControlCodeword_19013	5	COAD	Xenium 5K	NegCode	2.33474e-08
NegControlCodeword_19014	13	COAD	Xenium 5K	NegCode	6.07033e-08
NegControlCodeword_19015	7	COAD	Xenium 5K	NegCode	3.26864e-08
NegControlCodeword_19016	22	COAD	Xenium 5K	NegCode	1.02729e-07
NegControlCodeword_19017	1	COAD	Xenium 5K	NegCode	4.66949e-09
NegControlCodeword_19018	2	COAD	Xenium 5K	NegCode	9.33897e-09
NegControlCodeword_19019	6	COAD	Xenium 5K	NegCode	2.80169e-08
NegControlCodeword_19020	17	COAD	Xenium 5K	NegCode	7.93813e-08
NegControlCodeword_19021	6	COAD	Xenium 5K	NegCode	2.80169e-08
NegControlCodeword_19022	1	COAD	Xenium 5K	NegCode	4.66949e-09
NegControlCodeword_19023	2	COAD	Xenium 5K	NegCode	9.33897e-09
NegControlCodeword_19024	8	COAD	Xenium 5K	NegCode	3.73559e-08
NegControlCodeword_19025	15	COAD	Xenium 5K	NegCode	7.00423e-08
NegControlCodeword_19026	1	COAD	Xenium 5K	NegCode	4.66949e-09
NegControlCodeword_19027	5	COAD	Xenium 5K	NegCode	2.33474e-08
NegControlCodeword_19028	4	COAD	Xenium 5K	NegCode	1.86779e-08
NegControlCodeword_19029	12	COAD	Xenium 5K	NegCode	5.60338e-08
NegControlCodeword_19030	13	COAD	Xenium 5K	NegCode	6.07033e-08
NegControlCodeword_19031	12	COAD	Xenium 5K	NegCode	5.60338e-08
NegControlCodeword_19032	10	COAD	Xenium 5K	NegCode	4.66949e-08
NegControlCodeword_19033	7	COAD	Xenium 5K	NegCode	3.26864e-08
NegControlCodeword_19034	10	COAD	Xenium 5K	NegCode	4.66949e-08
NegControlCodeword_19035	8	COAD	Xenium 5K	NegCode	3.73559e-08
NegControlCodeword_19036	11	COAD	Xenium 5K	NegCode	5.13644e-08
NegControlCodeword_19037	6	COAD	Xenium 5K	NegCode	2.80169e-08
NegControlCodeword_19038	6	COAD	Xenium 5K	NegCode	2.80169e-08
NegControlCodeword_19039	22	COAD	Xenium 5K	NegCode	1.02729e-07
NegControlCodeword_19040	9	COAD	Xenium 5K	NegCode	4.20254e-08
NegControlCodeword_19041	12	COAD	Xenium 5K	NegCode	5.60338e-08
NegControlCodeword_19042	2	COAD	Xenium 5K	NegCode	9.33897e-09
NegControlCodeword_19043	10	COAD	Xenium 5K	NegCode	4.66949e-08
NegControlCodeword_19044	9	COAD	Xenium 5K	NegCode	4.20254e-08
NegControlCodeword_19045	7	COAD	Xenium 5K	NegCode	3.26864e-08
NegControlCodeword_19046	6	COAD	Xenium 5K	NegCode	2.80169e-08
NegControlCodeword_19047	1	COAD	Xenium 5K	NegCode	4.66949e-09
NegControlCodeword_19048	3	COAD	Xenium 5K	NegCode	1.40085e-08
NegControlCodeword_19049	2	COAD	Xenium 5K	NegCode	9.33897e-09
NegControlCodeword_19050	4	COAD	Xenium 5K	NegCode	1.86779e-08
NegControlCodeword_19051	5	COAD	Xenium 5K	NegCode	2.33474e-08
NegControlCodeword_19052	5	COAD	Xenium 5K	NegCode	2.33474e-08
NegControlCodeword_19053	8	COAD	Xenium 5K	NegCode	3.73559e-08
NegControlCodeword_19054	4	COAD	Xenium 5K	NegCode	1.86779e-08
NegControlCodeword_19055	3	COAD	Xenium 5K	NegCode	1.40085e-08
NegControlCodeword_19056	7	COAD	Xenium 5K	NegCode	3.26864e-08
NegControlCodeword_19057	8	COAD	Xenium 5K	NegCode	3.73559e-08
NegControlCodeword_19058	3	COAD	Xenium 5K	NegCode	1.40085e-08
NegControlCodeword_19059	6	COAD	Xenium 5K	NegCode	2.80169e-08
NegControlCodeword_19060	9	COAD	Xenium 5K	NegCode	4.20254e-08
NegControlCodeword_19061	3	COAD	Xenium 5K	NegCode	1.40085e-08
NegControlCodeword_19062	4	COAD	Xenium 5K	NegCode	1.86779e-08
NegControlCodeword_19063	29	COAD	Xenium 5K	NegCode	1.35415e-07
NegControlCodeword_19064	5	COAD	Xenium 5K	NegCode	2.33474e-08
NegControlCodeword_19065	15	COAD	Xenium 5K	NegCode	7.00423e-08
NegControlCodeword_19066	1	COAD	Xenium 5K	NegCode	4.66949e-09
NegControlCodeword_19067	5	COAD	Xenium 5K	NegCode	2.33474e-08
NegControlCodeword_19068	25	COAD	Xenium 5K	NegCode	1.16737e-07
NegControlCodeword_19069	9	COAD	Xenium 5K	NegCode	4.20254e-08
NegControlCodeword_19070	13	COAD	Xenium 5K	NegCode	6.07033e-08
NegControlCodeword_19071	20	COAD	Xenium 5K	NegCode	9.33897e-08
NegControlCodeword_19072	8	COAD	Xenium 5K	NegCode	3.73559e-08
NegControlCodeword_19073	12	COAD	Xenium 5K	NegCode	5.60338e-08
NegControlCodeword_19074	6	COAD	Xenium 5K	NegCode	2.80169e-08
NegControlCodeword_19075	16	COAD	Xenium 5K	NegCode	7.47118e-08
NegControlCodeword_19076	12	COAD	Xenium 5K	NegCode	5.60338e-08
NegControlCodeword_19077	9	COAD	Xenium 5K	NegCode	4.20254e-08
NegControlCodeword_19078	4	COAD	Xenium 5K	NegCode	1.86779e-08
NegControlCodeword_19079	10	COAD	Xenium 5K	NegCode	4.66949e-08
NegControlCodeword_19080	3	COAD	Xenium 5K	NegCode	1.40085e-08
NegControlCodeword_19081	11	COAD	Xenium 5K	NegCode	5.13644e-08
NegControlCodeword_19082	9	COAD	Xenium 5K	NegCode	4.20254e-08
NegControlCodeword_19083	7	COAD	Xenium 5K	NegCode	3.26864e-08
NegControlCodeword_19084	14	COAD	Xenium 5K	NegCode	6.53728e-08
NegControlCodeword_19085	7	COAD	Xenium 5K	NegCode	3.26864e-08
NegControlCodeword_19086	14	COAD	Xenium 5K	NegCode	6.53728e-08
NegControlCodeword_19087	19	COAD	Xenium 5K	NegCode	8.87203e-08
NegControlCodeword_19088	9	COAD	Xenium 5K	NegCode	4.20254e-08
NegControlCodeword_19089	9	COAD	Xenium 5K	NegCode	4.20254e-08
NegControlCodeword_19090	5	COAD	Xenium 5K	NegCode	2.33474e-08
NegControlCodeword_19091	6	COAD	Xenium 5K	NegCode	2.80169e-08
NegControlCodeword_19092	10	COAD	Xenium 5K	NegCode	4.66949e-08
NegControlCodeword_19093	10	COAD	Xenium 5K	NegCode	4.66949e-08
NegControlCodeword_19094	4	COAD	Xenium 5K	NegCode	1.86779e-08
NegControlCodeword_19095	12	COAD	Xenium 5K	NegCode	5.60338e-08
NegControlCodeword_19096	28	COAD	Xenium 5K	NegCode	1.30746e-07
NegControlCodeword_19097	1	COAD	Xenium 5K	NegCode	4.66949e-09
NegControlCodeword_19098	2	COAD	Xenium 5K	NegCode	9.33897e-09
NegControlCodeword_19099	5	COAD	Xenium 5K	NegCode	2.33474e-08
NegControlCodeword_19100	14	COAD	Xenium 5K	NegCode	6.53728e-08
NegControlCodeword_19101	11	COAD	Xenium 5K	NegCode	5.13644e-08
NegControlCodeword_19102	5	COAD	Xenium 5K	NegCode	2.33474e-08
NegControlCodeword_19103	8	COAD	Xenium 5K	NegCode	3.73559e-08
NegControlCodeword_19104	17	COAD	Xenium 5K	NegCode	7.93813e-08
NegControlCodeword_19105	13	COAD	Xenium 5K	NegCode	6.07033e-08
NegControlCodeword_19106	10	COAD	Xenium 5K	NegCode	4.66949e-08
NegControlCodeword_19107	17	COAD	Xenium 5K	NegCode	7.93813e-08
NegControlCodeword_19108	39	COAD	Xenium 5K	NegCode	1.8211e-07
NegControlCodeword_19109	3	COAD	Xenium 5K	NegCode	1.40085e-08
NegControlCodeword_19110	8	COAD	Xenium 5K	NegCode	3.73559e-08
NegControlCodeword_19111	21	COAD	Xenium 5K	NegCode	9.80592e-08
NegControlCodeword_19112	3	COAD	Xenium 5K	NegCode	1.40085e-08
NegControlCodeword_19113	6	COAD	Xenium 5K	NegCode	2.80169e-08
NegControlCodeword_19114	7	COAD	Xenium 5K	NegCode	3.26864e-08
NegControlCodeword_19115	5	COAD	Xenium 5K	NegCode	2.33474e-08
NegControlCodeword_19116	12	COAD	Xenium 5K	NegCode	5.60338e-08
NegControlCodeword_19117	13	COAD	Xenium 5K	NegCode	6.07033e-08
NegControlCodeword_19118	3	COAD	Xenium 5K	NegCode	1.40085e-08
NegControlCodeword_19119	5	COAD	Xenium 5K	NegCode	2.33474e-08
NegControlCodeword_19120	17	COAD	Xenium 5K	NegCode	7.93813e-08
NegControlCodeword_19121	10	COAD	Xenium 5K	NegCode	4.66949e-08
NegControlCodeword_19122	11	COAD	Xenium 5K	NegCode	5.13644e-08
NegControlCodeword_19123	23	COAD	Xenium 5K	NegCode	1.07398e-07
NegControlCodeword_19124	9	COAD	Xenium 5K	NegCode	4.20254e-08
NegControlCodeword_19125	9	COAD	Xenium 5K	NegCode	4.20254e-08
NegControlCodeword_19126	6	COAD	Xenium 5K	NegCode	2.80169e-08
NegControlCodeword_19127	4	COAD	Xenium 5K	NegCode	1.86779e-08
NegControlCodeword_19128	8	COAD	Xenium 5K	NegCode	3.73559e-08
NegControlCodeword_19129	3	COAD	Xenium 5K	NegCode	1.40085e-08
NegControlCodeword_19130	9	COAD	Xenium 5K	NegCode	4.20254e-08
NegControlCodeword_19131	21	COAD	Xenium 5K	NegCode	9.80592e-08
NegControlCodeword_19132	4	COAD	Xenium 5K	NegCode	1.86779e-08
NegControlCodeword_19133	2	COAD	Xenium 5K	NegCode	9.33897e-09
NegControlCodeword_19134	9	COAD	Xenium 5K	NegCode	4.20254e-08
NegControlCodeword_19135	11	COAD	Xenium 5K	NegCode	5.13644e-08
NegControlCodeword_19136	3	COAD	Xenium 5K	NegCode	1.40085e-08
NegControlCodeword_19137	3	COAD	Xenium 5K	NegCode	1.40085e-08
NegControlCodeword_19138	3	COAD	Xenium 5K	NegCode	1.40085e-08
NegControlCodeword_19139	10	COAD	Xenium 5K	NegCode	4.66949e-08
NegControlCodeword_19140	3	COAD	Xenium 5K	NegCode	1.40085e-08
NegControlCodeword_19141	8	COAD	Xenium 5K	NegCode	3.73559e-08
NegControlCodeword_19142	4	COAD	Xenium 5K	NegCode	1.86779e-08
NegControlCodeword_19143	10	COAD	Xenium 5K	NegCode	4.66949e-08
NegControlCodeword_19144	3	COAD	Xenium 5K	NegCode	1.40085e-08
NegControlCodeword_19145	7	COAD	Xenium 5K	NegCode	3.26864e-08
NegControlCodeword_19146	28	COAD	Xenium 5K	NegCode	1.30746e-07
NegControlCodeword_19147	5	COAD	Xenium 5K	NegCode	2.33474e-08
NegControlCodeword_19148	2	COAD	Xenium 5K	NegCode	9.33897e-09
NegControlCodeword_19149	2	COAD	Xenium 5K	NegCode	9.33897e-09
NegControlCodeword_19150	4	COAD	Xenium 5K	NegCode	1.86779e-08
NegControlCodeword_19151	2	COAD	Xenium 5K	NegCode	9.33897e-09
NegControlCodeword_19152	7	COAD	Xenium 5K	NegCode	3.26864e-08
NegControlCodeword_19153	5	COAD	Xenium 5K	NegCode	2.33474e-08
NegControlCodeword_19154	3	COAD	Xenium 5K	NegCode	1.40085e-08
NegControlCodeword_19155	10	COAD	Xenium 5K	NegCode	4.66949e-08
NegControlCodeword_19156	6	COAD	Xenium 5K	NegCode	2.80169e-08
NegControlCodeword_19157	8	COAD	Xenium 5K	NegCode	3.73559e-08
NegControlCodeword_19158	24	COAD	Xenium 5K	NegCode	1.12068e-07
NegControlCodeword_19159	10	COAD	Xenium 5K	NegCode	4.66949e-08
NegControlCodeword_19160	11	COAD	Xenium 5K	NegCode	5.13644e-08
NegControlCodeword_19161	9	COAD	Xenium 5K	NegCode	4.20254e-08
NegControlCodeword_19162	2	COAD	Xenium 5K	NegCode	9.33897e-09
NegControlCodeword_19163	8	COAD	Xenium 5K	NegCode	3.73559e-08
NegControlCodeword_19164	10	COAD	Xenium 5K	NegCode	4.66949e-08
NegControlCodeword_19165	12	COAD	Xenium 5K	NegCode	5.60338e-08
NegControlCodeword_19166	7	COAD	Xenium 5K	NegCode	3.26864e-08
NegControlCodeword_19167	11	COAD	Xenium 5K	NegCode	5.13644e-08
NegControlCodeword_19168	2	COAD	Xenium 5K	NegCode	9.33897e-09
NegControlCodeword_19169	4	COAD	Xenium 5K	NegCode	1.86779e-08
NegControlCodeword_19170	11	COAD	Xenium 5K	NegCode	5.13644e-08
NegControlCodeword_19171	25	COAD	Xenium 5K	NegCode	1.16737e-07
NegControlCodeword_19172	6	COAD	Xenium 5K	NegCode	2.80169e-08
NegControlCodeword_19173	3	COAD	Xenium 5K	NegCode	1.40085e-08
NegControlCodeword_19174	4	COAD	Xenium 5K	NegCode	1.86779e-08
NegControlCodeword_19175	8	COAD	Xenium 5K	NegCode	3.73559e-08
NegControlCodeword_19176	8	COAD	Xenium 5K	NegCode	3.73559e-08
NegControlCodeword_19177	9	COAD	Xenium 5K	NegCode	4.20254e-08
NegControlCodeword_19178	19	COAD	Xenium 5K	NegCode	8.87203e-08
NegControlCodeword_19179	10	COAD	Xenium 5K	NegCode	4.66949e-08
NegControlCodeword_19180	6	COAD	Xenium 5K	NegCode	2.80169e-08
NegControlCodeword_19181	6	COAD	Xenium 5K	NegCode	2.80169e-08
NegControlCodeword_19182	6	COAD	Xenium 5K	NegCode	2.80169e-08
NegControlCodeword_19183	4	COAD	Xenium 5K	NegCode	1.86779e-08
NegControlCodeword_19184	7	COAD	Xenium 5K	NegCode	3.26864e-08
NegControlCodeword_19185	4	COAD	Xenium 5K	NegCode	1.86779e-08
NegControlCodeword_19186	13	COAD	Xenium 5K	NegCode	6.07033e-08
NegControlCodeword_19187	5	COAD	Xenium 5K	NegCode	2.33474e-08
NegControlCodeword_19188	9	COAD	Xenium 5K	NegCode	4.20254e-08
NegControlCodeword_19189	15	COAD	Xenium 5K	NegCode	7.00423e-08
NegControlCodeword_19190	7	COAD	Xenium 5K	NegCode	3.26864e-08
NegControlCodeword_19191	23	COAD	Xenium 5K	NegCode	1.07398e-07
NegControlCodeword_19192	5	COAD	Xenium 5K	NegCode	2.33474e-08
NegControlCodeword_19193	3	COAD	Xenium 5K	NegCode	1.40085e-08
NegControlCodeword_19194	2	COAD	Xenium 5K	NegCode	9.33897e-09
NegControlCodeword_19195	6	COAD	Xenium 5K	NegCode	2.80169e-08
NegControlCodeword_19196	3	COAD	Xenium 5K	NegCode	1.40085e-08
NegControlCodeword_19197	3	COAD	Xenium 5K	NegCode	1.40085e-08
NegControlCodeword_19198	8	COAD	Xenium 5K	NegCode	3.73559e-08
NegControlCodeword_19199	5	COAD	Xenium 5K	NegCode	2.33474e-08
NegControlCodeword_19200	2	COAD	Xenium 5K	NegCode	9.33897e-09
NegControlCodeword_19201	6	COAD	Xenium 5K	NegCode	2.80169e-08
NegControlCodeword_19202	50	COAD	Xenium 5K	NegCode	2.33474e-07
NegControlCodeword_19203	3	COAD	Xenium 5K	NegCode	1.40085e-08
NegControlCodeword_19204	6	COAD	Xenium 5K	NegCode	2.80169e-08
NegControlCodeword_19205	25	COAD	Xenium 5K	NegCode	1.16737e-07
NegControlCodeword_19206	8	COAD	Xenium 5K	NegCode	3.73559e-08
NegControlCodeword_19207	4	COAD	Xenium 5K	NegCode	1.86779e-08
NegControlCodeword_19208	14	COAD	Xenium 5K	NegCode	6.53728e-08
NegControlCodeword_19209	15	COAD	Xenium 5K	NegCode	7.00423e-08
NegControlCodeword_19210	18	COAD	Xenium 5K	NegCode	8.40508e-08
NegControlCodeword_19211	8	COAD	Xenium 5K	NegCode	3.73559e-08
NegControlCodeword_19212	14	COAD	Xenium 5K	NegCode	6.53728e-08
NegControlCodeword_19213	7	COAD	Xenium 5K	NegCode	3.26864e-08
NegControlCodeword_19214	10	COAD	Xenium 5K	NegCode	4.66949e-08
NegControlCodeword_19215	8	COAD	Xenium 5K	NegCode	3.73559e-08
NegControlCodeword_19216	4	COAD	Xenium 5K	NegCode	1.86779e-08
NegControlCodeword_19217	2	COAD	Xenium 5K	NegCode	9.33897e-09
NegControlCodeword_19218	7	COAD	Xenium 5K	NegCode	3.26864e-08
NegControlCodeword_19219	6	COAD	Xenium 5K	NegCode	2.80169e-08
NegControlCodeword_19220	4	COAD	Xenium 5K	NegCode	1.86779e-08
NegControlCodeword_19221	10	COAD	Xenium 5K	NegCode	4.66949e-08
NegControlCodeword_19222	7	COAD	Xenium 5K	NegCode	3.26864e-08
NegControlCodeword_19223	12	COAD	Xenium 5K	NegCode	5.60338e-08
NegControlCodeword_19224	7	COAD	Xenium 5K	NegCode	3.26864e-08
NegControlCodeword_19225	2	COAD	Xenium 5K	NegCode	9.33897e-09
NegControlCodeword_19226	2	COAD	Xenium 5K	NegCode	9.33897e-09
NegControlCodeword_19227	6	COAD	Xenium 5K	NegCode	2.80169e-08
NegControlCodeword_19228	8	COAD	Xenium 5K	NegCode	3.73559e-08
NegControlCodeword_19229	33	COAD	Xenium 5K	NegCode	1.54093e-07
NegControlCodeword_19230	11	COAD	Xenium 5K	NegCode	5.13644e-08
NegControlCodeword_19231	12	COAD	Xenium 5K	NegCode	5.60338e-08
NegControlCodeword_19232	2	COAD	Xenium 5K	NegCode	9.33897e-09
NegControlCodeword_19233	17	COAD	Xenium 5K	NegCode	7.93813e-08
NegControlCodeword_19234	1	COAD	Xenium 5K	NegCode	4.66949e-09
NegControlCodeword_19235	17	COAD	Xenium 5K	NegCode	7.93813e-08
NegControlCodeword_19236	4	COAD	Xenium 5K	NegCode	1.86779e-08
NegControlCodeword_19237	3	COAD	Xenium 5K	NegCode	1.40085e-08
NegControlCodeword_19238	9	COAD	Xenium 5K	NegCode	4.20254e-08
NegControlCodeword_19239	27	COAD	Xenium 5K	NegCode	1.26076e-07
NegControlCodeword_19240	5	COAD	Xenium 5K	NegCode	2.33474e-08
NegControlCodeword_19241	13	COAD	Xenium 5K	NegCode	6.07033e-08
NegControlCodeword_19242	6	COAD	Xenium 5K	NegCode	2.80169e-08
NegControlCodeword_19243	10	COAD	Xenium 5K	NegCode	4.66949e-08
NegControlCodeword_19244	15	COAD	Xenium 5K	NegCode	7.00423e-08
NegControlCodeword_19245	5	COAD	Xenium 5K	NegCode	2.33474e-08
NegControlCodeword_19246	11	COAD	Xenium 5K	NegCode	5.13644e-08
NegControlCodeword_19247	6	COAD	Xenium 5K	NegCode	2.80169e-08
NegControlCodeword_19248	0	COAD	Xenium 5K	NegCode	0
NegControlCodeword_19249	14	COAD	Xenium 5K	NegCode	6.53728e-08
NegControlCodeword_19250	7	COAD	Xenium 5K	NegCode	3.26864e-08
NegControlCodeword_19251	9	COAD	Xenium 5K	NegCode	4.20254e-08
NegControlCodeword_19252	17	COAD	Xenium 5K	NegCode	7.93813e-08
NegControlCodeword_19253	3	COAD	Xenium 5K	NegCode	1.40085e-08
NegControlCodeword_19254	3	COAD	Xenium 5K	NegCode	1.40085e-08
NegControlCodeword_19255	23	COAD	Xenium 5K	NegCode	1.07398e-07
NegControlCodeword_19256	8	COAD	Xenium 5K	NegCode	3.73559e-08
NegControlCodeword_19257	4	COAD	Xenium 5K	NegCode	1.86779e-08
NegControlCodeword_19258	8	COAD	Xenium 5K	NegCode	3.73559e-08
Negative1	7141	HCC	CosMx 6K	NegProbe	4.77307e-05
Negative10	6903	HCC	CosMx 6K	NegProbe	4.61399e-05
Negative11	11447	HCC	CosMx 6K	NegProbe	7.65121e-05
Negative12	9733	HCC	CosMx 6K	NegProbe	6.50557e-05
Negative13	7414	HCC	CosMx 6K	NegProbe	4.95554e-05
Negative14	10086	HCC	CosMx 6K	NegProbe	6.74151e-05
Negative15	10822	HCC	CosMx 6K	NegProbe	7.23346e-05
Negative16	13988	HCC	CosMx 6K	NegProbe	9.34962e-05
Negative17	14243	HCC	CosMx 6K	NegProbe	9.52006e-05
Negative18	5523	HCC	CosMx 6K	NegProbe	3.69159e-05
Negative19	5974	HCC	CosMx 6K	NegProbe	3.99304e-05
Negative2	7721	HCC	CosMx 6K	NegProbe	5.16074e-05
Negative20	5046	HCC	CosMx 6K	NegProbe	3.37276e-05
Negative3	11171	HCC	CosMx 6K	NegProbe	7.46673e-05
Negative4	12538	HCC	CosMx 6K	NegProbe	8.38044e-05
Negative5	8108	HCC	CosMx 6K	NegProbe	5.41941e-05
Negative6	8280	HCC	CosMx 6K	NegProbe	5.53438e-05
Negative7	13811	HCC	CosMx 6K	NegProbe	9.23131e-05
Negative8	10487	HCC	CosMx 6K	NegProbe	7.00954e-05
Negative9	5491	HCC	CosMx 6K	NegProbe	3.6702e-05
SystemControl1	8695	HCC	CosMx 6K	NegCode	5.77259e-05
SystemControl10	1030	HCC	CosMx 6K	NegCode	6.83815e-06
SystemControl100	2865	HCC	CosMx 6K	NegCode	1.90207e-05
SystemControl101	685	HCC	CosMx 6K	NegCode	4.5477e-06
SystemControl102	547	HCC	CosMx 6K	NegCode	3.63152e-06
SystemControl103	2560	HCC	CosMx 6K	NegCode	1.69958e-05
SystemControl104	3843	HCC	CosMx 6K	NegCode	2.55136e-05
SystemControl105	1930	HCC	CosMx 6K	NegCode	1.28132e-05
SystemControl106	3091	HCC	CosMx 6K	NegCode	2.05211e-05
SystemControl107	1365	HCC	CosMx 6K	NegCode	9.0622e-06
SystemControl108	1315	HCC	CosMx 6K	NegCode	8.73026e-06
SystemControl109	2316	HCC	CosMx 6K	NegCode	1.53759e-05
SystemControl11	2690	HCC	CosMx 6K	NegCode	1.78588e-05
SystemControl110	343	HCC	CosMx 6K	NegCode	2.27717e-06
SystemControl111	1875	HCC	CosMx 6K	NegCode	1.24481e-05
SystemControl112	988	HCC	CosMx 6K	NegCode	6.55931e-06
SystemControl113	15050	HCC	CosMx 6K	NegCode	9.99166e-05
SystemControl114	2329	HCC	CosMx 6K	NegCode	1.54622e-05
SystemControl115	2643	HCC	CosMx 6K	NegCode	1.75468e-05
SystemControl116	829	HCC	CosMx 6K	NegCode	5.50371e-06
SystemControl117	1285	HCC	CosMx 6K	NegCode	8.53109e-06
SystemControl118	621	HCC	CosMx 6K	NegCode	4.12281e-06
SystemControl119	29944	HCC	CosMx 6K	NegCode	0.000198798
SystemControl12	2494	HCC	CosMx 6K	NegCode	1.65576e-05
SystemControl120	9780	HCC	CosMx 6K	NegCode	6.49292e-05
SystemControl121	1123	HCC	CosMx 6K	NegCode	7.45557e-06
SystemControl122	23957	HCC	CosMx 6K	NegCode	0.00015905
SystemControl123	1710	HCC	CosMx 6K	NegCode	1.13527e-05
SystemControl124	4566	HCC	CosMx 6K	NegCode	3.03136e-05
SystemControl125	76820	HCC	CosMx 6K	NegCode	0.000510006
SystemControl126	1259	HCC	CosMx 6K	NegCode	8.35847e-06
SystemControl127	15606	HCC	CosMx 6K	NegCode	0.000103608
SystemControl128	4673	HCC	CosMx 6K	NegCode	3.10239e-05
SystemControl129	1332	HCC	CosMx 6K	NegCode	8.84312e-06
SystemControl13	5449	HCC	CosMx 6K	NegCode	3.61758e-05
SystemControl130	2647	HCC	CosMx 6K	NegCode	1.75734e-05
SystemControl131	1745	HCC	CosMx 6K	NegCode	1.1585e-05
SystemControl132	4432	HCC	CosMx 6K	NegCode	2.94239e-05
SystemControl133	1885	HCC	CosMx 6K	NegCode	1.25145e-05
SystemControl134	1990	HCC	CosMx 6K	NegCode	1.32116e-05
SystemControl135	10164	HCC	CosMx 6K	NegCode	6.74786e-05
SystemControl136	2413	HCC	CosMx 6K	NegCode	1.60199e-05
SystemControl137	5547	HCC	CosMx 6K	NegCode	3.68264e-05
SystemControl138	1629	HCC	CosMx 6K	NegCode	1.08149e-05
SystemControl139	1046	HCC	CosMx 6K	NegCode	6.94437e-06
SystemControl14	13320	HCC	CosMx 6K	NegCode	8.84312e-05
SystemControl140	936	HCC	CosMx 6K	NegCode	6.21408e-06
SystemControl141	1695	HCC	CosMx 6K	NegCode	1.12531e-05
SystemControl142	3563	HCC	CosMx 6K	NegCode	2.36547e-05
SystemControl143	3297	HCC	CosMx 6K	NegCode	2.18887e-05
SystemControl144	2728	HCC	CosMx 6K	NegCode	1.81111e-05
SystemControl145	2099	HCC	CosMx 6K	NegCode	1.39352e-05
SystemControl146	5468	HCC	CosMx 6K	NegCode	3.63019e-05
SystemControl147	1437	HCC	CosMx 6K	NegCode	9.54021e-06
SystemControl148	1357	HCC	CosMx 6K	NegCode	9.00909e-06
SystemControl149	1758	HCC	CosMx 6K	NegCode	1.16713e-05
SystemControl15	5060	HCC	CosMx 6K	NegCode	3.35932e-05
SystemControl150	3214	HCC	CosMx 6K	NegCode	2.13377e-05
SystemControl151	3289	HCC	CosMx 6K	NegCode	2.18356e-05
SystemControl152	2778	HCC	CosMx 6K	NegCode	1.84431e-05
SystemControl153	22938	HCC	CosMx 6K	NegCode	0.000152285
SystemControl154	1152	HCC	CosMx 6K	NegCode	7.6481e-06
SystemControl155	3302	HCC	CosMx 6K	NegCode	2.19219e-05
SystemControl156	2872	HCC	CosMx 6K	NegCode	1.90671e-05
SystemControl157	1643	HCC	CosMx 6K	NegCode	1.09078e-05
SystemControl158	6491	HCC	CosMx 6K	NegCode	4.30936e-05
SystemControl159	2020	HCC	CosMx 6K	NegCode	1.34107e-05
SystemControl16	635	HCC	CosMx 6K	NegCode	4.21575e-06
SystemControl160	3371	HCC	CosMx 6K	NegCode	2.238e-05
SystemControl161	1534	HCC	CosMx 6K	NegCode	1.01842e-05
SystemControl162	2962	HCC	CosMx 6K	NegCode	1.96647e-05
SystemControl163	4957	HCC	CosMx 6K	NegCode	3.29094e-05
SystemControl164	4983	HCC	CosMx 6K	NegCode	3.3082e-05
SystemControl165	2221	HCC	CosMx 6K	NegCode	1.47452e-05
SystemControl166	2260	HCC	CosMx 6K	NegCode	1.50041e-05
SystemControl167	3952	HCC	CosMx 6K	NegCode	2.62372e-05
SystemControl168	5335	HCC	CosMx 6K	NegCode	3.54189e-05
SystemControl169	2221	HCC	CosMx 6K	NegCode	1.47452e-05
SystemControl17	1041	HCC	CosMx 6K	NegCode	6.91118e-06
SystemControl170	1802	HCC	CosMx 6K	NegCode	1.19634e-05
SystemControl171	1205	HCC	CosMx 6K	NegCode	7.99997e-06
SystemControl172	5751	HCC	CosMx 6K	NegCode	3.81808e-05
SystemControl173	6555	HCC	CosMx 6K	NegCode	4.35185e-05
SystemControl174	3651	HCC	CosMx 6K	NegCode	2.42389e-05
SystemControl175	907	HCC	CosMx 6K	NegCode	6.02155e-06
SystemControl176	4600	HCC	CosMx 6K	NegCode	3.05393e-05
SystemControl177	2279	HCC	CosMx 6K	NegCode	1.51302e-05
SystemControl178	9453	HCC	CosMx 6K	NegCode	6.27583e-05
SystemControl179	2204	HCC	CosMx 6K	NegCode	1.46323e-05
SystemControl18	2510	HCC	CosMx 6K	NegCode	1.66638e-05
SystemControl180	4544	HCC	CosMx 6K	NegCode	3.01675e-05
SystemControl181	687	HCC	CosMx 6K	NegCode	4.56098e-06
SystemControl182	21746	HCC	CosMx 6K	NegCode	0.000144371
SystemControl183	5728	HCC	CosMx 6K	NegCode	3.80281e-05
SystemControl184	1986	HCC	CosMx 6K	NegCode	1.3185e-05
SystemControl185	1403	HCC	CosMx 6K	NegCode	9.31449e-06
SystemControl186	763	HCC	CosMx 6K	NegCode	5.06554e-06
SystemControl187	1378	HCC	CosMx 6K	NegCode	9.14851e-06
SystemControl188	1445	HCC	CosMx 6K	NegCode	9.59332e-06
SystemControl189	1199	HCC	CosMx 6K	NegCode	7.96013e-06
SystemControl19	4393	HCC	CosMx 6K	NegCode	2.9165e-05
SystemControl190	404	HCC	CosMx 6K	NegCode	2.68215e-06
SystemControl191	2880	HCC	CosMx 6K	NegCode	1.91203e-05
SystemControl192	3035	HCC	CosMx 6K	NegCode	2.01493e-05
SystemControl193	1344	HCC	CosMx 6K	NegCode	8.92279e-06
SystemControl194	753	HCC	CosMx 6K	NegCode	4.99915e-06
SystemControl195	4657	HCC	CosMx 6K	NegCode	3.09177e-05
SystemControl196	1329	HCC	CosMx 6K	NegCode	8.8232e-06
SystemControl197	2808	HCC	CosMx 6K	NegCode	1.86422e-05
SystemControl198	2548	HCC	CosMx 6K	NegCode	1.69161e-05
SystemControl199	7175	HCC	CosMx 6K	NegCode	4.76347e-05
SystemControl2	1404	HCC	CosMx 6K	NegCode	9.32112e-06
SystemControl20	1959	HCC	CosMx 6K	NegCode	1.30058e-05
SystemControl200	1993	HCC	CosMx 6K	NegCode	1.32315e-05
SystemControl201	6477	HCC	CosMx 6K	NegCode	4.30007e-05
SystemControl202	17951	HCC	CosMx 6K	NegCode	0.000119176
SystemControl203	4218	HCC	CosMx 6K	NegCode	2.80032e-05
SystemControl204	1213	HCC	CosMx 6K	NegCode	8.05308e-06
SystemControl205	1268	HCC	CosMx 6K	NegCode	8.41822e-06
SystemControl206	2495	HCC	CosMx 6K	NegCode	1.65642e-05
SystemControl207	1147	HCC	CosMx 6K	NegCode	7.61491e-06
SystemControl208	1921	HCC	CosMx 6K	NegCode	1.27535e-05
SystemControl209	4984	HCC	CosMx 6K	NegCode	3.30887e-05
SystemControl21	1208	HCC	CosMx 6K	NegCode	8.01988e-06
SystemControl210	4577	HCC	CosMx 6K	NegCode	3.03866e-05
SystemControl211	13440	HCC	CosMx 6K	NegCode	8.92279e-05
SystemControl212	1247	HCC	CosMx 6K	NegCode	8.2788e-06
SystemControl213	915	HCC	CosMx 6K	NegCode	6.07466e-06
SystemControl214	1170	HCC	CosMx 6K	NegCode	7.7676e-06
SystemControl215	763	HCC	CosMx 6K	NegCode	5.06554e-06
SystemControl216	1792	HCC	CosMx 6K	NegCode	1.1897e-05
SystemControl217	886	HCC	CosMx 6K	NegCode	5.88213e-06
SystemControl218	1260	HCC	CosMx 6K	NegCode	8.36511e-06
SystemControl219	2094	HCC	CosMx 6K	NegCode	1.3902e-05
SystemControl22	795	HCC	CosMx 6K	NegCode	5.27799e-06
SystemControl220	2196	HCC	CosMx 6K	NegCode	1.45792e-05
SystemControl221	1799	HCC	CosMx 6K	NegCode	1.19435e-05
SystemControl222	4673	HCC	CosMx 6K	NegCode	3.10239e-05
SystemControl223	2066	HCC	CosMx 6K	NegCode	1.37161e-05
SystemControl224	1765	HCC	CosMx 6K	NegCode	1.17178e-05
SystemControl225	3759	HCC	CosMx 6K	NegCode	2.49559e-05
SystemControl226	1716	HCC	CosMx 6K	NegCode	1.13925e-05
SystemControl227	2754	HCC	CosMx 6K	NegCode	1.82837e-05
SystemControl228	2420	HCC	CosMx 6K	NegCode	1.60663e-05
SystemControl229	1365	HCC	CosMx 6K	NegCode	9.0622e-06
SystemControl23	5676	HCC	CosMx 6K	NegCode	3.76828e-05
SystemControl230	3923	HCC	CosMx 6K	NegCode	2.60447e-05
SystemControl231	12987	HCC	CosMx 6K	NegCode	8.62204e-05
SystemControl232	1146	HCC	CosMx 6K	NegCode	7.60827e-06
SystemControl233	2285	HCC	CosMx 6K	NegCode	1.51701e-05
SystemControl234	7016	HCC	CosMx 6K	NegCode	4.65791e-05
SystemControl235	797	HCC	CosMx 6K	NegCode	5.29127e-06
SystemControl236	2002	HCC	CosMx 6K	NegCode	1.32912e-05
SystemControl237	2522	HCC	CosMx 6K	NegCode	1.67435e-05
SystemControl238	6498	HCC	CosMx 6K	NegCode	4.31401e-05
SystemControl239	697	HCC	CosMx 6K	NegCode	4.62737e-06
SystemControl24	1106	HCC	CosMx 6K	NegCode	7.34271e-06
SystemControl240	450	HCC	CosMx 6K	NegCode	2.98754e-06
SystemControl241	866	HCC	CosMx 6K	NegCode	5.74935e-06
SystemControl242	1343	HCC	CosMx 6K	NegCode	8.91615e-06
SystemControl243	3178	HCC	CosMx 6K	NegCode	2.10987e-05
SystemControl244	1675	HCC	CosMx 6K	NegCode	1.11203e-05
SystemControl245	3708	HCC	CosMx 6K	NegCode	2.46173e-05
SystemControl246	1350	HCC	CosMx 6K	NegCode	8.96262e-06
SystemControl247	855	HCC	CosMx 6K	NegCode	5.67633e-06
SystemControl248	4405	HCC	CosMx 6K	NegCode	2.92447e-05
SystemControl249	1067	HCC	CosMx 6K	NegCode	7.08379e-06
SystemControl25	371	HCC	CosMx 6K	NegCode	2.46306e-06
SystemControl250	3438	HCC	CosMx 6K	NegCode	2.28248e-05
SystemControl251	2472	HCC	CosMx 6K	NegCode	1.64116e-05
SystemControl252	2888	HCC	CosMx 6K	NegCode	1.91734e-05
SystemControl253	1053	HCC	CosMx 6K	NegCode	6.99084e-06
SystemControl254	1021	HCC	CosMx 6K	NegCode	6.7784e-06
SystemControl255	2450	HCC	CosMx 6K	NegCode	1.62655e-05
SystemControl256	673	HCC	CosMx 6K	NegCode	4.46803e-06
SystemControl257	1916	HCC	CosMx 6K	NegCode	1.27203e-05
SystemControl258	1699	HCC	CosMx 6K	NegCode	1.12796e-05
SystemControl259	11972	HCC	CosMx 6K	NegCode	7.94818e-05
SystemControl26	928	HCC	CosMx 6K	NegCode	6.16097e-06
SystemControl260	1144	HCC	CosMx 6K	NegCode	7.59499e-06
SystemControl261	1580	HCC	CosMx 6K	NegCode	1.04896e-05
SystemControl262	21479	HCC	CosMx 6K	NegCode	0.000142599
SystemControl263	503	HCC	CosMx 6K	NegCode	3.33941e-06
SystemControl264	12207	HCC	CosMx 6K	NegCode	8.1042e-05
SystemControl265	1118	HCC	CosMx 6K	NegCode	7.42238e-06
SystemControl266	5589	HCC	CosMx 6K	NegCode	3.71052e-05
SystemControl267	1137	HCC	CosMx 6K	NegCode	7.54852e-06
SystemControl268	861	HCC	CosMx 6K	NegCode	5.71616e-06
SystemControl269	2267	HCC	CosMx 6K	NegCode	1.50506e-05
SystemControl27	1058	HCC	CosMx 6K	NegCode	7.02404e-06
SystemControl270	1228	HCC	CosMx 6K	NegCode	8.15266e-06
SystemControl271	3120	HCC	CosMx 6K	NegCode	2.07136e-05
SystemControl272	1272	HCC	CosMx 6K	NegCode	8.44478e-06
SystemControl273	5435	HCC	CosMx 6K	NegCode	3.60828e-05
SystemControl274	3876	HCC	CosMx 6K	NegCode	2.57327e-05
SystemControl275	753	HCC	CosMx 6K	NegCode	4.99915e-06
SystemControl276	2014	HCC	CosMx 6K	NegCode	1.33709e-05
SystemControl277	1566	HCC	CosMx 6K	NegCode	1.03966e-05
SystemControl278	1718	HCC	CosMx 6K	NegCode	1.14058e-05
SystemControl279	2457	HCC	CosMx 6K	NegCode	1.6312e-05
SystemControl28	1598	HCC	CosMx 6K	NegCode	1.06091e-05
SystemControl280	2061	HCC	CosMx 6K	NegCode	1.36829e-05
SystemControl281	1805	HCC	CosMx 6K	NegCode	1.19834e-05
SystemControl282	5547	HCC	CosMx 6K	NegCode	3.68264e-05
SystemControl283	2421	HCC	CosMx 6K	NegCode	1.6073e-05
SystemControl284	1509	HCC	CosMx 6K	NegCode	1.00182e-05
SystemControl285	2475	HCC	CosMx 6K	NegCode	1.64315e-05
SystemControl286	869	HCC	CosMx 6K	NegCode	5.76927e-06
SystemControl287	2514	HCC	CosMx 6K	NegCode	1.66904e-05
SystemControl288	2346	HCC	CosMx 6K	NegCode	1.5575e-05
SystemControl289	901	HCC	CosMx 6K	NegCode	5.98172e-06
SystemControl29	1080	HCC	CosMx 6K	NegCode	7.1701e-06
SystemControl290	634	HCC	CosMx 6K	NegCode	4.20911e-06
SystemControl291	957	HCC	CosMx 6K	NegCode	6.3535e-06
SystemControl292	2287	HCC	CosMx 6K	NegCode	1.51833e-05
SystemControl293	4073	HCC	CosMx 6K	NegCode	2.70406e-05
SystemControl294	2369	HCC	CosMx 6K	NegCode	1.57277e-05
SystemControl295	3392	HCC	CosMx 6K	NegCode	2.25194e-05
SystemControl296	2383	HCC	CosMx 6K	NegCode	1.58207e-05
SystemControl297	8114	HCC	CosMx 6K	NegCode	5.38687e-05
SystemControl298	5753	HCC	CosMx 6K	NegCode	3.8194e-05
SystemControl299	2194	HCC	CosMx 6K	NegCode	1.45659e-05
SystemControl3	2067	HCC	CosMx 6K	NegCode	1.37228e-05
SystemControl30	1386	HCC	CosMx 6K	NegCode	9.20162e-06
SystemControl300	1624	HCC	CosMx 6K	NegCode	1.07817e-05
SystemControl301	896	HCC	CosMx 6K	NegCode	5.94852e-06
SystemControl302	2533	HCC	CosMx 6K	NegCode	1.68165e-05
SystemControl303	10614	HCC	CosMx 6K	NegCode	7.04661e-05
SystemControl304	1854	HCC	CosMx 6K	NegCode	1.23087e-05
SystemControl305	15587	HCC	CosMx 6K	NegCode	0.000103482
SystemControl306	6906	HCC	CosMx 6K	NegCode	4.58488e-05
SystemControl307	3390	HCC	CosMx 6K	NegCode	2.25061e-05
SystemControl308	3353	HCC	CosMx 6K	NegCode	2.22605e-05
SystemControl309	19240	HCC	CosMx 6K	NegCode	0.000127734
SystemControl31	2022	HCC	CosMx 6K	NegCode	1.3424e-05
SystemControl310	6266	HCC	CosMx 6K	NegCode	4.15998e-05
SystemControl311	7955	HCC	CosMx 6K	NegCode	5.28131e-05
SystemControl312	6737	HCC	CosMx 6K	NegCode	4.47268e-05
SystemControl313	560	HCC	CosMx 6K	NegCode	3.71783e-06
SystemControl314	4547	HCC	CosMx 6K	NegCode	3.01874e-05
SystemControl315	4793	HCC	CosMx 6K	NegCode	3.18206e-05
SystemControl316	1738	HCC	CosMx 6K	NegCode	1.15385e-05
SystemControl317	1528	HCC	CosMx 6K	NegCode	1.01444e-05
SystemControl318	1086	HCC	CosMx 6K	NegCode	7.20993e-06
SystemControl319	3396	HCC	CosMx 6K	NegCode	2.2546e-05
SystemControl32	3665	HCC	CosMx 6K	NegCode	2.43319e-05
SystemControl320	2397	HCC	CosMx 6K	NegCode	1.59136e-05
SystemControl321	3886	HCC	CosMx 6K	NegCode	2.57991e-05
SystemControl322	1867	HCC	CosMx 6K	NegCode	1.2395e-05
SystemControl323	2453	HCC	CosMx 6K	NegCode	1.62854e-05
SystemControl324	4000	HCC	CosMx 6K	NegCode	2.65559e-05
SystemControl33	728	HCC	CosMx 6K	NegCode	4.83318e-06
SystemControl34	3477	HCC	CosMx 6K	NegCode	2.30837e-05
SystemControl35	5002	HCC	CosMx 6K	NegCode	3.32082e-05
SystemControl36	9870	HCC	CosMx 6K	NegCode	6.55267e-05
SystemControl37	1300	HCC	CosMx 6K	NegCode	8.63067e-06
SystemControl38	10826	HCC	CosMx 6K	NegCode	7.18736e-05
SystemControl39	5648	HCC	CosMx 6K	NegCode	3.74969e-05
SystemControl4	1325	HCC	CosMx 6K	NegCode	8.79665e-06
SystemControl40	3881	HCC	CosMx 6K	NegCode	2.57659e-05
SystemControl41	2963	HCC	CosMx 6K	NegCode	1.96713e-05
SystemControl42	4403	HCC	CosMx 6K	NegCode	2.92314e-05
SystemControl43	1431	HCC	CosMx 6K	NegCode	9.50038e-06
SystemControl44	821	HCC	CosMx 6K	NegCode	5.4506e-06
SystemControl45	2463	HCC	CosMx 6K	NegCode	1.63518e-05
SystemControl46	1672	HCC	CosMx 6K	NegCode	1.11004e-05
SystemControl47	776	HCC	CosMx 6K	NegCode	5.15185e-06
SystemControl48	4452	HCC	CosMx 6K	NegCode	2.95567e-05
SystemControl49	1868	HCC	CosMx 6K	NegCode	1.24016e-05
SystemControl5	1459	HCC	CosMx 6K	NegCode	9.68627e-06
SystemControl50	996	HCC	CosMx 6K	NegCode	6.61242e-06
SystemControl51	12090	HCC	CosMx 6K	NegCode	8.02652e-05
SystemControl52	4852	HCC	CosMx 6K	NegCode	3.22123e-05
SystemControl53	1034	HCC	CosMx 6K	NegCode	6.8647e-06
SystemControl54	7106	HCC	CosMx 6K	NegCode	4.71766e-05
SystemControl55	1154	HCC	CosMx 6K	NegCode	7.66138e-06
SystemControl56	1052	HCC	CosMx 6K	NegCode	6.9842e-06
SystemControl57	1167	HCC	CosMx 6K	NegCode	7.74769e-06
SystemControl58	3280	HCC	CosMx 6K	NegCode	2.17758e-05
SystemControl59	3397	HCC	CosMx 6K	NegCode	2.25526e-05
SystemControl6	2068	HCC	CosMx 6K	NegCode	1.37294e-05
SystemControl60	1263	HCC	CosMx 6K	NegCode	8.38503e-06
SystemControl61	1245	HCC	CosMx 6K	NegCode	8.26553e-06
SystemControl62	1682	HCC	CosMx 6K	NegCode	1.11668e-05
SystemControl63	6410	HCC	CosMx 6K	NegCode	4.25558e-05
SystemControl64	671	HCC	CosMx 6K	NegCode	4.45475e-06
SystemControl65	1279	HCC	CosMx 6K	NegCode	8.49125e-06
SystemControl66	14532	HCC	CosMx 6K	NegCode	9.64776e-05
SystemControl67	9158	HCC	CosMx 6K	NegCode	6.07998e-05
SystemControl68	3008	HCC	CosMx 6K	NegCode	1.997e-05
SystemControl69	2177	HCC	CosMx 6K	NegCode	1.44531e-05
SystemControl7	1237	HCC	CosMx 6K	NegCode	8.21242e-06
SystemControl70	5259	HCC	CosMx 6K	NegCode	3.49144e-05
SystemControl71	12367	HCC	CosMx 6K	NegCode	8.21042e-05
SystemControl72	3631	HCC	CosMx 6K	NegCode	2.41061e-05
SystemControl73	1117	HCC	CosMx 6K	NegCode	7.41574e-06
SystemControl74	5336	HCC	CosMx 6K	NegCode	3.54256e-05
SystemControl75	1804	HCC	CosMx 6K	NegCode	1.19767e-05
SystemControl76	900	HCC	CosMx 6K	NegCode	5.97508e-06
SystemControl77	1137	HCC	CosMx 6K	NegCode	7.54852e-06
SystemControl78	1761	HCC	CosMx 6K	NegCode	1.16912e-05
SystemControl79	3408	HCC	CosMx 6K	NegCode	2.26256e-05
SystemControl8	687	HCC	CosMx 6K	NegCode	4.56098e-06
SystemControl80	881	HCC	CosMx 6K	NegCode	5.84894e-06
SystemControl81	1576	HCC	CosMx 6K	NegCode	1.0463e-05
SystemControl82	641	HCC	CosMx 6K	NegCode	4.25558e-06
SystemControl83	1417	HCC	CosMx 6K	NegCode	9.40743e-06
SystemControl84	1761	HCC	CosMx 6K	NegCode	1.16912e-05
SystemControl85	4509	HCC	CosMx 6K	NegCode	2.99351e-05
SystemControl86	8214	HCC	CosMx 6K	NegCode	5.45326e-05
SystemControl87	1237	HCC	CosMx 6K	NegCode	8.21242e-06
SystemControl88	1893	HCC	CosMx 6K	NegCode	1.25676e-05
SystemControl89	562	HCC	CosMx 6K	NegCode	3.73111e-06
SystemControl9	1591	HCC	CosMx 6K	NegCode	1.05626e-05
SystemControl90	1978	HCC	CosMx 6K	NegCode	1.31319e-05
SystemControl91	3004	HCC	CosMx 6K	NegCode	1.99435e-05
SystemControl92	942	HCC	CosMx 6K	NegCode	6.25392e-06
SystemControl93	5601	HCC	CosMx 6K	NegCode	3.71849e-05
SystemControl94	2912	HCC	CosMx 6K	NegCode	1.93327e-05
SystemControl95	1403	HCC	CosMx 6K	NegCode	9.31449e-06
SystemControl96	2934	HCC	CosMx 6K	NegCode	1.94788e-05
SystemControl97	1482	HCC	CosMx 6K	NegCode	9.83896e-06
SystemControl98	2450	HCC	CosMx 6K	NegCode	1.62655e-05
SystemControl99	3337	HCC	CosMx 6K	NegCode	2.21543e-05
NegControlProbe_00002	7	HCC	Xenium 5K	NegProbe	3.66108e-08
NegControlProbe_00003	26	HCC	Xenium 5K	NegProbe	1.35983e-07
NegControlProbe_00004	15	HCC	Xenium 5K	NegProbe	7.84517e-08
NegControlProbe_00009	11	HCC	Xenium 5K	NegProbe	5.75312e-08
NegControlProbe_00012	15	HCC	Xenium 5K	NegProbe	7.84517e-08
NegControlProbe_00013	12	HCC	Xenium 5K	NegProbe	6.27613e-08
NegControlProbe_00014	11	HCC	Xenium 5K	NegProbe	5.75312e-08
NegControlProbe_00016	8	HCC	Xenium 5K	NegProbe	4.18409e-08
NegControlProbe_00017	4	HCC	Xenium 5K	NegProbe	2.09204e-08
NegControlProbe_00019	10	HCC	Xenium 5K	NegProbe	5.23011e-08
NegControlProbe_00022	4	HCC	Xenium 5K	NegProbe	2.09204e-08
NegControlProbe_00024	6	HCC	Xenium 5K	NegProbe	3.13807e-08
NegControlProbe_00025	9	HCC	Xenium 5K	NegProbe	4.7071e-08
NegControlProbe_00028	13	HCC	Xenium 5K	NegProbe	6.79914e-08
NegControlProbe_00031	11	HCC	Xenium 5K	NegProbe	5.75312e-08
NegControlProbe_00033	8	HCC	Xenium 5K	NegProbe	4.18409e-08
NegControlProbe_00034	12	HCC	Xenium 5K	NegProbe	6.27613e-08
NegControlProbe_00035	12	HCC	Xenium 5K	NegProbe	6.27613e-08
NegControlProbe_00039	4	HCC	Xenium 5K	NegProbe	2.09204e-08
NegControlProbe_00040	4	HCC	Xenium 5K	NegProbe	2.09204e-08
NegControlProbe_00041	11	HCC	Xenium 5K	NegProbe	5.75312e-08
NegControlProbe_00042	15	HCC	Xenium 5K	NegProbe	7.84517e-08
NegControlProbe_00043	20	HCC	Xenium 5K	NegProbe	1.04602e-07
NegControlProbe_00044	14	HCC	Xenium 5K	NegProbe	7.32216e-08
NegControlProbe_00046	12	HCC	Xenium 5K	NegProbe	6.27613e-08
NegControlProbe_00048	12	HCC	Xenium 5K	NegProbe	6.27613e-08
NegControlProbe_00051	20	HCC	Xenium 5K	NegProbe	1.04602e-07
NegControlProbe_00053	4	HCC	Xenium 5K	NegProbe	2.09204e-08
NegControlProbe_00054	10	HCC	Xenium 5K	NegProbe	5.23011e-08
NegControlProbe_00057	12	HCC	Xenium 5K	NegProbe	6.27613e-08
NegControlProbe_00058	14	HCC	Xenium 5K	NegProbe	7.32216e-08
NegControlProbe_00059	14	HCC	Xenium 5K	NegProbe	7.32216e-08
NegControlProbe_00060	55	HCC	Xenium 5K	NegProbe	2.87656e-07
NegControlProbe_00061	4	HCC	Xenium 5K	NegProbe	2.09204e-08
NegControlProbe_00062	38	HCC	Xenium 5K	NegProbe	1.98744e-07
NegControlProbe_00067	16	HCC	Xenium 5K	NegProbe	8.36818e-08
NegControlProbe_00069	7	HCC	Xenium 5K	NegProbe	3.66108e-08
NegControlProbe_00071	3	HCC	Xenium 5K	NegProbe	1.56903e-08
NegControlProbe_00073	5	HCC	Xenium 5K	NegProbe	2.61506e-08
NegControlProbe_00074	21	HCC	Xenium 5K	NegProbe	1.09832e-07
NegControlCodeword_18650	2	HCC	Xenium 5K	NegCode	1.04602e-08
NegControlCodeword_18651	0	HCC	Xenium 5K	NegCode	0
NegControlCodeword_18652	4	HCC	Xenium 5K	NegCode	2.09203e-08
NegControlCodeword_18653	5	HCC	Xenium 5K	NegCode	2.61504e-08
NegControlCodeword_18654	3	HCC	Xenium 5K	NegCode	1.56902e-08
NegControlCodeword_18655	1	HCC	Xenium 5K	NegCode	5.23008e-09
NegControlCodeword_18656	7	HCC	Xenium 5K	NegCode	3.66106e-08
NegControlCodeword_18657	4	HCC	Xenium 5K	NegCode	2.09203e-08
NegControlCodeword_18658	1	HCC	Xenium 5K	NegCode	5.23008e-09
NegControlCodeword_18659	11	HCC	Xenium 5K	NegCode	5.75309e-08
NegControlCodeword_18660	5	HCC	Xenium 5K	NegCode	2.61504e-08
NegControlCodeword_18661	3	HCC	Xenium 5K	NegCode	1.56902e-08
NegControlCodeword_18662	4	HCC	Xenium 5K	NegCode	2.09203e-08
NegControlCodeword_18663	3	HCC	Xenium 5K	NegCode	1.56902e-08
NegControlCodeword_18664	2	HCC	Xenium 5K	NegCode	1.04602e-08
NegControlCodeword_18665	3	HCC	Xenium 5K	NegCode	1.56902e-08
NegControlCodeword_18666	2	HCC	Xenium 5K	NegCode	1.04602e-08
NegControlCodeword_18667	4	HCC	Xenium 5K	NegCode	2.09203e-08
NegControlCodeword_18668	4	HCC	Xenium 5K	NegCode	2.09203e-08
NegControlCodeword_18670	2	HCC	Xenium 5K	NegCode	1.04602e-08
NegControlCodeword_18671	1	HCC	Xenium 5K	NegCode	5.23008e-09
NegControlCodeword_18672	2	HCC	Xenium 5K	NegCode	1.04602e-08
NegControlCodeword_18673	1	HCC	Xenium 5K	NegCode	5.23008e-09
NegControlCodeword_18674	0	HCC	Xenium 5K	NegCode	0
NegControlCodeword_18675	0	HCC	Xenium 5K	NegCode	0
NegControlCodeword_18676	2	HCC	Xenium 5K	NegCode	1.04602e-08
NegControlCodeword_18677	3	HCC	Xenium 5K	NegCode	1.56902e-08
NegControlCodeword_18678	1	HCC	Xenium 5K	NegCode	5.23008e-09
NegControlCodeword_18679	4	HCC	Xenium 5K	NegCode	2.09203e-08
NegControlCodeword_18680	5	HCC	Xenium 5K	NegCode	2.61504e-08
NegControlCodeword_18681	1	HCC	Xenium 5K	NegCode	5.23008e-09
NegControlCodeword_18682	1	HCC	Xenium 5K	NegCode	5.23008e-09
NegControlCodeword_18684	0	HCC	Xenium 5K	NegCode	0
NegControlCodeword_18685	0	HCC	Xenium 5K	NegCode	0
NegControlCodeword_18686	1	HCC	Xenium 5K	NegCode	5.23008e-09
NegControlCodeword_18687	2	HCC	Xenium 5K	NegCode	1.04602e-08
NegControlCodeword_18688	3	HCC	Xenium 5K	NegCode	1.56902e-08
NegControlCodeword_18689	2	HCC	Xenium 5K	NegCode	1.04602e-08
NegControlCodeword_18690	2	HCC	Xenium 5K	NegCode	1.04602e-08
NegControlCodeword_18692	6	HCC	Xenium 5K	NegCode	3.13805e-08
NegControlCodeword_18693	4	HCC	Xenium 5K	NegCode	2.09203e-08
NegControlCodeword_18694	6	HCC	Xenium 5K	NegCode	3.13805e-08
NegControlCodeword_18695	6	HCC	Xenium 5K	NegCode	3.13805e-08
NegControlCodeword_18696	2	HCC	Xenium 5K	NegCode	1.04602e-08
NegControlCodeword_18697	2	HCC	Xenium 5K	NegCode	1.04602e-08
NegControlCodeword_18698	2	HCC	Xenium 5K	NegCode	1.04602e-08
NegControlCodeword_18699	2	HCC	Xenium 5K	NegCode	1.04602e-08
NegControlCodeword_18700	1	HCC	Xenium 5K	NegCode	5.23008e-09
NegControlCodeword_18701	0	HCC	Xenium 5K	NegCode	0
NegControlCodeword_18702	3	HCC	Xenium 5K	NegCode	1.56902e-08
NegControlCodeword_18703	2	HCC	Xenium 5K	NegCode	1.04602e-08
NegControlCodeword_18704	3	HCC	Xenium 5K	NegCode	1.56902e-08
NegControlCodeword_18705	5	HCC	Xenium 5K	NegCode	2.61504e-08
NegControlCodeword_18706	5	HCC	Xenium 5K	NegCode	2.61504e-08
NegControlCodeword_18707	3	HCC	Xenium 5K	NegCode	1.56902e-08
NegControlCodeword_18708	2	HCC	Xenium 5K	NegCode	1.04602e-08
NegControlCodeword_18709	2	HCC	Xenium 5K	NegCode	1.04602e-08
NegControlCodeword_18710	0	HCC	Xenium 5K	NegCode	0
NegControlCodeword_18711	2	HCC	Xenium 5K	NegCode	1.04602e-08
NegControlCodeword_18712	7	HCC	Xenium 5K	NegCode	3.66106e-08
NegControlCodeword_18714	7	HCC	Xenium 5K	NegCode	3.66106e-08
NegControlCodeword_18715	2	HCC	Xenium 5K	NegCode	1.04602e-08
NegControlCodeword_18716	2	HCC	Xenium 5K	NegCode	1.04602e-08
NegControlCodeword_18717	3	HCC	Xenium 5K	NegCode	1.56902e-08
NegControlCodeword_18718	2	HCC	Xenium 5K	NegCode	1.04602e-08
NegControlCodeword_18719	3	HCC	Xenium 5K	NegCode	1.56902e-08
NegControlCodeword_18720	1	HCC	Xenium 5K	NegCode	5.23008e-09
NegControlCodeword_18721	2	HCC	Xenium 5K	NegCode	1.04602e-08
NegControlCodeword_18722	1	HCC	Xenium 5K	NegCode	5.23008e-09
NegControlCodeword_18723	2	HCC	Xenium 5K	NegCode	1.04602e-08
NegControlCodeword_18724	2	HCC	Xenium 5K	NegCode	1.04602e-08
NegControlCodeword_18725	1	HCC	Xenium 5K	NegCode	5.23008e-09
NegControlCodeword_18726	2	HCC	Xenium 5K	NegCode	1.04602e-08
NegControlCodeword_18728	4	HCC	Xenium 5K	NegCode	2.09203e-08
NegControlCodeword_18729	6	HCC	Xenium 5K	NegCode	3.13805e-08
NegControlCodeword_18730	0	HCC	Xenium 5K	NegCode	0
NegControlCodeword_18731	5	HCC	Xenium 5K	NegCode	2.61504e-08
NegControlCodeword_18732	2	HCC	Xenium 5K	NegCode	1.04602e-08
NegControlCodeword_18733	2	HCC	Xenium 5K	NegCode	1.04602e-08
NegControlCodeword_18734	7	HCC	Xenium 5K	NegCode	3.66106e-08
NegControlCodeword_18735	3	HCC	Xenium 5K	NegCode	1.56902e-08
NegControlCodeword_18736	1	HCC	Xenium 5K	NegCode	5.23008e-09
NegControlCodeword_18738	2	HCC	Xenium 5K	NegCode	1.04602e-08
NegControlCodeword_18739	4	HCC	Xenium 5K	NegCode	2.09203e-08
NegControlCodeword_18740	3	HCC	Xenium 5K	NegCode	1.56902e-08
NegControlCodeword_18741	2	HCC	Xenium 5K	NegCode	1.04602e-08
NegControlCodeword_18743	1	HCC	Xenium 5K	NegCode	5.23008e-09
NegControlCodeword_18744	0	HCC	Xenium 5K	NegCode	0
NegControlCodeword_18745	1	HCC	Xenium 5K	NegCode	5.23008e-09
NegControlCodeword_18746	4	HCC	Xenium 5K	NegCode	2.09203e-08
NegControlCodeword_18747	2	HCC	Xenium 5K	NegCode	1.04602e-08
NegControlCodeword_18748	6	HCC	Xenium 5K	NegCode	3.13805e-08
NegControlCodeword_18749	2	HCC	Xenium 5K	NegCode	1.04602e-08
NegControlCodeword_18750	1	HCC	Xenium 5K	NegCode	5.23008e-09
NegControlCodeword_18751	0	HCC	Xenium 5K	NegCode	0
NegControlCodeword_18752	8	HCC	Xenium 5K	NegCode	4.18406e-08
NegControlCodeword_18753	4	HCC	Xenium 5K	NegCode	2.09203e-08
NegControlCodeword_18754	0	HCC	Xenium 5K	NegCode	0
NegControlCodeword_18756	1	HCC	Xenium 5K	NegCode	5.23008e-09
NegControlCodeword_18757	1	HCC	Xenium 5K	NegCode	5.23008e-09
NegControlCodeword_18758	4	HCC	Xenium 5K	NegCode	2.09203e-08
NegControlCodeword_18759	2	HCC	Xenium 5K	NegCode	1.04602e-08
NegControlCodeword_18760	1	HCC	Xenium 5K	NegCode	5.23008e-09
NegControlCodeword_18761	2	HCC	Xenium 5K	NegCode	1.04602e-08
NegControlCodeword_18762	2	HCC	Xenium 5K	NegCode	1.04602e-08
NegControlCodeword_18763	1	HCC	Xenium 5K	NegCode	5.23008e-09
NegControlCodeword_18764	1	HCC	Xenium 5K	NegCode	5.23008e-09
NegControlCodeword_18765	1	HCC	Xenium 5K	NegCode	5.23008e-09
NegControlCodeword_18766	0	HCC	Xenium 5K	NegCode	0
NegControlCodeword_18767	1	HCC	Xenium 5K	NegCode	5.23008e-09
NegControlCodeword_18768	2	HCC	Xenium 5K	NegCode	1.04602e-08
NegControlCodeword_18769	7	HCC	Xenium 5K	NegCode	3.66106e-08
NegControlCodeword_18770	2	HCC	Xenium 5K	NegCode	1.04602e-08
NegControlCodeword_18771	2	HCC	Xenium 5K	NegCode	1.04602e-08
NegControlCodeword_18772	2	HCC	Xenium 5K	NegCode	1.04602e-08
NegControlCodeword_18773	4	HCC	Xenium 5K	NegCode	2.09203e-08
NegControlCodeword_18774	5	HCC	Xenium 5K	NegCode	2.61504e-08
NegControlCodeword_18775	1	HCC	Xenium 5K	NegCode	5.23008e-09
NegControlCodeword_18776	6	HCC	Xenium 5K	NegCode	3.13805e-08
NegControlCodeword_18777	2	HCC	Xenium 5K	NegCode	1.04602e-08
NegControlCodeword_18778	2	HCC	Xenium 5K	NegCode	1.04602e-08
NegControlCodeword_18779	3	HCC	Xenium 5K	NegCode	1.56902e-08
NegControlCodeword_18780	0	HCC	Xenium 5K	NegCode	0
NegControlCodeword_18781	3	HCC	Xenium 5K	NegCode	1.56902e-08
NegControlCodeword_18782	2	HCC	Xenium 5K	NegCode	1.04602e-08
NegControlCodeword_18783	4	HCC	Xenium 5K	NegCode	2.09203e-08
NegControlCodeword_18784	4	HCC	Xenium 5K	NegCode	2.09203e-08
NegControlCodeword_18785	0	HCC	Xenium 5K	NegCode	0
NegControlCodeword_18786	3	HCC	Xenium 5K	NegCode	1.56902e-08
NegControlCodeword_18787	2	HCC	Xenium 5K	NegCode	1.04602e-08
NegControlCodeword_18788	4	HCC	Xenium 5K	NegCode	2.09203e-08
NegControlCodeword_18789	1	HCC	Xenium 5K	NegCode	5.23008e-09
NegControlCodeword_18790	1	HCC	Xenium 5K	NegCode	5.23008e-09
NegControlCodeword_18791	7	HCC	Xenium 5K	NegCode	3.66106e-08
NegControlCodeword_18792	2	HCC	Xenium 5K	NegCode	1.04602e-08
NegControlCodeword_18793	0	HCC	Xenium 5K	NegCode	0
NegControlCodeword_18794	3	HCC	Xenium 5K	NegCode	1.56902e-08
NegControlCodeword_18795	22	HCC	Xenium 5K	NegCode	1.15062e-07
NegControlCodeword_18796	2	HCC	Xenium 5K	NegCode	1.04602e-08
NegControlCodeword_18797	5	HCC	Xenium 5K	NegCode	2.61504e-08
NegControlCodeword_18798	6	HCC	Xenium 5K	NegCode	3.13805e-08
NegControlCodeword_18799	4	HCC	Xenium 5K	NegCode	2.09203e-08
NegControlCodeword_18800	2	HCC	Xenium 5K	NegCode	1.04602e-08
NegControlCodeword_18801	4	HCC	Xenium 5K	NegCode	2.09203e-08
NegControlCodeword_18802	6	HCC	Xenium 5K	NegCode	3.13805e-08
NegControlCodeword_18803	1	HCC	Xenium 5K	NegCode	5.23008e-09
NegControlCodeword_18804	2	HCC	Xenium 5K	NegCode	1.04602e-08
NegControlCodeword_18805	13	HCC	Xenium 5K	NegCode	6.7991e-08
NegControlCodeword_18806	2	HCC	Xenium 5K	NegCode	1.04602e-08
NegControlCodeword_18807	0	HCC	Xenium 5K	NegCode	0
NegControlCodeword_18808	4	HCC	Xenium 5K	NegCode	2.09203e-08
NegControlCodeword_18809	2	HCC	Xenium 5K	NegCode	1.04602e-08
NegControlCodeword_18810	2	HCC	Xenium 5K	NegCode	1.04602e-08
NegControlCodeword_18811	3	HCC	Xenium 5K	NegCode	1.56902e-08
NegControlCodeword_18812	2	HCC	Xenium 5K	NegCode	1.04602e-08
NegControlCodeword_18813	0	HCC	Xenium 5K	NegCode	0
NegControlCodeword_18814	1	HCC	Xenium 5K	NegCode	5.23008e-09
NegControlCodeword_18815	1	HCC	Xenium 5K	NegCode	5.23008e-09
NegControlCodeword_18816	2	HCC	Xenium 5K	NegCode	1.04602e-08
NegControlCodeword_18817	0	HCC	Xenium 5K	NegCode	0
NegControlCodeword_18818	0	HCC	Xenium 5K	NegCode	0
NegControlCodeword_18819	2	HCC	Xenium 5K	NegCode	1.04602e-08
NegControlCodeword_18820	4	HCC	Xenium 5K	NegCode	2.09203e-08
NegControlCodeword_18821	0	HCC	Xenium 5K	NegCode	0
NegControlCodeword_18822	0	HCC	Xenium 5K	NegCode	0
NegControlCodeword_18824	0	HCC	Xenium 5K	NegCode	0
NegControlCodeword_18825	6	HCC	Xenium 5K	NegCode	3.13805e-08
NegControlCodeword_18826	0	HCC	Xenium 5K	NegCode	0
NegControlCodeword_18827	3	HCC	Xenium 5K	NegCode	1.56902e-08
NegControlCodeword_18828	1	HCC	Xenium 5K	NegCode	5.23008e-09
NegControlCodeword_18829	5	HCC	Xenium 5K	NegCode	2.61504e-08
NegControlCodeword_18830	2	HCC	Xenium 5K	NegCode	1.04602e-08
NegControlCodeword_18831	0	HCC	Xenium 5K	NegCode	0
NegControlCodeword_18832	1	HCC	Xenium 5K	NegCode	5.23008e-09
NegControlCodeword_18833	4	HCC	Xenium 5K	NegCode	2.09203e-08
NegControlCodeword_18834	2	HCC	Xenium 5K	NegCode	1.04602e-08
NegControlCodeword_18835	1	HCC	Xenium 5K	NegCode	5.23008e-09
NegControlCodeword_18836	0	HCC	Xenium 5K	NegCode	0
NegControlCodeword_18837	5	HCC	Xenium 5K	NegCode	2.61504e-08
NegControlCodeword_18838	0	HCC	Xenium 5K	NegCode	0
NegControlCodeword_18839	3	HCC	Xenium 5K	NegCode	1.56902e-08
NegControlCodeword_18840	3	HCC	Xenium 5K	NegCode	1.56902e-08
NegControlCodeword_18841	9	HCC	Xenium 5K	NegCode	4.70707e-08
NegControlCodeword_18842	1	HCC	Xenium 5K	NegCode	5.23008e-09
NegControlCodeword_18843	6	HCC	Xenium 5K	NegCode	3.13805e-08
NegControlCodeword_18844	2	HCC	Xenium 5K	NegCode	1.04602e-08
NegControlCodeword_18845	0	HCC	Xenium 5K	NegCode	0
NegControlCodeword_18846	1	HCC	Xenium 5K	NegCode	5.23008e-09
NegControlCodeword_18847	0	HCC	Xenium 5K	NegCode	0
NegControlCodeword_18848	9	HCC	Xenium 5K	NegCode	4.70707e-08
NegControlCodeword_18849	4	HCC	Xenium 5K	NegCode	2.09203e-08
NegControlCodeword_18850	0	HCC	Xenium 5K	NegCode	0
NegControlCodeword_18851	2	HCC	Xenium 5K	NegCode	1.04602e-08
NegControlCodeword_18852	5	HCC	Xenium 5K	NegCode	2.61504e-08
NegControlCodeword_18853	1	HCC	Xenium 5K	NegCode	5.23008e-09
NegControlCodeword_18854	1	HCC	Xenium 5K	NegCode	5.23008e-09
NegControlCodeword_18855	1	HCC	Xenium 5K	NegCode	5.23008e-09
NegControlCodeword_18856	4	HCC	Xenium 5K	NegCode	2.09203e-08
NegControlCodeword_18857	0	HCC	Xenium 5K	NegCode	0
NegControlCodeword_18858	0	HCC	Xenium 5K	NegCode	0
NegControlCodeword_18860	1	HCC	Xenium 5K	NegCode	5.23008e-09
NegControlCodeword_18861	2	HCC	Xenium 5K	NegCode	1.04602e-08
NegControlCodeword_18862	1	HCC	Xenium 5K	NegCode	5.23008e-09
NegControlCodeword_18863	3	HCC	Xenium 5K	NegCode	1.56902e-08
NegControlCodeword_18864	2	HCC	Xenium 5K	NegCode	1.04602e-08
NegControlCodeword_18865	2	HCC	Xenium 5K	NegCode	1.04602e-08
NegControlCodeword_18866	2	HCC	Xenium 5K	NegCode	1.04602e-08
NegControlCodeword_18867	4	HCC	Xenium 5K	NegCode	2.09203e-08
NegControlCodeword_18868	5	HCC	Xenium 5K	NegCode	2.61504e-08
NegControlCodeword_18869	1	HCC	Xenium 5K	NegCode	5.23008e-09
NegControlCodeword_18870	6	HCC	Xenium 5K	NegCode	3.13805e-08
NegControlCodeword_18871	1	HCC	Xenium 5K	NegCode	5.23008e-09
NegControlCodeword_18873	3	HCC	Xenium 5K	NegCode	1.56902e-08
NegControlCodeword_18874	3	HCC	Xenium 5K	NegCode	1.56902e-08
NegControlCodeword_18875	2	HCC	Xenium 5K	NegCode	1.04602e-08
NegControlCodeword_18876	2	HCC	Xenium 5K	NegCode	1.04602e-08
NegControlCodeword_18877	6	HCC	Xenium 5K	NegCode	3.13805e-08
NegControlCodeword_18878	5	HCC	Xenium 5K	NegCode	2.61504e-08
NegControlCodeword_18879	5	HCC	Xenium 5K	NegCode	2.61504e-08
NegControlCodeword_18880	2	HCC	Xenium 5K	NegCode	1.04602e-08
NegControlCodeword_18881	3	HCC	Xenium 5K	NegCode	1.56902e-08
NegControlCodeword_18882	2	HCC	Xenium 5K	NegCode	1.04602e-08
NegControlCodeword_18883	3	HCC	Xenium 5K	NegCode	1.56902e-08
NegControlCodeword_18884	4	HCC	Xenium 5K	NegCode	2.09203e-08
NegControlCodeword_18885	2	HCC	Xenium 5K	NegCode	1.04602e-08
NegControlCodeword_18887	6	HCC	Xenium 5K	NegCode	3.13805e-08
NegControlCodeword_18888	1	HCC	Xenium 5K	NegCode	5.23008e-09
NegControlCodeword_18889	0	HCC	Xenium 5K	NegCode	0
NegControlCodeword_18890	1	HCC	Xenium 5K	NegCode	5.23008e-09
NegControlCodeword_18892	2	HCC	Xenium 5K	NegCode	1.04602e-08
NegControlCodeword_18893	2	HCC	Xenium 5K	NegCode	1.04602e-08
NegControlCodeword_18894	2	HCC	Xenium 5K	NegCode	1.04602e-08
NegControlCodeword_18895	2	HCC	Xenium 5K	NegCode	1.04602e-08
NegControlCodeword_18896	2	HCC	Xenium 5K	NegCode	1.04602e-08
NegControlCodeword_18897	1	HCC	Xenium 5K	NegCode	5.23008e-09
NegControlCodeword_18898	2	HCC	Xenium 5K	NegCode	1.04602e-08
NegControlCodeword_18899	1	HCC	Xenium 5K	NegCode	5.23008e-09
NegControlCodeword_18900	4	HCC	Xenium 5K	NegCode	2.09203e-08
NegControlCodeword_18901	9	HCC	Xenium 5K	NegCode	4.70707e-08
NegControlCodeword_18903	2	HCC	Xenium 5K	NegCode	1.04602e-08
NegControlCodeword_18904	0	HCC	Xenium 5K	NegCode	0
NegControlCodeword_18905	6	HCC	Xenium 5K	NegCode	3.13805e-08
NegControlCodeword_18906	4	HCC	Xenium 5K	NegCode	2.09203e-08
NegControlCodeword_18907	3	HCC	Xenium 5K	NegCode	1.56902e-08
NegControlCodeword_18908	5	HCC	Xenium 5K	NegCode	2.61504e-08
NegControlCodeword_18909	4	HCC	Xenium 5K	NegCode	2.09203e-08
NegControlCodeword_18910	3	HCC	Xenium 5K	NegCode	1.56902e-08
NegControlCodeword_18911	2	HCC	Xenium 5K	NegCode	1.04602e-08
NegControlCodeword_18912	1	HCC	Xenium 5K	NegCode	5.23008e-09
NegControlCodeword_18913	1	HCC	Xenium 5K	NegCode	5.23008e-09
NegControlCodeword_18914	0	HCC	Xenium 5K	NegCode	0
NegControlCodeword_18915	0	HCC	Xenium 5K	NegCode	0
NegControlCodeword_18916	1	HCC	Xenium 5K	NegCode	5.23008e-09
NegControlCodeword_18917	3	HCC	Xenium 5K	NegCode	1.56902e-08
NegControlCodeword_18918	0	HCC	Xenium 5K	NegCode	0
NegControlCodeword_18919	1	HCC	Xenium 5K	NegCode	5.23008e-09
NegControlCodeword_18920	4	HCC	Xenium 5K	NegCode	2.09203e-08
NegControlCodeword_18921	2	HCC	Xenium 5K	NegCode	1.04602e-08
NegControlCodeword_18922	2	HCC	Xenium 5K	NegCode	1.04602e-08
NegControlCodeword_18923	1	HCC	Xenium 5K	NegCode	5.23008e-09
NegControlCodeword_18924	3	HCC	Xenium 5K	NegCode	1.56902e-08
NegControlCodeword_18925	2	HCC	Xenium 5K	NegCode	1.04602e-08
NegControlCodeword_18926	1	HCC	Xenium 5K	NegCode	5.23008e-09
NegControlCodeword_18928	0	HCC	Xenium 5K	NegCode	0
NegControlCodeword_18929	0	HCC	Xenium 5K	NegCode	0
NegControlCodeword_18930	2	HCC	Xenium 5K	NegCode	1.04602e-08
NegControlCodeword_18931	1	HCC	Xenium 5K	NegCode	5.23008e-09
NegControlCodeword_18932	6	HCC	Xenium 5K	NegCode	3.13805e-08
NegControlCodeword_18933	0	HCC	Xenium 5K	NegCode	0
NegControlCodeword_18934	2	HCC	Xenium 5K	NegCode	1.04602e-08
NegControlCodeword_18936	2	HCC	Xenium 5K	NegCode	1.04602e-08
NegControlCodeword_18937	5	HCC	Xenium 5K	NegCode	2.61504e-08
NegControlCodeword_18938	2	HCC	Xenium 5K	NegCode	1.04602e-08
NegControlCodeword_18939	4	HCC	Xenium 5K	NegCode	2.09203e-08
NegControlCodeword_18940	2	HCC	Xenium 5K	NegCode	1.04602e-08
NegControlCodeword_18941	7	HCC	Xenium 5K	NegCode	3.66106e-08
NegControlCodeword_18942	5	HCC	Xenium 5K	NegCode	2.61504e-08
NegControlCodeword_18943	0	HCC	Xenium 5K	NegCode	0
NegControlCodeword_18944	2	HCC	Xenium 5K	NegCode	1.04602e-08
NegControlCodeword_18945	0	HCC	Xenium 5K	NegCode	0
NegControlCodeword_18946	3	HCC	Xenium 5K	NegCode	1.56902e-08
NegControlCodeword_18947	1	HCC	Xenium 5K	NegCode	5.23008e-09
NegControlCodeword_18948	3	HCC	Xenium 5K	NegCode	1.56902e-08
NegControlCodeword_18949	18	HCC	Xenium 5K	NegCode	9.41414e-08
NegControlCodeword_18950	2	HCC	Xenium 5K	NegCode	1.04602e-08
NegControlCodeword_18951	8	HCC	Xenium 5K	NegCode	4.18406e-08
NegControlCodeword_18952	2	HCC	Xenium 5K	NegCode	1.04602e-08
NegControlCodeword_18953	8	HCC	Xenium 5K	NegCode	4.18406e-08
NegControlCodeword_18954	4	HCC	Xenium 5K	NegCode	2.09203e-08
NegControlCodeword_18955	5	HCC	Xenium 5K	NegCode	2.61504e-08
NegControlCodeword_18956	4	HCC	Xenium 5K	NegCode	2.09203e-08
NegControlCodeword_18957	1	HCC	Xenium 5K	NegCode	5.23008e-09
NegControlCodeword_18958	1	HCC	Xenium 5K	NegCode	5.23008e-09
NegControlCodeword_18959	4	HCC	Xenium 5K	NegCode	2.09203e-08
NegControlCodeword_18960	2	HCC	Xenium 5K	NegCode	1.04602e-08
NegControlCodeword_18961	3	HCC	Xenium 5K	NegCode	1.56902e-08
NegControlCodeword_18962	1	HCC	Xenium 5K	NegCode	5.23008e-09
NegControlCodeword_18963	3	HCC	Xenium 5K	NegCode	1.56902e-08
NegControlCodeword_18964	4	HCC	Xenium 5K	NegCode	2.09203e-08
NegControlCodeword_18965	3	HCC	Xenium 5K	NegCode	1.56902e-08
NegControlCodeword_18966	4	HCC	Xenium 5K	NegCode	2.09203e-08
NegControlCodeword_18967	2	HCC	Xenium 5K	NegCode	1.04602e-08
NegControlCodeword_18969	1	HCC	Xenium 5K	NegCode	5.23008e-09
NegControlCodeword_18970	0	HCC	Xenium 5K	NegCode	0
NegControlCodeword_18971	1	HCC	Xenium 5K	NegCode	5.23008e-09
NegControlCodeword_18972	0	HCC	Xenium 5K	NegCode	0
NegControlCodeword_18973	2	HCC	Xenium 5K	NegCode	1.04602e-08
NegControlCodeword_18974	1	HCC	Xenium 5K	NegCode	5.23008e-09
NegControlCodeword_18975	5	HCC	Xenium 5K	NegCode	2.61504e-08
NegControlCodeword_18976	8	HCC	Xenium 5K	NegCode	4.18406e-08
NegControlCodeword_18977	0	HCC	Xenium 5K	NegCode	0
NegControlCodeword_18978	6	HCC	Xenium 5K	NegCode	3.13805e-08
NegControlCodeword_18979	4	HCC	Xenium 5K	NegCode	2.09203e-08
NegControlCodeword_18980	1	HCC	Xenium 5K	NegCode	5.23008e-09
NegControlCodeword_18981	2	HCC	Xenium 5K	NegCode	1.04602e-08
NegControlCodeword_18982	5	HCC	Xenium 5K	NegCode	2.61504e-08
NegControlCodeword_18983	1	HCC	Xenium 5K	NegCode	5.23008e-09
NegControlCodeword_18984	1	HCC	Xenium 5K	NegCode	5.23008e-09
NegControlCodeword_18985	8	HCC	Xenium 5K	NegCode	4.18406e-08
NegControlCodeword_18986	2	HCC	Xenium 5K	NegCode	1.04602e-08
NegControlCodeword_18987	0	HCC	Xenium 5K	NegCode	0
NegControlCodeword_18988	0	HCC	Xenium 5K	NegCode	0
NegControlCodeword_18989	0	HCC	Xenium 5K	NegCode	0
NegControlCodeword_18990	0	HCC	Xenium 5K	NegCode	0
NegControlCodeword_18991	1	HCC	Xenium 5K	NegCode	5.23008e-09
NegControlCodeword_18992	1	HCC	Xenium 5K	NegCode	5.23008e-09
NegControlCodeword_18993	7	HCC	Xenium 5K	NegCode	3.66106e-08
NegControlCodeword_18994	1	HCC	Xenium 5K	NegCode	5.23008e-09
NegControlCodeword_18995	7	HCC	Xenium 5K	NegCode	3.66106e-08
NegControlCodeword_18996	2	HCC	Xenium 5K	NegCode	1.04602e-08
NegControlCodeword_18997	3	HCC	Xenium 5K	NegCode	1.56902e-08
NegControlCodeword_18998	3	HCC	Xenium 5K	NegCode	1.56902e-08
NegControlCodeword_18999	6	HCC	Xenium 5K	NegCode	3.13805e-08
NegControlCodeword_19000	2	HCC	Xenium 5K	NegCode	1.04602e-08
NegControlCodeword_19001	1	HCC	Xenium 5K	NegCode	5.23008e-09
NegControlCodeword_19002	0	HCC	Xenium 5K	NegCode	0
NegControlCodeword_19003	3	HCC	Xenium 5K	NegCode	1.56902e-08
NegControlCodeword_19004	0	HCC	Xenium 5K	NegCode	0
NegControlCodeword_19005	4	HCC	Xenium 5K	NegCode	2.09203e-08
NegControlCodeword_19006	2	HCC	Xenium 5K	NegCode	1.04602e-08
NegControlCodeword_19007	1	HCC	Xenium 5K	NegCode	5.23008e-09
NegControlCodeword_19008	2	HCC	Xenium 5K	NegCode	1.04602e-08
NegControlCodeword_19009	1	HCC	Xenium 5K	NegCode	5.23008e-09
NegControlCodeword_19010	15	HCC	Xenium 5K	NegCode	7.84512e-08
NegControlCodeword_19011	1	HCC	Xenium 5K	NegCode	5.23008e-09
NegControlCodeword_19012	2	HCC	Xenium 5K	NegCode	1.04602e-08
NegControlCodeword_19014	5	HCC	Xenium 5K	NegCode	2.61504e-08
NegControlCodeword_19015	3	HCC	Xenium 5K	NegCode	1.56902e-08
NegControlCodeword_19016	4	HCC	Xenium 5K	NegCode	2.09203e-08
NegControlCodeword_19017	0	HCC	Xenium 5K	NegCode	0
NegControlCodeword_19018	1	HCC	Xenium 5K	NegCode	5.23008e-09
NegControlCodeword_19020	3	HCC	Xenium 5K	NegCode	1.56902e-08
NegControlCodeword_19021	3	HCC	Xenium 5K	NegCode	1.56902e-08
NegControlCodeword_19023	1	HCC	Xenium 5K	NegCode	5.23008e-09
NegControlCodeword_19024	1	HCC	Xenium 5K	NegCode	5.23008e-09
NegControlCodeword_19025	3	HCC	Xenium 5K	NegCode	1.56902e-08
NegControlCodeword_19026	1	HCC	Xenium 5K	NegCode	5.23008e-09
NegControlCodeword_19027	1	HCC	Xenium 5K	NegCode	5.23008e-09
NegControlCodeword_19028	0	HCC	Xenium 5K	NegCode	0
NegControlCodeword_19029	2	HCC	Xenium 5K	NegCode	1.04602e-08
NegControlCodeword_19030	4	HCC	Xenium 5K	NegCode	2.09203e-08
NegControlCodeword_19031	7	HCC	Xenium 5K	NegCode	3.66106e-08
NegControlCodeword_19032	3	HCC	Xenium 5K	NegCode	1.56902e-08
NegControlCodeword_19033	4	HCC	Xenium 5K	NegCode	2.09203e-08
NegControlCodeword_19034	0	HCC	Xenium 5K	NegCode	0
NegControlCodeword_19035	4	HCC	Xenium 5K	NegCode	2.09203e-08
NegControlCodeword_19036	1	HCC	Xenium 5K	NegCode	5.23008e-09
NegControlCodeword_19037	2	HCC	Xenium 5K	NegCode	1.04602e-08
NegControlCodeword_19038	0	HCC	Xenium 5K	NegCode	0
NegControlCodeword_19039	5	HCC	Xenium 5K	NegCode	2.61504e-08
NegControlCodeword_19041	2	HCC	Xenium 5K	NegCode	1.04602e-08
NegControlCodeword_19042	1	HCC	Xenium 5K	NegCode	5.23008e-09
NegControlCodeword_19043	1	HCC	Xenium 5K	NegCode	5.23008e-09
NegControlCodeword_19044	9	HCC	Xenium 5K	NegCode	4.70707e-08
NegControlCodeword_19045	3	HCC	Xenium 5K	NegCode	1.56902e-08
NegControlCodeword_19046	6	HCC	Xenium 5K	NegCode	3.13805e-08
NegControlCodeword_19047	1	HCC	Xenium 5K	NegCode	5.23008e-09
NegControlCodeword_19048	0	HCC	Xenium 5K	NegCode	0
NegControlCodeword_19050	0	HCC	Xenium 5K	NegCode	0
NegControlCodeword_19051	3	HCC	Xenium 5K	NegCode	1.56902e-08
NegControlCodeword_19052	1	HCC	Xenium 5K	NegCode	5.23008e-09
NegControlCodeword_19053	3	HCC	Xenium 5K	NegCode	1.56902e-08
NegControlCodeword_19054	1	HCC	Xenium 5K	NegCode	5.23008e-09
NegControlCodeword_19055	1	HCC	Xenium 5K	NegCode	5.23008e-09
NegControlCodeword_19056	5	HCC	Xenium 5K	NegCode	2.61504e-08
NegControlCodeword_19057	8	HCC	Xenium 5K	NegCode	4.18406e-08
NegControlCodeword_19058	1	HCC	Xenium 5K	NegCode	5.23008e-09
NegControlCodeword_19059	4	HCC	Xenium 5K	NegCode	2.09203e-08
NegControlCodeword_19060	2	HCC	Xenium 5K	NegCode	1.04602e-08
NegControlCodeword_19061	9	HCC	Xenium 5K	NegCode	4.70707e-08
NegControlCodeword_19062	1	HCC	Xenium 5K	NegCode	5.23008e-09
NegControlCodeword_19063	6	HCC	Xenium 5K	NegCode	3.13805e-08
NegControlCodeword_19064	4	HCC	Xenium 5K	NegCode	2.09203e-08
NegControlCodeword_19065	5	HCC	Xenium 5K	NegCode	2.61504e-08
NegControlCodeword_19066	4	HCC	Xenium 5K	NegCode	2.09203e-08
NegControlCodeword_19067	1	HCC	Xenium 5K	NegCode	5.23008e-09
NegControlCodeword_19068	16	HCC	Xenium 5K	NegCode	8.36813e-08
NegControlCodeword_19069	3	HCC	Xenium 5K	NegCode	1.56902e-08
NegControlCodeword_19070	6	HCC	Xenium 5K	NegCode	3.13805e-08
NegControlCodeword_19071	2	HCC	Xenium 5K	NegCode	1.04602e-08
NegControlCodeword_19072	3	HCC	Xenium 5K	NegCode	1.56902e-08
NegControlCodeword_19073	7	HCC	Xenium 5K	NegCode	3.66106e-08
NegControlCodeword_19074	2	HCC	Xenium 5K	NegCode	1.04602e-08
NegControlCodeword_19075	5	HCC	Xenium 5K	NegCode	2.61504e-08
NegControlCodeword_19076	5	HCC	Xenium 5K	NegCode	2.61504e-08
NegControlCodeword_19077	2	HCC	Xenium 5K	NegCode	1.04602e-08
NegControlCodeword_19078	2	HCC	Xenium 5K	NegCode	1.04602e-08
NegControlCodeword_19079	0	HCC	Xenium 5K	NegCode	0
NegControlCodeword_19080	1	HCC	Xenium 5K	NegCode	5.23008e-09
NegControlCodeword_19081	7	HCC	Xenium 5K	NegCode	3.66106e-08
NegControlCodeword_19082	5	HCC	Xenium 5K	NegCode	2.61504e-08
NegControlCodeword_19083	1	HCC	Xenium 5K	NegCode	5.23008e-09
NegControlCodeword_19084	4	HCC	Xenium 5K	NegCode	2.09203e-08
NegControlCodeword_19085	3	HCC	Xenium 5K	NegCode	1.56902e-08
NegControlCodeword_19086	4	HCC	Xenium 5K	NegCode	2.09203e-08
NegControlCodeword_19087	4	HCC	Xenium 5K	NegCode	2.09203e-08
NegControlCodeword_19088	2	HCC	Xenium 5K	NegCode	1.04602e-08
NegControlCodeword_19089	1	HCC	Xenium 5K	NegCode	5.23008e-09
NegControlCodeword_19090	1	HCC	Xenium 5K	NegCode	5.23008e-09
NegControlCodeword_19091	2	HCC	Xenium 5K	NegCode	1.04602e-08
NegControlCodeword_19092	2	HCC	Xenium 5K	NegCode	1.04602e-08
NegControlCodeword_19093	4	HCC	Xenium 5K	NegCode	2.09203e-08
NegControlCodeword_19094	0	HCC	Xenium 5K	NegCode	0
NegControlCodeword_19095	4	HCC	Xenium 5K	NegCode	2.09203e-08
NegControlCodeword_19096	5	HCC	Xenium 5K	NegCode	2.61504e-08
NegControlCodeword_19097	2	HCC	Xenium 5K	NegCode	1.04602e-08
NegControlCodeword_19098	2	HCC	Xenium 5K	NegCode	1.04602e-08
NegControlCodeword_19099	2	HCC	Xenium 5K	NegCode	1.04602e-08
NegControlCodeword_19100	5	HCC	Xenium 5K	NegCode	2.61504e-08
NegControlCodeword_19101	4	HCC	Xenium 5K	NegCode	2.09203e-08
NegControlCodeword_19102	5	HCC	Xenium 5K	NegCode	2.61504e-08
NegControlCodeword_19103	1	HCC	Xenium 5K	NegCode	5.23008e-09
NegControlCodeword_19104	0	HCC	Xenium 5K	NegCode	0
NegControlCodeword_19105	5	HCC	Xenium 5K	NegCode	2.61504e-08
NegControlCodeword_19106	1	HCC	Xenium 5K	NegCode	5.23008e-09
NegControlCodeword_19107	4	HCC	Xenium 5K	NegCode	2.09203e-08
NegControlCodeword_19108	5	HCC	Xenium 5K	NegCode	2.61504e-08
NegControlCodeword_19109	1	HCC	Xenium 5K	NegCode	5.23008e-09
NegControlCodeword_19110	3	HCC	Xenium 5K	NegCode	1.56902e-08
NegControlCodeword_19111	7	HCC	Xenium 5K	NegCode	3.66106e-08
NegControlCodeword_19113	4	HCC	Xenium 5K	NegCode	2.09203e-08
NegControlCodeword_19114	2	HCC	Xenium 5K	NegCode	1.04602e-08
NegControlCodeword_19115	6	HCC	Xenium 5K	NegCode	3.13805e-08
NegControlCodeword_19116	4	HCC	Xenium 5K	NegCode	2.09203e-08
NegControlCodeword_19117	3	HCC	Xenium 5K	NegCode	1.56902e-08
NegControlCodeword_19118	2	HCC	Xenium 5K	NegCode	1.04602e-08
NegControlCodeword_19119	0	HCC	Xenium 5K	NegCode	0
NegControlCodeword_19120	2	HCC	Xenium 5K	NegCode	1.04602e-08
NegControlCodeword_19121	14	HCC	Xenium 5K	NegCode	7.32211e-08
NegControlCodeword_19122	7	HCC	Xenium 5K	NegCode	3.66106e-08
NegControlCodeword_19123	7	HCC	Xenium 5K	NegCode	3.66106e-08
NegControlCodeword_19124	3	HCC	Xenium 5K	NegCode	1.56902e-08
NegControlCodeword_19125	6	HCC	Xenium 5K	NegCode	3.13805e-08
NegControlCodeword_19126	4	HCC	Xenium 5K	NegCode	2.09203e-08
NegControlCodeword_19127	2	HCC	Xenium 5K	NegCode	1.04602e-08
NegControlCodeword_19128	5	HCC	Xenium 5K	NegCode	2.61504e-08
NegControlCodeword_19129	1	HCC	Xenium 5K	NegCode	5.23008e-09
NegControlCodeword_19130	1	HCC	Xenium 5K	NegCode	5.23008e-09
NegControlCodeword_19131	5	HCC	Xenium 5K	NegCode	2.61504e-08
NegControlCodeword_19132	1	HCC	Xenium 5K	NegCode	5.23008e-09
NegControlCodeword_19133	4	HCC	Xenium 5K	NegCode	2.09203e-08
NegControlCodeword_19134	2	HCC	Xenium 5K	NegCode	1.04602e-08
NegControlCodeword_19135	2	HCC	Xenium 5K	NegCode	1.04602e-08
NegControlCodeword_19137	4	HCC	Xenium 5K	NegCode	2.09203e-08
NegControlCodeword_19138	3	HCC	Xenium 5K	NegCode	1.56902e-08
NegControlCodeword_19139	1	HCC	Xenium 5K	NegCode	5.23008e-09
NegControlCodeword_19140	2	HCC	Xenium 5K	NegCode	1.04602e-08
NegControlCodeword_19141	1	HCC	Xenium 5K	NegCode	5.23008e-09
NegControlCodeword_19142	1	HCC	Xenium 5K	NegCode	5.23008e-09
NegControlCodeword_19143	1	HCC	Xenium 5K	NegCode	5.23008e-09
NegControlCodeword_19144	3	HCC	Xenium 5K	NegCode	1.56902e-08
NegControlCodeword_19145	1	HCC	Xenium 5K	NegCode	5.23008e-09
NegControlCodeword_19146	4	HCC	Xenium 5K	NegCode	2.09203e-08
NegControlCodeword_19147	1	HCC	Xenium 5K	NegCode	5.23008e-09
NegControlCodeword_19148	1	HCC	Xenium 5K	NegCode	5.23008e-09
NegControlCodeword_19149	0	HCC	Xenium 5K	NegCode	0
NegControlCodeword_19150	2	HCC	Xenium 5K	NegCode	1.04602e-08
NegControlCodeword_19151	1	HCC	Xenium 5K	NegCode	5.23008e-09
NegControlCodeword_19152	0	HCC	Xenium 5K	NegCode	0
NegControlCodeword_19153	5	HCC	Xenium 5K	NegCode	2.61504e-08
NegControlCodeword_19154	3	HCC	Xenium 5K	NegCode	1.56902e-08
NegControlCodeword_19155	1	HCC	Xenium 5K	NegCode	5.23008e-09
NegControlCodeword_19156	2	HCC	Xenium 5K	NegCode	1.04602e-08
NegControlCodeword_19157	0	HCC	Xenium 5K	NegCode	0
NegControlCodeword_19158	19	HCC	Xenium 5K	NegCode	9.93715e-08
NegControlCodeword_19159	3	HCC	Xenium 5K	NegCode	1.56902e-08
NegControlCodeword_19160	1	HCC	Xenium 5K	NegCode	5.23008e-09
NegControlCodeword_19161	3	HCC	Xenium 5K	NegCode	1.56902e-08
NegControlCodeword_19162	1	HCC	Xenium 5K	NegCode	5.23008e-09
NegControlCodeword_19163	0	HCC	Xenium 5K	NegCode	0
NegControlCodeword_19164	2	HCC	Xenium 5K	NegCode	1.04602e-08
NegControlCodeword_19165	3	HCC	Xenium 5K	NegCode	1.56902e-08
NegControlCodeword_19166	1	HCC	Xenium 5K	NegCode	5.23008e-09
NegControlCodeword_19167	3	HCC	Xenium 5K	NegCode	1.56902e-08
NegControlCodeword_19168	0	HCC	Xenium 5K	NegCode	0
NegControlCodeword_19169	6	HCC	Xenium 5K	NegCode	3.13805e-08
NegControlCodeword_19170	0	HCC	Xenium 5K	NegCode	0
NegControlCodeword_19171	5	HCC	Xenium 5K	NegCode	2.61504e-08
NegControlCodeword_19172	4	HCC	Xenium 5K	NegCode	2.09203e-08
NegControlCodeword_19173	4	HCC	Xenium 5K	NegCode	2.09203e-08
NegControlCodeword_19174	2	HCC	Xenium 5K	NegCode	1.04602e-08
NegControlCodeword_19175	2	HCC	Xenium 5K	NegCode	1.04602e-08
NegControlCodeword_19176	2	HCC	Xenium 5K	NegCode	1.04602e-08
NegControlCodeword_19177	0	HCC	Xenium 5K	NegCode	0
NegControlCodeword_19178	6	HCC	Xenium 5K	NegCode	3.13805e-08
NegControlCodeword_19179	7	HCC	Xenium 5K	NegCode	3.66106e-08
NegControlCodeword_19180	4	HCC	Xenium 5K	NegCode	2.09203e-08
NegControlCodeword_19181	2	HCC	Xenium 5K	NegCode	1.04602e-08
NegControlCodeword_19182	3	HCC	Xenium 5K	NegCode	1.56902e-08
NegControlCodeword_19183	6	HCC	Xenium 5K	NegCode	3.13805e-08
NegControlCodeword_19184	1	HCC	Xenium 5K	NegCode	5.23008e-09
NegControlCodeword_19185	1	HCC	Xenium 5K	NegCode	5.23008e-09
NegControlCodeword_19186	3	HCC	Xenium 5K	NegCode	1.56902e-08
NegControlCodeword_19187	29	HCC	Xenium 5K	NegCode	1.51672e-07
NegControlCodeword_19188	4	HCC	Xenium 5K	NegCode	2.09203e-08
NegControlCodeword_19189	4	HCC	Xenium 5K	NegCode	2.09203e-08
NegControlCodeword_19191	7	HCC	Xenium 5K	NegCode	3.66106e-08
NegControlCodeword_19192	2	HCC	Xenium 5K	NegCode	1.04602e-08
NegControlCodeword_19193	0	HCC	Xenium 5K	NegCode	0
NegControlCodeword_19195	4	HCC	Xenium 5K	NegCode	2.09203e-08
NegControlCodeword_19197	3	HCC	Xenium 5K	NegCode	1.56902e-08
NegControlCodeword_19198	1	HCC	Xenium 5K	NegCode	5.23008e-09
NegControlCodeword_19199	2	HCC	Xenium 5K	NegCode	1.04602e-08
NegControlCodeword_19200	0	HCC	Xenium 5K	NegCode	0
NegControlCodeword_19201	7	HCC	Xenium 5K	NegCode	3.66106e-08
NegControlCodeword_19202	18	HCC	Xenium 5K	NegCode	9.41414e-08
NegControlCodeword_19203	1	HCC	Xenium 5K	NegCode	5.23008e-09
NegControlCodeword_19204	2	HCC	Xenium 5K	NegCode	1.04602e-08
NegControlCodeword_19205	0	HCC	Xenium 5K	NegCode	0
NegControlCodeword_19206	1	HCC	Xenium 5K	NegCode	5.23008e-09
NegControlCodeword_19207	1	HCC	Xenium 5K	NegCode	5.23008e-09
NegControlCodeword_19208	6	HCC	Xenium 5K	NegCode	3.13805e-08
NegControlCodeword_19209	2	HCC	Xenium 5K	NegCode	1.04602e-08
NegControlCodeword_19210	1	HCC	Xenium 5K	NegCode	5.23008e-09
NegControlCodeword_19211	2	HCC	Xenium 5K	NegCode	1.04602e-08
NegControlCodeword_19212	0	HCC	Xenium 5K	NegCode	0
NegControlCodeword_19213	1	HCC	Xenium 5K	NegCode	5.23008e-09
NegControlCodeword_19214	4	HCC	Xenium 5K	NegCode	2.09203e-08
NegControlCodeword_19215	1	HCC	Xenium 5K	NegCode	5.23008e-09
NegControlCodeword_19216	2	HCC	Xenium 5K	NegCode	1.04602e-08
NegControlCodeword_19217	4	HCC	Xenium 5K	NegCode	2.09203e-08
NegControlCodeword_19218	4	HCC	Xenium 5K	NegCode	2.09203e-08
NegControlCodeword_19219	2	HCC	Xenium 5K	NegCode	1.04602e-08
NegControlCodeword_19220	1	HCC	Xenium 5K	NegCode	5.23008e-09
NegControlCodeword_19221	0	HCC	Xenium 5K	NegCode	0
NegControlCodeword_19222	3	HCC	Xenium 5K	NegCode	1.56902e-08
NegControlCodeword_19223	1	HCC	Xenium 5K	NegCode	5.23008e-09
NegControlCodeword_19224	5	HCC	Xenium 5K	NegCode	2.61504e-08
NegControlCodeword_19225	0	HCC	Xenium 5K	NegCode	0
NegControlCodeword_19227	3	HCC	Xenium 5K	NegCode	1.56902e-08
NegControlCodeword_19228	0	HCC	Xenium 5K	NegCode	0
NegControlCodeword_19229	11	HCC	Xenium 5K	NegCode	5.75309e-08
NegControlCodeword_19230	5	HCC	Xenium 5K	NegCode	2.61504e-08
NegControlCodeword_19231	2	HCC	Xenium 5K	NegCode	1.04602e-08
NegControlCodeword_19233	2	HCC	Xenium 5K	NegCode	1.04602e-08
NegControlCodeword_19234	2	HCC	Xenium 5K	NegCode	1.04602e-08
NegControlCodeword_19235	7	HCC	Xenium 5K	NegCode	3.66106e-08
NegControlCodeword_19236	4	HCC	Xenium 5K	NegCode	2.09203e-08
NegControlCodeword_19237	1	HCC	Xenium 5K	NegCode	5.23008e-09
NegControlCodeword_19238	1	HCC	Xenium 5K	NegCode	5.23008e-09
NegControlCodeword_19239	7	HCC	Xenium 5K	NegCode	3.66106e-08
NegControlCodeword_19240	2	HCC	Xenium 5K	NegCode	1.04602e-08
NegControlCodeword_19241	3	HCC	Xenium 5K	NegCode	1.56902e-08
NegControlCodeword_19242	4	HCC	Xenium 5K	NegCode	2.09203e-08
NegControlCodeword_19243	2	HCC	Xenium 5K	NegCode	1.04602e-08
NegControlCodeword_19244	2	HCC	Xenium 5K	NegCode	1.04602e-08
NegControlCodeword_19245	0	HCC	Xenium 5K	NegCode	0
NegControlCodeword_19246	2	HCC	Xenium 5K	NegCode	1.04602e-08
NegControlCodeword_19247	2	HCC	Xenium 5K	NegCode	1.04602e-08
NegControlCodeword_19248	0	HCC	Xenium 5K	NegCode	0
NegControlCodeword_19249	3	HCC	Xenium 5K	NegCode	1.56902e-08
NegControlCodeword_19250	3	HCC	Xenium 5K	NegCode	1.56902e-08
NegControlCodeword_19251	0	HCC	Xenium 5K	NegCode	0
NegControlCodeword_19252	3	HCC	Xenium 5K	NegCode	1.56902e-08
NegControlCodeword_19253	1	HCC	Xenium 5K	NegCode	5.23008e-09
NegControlCodeword_19254	4	HCC	Xenium 5K	NegCode	2.09203e-08
NegControlCodeword_19255	5	HCC	Xenium 5K	NegCode	2.61504e-08
NegControlCodeword_19256	7	HCC	Xenium 5K	NegCode	3.66106e-08
NegControlCodeword_19257	1	HCC	Xenium 5K	NegCode	5.23008e-09
NegControlCodeword_19258	1	HCC	Xenium 5K	NegCode	5.23008e-09
Negative1	9399	OV	CosMx 6K	NegProbe	2.69504e-05
Negative10	15157	OV	CosMx 6K	NegProbe	4.34607e-05
Negative11	19666	OV	CosMx 6K	NegProbe	5.63896e-05
Negative12	7398	OV	CosMx 6K	NegProbe	2.12128e-05
Negative13	10342	OV	CosMx 6K	NegProbe	2.96543e-05
Negative14	13722	OV	CosMx 6K	NegProbe	3.9346e-05
Negative15	11933	OV	CosMx 6K	NegProbe	3.42163e-05
Negative16	14107	OV	CosMx 6K	NegProbe	4.04499e-05
Negative17	14812	OV	CosMx 6K	NegProbe	4.24714e-05
Negative18	8795	OV	CosMx 6K	NegProbe	2.52185e-05
Negative19	9168	OV	CosMx 6K	NegProbe	2.6288e-05
Negative2	9792	OV	CosMx 6K	NegProbe	2.80773e-05
Negative20	5686	OV	CosMx 6K	NegProbe	1.63038e-05
Negative3	13179	OV	CosMx 6K	NegProbe	3.7789e-05
Negative4	16700	OV	CosMx 6K	NegProbe	4.7885e-05
Negative5	10608	OV	CosMx 6K	NegProbe	3.0417e-05
Negative6	11397	OV	CosMx 6K	NegProbe	3.26794e-05
Negative7	10353	OV	CosMx 6K	NegProbe	2.96858e-05
Negative8	11570	OV	CosMx 6K	NegProbe	3.31754e-05
Negative9	5325	OV	CosMx 6K	NegProbe	1.52687e-05
SystemControl1	6934	OV	CosMx 6K	NegCode	1.98296e-05
SystemControl10	3144	OV	CosMx 6K	NegCode	8.99108e-06
SystemControl100	3240	OV	CosMx 6K	NegCode	9.26562e-06
SystemControl101	2028	OV	CosMx 6K	NegCode	5.79959e-06
SystemControl102	707	OV	CosMx 6K	NegCode	2.02185e-06
SystemControl103	1610	OV	CosMx 6K	NegCode	4.60421e-06
SystemControl104	4165	OV	CosMx 6K	NegCode	1.19109e-05
SystemControl105	3513	OV	CosMx 6K	NegCode	1.00463e-05
SystemControl106	3616	OV	CosMx 6K	NegCode	1.03409e-05
SystemControl107	3211	OV	CosMx 6K	NegCode	9.18269e-06
SystemControl108	2210	OV	CosMx 6K	NegCode	6.32007e-06
SystemControl109	2620	OV	CosMx 6K	NegCode	7.49257e-06
SystemControl11	1648	OV	CosMx 6K	NegCode	4.71288e-06
SystemControl110	548	OV	CosMx 6K	NegCode	1.56715e-06
SystemControl111	2447	OV	CosMx 6K	NegCode	6.99783e-06
SystemControl112	2027	OV	CosMx 6K	NegCode	5.79673e-06
SystemControl113	16306	OV	CosMx 6K	NegCode	4.66312e-05
SystemControl114	3125	OV	CosMx 6K	NegCode	8.93675e-06
SystemControl115	5414	OV	CosMx 6K	NegCode	1.54827e-05
SystemControl116	1403	OV	CosMx 6K	NegCode	4.01224e-06
SystemControl117	2125	OV	CosMx 6K	NegCode	6.07699e-06
SystemControl118	1253	OV	CosMx 6K	NegCode	3.58328e-06
SystemControl119	19257	OV	CosMx 6K	NegCode	5.50704e-05
[truncated: 950 more rows]

## Sheet: Figure 2e
total_counts	distance	Platform
0.00267263	696	Stereo-seq v1.3
0.00267263	696.735	Stereo-seq v1.3
0.00267263	688.186	Stereo-seq v1.3
0.00267263	688	Stereo-seq v1.3
0.0106905	688	Stereo-seq v1.3
0.00267263	688.744	Stereo-seq v1.3
0.00267263	689.162	Stereo-seq v1.3
0.00267263	695.816	Stereo-seq v1.3
0.00267263	696	Stereo-seq v1.3
0.00267263	697.148	Stereo-seq v1.3
0.00267263	697.653	Stereo-seq v1.3
0.00534525	696.046	Stereo-seq v1.3
0.00534525	690.97	Stereo-seq v1.3
0.00267263	686.743	Stereo-seq v1.3
0.00267263	684.69	Stereo-seq v1.3
0.00534525	680.047	Stereo-seq v1.3
0.00267263	680.753	Stereo-seq v1.3
0.00267263	688.047	Stereo-seq v1.3
0.0106905	694.665	Stereo-seq v1.3
0.00267263	696.046	Stereo-seq v1.3
0.00267263	696.046	Stereo-seq v1.3
0.00267263	693.605	Stereo-seq v1.3
0.00267263	688	Stereo-seq v1.3
0.00267263	688	Stereo-seq v1.3
0.00267263	688.186	Stereo-seq v1.3
0.00801788	688	Stereo-seq v1.3
0.00267263	688.047	Stereo-seq v1.3
0.00534525	696.046	Stereo-seq v1.3
0.00267263	688	Stereo-seq v1.3
0.00267263	683.005	Stereo-seq v1.3
0.00801788	680.423	Stereo-seq v1.3
0.00267263	672	Stereo-seq v1.3
0.00534525	672.048	Stereo-seq v1.3
0.00801788	672.048	Stereo-seq v1.3
0.00534525	672.19	Stereo-seq v1.3
0.00267263	672.761	Stereo-seq v1.3
0.00534525	672.048	Stereo-seq v1.3
0.00267263	672	Stereo-seq v1.3
0.00267263	680	Stereo-seq v1.3
0.00267263	681.175	Stereo-seq v1.3
0.00534525	682.302	Stereo-seq v1.3
0.00267263	683.801	Stereo-seq v1.3
0.00267263	681.175	Stereo-seq v1.3
0.00801788	680.047	Stereo-seq v1.3
0.00267263	680	Stereo-seq v1.3
0.00267263	688.047	Stereo-seq v1.3
0.00267263	680.047	Stereo-seq v1.3
0.00267263	680	Stereo-seq v1.3
0.00801788	680.047	Stereo-seq v1.3
0.00534525	665.204	Stereo-seq v1.3
0.00267263	665.204	Stereo-seq v1.3
0.00267263	664.193	Stereo-seq v1.3
0.00267263	680.047	Stereo-seq v1.3
0.00267263	672.048	Stereo-seq v1.3
0.00534525	672.048	Stereo-seq v1.3
0.00267263	690.507	Stereo-seq v1.3
0.0133631	674.329	Stereo-seq v1.3
0.00267263	672.761	Stereo-seq v1.3
0.00267263	666.357	Stereo-seq v1.3
0.00267263	656.195	Stereo-seq v1.3
0.00534525	657.218	Stereo-seq v1.3
0.0106905	656.049	Stereo-seq v1.3
0.00801788	664.771	Stereo-seq v1.3
0.00267263	664.193	Stereo-seq v1.3
0.00801788	664.434	Stereo-seq v1.3
0.00267263	664.048	Stereo-seq v1.3
0.00534525	664.193	Stereo-seq v1.3
0.0106905	664	Stereo-seq v1.3
0.00267263	664.048	Stereo-seq v1.3
0.0160358	669.806	Stereo-seq v1.3
0.00267263	672.19	Stereo-seq v1.3
0.00267263	681.175	Stereo-seq v1.3
0.00534525	667.892	Stereo-seq v1.3
0.00267263	664.048	Stereo-seq v1.3
0.00267263	657.218	Stereo-seq v1.3
0.00267263	656.78	Stereo-seq v1.3
0.00267263	650.415	Stereo-seq v1.3
0.00267263	648.198	Stereo-seq v1.3
0.00534525	659.939	Stereo-seq v1.3
0.00267263	665.492	Stereo-seq v1.3
0.00267263	659.115	Stereo-seq v1.3
0.00267263	656.439	Stereo-seq v1.3
0.00267263	664.193	Stereo-seq v1.3
0.00267263	658.386	Stereo-seq v1.3
0.00267263	656	Stereo-seq v1.3
0.00801788	656.049	Stereo-seq v1.3
0.00534525	656.195	Stereo-seq v1.3
0.00267263	656.195	Stereo-seq v1.3
0.00267263	656.195	Stereo-seq v1.3
0.00267263	656	Stereo-seq v1.3
0.00267263	656.439	Stereo-seq v1.3
0.0240536	659.115	Stereo-seq v1.3
0.00534525	674.756	Stereo-seq v1.3
0.00534525	664.193	Stereo-seq v1.3
0.00267263	660.86	Stereo-seq v1.3
0.00267263	659.939	Stereo-seq v1.3
0.00534525	659.115	Stereo-seq v1.3
0.00267263	640.8	Stereo-seq v1.3
0.00267263	640	Stereo-seq v1.3
0.00267263	641.249	Stereo-seq v1.3
0.00267263	642.445	Stereo-seq v1.3
0.00267263	657.608	Stereo-seq v1.3
0.00267263	648.198	Stereo-seq v1.3
0.00267263	648.198	Stereo-seq v1.3
0.00267263	651.153	Stereo-seq v1.3
0.00267263	648	Stereo-seq v1.3
0.00267263	648	Stereo-seq v1.3
0.00267263	648.049	Stereo-seq v1.3
0.00267263	648.444	Stereo-seq v1.3
0.00801788	668.371	Stereo-seq v1.3
0.00267263	659.017	Stereo-seq v1.3
0.00267263	648	Stereo-seq v1.3
0.00267263	646.022	Stereo-seq v1.3
0.00267263	632.051	Stereo-seq v1.3
0.00267263	632	Stereo-seq v1.3
0.00267263	632.051	Stereo-seq v1.3
0.00267263	632.456	Stereo-seq v1.3
0.00267263	640	Stereo-seq v1.3
0.00267263	640	Stereo-seq v1.3
0.00267263	640.45	Stereo-seq v1.3
0.00534525	644.037	Stereo-seq v1.3
0.00267263	648	Stereo-seq v1.3
0.00267263	649.775	Stereo-seq v1.3
0.00267263	640.45	Stereo-seq v1.3
0.00534525	638.097	Stereo-seq v1.3
0.00267263	635.232	Stereo-seq v1.3
0.00267263	625.843	Stereo-seq v1.3
0.00534525	624.051	Stereo-seq v1.3
0.00267263	626.508	Stereo-seq v1.3
0.00267263	641.847	Stereo-seq v1.3
0.00267263	632	Stereo-seq v1.3
0.00267263	632	Stereo-seq v1.3
0.0106905	636.088	Stereo-seq v1.3
0.0106905	640.2	Stereo-seq v1.3
0.00267263	640.05	Stereo-seq v1.3
0.00267263	633.265	Stereo-seq v1.3
0.00267263	632	Stereo-seq v1.3
0.00267263	632	Stereo-seq v1.3
0.00267263	632	Stereo-seq v1.3
0.00267263	632.051	Stereo-seq v1.3
0.00267263	632.051	Stereo-seq v1.3
0.00267263	642.445	Stereo-seq v1.3
0.00801788	648.395	Stereo-seq v1.3
0.00267263	637.043	Stereo-seq v1.3
0.00267263	628.14	Stereo-seq v1.3
0.00267263	625.843	Stereo-seq v1.3
0.0160358	624.82	Stereo-seq v1.3
0.00267263	617.867	Stereo-seq v1.3
0.00534525	616.467	Stereo-seq v1.3
0.00267263	617.867	Stereo-seq v1.3
0.00267263	620.194	Stereo-seq v1.3
0.00267263	621.173	Stereo-seq v1.3
0.0293989	633.972	Stereo-seq v1.3
0.00267263	632.607	Stereo-seq v1.3
0.00267263	624	Stereo-seq v1.3
0.00267263	629.107	Stereo-seq v1.3
0.00267263	632.051	Stereo-seq v1.3
0.00267263	632	Stereo-seq v1.3
0.00267263	624.205	Stereo-seq v1.3
0.00267263	624.051	Stereo-seq v1.3
0.00267263	624	Stereo-seq v1.3
0.00534525	624.205	Stereo-seq v1.3
0.00267263	665.348	Stereo-seq v1.3
0.00267263	671.476	Stereo-seq v1.3
0.00267263	650.563	Stereo-seq v1.3
0.00267263	615.532	Stereo-seq v1.3
0.00267263	608.053	Stereo-seq v1.3
0.00267263	608	Stereo-seq v1.3
0.00801788	608.053	Stereo-seq v1.3
0.00267263	608.21	Stereo-seq v1.3
0.0106905	611.359	Stereo-seq v1.3
0.00267263	624.718	Stereo-seq v1.3
0.00267263	627.273	Stereo-seq v1.3
0.00534525	616	Stereo-seq v1.3
0.00801788	622.254	Stereo-seq v1.3
0.00267263	624	Stereo-seq v1.3
0.00267263	624	Stereo-seq v1.3
0.00534525	624.051	Stereo-seq v1.3
0.00534525	616.467	Stereo-seq v1.3
0.00267263	616	Stereo-seq v1.3
0.00267263	616	Stereo-seq v1.3
0.00267263	616	Stereo-seq v1.3
0.00534525	616.208	Stereo-seq v1.3
0.0106905	616.467	Stereo-seq v1.3
0.00534525	617.867	Stereo-seq v1.3
0.00534525	626.508	Stereo-seq v1.3
0.00801788	690.646	Stereo-seq v1.3
0.00267263	673.38	Stereo-seq v1.3
0.00267263	655.463	Stereo-seq v1.3
0.00267263	618.54	Stereo-seq v1.3
0.00267263	611.359	Stereo-seq v1.3
0.00267263	610.574	Stereo-seq v1.3
0.00267263	609.892	Stereo-seq v1.3
0.00267263	608.053	Stereo-seq v1.3
0.00267263	601.332	Stereo-seq v1.3
0.00267263	608.842	Stereo-seq v1.3
0.00267263	614.335	Stereo-seq v1.3
0.00267263	616	Stereo-seq v1.3
0.00267263	616	Stereo-seq v1.3
0.00267263	608	Stereo-seq v1.3
0.00267263	616.208	Stereo-seq v1.3
0.00267263	617.297	Stereo-seq v1.3
0.00267263	626.099	Stereo-seq v1.3
0.00267263	664.048	Stereo-seq v1.3
0.00801788	676.651	Stereo-seq v1.3
0.0160358	680	Stereo-seq v1.3
0.00534525	694.158	Stereo-seq v1.3
0.00267263	650.76	Stereo-seq v1.3
0.00267263	647.951	Stereo-seq v1.3
0.00267263	613.241	Stereo-seq v1.3
0.00267263	608	Stereo-seq v1.3
0.00267263	598.505	Stereo-seq v1.3
0.00801788	592.864	Stereo-seq v1.3
0.00267263	592.216	Stereo-seq v1.3
0.0133631	592.864	Stereo-seq v1.3
0.0106905	593.943	Stereo-seq v1.3
0.00267263	599.733	Stereo-seq v1.3
0.00267263	604.305	Stereo-seq v1.3
0.00801788	608	Stereo-seq v1.3
0.00267263	608	Stereo-seq v1.3
0.00267263	608.053	Stereo-seq v1.3
0.00534525	606.419	Stereo-seq v1.3
0.00534525	600.053	Stereo-seq v1.3
0.00267263	608.053	Stereo-seq v1.3
0.00267263	647.951	Stereo-seq v1.3
0.00267263	694.665	Stereo-seq v1.3
0.00267263	603.404	Stereo-seq v1.3
0.00267263	600.053	Stereo-seq v1.3
0.00267263	600.053	Stereo-seq v1.3
0.00267263	596.362	Stereo-seq v1.3
0.00267263	592.486	Stereo-seq v1.3
0.00267263	586.679	Stereo-seq v1.3
0.00267263	602.501	Stereo-seq v1.3
0.00267263	592.864	Stereo-seq v1.3
0.00267263	600.213	Stereo-seq v1.3
0.00267263	600	Stereo-seq v1.3
0.00534525	593.943	Stereo-seq v1.3
0.00267263	592.216	Stereo-seq v1.3
0.00267263	592.054	Stereo-seq v1.3
0.00267263	592	Stereo-seq v1.3
0.00267263	592	Stereo-seq v1.3
0.00267263	592	Stereo-seq v1.3
0.00534525	592	Stereo-seq v1.3
0.00267263	592	Stereo-seq v1.3
0.00267263	592.054	Stereo-seq v1.3
0.00267263	592.054	Stereo-seq v1.3
0.00267263	592.216	Stereo-seq v1.3
0.00267263	592.054	Stereo-seq v1.3
0.00534525	655.512	Stereo-seq v1.3
0.00267263	596.362	Stereo-seq v1.3
0.0106905	584	Stereo-seq v1.3
0.00267263	579.545	Stereo-seq v1.3
0.00534525	576.222	Stereo-seq v1.3
0.00267263	576	Stereo-seq v1.3
0.0106905	576	Stereo-seq v1.3
0.00267263	577.997	Stereo-seq v1.3
0.00267263	595.449	Stereo-seq v1.3
0.00267263	587.496	Stereo-seq v1.3
0.00267263	585.969	Stereo-seq v1.3
0.00801788	584.055	Stereo-seq v1.3
0.00534525	592	Stereo-seq v1.3
0.00267263	584	Stereo-seq v1.3
0.00534525	584	Stereo-seq v1.3
0.00267263	584.493	Stereo-seq v1.3
0.00534525	591.838	Stereo-seq v1.3
0.00267263	676.792	Stereo-seq v1.3
0.0160358	622.665	Stereo-seq v1.3
0.00801788	584.219	Stereo-seq v1.3
0.00267263	584.493	Stereo-seq v1.3
0.00267263	582.683	Stereo-seq v1.3
0.00267263	574.776	Stereo-seq v1.3
0.00267263	571.594	Stereo-seq v1.3
0.00267263	569.407	Stereo-seq v1.3
0.00267263	580.483	Stereo-seq v1.3
0.00267263	576	Stereo-seq v1.3
0.00267263	584	Stereo-seq v1.3
0.00267263	576.5	Stereo-seq v1.3
0.00267263	576.056	Stereo-seq v1.3
0.00267263	579.545	Stereo-seq v1.3
0.00267263	585.969	Stereo-seq v1.3
0.0133631	591.838	Stereo-seq v1.3
0.00267263	596.201	Stereo-seq v1.3
0.021381	628.395	Stereo-seq v1.3
0.00267263	627.12	Stereo-seq v1.3
0.00267263	595.718	Stereo-seq v1.3
0.00267263	585.314	Stereo-seq v1.3
0.00267263	578.716	Stereo-seq v1.3
0.00267263	576.056	Stereo-seq v1.3
0.00267263	576.222	Stereo-seq v1.3
0.00267263	570.754	Stereo-seq v1.3
0.00267263	569.407	Stereo-seq v1.3
0.00267263	568.901	Stereo-seq v1.3
0.00534525	568.225	Stereo-seq v1.3
0.00267263	560.514	Stereo-seq v1.3
0.00267263	570.754	Stereo-seq v1.3
0.00267263	568.507	Stereo-seq v1.3
0.00267263	568	Stereo-seq v1.3
0.00267263	568.056	Stereo-seq v1.3
0.00267263	568.056	Stereo-seq v1.3
0.0106905	568	Stereo-seq v1.3
0.00534525	568.056	Stereo-seq v1.3
0.00267263	568	Stereo-seq v1.3
0.00267263	568.225	Stereo-seq v1.3
0.00267263	568.225	Stereo-seq v1.3
0.0160358	570.025	Stereo-seq v1.3
0.0133631	572.545	Stereo-seq v1.3
0.00801788	576.056	Stereo-seq v1.3
0.00267263	580.483	Stereo-seq v1.3
0.00267263	582.683	Stereo-seq v1.3
0.00534525	595.718	Stereo-seq v1.3
0.00267263	600	Stereo-seq v1.3
0.00267263	607.157	Stereo-seq v1.3
0.00801788	662.842	Stereo-seq v1.3
0.00267263	568.901	Stereo-seq v1.3
0.00267263	568.056	Stereo-seq v1.3
0.00267263	555.698	Stereo-seq v1.3
0.00267263	552.927	Stereo-seq v1.3
0.00267263	561.712	Stereo-seq v1.3
0.00267263	560.057	Stereo-seq v1.3
0.00267263	563.645	Stereo-seq v1.3
0.00267263	568	Stereo-seq v1.3
0.00267263	564.61	Stereo-seq v1.3
0.00534525	560	Stereo-seq v1.3
0.00801788	568.901	Stereo-seq v1.3
0.00267263	570.754	Stereo-seq v1.3
0.00267263	590.105	Stereo-seq v1.3
0.00267263	609.262	Stereo-seq v1.3
0.00534525	600.213	Stereo-seq v1.3
0.00267263	587.006	Stereo-seq v1.3
0.0106905	576.278	Stereo-seq v1.3
0.00801788	560.057	Stereo-seq v1.3
0.00267263	560	Stereo-seq v1.3
0.00267263	553.447	Stereo-seq v1.3
0.00267263	546.114	Stereo-seq v1.3
0.00267263	555.698	Stereo-seq v1.3
0.00267263	552.058	Stereo-seq v1.3
0.00267263	552	Stereo-seq v1.3
0.00267263	560	Stereo-seq v1.3
0.00267263	552.058	Stereo-seq v1.3
0.00267263	552.232	Stereo-seq v1.3
0.00534525	552.521	Stereo-seq v1.3
0.00534525	594.643	Stereo-seq v1.3
0.00267263	663.421	Stereo-seq v1.3
0.00267263	605.151	Stereo-seq v1.3
0.00267263	553.447	Stereo-seq v1.3
0.00267263	552.406	Stereo-seq v1.3
0.00534525	541.937	Stereo-seq v1.3
0.00534525	546.875	Stereo-seq v1.3
0.00267263	547.752	Stereo-seq v1.3
0.00267263	544.059	Stereo-seq v1.3
0.00267263	544	Stereo-seq v1.3
0.00267263	544.235	Stereo-seq v1.3
0.0106905	544.529	Stereo-seq v1.3
0.00267263	544.059	Stereo-seq v1.3
0.00267263	544.235	Stereo-seq v1.3
0.00267263	552.058	Stereo-seq v1.3
0.00267263	552.232	Stereo-seq v1.3
0.00267263	581.859	Stereo-seq v1.3
0.00267263	672.428	Stereo-seq v1.3
0.00267263	627.12	Stereo-seq v1.3
0.00267263	547.752	Stereo-seq v1.3
0.00267263	544.94	Stereo-seq v1.3
0.00534525	538.145	Stereo-seq v1.3
0.00801788	528.545	Stereo-seq v1.3
0.00267263	528.061	Stereo-seq v1.3
0.00267263	529.513	Stereo-seq v1.3
0.00267263	536.06	Stereo-seq v1.3
0.00267263	538.917	Stereo-seq v1.3
0.00267263	540.814	Stereo-seq v1.3
0.00267263	536.239	Stereo-seq v1.3
0.00267263	540.814	Stereo-seq v1.3
0.00267263	557.078	Stereo-seq v1.3
0.00267263	579.6	Stereo-seq v1.3
0.00534525	536.06	Stereo-seq v1.3
0.00267263	528	Stereo-seq v1.3
0.00267263	520.246	Stereo-seq v1.3
0.00267263	520.062	Stereo-seq v1.3
0.00267263	520.246	Stereo-seq v1.3
0.00267263	534.026	Stereo-seq v1.3
0.00267263	528.969	Stereo-seq v1.3
0.00534525	528	Stereo-seq v1.3
0.00801788	528.969	Stereo-seq v1.3
0.00267263	528.061	Stereo-seq v1.3
0.00267263	528	Stereo-seq v1.3
0.00267263	528.061	Stereo-seq v1.3
0.00534525	528.242	Stereo-seq v1.3
0.0106905	528.545	Stereo-seq v1.3
0.00267263	636.892	Stereo-seq v1.3
0.00267263	652.871	Stereo-seq v1.3
0.0133631	609.262	Stereo-seq v1.3
0.0187084	531.865	Stereo-seq v1.3
0.00267263	528.969	Stereo-seq v1.3
0.00267263	528.242	Stereo-seq v1.3
0.00801788	528.061	Stereo-seq v1.3
0.00267263	520.246	Stereo-seq v1.3
0.00267263	514.245	Stereo-seq v1.3
0.00267263	512.999	Stereo-seq v1.3
0.00534525	512.062	Stereo-seq v1.3
0.00267263	512.562	Stereo-seq v1.3
0.0240536	523.924	Stereo-seq v1.3
0.00267263	520.062	Stereo-seq v1.3
0.00534525	520.062	Stereo-seq v1.3
0.00267263	520.062	Stereo-seq v1.3
0.00267263	528.242	Stereo-seq v1.3
0.00267263	526.118	Stereo-seq v1.3
0.00267263	504.254	Stereo-seq v1.3
0.00534525	504	Stereo-seq v1.3
0.00267263	504	Stereo-seq v1.3
0.0133631	504.063	Stereo-seq v1.3
0.00267263	504.063	Stereo-seq v1.3
0.00267263	504.063	Stereo-seq v1.3
0.00267263	510.31	Stereo-seq v1.3
0.00534525	515.053	Stereo-seq v1.3
0.00534525	512	Stereo-seq v1.3
0.00267263	513.56	Stereo-seq v1.3
0.00267263	512.062	Stereo-seq v1.3
0.00267263	512.062	Stereo-seq v1.3
0.00267263	512	Stereo-seq v1.3
0.00267263	560.057	Stereo-seq v1.3
0.00267263	569.407	Stereo-seq v1.3
0.00534525	623.487	Stereo-seq v1.3
0.00267263	632.456	Stereo-seq v1.3
0.00267263	651.202	Stereo-seq v1.3
0.00267263	690.97	Stereo-seq v1.3
0.00267263	503.746	Stereo-seq v1.3
0.00267263	505.205	Stereo-seq v1.3
0.00267263	511.625	Stereo-seq v1.3
0.0187084	512	Stereo-seq v1.3
0.00534525	504.063	Stereo-seq v1.3
0.00267263	504	Stereo-seq v1.3
0.00534525	534.086	Stereo-seq v1.3
0.00267263	544.059	Stereo-seq v1.3
0.0106905	558.856	Stereo-seq v1.3
0.00534525	664.771	Stereo-seq v1.3
0.00801788	696.368	Stereo-seq v1.3
0.00267263	561.712	Stereo-seq v1.3
0.00267263	507.102	Stereo-seq v1.3
0.00267263	504.063	Stereo-seq v1.3
0.00534525	504	Stereo-seq v1.3
0.00267263	504.254	Stereo-seq v1.3
0.00534525	496	Stereo-seq v1.3
0.224501	494.514	Stereo-seq v1.3
0.00534525	490.355	Stereo-seq v1.3
0.00801788	494.514	Stereo-seq v1.3
0.0187084	508.047	Stereo-seq v1.3
0.0106905	497.61	Stereo-seq v1.3
0.00267263	496.258	Stereo-seq v1.3
0.00267263	496	Stereo-seq v1.3
0.00267263	496	Stereo-seq v1.3
0.00801788	496.065	Stereo-seq v1.3
0.00267263	536.537	Stereo-seq v1.3
0.00534525	584.493	Stereo-seq v1.3
0.00267263	658.629	Stereo-seq v1.3
0.00267263	690.507	Stereo-seq v1.3
0.00534525	657.754	Stereo-seq v1.3
0.00267263	547.576	Stereo-seq v1.3
0.00267263	514.307	Stereo-seq v1.3
0.00267263	498.317	Stereo-seq v1.3
0.00267263	496.065	Stereo-seq v1.3
0.00267263	486.621	Stereo-seq v1.3
0.00267263	483.256	Stereo-seq v1.3
0.00267263	481.664	Stereo-seq v1.3
0.00267263	486.621	Stereo-seq v1.3
0.00801788	497.353	Stereo-seq v1.3
0.00267263	488	Stereo-seq v1.3
0.00267263	496	Stereo-seq v1.3
0.00534525	496.065	Stereo-seq v1.3
0.00267263	488	Stereo-seq v1.3
0.00267263	488.066	Stereo-seq v1.3
0.00267263	488.262	Stereo-seq v1.3
0.00267263	488	Stereo-seq v1.3
0.0240536	488.066	Stereo-seq v1.3
0.00267263	554.545	Stereo-seq v1.3
0.00267263	617.608	Stereo-seq v1.3
0.00267263	673.38	Stereo-seq v1.3
0.00267263	558.684	Stereo-seq v1.3
0.00267263	540.341	Stereo-seq v1.3
0.00267263	488	Stereo-seq v1.3
0.00267263	488.066	Stereo-seq v1.3
0.00267263	478.732	Stereo-seq v1.3
0.00267263	473.692	Stereo-seq v1.3
0.00267263	480.133	Stereo-seq v1.3
0.00267263	485.37	Stereo-seq v1.3
0.00267263	484.248	Stereo-seq v1.3
0.00267263	480	Stereo-seq v1.3
0.00267263	485.37	Stereo-seq v1.3
0.00267263	488	Stereo-seq v1.3
0.00267263	480.267	Stereo-seq v1.3
0.00267263	480	Stereo-seq v1.3
0.00267263	480.067	Stereo-seq v1.3
0.00534525	492.179	Stereo-seq v1.3
0.00801788	597.059	Stereo-seq v1.3
0.00267263	572.489	Stereo-seq v1.3
0.00267263	480.067	Stereo-seq v1.3
0.00267263	474.434	Stereo-seq v1.3
0.00267263	469.553	Stereo-seq v1.3
0.00267263	464	Stereo-seq v1.3
0.00267263	464	Stereo-seq v1.3
0.00534525	466.476	Stereo-seq v1.3
0.00801788	465.721	Stereo-seq v1.3
0.00267263	464	Stereo-seq v1.3
0.00267263	464	Stereo-seq v1.3
0.00267263	474.434	Stereo-seq v1.3
0.00267263	472.068	Stereo-seq v1.3
0.00801788	472	Stereo-seq v1.3
0.00267263	480	Stereo-seq v1.3
0.00267263	480.267	Stereo-seq v1.3
0.0347441	492.893	Stereo-seq v1.3
0.00267263	491.203	Stereo-seq v1.3
0.00267263	477.46	Stereo-seq v1.3
0.00267263	472.271	Stereo-seq v1.3
0.00267263	464.276	Stereo-seq v1.3
0.00267263	456	Stereo-seq v1.3
0.00534525	456.281	Stereo-seq v1.3
0.00267263	475.31	Stereo-seq v1.3
0.00267263	477.326	Stereo-seq v1.3
0.00534525	466.476	Stereo-seq v1.3
0.00534525	465.102	Stereo-seq v1.3
0.00267263	464	Stereo-seq v1.3
0.00534525	464	Stereo-seq v1.3
0.00267263	464.62	Stereo-seq v1.3
0.00267263	478.732	Stereo-seq v1.3
0.00267263	501.007	Stereo-seq v1.3
0.0133631	533.187	Stereo-seq v1.3
0.00534525	561.427	Stereo-seq v1.3
0.00267263	574.776	Stereo-seq v1.3
0.00267263	667.605	Stereo-seq v1.3
0.00267263	505.268	Stereo-seq v1.3
0.00267263	464.069	Stereo-seq v1.3
0.00267263	464.276	Stereo-seq v1.3
0.00267263	460.469	Stereo-seq v1.3
0.0133631	456	Stereo-seq v1.3
0.00267263	448.071	Stereo-seq v1.3
0.00534525	448	Stereo-seq v1.3
0.00267263	448.071	Stereo-seq v1.3
0.00267263	448	Stereo-seq v1.3
0.00267263	448.286	Stereo-seq v1.3
0.00534525	464.414	Stereo-seq v1.3
0.00267263	456.07	Stereo-seq v1.3
0.00267263	464	Stereo-seq v1.3
0.00267263	456.07	Stereo-seq v1.3
0.00267263	456.07	Stereo-seq v1.3
0.00267263	456.07	Stereo-seq v1.3
0.00267263	456	Stereo-seq v1.3
0.00267263	477.326	Stereo-seq v1.3
0.00267263	499.151	Stereo-seq v1.3
0.00267263	518.768	Stereo-seq v1.3
0.00267263	533.846	Stereo-seq v1.3
0.00267263	597.22	Stereo-seq v1.3
0.00534525	650.563	Stereo-seq v1.3
0.00267263	469.553	Stereo-seq v1.3
0.00267263	456.07	Stereo-seq v1.3
0.0133631	448.071	Stereo-seq v1.3
0.00267263	440.073	Stereo-seq v1.3
0.00267263	442.61	Stereo-seq v1.3
0.00267263	447.214	Stereo-seq v1.3
0.00267263	448	Stereo-seq v1.3
0.00267263	456.281	Stereo-seq v1.3
0.00801788	456	Stereo-seq v1.3
0.00534525	448.071	Stereo-seq v1.3
0.00534525	450.564	Stereo-seq v1.3
0.00267263	456	Stereo-seq v1.3
0.00534525	464.414	Stereo-seq v1.3
0.00267263	501.199	Stereo-seq v1.3
0.0106905	497.353	Stereo-seq v1.3
0.00267263	475.714	Stereo-seq v1.3
0.00801788	473.084	Stereo-seq v1.3
0.00534525	450.564	Stereo-seq v1.3
0.00801788	441.162	Stereo-seq v1.3
0.00267263	432.666	Stereo-seq v1.3
0.00267263	432	Stereo-seq v1.3
0.0106905	433.848	Stereo-seq v1.3
0.0106905	432.666	Stereo-seq v1.3
0.00267263	435.615	Stereo-seq v1.3
0.00534525	450.351	Stereo-seq v1.3
0.00267263	440.073	Stereo-seq v1.3
0.00267263	440	Stereo-seq v1.3
0.00534525	440.291	Stereo-seq v1.3
0.00267263	440	Stereo-seq v1.3
0.00801788	440.073	Stereo-seq v1.3
0.00267263	440.073	Stereo-seq v1.3
0.00267263	440.654	Stereo-seq v1.3
0.00267263	459.913	Stereo-seq v1.3
0.00267263	500.879	Stereo-seq v1.3
0.00801788	616.831	Stereo-seq v1.3
0.00267263	681.175	Stereo-seq v1.3
0.00534525	616.623	Stereo-seq v1.3
0.00267263	544.059	Stereo-seq v1.3
0.0267263	486.687	Stereo-seq v1.3
0.00801788	447.214	Stereo-seq v1.3
0.00267263	431.481	Stereo-seq v1.3
0.00267263	425.883	Stereo-seq v1.3
0.00534525	424	Stereo-seq v1.3
0.00267263	424.679	Stereo-seq v1.3
0.00267263	433.848	Stereo-seq v1.3
0.00267263	432	Stereo-seq v1.3
0.00267263	432.074	Stereo-seq v1.3
0.00267263	439.345	Stereo-seq v1.3
0.00534525	440	Stereo-seq v1.3
0.0187084	432.074	Stereo-seq v1.3
0.00801788	432.666	Stereo-seq v1.3
0.00534525	432.074	Stereo-seq v1.3
0.00267263	441.162	Stereo-seq v1.3
0.0106905	470.982	Stereo-seq v1.3
0.00267263	605.31	Stereo-seq v1.3
0.0160358	460.678	Stereo-seq v1.3
0.0106905	434.658	Stereo-seq v1.3
0.00534525	432.074	Stereo-seq v1.3
0.00267263	428.803	Stereo-seq v1.3
0.00267263	424.075	Stereo-seq v1.3
0.00267263	416	Stereo-seq v1.3
0.00267263	416.077	Stereo-seq v1.3
0.00267263	416.308	Stereo-seq v1.3
0.00534525	437.959	Stereo-seq v1.3
0.00801788	424.075	Stereo-seq v1.3
0.0320715	424	Stereo-seq v1.3
0.00267263	424	Stereo-seq v1.3
0.00267263	424.302	Stereo-seq v1.3
0.00267263	424.679	Stereo-seq v1.3
0.00534525	432.296	Stereo-seq v1.3
0.00267263	428.803	Stereo-seq v1.3
0.00267263	424.075	Stereo-seq v1.3
0.00534525	424	Stereo-seq v1.3
0.00267263	427.682	Stereo-seq v1.3
0.00801788	577.997	Stereo-seq v1.3
0.00267263	639.25	Stereo-seq v1.3
0.00267263	611.045	Stereo-seq v1.3
0.00267263	526.422	Stereo-seq v1.3
0.00267263	499.472	Stereo-seq v1.3
0.0106905	408.078	Stereo-seq v1.3
0.0160358	408.314	Stereo-seq v1.3
0.00267263	408	Stereo-seq v1.3
0.00267263	409.253	Stereo-seq v1.3
0.00267263	408.705	Stereo-seq v1.3
0.00534525	408.078	Stereo-seq v1.3
0.00534525	409.253	Stereo-seq v1.3
0.00534525	412.989	Stereo-seq v1.3
0.00534525	415.769	Stereo-seq v1.3
0.00267263	416.077	Stereo-seq v1.3
0.00534525	424.679	Stereo-seq v1.3
0.00267263	424.075	Stereo-seq v1.3
0.00267263	424	Stereo-seq v1.3
0.00267263	416	Stereo-seq v1.3
0.00267263	416	Stereo-seq v1.3
0.00267263	416	Stereo-seq v1.3
0.00267263	416.077	Stereo-seq v1.3
0.00267263	416	Stereo-seq v1.3
0.00267263	424	Stereo-seq v1.3
0.00534525	426.708	Stereo-seq v1.3
0.0106905	428.803	Stereo-seq v1.3
0.00534525	447.786	Stereo-seq v1.3
0.00267263	450.422	Stereo-seq v1.3
0.00267263	517.1	Stereo-seq v1.3
0.00267263	526.422	Stereo-seq v1.3
0.00534525	531.202	Stereo-seq v1.3
0.00267263	515.24	Stereo-seq v1.3
0.00267263	416	Stereo-seq v1.3
0.00267263	408	Stereo-seq v1.3
0.00267263	400.32	Stereo-seq v1.3
0.00534525	400.32	Stereo-seq v1.3
0.00801788	401.995	Stereo-seq v1.3
0.00534525	400.08	Stereo-seq v1.3
0.00267263	400.719	Stereo-seq v1.3
0.00267263	401.278	Stereo-seq v1.3
0.00267263	410.814	Stereo-seq v1.3
0.00267263	416.308	Stereo-seq v1.3
0.00801788	408	Stereo-seq v1.3
0.00267263	408	Stereo-seq v1.3
0.00267263	408	Stereo-seq v1.3
0.00267263	408.078	Stereo-seq v1.3
0.00267263	408	Stereo-seq v1.3
0.00267263	409.956	Stereo-seq v1.3
0.00267263	416.077	Stereo-seq v1.3
0.00267263	416.308	Stereo-seq v1.3
0.00267263	418.76	Stereo-seq v1.3
0.00267263	422.185	Stereo-seq v1.3
0.00534525	430.813	Stereo-seq v1.3
0.00534525	448.642	Stereo-seq v1.3
0.00267263	501.454	Stereo-seq v1.3
0.00534525	692.867	Stereo-seq v1.3
0.00267263	565.799	Stereo-seq v1.3
0.00267263	560.286	Stereo-seq v1.3
0.00267263	508.803	Stereo-seq v1.3
0.00267263	499.408	Stereo-seq v1.3
0.00267263	427.607	Stereo-seq v1.3
0.00534525	417.382	Stereo-seq v1.3
0.00267263	410.814	Stereo-seq v1.3
0.00267263	393.304	Stereo-seq v1.3
0.00267263	394.036	Stereo-seq v1.3
0.00267263	408.314	Stereo-seq v1.3
0.00534525	408	Stereo-seq v1.3
0.00267263	408	Stereo-seq v1.3
0.00267263	400.32	Stereo-seq v1.3
0.00267263	400	Stereo-seq v1.3
0.00267263	400.08	Stereo-seq v1.3
0.00267263	400	Stereo-seq v1.3
0.00534525	400.32	Stereo-seq v1.3
0.0133631	407.922	Stereo-seq v1.3
0.00267263	438.251	Stereo-seq v1.3
0.00267263	473.354	Stereo-seq v1.3
0.00267263	538.858	Stereo-seq v1.3
0.00267263	560.286	Stereo-seq v1.3
0.00534525	616.831	Stereo-seq v1.3
0.00267263	664.771	Stereo-seq v1.3
0.00267263	683.427	Stereo-seq v1.3
0.00267263	462.411	Stereo-seq v1.3
0.00267263	430.813	Stereo-seq v1.3
0.00267263	400	Stereo-seq v1.3
0.00267263	401.278	Stereo-seq v1.3
0.00267263	392.082	Stereo-seq v1.3
0.00267263	384	Stereo-seq v1.3
0.00267263	384.083	Stereo-seq v1.3
0.00267263	389.297	Stereo-seq v1.3
0.00267263	403.901	Stereo-seq v1.3
0.00267263	405.088	Stereo-seq v1.3
0.00267263	400	Stereo-seq v1.3
0.00267263	395.98	Stereo-seq v1.3
0.00267263	392	Stereo-seq v1.3
0.00267263	392	Stereo-seq v1.3
0.00267263	392.082	Stereo-seq v1.3
0.00267263	392	Stereo-seq v1.3
0.00267263	400.32	Stereo-seq v1.3
0.00267263	565.685	Stereo-seq v1.3
0.00534525	392.326	Stereo-seq v1.3
0.00267263	392	Stereo-seq v1.3
0.00267263	392.734	Stereo-seq v1.3
0.00267263	393.954	Stereo-seq v1.3
0.00267263	384	Stereo-seq v1.3
0.00267263	377.359	Stereo-seq v1.3
0.00267263	380.147	Stereo-seq v1.3
0.0106905	389.297	Stereo-seq v1.3
0.00267263	395.818	Stereo-seq v1.3
0.00267263	384.083	Stereo-seq v1.3
0.00267263	384.083	Stereo-seq v1.3
0.00534525	384	Stereo-seq v1.3
0.00267263	388.062	Stereo-seq v1.3
0.00267263	390.692	Stereo-seq v1.3
0.00267263	389.297	Stereo-seq v1.3
0.00267263	386.078	Stereo-seq v1.3
0.00267263	384	Stereo-seq v1.3
0.00267263	384.083	Stereo-seq v1.3
0.00267263	384.083	Stereo-seq v1.3
0.00534525	384	Stereo-seq v1.3
0.0106905	389.297	Stereo-seq v1.3
0.00267263	392.734	Stereo-seq v1.3
0.021381	400.08	Stereo-seq v1.3
0.0106905	472.61	Stereo-seq v1.3
0.00534525	594.212	Stereo-seq v1.3
0.00801788	600.053	Stereo-seq v1.3
0.00267263	685.624	Stereo-seq v1.3
0.00801788	602.289	Stereo-seq v1.3
0.00267263	384	Stereo-seq v1.3
0.0106905	376.085	Stereo-seq v1.3
0.00267263	376.085	Stereo-seq v1.3
0.00267263	376	Stereo-seq v1.3
0.00267263	374.977	Stereo-seq v1.3
0.0106905	368.348	Stereo-seq v1.3
0.00534525	368	Stereo-seq v1.3
0.00267263	368.348	Stereo-seq v1.3
0.00534525	370.168	Stereo-seq v1.3
0.00534525	368.348	Stereo-seq v1.3
0.00267263	368.782	Stereo-seq v1.3
0.00267263	376.765	Stereo-seq v1.3
0.00267263	376.085	Stereo-seq v1.3
0.00534525	376	Stereo-seq v1.3
0.00534525	380.147	Stereo-seq v1.3
0.00267263	384	Stereo-seq v1.3
0.00267263	376	Stereo-seq v1.3
0.00267263	376.085	Stereo-seq v1.3
0.00267263	376.085	Stereo-seq v1.3
0.00534525	376	Stereo-seq v1.3
0.00267263	376.085	Stereo-seq v1.3
0.00267263	376.085	Stereo-seq v1.3
0.00267263	376	Stereo-seq v1.3
0.0133631	376	Stereo-seq v1.3
0.00267263	376.085	Stereo-seq v1.3
0.00267263	378.122	Stereo-seq v1.3
0.0133631	395.818	Stereo-seq v1.3
0.0133631	416	Stereo-seq v1.3
0.0106905	440.581	Stereo-seq v1.3
0.00267263	591.026	Stereo-seq v1.3
0.00267263	526.118	Stereo-seq v1.3
0.00267263	504.254	Stereo-seq v1.3
0.00267263	376.34	Stereo-seq v1.3
0.00267263	363.186	Stereo-seq v1.3
0.00801788	361.419	Stereo-seq v1.3
0.00267263	360.799	Stereo-seq v1.3
0.00267263	360.089	Stereo-seq v1.3
0.00267263	360	Stereo-seq v1.3
0.00267263	360.355	Stereo-seq v1.3
0.00267263	360	Stereo-seq v1.3
0.00534525	360.799	Stereo-seq v1.3
0.00267263	369.389	Stereo-seq v1.3
0.00267263	371.117	Stereo-seq v1.3
0.00267263	368	Stereo-seq v1.3
0.00267263	376.085	Stereo-seq v1.3
0.00267263	376.34	Stereo-seq v1.3
0.00267263	376.085	Stereo-seq v1.3
0.00267263	376	Stereo-seq v1.3
0.00267263	368	Stereo-seq v1.3
0.0160358	368	Stereo-seq v1.3
0.00267263	368.348	Stereo-seq v1.3
0.00267263	368.087	Stereo-seq v1.3
0.00267263	537.431	Stereo-seq v1.3
0.0133631	696.184	Stereo-seq v1.3
0.00267263	555.41	Stereo-seq v1.3
0.00267263	477.326	Stereo-seq v1.3
0.00267263	462.411	Stereo-seq v1.3
0.00267263	457.611	Stereo-seq v1.3
0.00801788	411.437	Stereo-seq v1.3
0.00534525	395.171	Stereo-seq v1.3
0.00267263	368.087	Stereo-seq v1.3
0.00267263	367.129	Stereo-seq v1.3
0.00267263	352.817	Stereo-seq v1.3
0.00267263	352.817	Stereo-seq v1.3
0.00267263	352	Stereo-seq v1.3
0.00267263	364.33	Stereo-seq v1.3
0.00801788	369.389	Stereo-seq v1.3
0.00267263	360.799	Stereo-seq v1.3
0.00267263	360	Stereo-seq v1.3
0.00267263	368.348	Stereo-seq v1.3
0.00267263	360	Stereo-seq v1.3
0.00267263	360.089	Stereo-seq v1.3
0.00267263	360	Stereo-seq v1.3
0.00267263	360.355	Stereo-seq v1.3
0.00267263	360.089	Stereo-seq v1.3
0.00267263	368.087	Stereo-seq v1.3
0.00267263	368.348	Stereo-seq v1.3
0.00534525	369.389	Stereo-seq v1.3
0.00267263	384.666	Stereo-seq v1.3
0.00534525	426.708	Stereo-seq v1.3
0.00267263	691.757	Stereo-seq v1.3
0.00801788	688.744	Stereo-seq v1.3
0.00267263	689.672	Stereo-seq v1.3
0.00267263	580.978	Stereo-seq v1.3
0.00267263	379.473	Stereo-seq v1.3
0.00267263	370.6	Stereo-seq v1.3
0.00267263	362.215	Stereo-seq v1.3
0.00267263	360	Stereo-seq v1.3
0.00267263	362.215	Stereo-seq v1.3
0.00267263	357.771	Stereo-seq v1.3
0.00534525	352	Stereo-seq v1.3
0.00534525	352	Stereo-seq v1.3
0.00267263	344.372	Stereo-seq v1.3
0.00267263	344.093	Stereo-seq v1.3
0.00267263	344	Stereo-seq v1.3
0.00267263	344.372	Stereo-seq v1.3
0.00534525	354.265	Stereo-seq v1.3
0.021381	359.288	Stereo-seq v1.3
0.00801788	356.427	Stereo-seq v1.3
0.00267263	352	Stereo-seq v1.3
0.00267263	352.091	Stereo-seq v1.3
0.00267263	356.427	Stereo-seq v1.3
0.00267263	357.771	Stereo-seq v1.3
0.00267263	360	Stereo-seq v1.3
0.00267263	352	Stereo-seq v1.3
0.00267263	352.091	Stereo-seq v1.3
0.00267263	352.091	Stereo-seq v1.3
0.00267263	352.363	Stereo-seq v1.3
0.00267263	372.58	Stereo-seq v1.3
0.00267263	684.69	Stereo-seq v1.3
0.00267263	680.753	Stereo-seq v1.3
0.00267263	685.67	Stereo-seq v1.3
0.0106905	687.907	Stereo-seq v1.3
0.00267263	661.441	Stereo-seq v1.3
0.00267263	654.682	Stereo-seq v1.3
0.00267263	532.826	Stereo-seq v1.3
0.00267263	526.847	Stereo-seq v1.3
0.00267263	386.657	Stereo-seq v1.3
0.00267263	352.363	Stereo-seq v1.3
0.00267263	352.091	Stereo-seq v1.3
0.00267263	352	Stereo-seq v1.3
0.0106905	352.363	Stereo-seq v1.3
0.00534525	344.372	Stereo-seq v1.3
0.00267263	336.381	Stereo-seq v1.3
0.00534525	336.381	Stereo-seq v1.3
0.00267263	355.258	Stereo-seq v1.3
0.00267263	351.454	Stereo-seq v1.3
0.00267263	344.093	Stereo-seq v1.3
0.00267263	344	Stereo-seq v1.3
0.00267263	344	Stereo-seq v1.3
0.00267263	352	Stereo-seq v1.3
0.00267263	352	Stereo-seq v1.3
0.00267263	352	Stereo-seq v1.3
0.00267263	352.091	Stereo-seq v1.3
0.00267263	348.528	Stereo-seq v1.3
0.00267263	344.093	Stereo-seq v1.3
0.00267263	344.093	Stereo-seq v1.3
0.00534525	349.903	Stereo-seq v1.3
0.00267263	353.452	Stereo-seq v1.3
0.00267263	390.036	Stereo-seq v1.3
0.00267263	404.851	Stereo-seq v1.3
0.00534525	470.37	Stereo-seq v1.3
0.00534525	692.682	Stereo-seq v1.3
0.00801788	672	Stereo-seq v1.3
0.00267263	590.539	Stereo-seq v1.3
0.00267263	344.836	Stereo-seq v1.3
0.00267263	346.318	Stereo-seq v1.3
0.00267263	328.877	Stereo-seq v1.3
0.0106905	330.43	Stereo-seq v1.3
0.00267263	349.903	Stereo-seq v1.3
0.00267263	347.333	Stereo-seq v1.3
0.00267263	336.095	Stereo-seq v1.3
0.00267263	336	Stereo-seq v1.3
0.00267263	336	Stereo-seq v1.3
0.0133631	336	Stereo-seq v1.3
0.00267263	336.095	Stereo-seq v1.3
0.00267263	336	Stereo-seq v1.3
0.00267263	337.52	Stereo-seq v1.3
0.00267263	359.377	Stereo-seq v1.3
0.00267263	369.908	Stereo-seq v1.3
0.00267263	443.549	Stereo-seq v1.3
0.00267263	693.467	Stereo-seq v1.3
0.00267263	522.394	Stereo-seq v1.3
0.00267263	486.621	Stereo-seq v1.3
0.00267263	337.615	Stereo-seq v1.3
0.00267263	320.1	Stereo-seq v1.3
0.00534525	320	Stereo-seq v1.3
0.00534525	320	Stereo-seq v1.3
0.00267263	320.1	Stereo-seq v1.3
0.00801788	321.596	Stereo-seq v1.3
0.00534525	342.041	Stereo-seq v1.3
0.00801788	328.877	Stereo-seq v1.3
0.00534525	336.381	Stereo-seq v1.3
0.00267263	335.809	Stereo-seq v1.3
0.00534525	331.494	Stereo-seq v1.3
0.00267263	328	Stereo-seq v1.3
0.00267263	328	Stereo-seq v1.3
0.00267263	328	Stereo-seq v1.3
0.00534525	328.098	Stereo-seq v1.3
0.00267263	328.39	Stereo-seq v1.3
0.00534525	328	Stereo-seq v1.3
0.0160358	417.612	Stereo-seq v1.3
0.00267263	601.704	Stereo-seq v1.3
0.00267263	614.752	Stereo-seq v1.3
0.00534525	614.804	Stereo-seq v1.3
0.00267263	581.364	Stereo-seq v1.3
0.00801788	548.802	Stereo-seq v1.3
0.00267263	384.167	Stereo-seq v1.3
0.00267263	324.863	Stereo-seq v1.3
0.00801788	312.41	Stereo-seq v1.3
0.00267263	312	Stereo-seq v1.3
0.00534525	312	Stereo-seq v1.3
0.00267263	312	Stereo-seq v1.3
0.00267263	312.922	Stereo-seq v1.3
0.00267263	316.986	Stereo-seq v1.3
0.00267263	331.494	Stereo-seq v1.3
0.00534525	320	Stereo-seq v1.3
0.00267263	328.39	Stereo-seq v1.3
0.00267263	328.098	Stereo-seq v1.3
0.00267263	328	Stereo-seq v1.3
0.00267263	328.098	Stereo-seq v1.3
0.00801788	328	Stereo-seq v1.3
0.00534525	320	Stereo-seq v1.3
0.00267263	320.1	Stereo-seq v1.3
0.00267263	320	Stereo-seq v1.3
0.00267263	320	Stereo-seq v1.3
0.0160358	320.4	Stereo-seq v1.3
0.00267263	421.046	Stereo-seq v1.3
0.00267263	492.179	Stereo-seq v1.3
0.0133631	533.667	Stereo-seq v1.3
0.00267263	571.202	Stereo-seq v1.3
0.00267263	691.017	Stereo-seq v1.3
0.00267263	673.617	Stereo-seq v1.3
0.0267263	671.476	Stereo-seq v1.3
0.00267263	648.198	Stereo-seq v1.3
0.00267263	659.017	Stereo-seq v1.3
0.00267263	512.25	Stereo-seq v1.3
0.00267263	469.825	Stereo-seq v1.3
0.00267263	320	Stereo-seq v1.3
0.00267263	314.554	Stereo-seq v1.3
0.00267263	312.103	Stereo-seq v1.3
0.00267263	305.68	Stereo-seq v1.3
0.00267263	304	Stereo-seq v1.3
0.00267263	304.105	Stereo-seq v1.3
0.00267263	304	Stereo-seq v1.3
0.00267263	304	Stereo-seq v1.3
0.00267263	313.637	Stereo-seq v1.3
0.00267263	316.986	Stereo-seq v1.3
0.00267263	312.41	Stereo-seq v1.3
0.00534525	312	Stereo-seq v1.3
0.00267263	320.1	Stereo-seq v1.3
0.00267263	312.41	Stereo-seq v1.3
0.00267263	312.103	Stereo-seq v1.3
0.00267263	312	Stereo-seq v1.3
0.00267263	312	Stereo-seq v1.3
0.00267263	312.103	Stereo-seq v1.3
0.00801788	312.922	Stereo-seq v1.3
0.00267263	315.671	Stereo-seq v1.3
0.00267263	320.1	Stereo-seq v1.3
0.00267263	419.981	Stereo-seq v1.3
0.00267263	430.516	Stereo-seq v1.3
0.00267263	510.247	Stereo-seq v1.3
0.00267263	560	Stereo-seq v1.3
0.00534525	672.952	Stereo-seq v1.3
0.00267263	640	Stereo-seq v1.3
0.0106905	640.8	Stereo-seq v1.3
0.00267263	646.022	Stereo-seq v1.3
0.00267263	657.802	Stereo-seq v1.3
0.00267263	670.522	Stereo-seq v1.3
0.00267263	667.892	Stereo-seq v1.3
0.00267263	641.049	Stereo-seq v1.3
0.00267263	354.356	Stereo-seq v1.3
0.00267263	324.173	Stereo-seq v1.3
0.0320715	312.41	Stereo-seq v1.3
0.00267263	312.41	Stereo-seq v1.3
0.00267263	314.554	Stereo-seq v1.3
0.00267263	304.946	Stereo-seq v1.3
0.00267263	304	Stereo-seq v1.3
0.00267263	302.84	Stereo-seq v1.3
0.00267263	296	Stereo-seq v1.3
0.00267263	296.432	Stereo-seq v1.3
0.00267263	297.725	Stereo-seq v1.3
0.00267263	312.922	Stereo-seq v1.3
0.00267263	316.986	Stereo-seq v1.3
0.00267263	312.922	Stereo-seq v1.3
0.00267263	312.41	Stereo-seq v1.3
0.00267263	312.41	Stereo-seq v1.3
0.00267263	304	Stereo-seq v1.3
0.00267263	304	Stereo-seq v1.3
0.00267263	304	Stereo-seq v1.3
0.00267263	304	Stereo-seq v1.3
0.00534525	304.421	Stereo-seq v1.3
0.00267263	304.421	Stereo-seq v1.3
0.00801788	331.494	Stereo-seq v1.3
0.00267263	379.473	Stereo-seq v1.3
0.00267263	430.07	Stereo-seq v1.3
0.00267263	487.015	Stereo-seq v1.3
0.00267263	587.986	Stereo-seq v1.3
0.00534525	684.923	Stereo-seq v1.3
0.00534525	646.467	Stereo-seq v1.3
0.00267263	644.832	Stereo-seq v1.3
0.00267263	632	Stereo-seq v1.3
0.00267263	658.24	Stereo-seq v1.3
0.00801788	650.76	Stereo-seq v1.3
0.0106905	630.175	Stereo-seq v1.3
0.00267263	424.302	Stereo-seq v1.3
0.00267263	329.848	Stereo-seq v1.3
0.00534525	304	Stereo-seq v1.3
0.00267263	304.105	Stereo-seq v1.3
0.00267263	304	Stereo-seq v1.3
0.00267263	304.421	Stereo-seq v1.3
0.00534525	288.111	Stereo-seq v1.3
0.00267263	288	Stereo-seq v1.3
0.00267263	291.973	Stereo-seq v1.3
0.00267263	288.998	Stereo-seq v1.3
0.00267263	298.69	Stereo-seq v1.3
0.0133631	299.867	Stereo-seq v1.3
0.00267263	306.62	Stereo-seq v1.3
0.00267263	297.725	Stereo-seq v1.3
0.00267263	296	Stereo-seq v1.3
0.00267263	296	Stereo-seq v1.3
0.00534525	296.971	Stereo-seq v1.3
0.00267263	304.421	Stereo-seq v1.3
0.00267263	296.108	Stereo-seq v1.3
0.00267263	296	Stereo-seq v1.3
0.00267263	296.432	Stereo-seq v1.3
0.00267263	296.108	Stereo-seq v1.3
0.00267263	298.69	Stereo-seq v1.3
0.00801788	304	Stereo-seq v1.3
0.00267263	407.922	Stereo-seq v1.3
0.00267263	458.24	Stereo-seq v1.3
0.00267263	487.672	Stereo-seq v1.3
0.00267263	531.202	Stereo-seq v1.3
0.00267263	597.006	Stereo-seq v1.3
0.00801788	671.476	Stereo-seq v1.3
0.00534525	624	Stereo-seq v1.3
0.00534525	625.281	Stereo-seq v1.3
0.00267263	650.563	Stereo-seq v1.3
0.00534525	674.472	Stereo-seq v1.3
0.00267263	685.624	Stereo-seq v1.3
0.00267263	563.929	Stereo-seq v1.3
0.00267263	530.298	Stereo-seq v1.3
0.0160358	484.842	Stereo-seq v1.3
0.00267263	430.07	Stereo-seq v1.3
0.00267263	418.607	Stereo-seq v1.3
0.00801788	401.995	Stereo-seq v1.3
0.00267263	381.072	Stereo-seq v1.3
0.00534525	376.085	Stereo-seq v1.3
0.00267263	304.631	Stereo-seq v1.3
0.00267263	298.69	Stereo-seq v1.3
0.00267263	296.971	Stereo-seq v1.3
0.00534525	296	Stereo-seq v1.3
0.00267263	296.108	Stereo-seq v1.3
0.00267263	288.111	Stereo-seq v1.3
0.00267263	288.111	Stereo-seq v1.3
0.00267263	280.457	Stereo-seq v1.3
0.00267263	280	Stereo-seq v1.3
0.00267263	280	Stereo-seq v1.3
0.00267263	280	Stereo-seq v1.3
0.00534525	281.823	Stereo-seq v1.3
0.00267263	280.114	Stereo-seq v1.3
0.00801788	289.772	Stereo-seq v1.3
0.00267263	299.867	Stereo-seq v1.3
0.00801788	288	Stereo-seq v1.3
0.00267263	288	Stereo-seq v1.3
0.00801788	288.111	Stereo-seq v1.3
0.00267263	288	Stereo-seq v1.3
0.00267263	288.998	Stereo-seq v1.3
0.00801788	296.108	Stereo-seq v1.3
0.00267263	296.108	Stereo-seq v1.3
0.00267263	288.998	Stereo-seq v1.3
0.00534525	288	Stereo-seq v1.3
0.00267263	288.111	Stereo-seq v1.3
0.00267263	288.111	Stereo-seq v1.3
0.00267263	296	Stereo-seq v1.3
0.00267263	424.302	Stereo-seq v1.3
0.00267263	452.69	Stereo-seq v1.3
0.00267263	613.293	Stereo-seq v1.3
0.00267263	620.194	Stereo-seq v1.3
0.00534525	673.38	Stereo-seq v1.3
0.00801788	619.316	Stereo-seq v1.3
0.00267263	617.867	Stereo-seq v1.3
0.00267263	691.202	Stereo-seq v1.3
0.00267263	669.901	Stereo-seq v1.3
0.00267263	559.771	Stereo-seq v1.3
0.00267263	412.989	Stereo-seq v1.3
0.00267263	306.203	Stereo-seq v1.3
0.00267263	290.765	Stereo-seq v1.3
0.00534525	288.998	Stereo-seq v1.3
0.00534525	284.084	Stereo-seq v1.3
0.00267263	280.114	Stereo-seq v1.3
0.00267263	273.057	Stereo-seq v1.3
0.0160358	273.057	Stereo-seq v1.3
0.00801788	272.118	Stereo-seq v1.3
0.00267263	273.057	Stereo-seq v1.3
0.00801788	285.545	Stereo-seq v1.3
0.00267263	288.998	Stereo-seq v1.3
0.00267263	296.864	Stereo-seq v1.3
0.00267263	290.765	Stereo-seq v1.3
0.00267263	282.843	Stereo-seq v1.3
0.0133631	280	Stereo-seq v1.3
0.00267263	280.114	Stereo-seq v1.3
0.0160358	288.111	Stereo-seq v1.3
0.00267263	288.444	Stereo-seq v1.3
0.00267263	280.114	Stereo-seq v1.3
0.00267263	280.114	Stereo-seq v1.3
0.00267263	280	Stereo-seq v1.3
0.00534525	280.114	Stereo-seq v1.3
0.00801788	280.457	Stereo-seq v1.3
0.00267263	281.027	Stereo-seq v1.3
0.00267263	281.027	Stereo-seq v1.3
0.00267263	285.545	Stereo-seq v1.3
0.00267263	369.822	Stereo-seq v1.3
0.00267263	390.692	Stereo-seq v1.3
0.00801788	541.406	Stereo-seq v1.3
0.0267263	608.053	Stereo-seq v1.3
0.00267263	604.728	Stereo-seq v1.3
0.00267263	514.805	Stereo-seq v1.3
0.00267263	456.07	Stereo-seq v1.3
0.00267263	276.203	Stereo-seq v1.3
0.00267263	273.057	Stereo-seq v1.3
0.00267263	264.121	Stereo-seq v1.3
0.00267263	264	Stereo-seq v1.3
0.00534525	265.932	Stereo-seq v1.3
0.00267263	264	Stereo-seq v1.3
0.00534525	265.932	Stereo-seq v1.3
0.00267263	267.013	Stereo-seq v1.3
0.00267263	268.328	Stereo-seq v1.3
0.00267263	284.084	Stereo-seq v1.3
0.00267263	272	Stereo-seq v1.3
0.00267263	280	Stereo-seq v1.3
0.00267263	272.118	Stereo-seq v1.3
0.00534525	272.118	Stereo-seq v1.3
0.00267263	296	Stereo-seq v1.3
0.00267263	307.87	Stereo-seq v1.3
0.00267263	326.533	Stereo-seq v1.3
0.00267263	384.832	Stereo-seq v1.3
0.00267263	435.908	Stereo-seq v1.3
0.00267263	472.271	Stereo-seq v1.3
0.0133631	612.301	Stereo-seq v1.3
0.00267263	619.316	Stereo-seq v1.3
0.00267263	661.876	Stereo-seq v1.3
0.021381	669.041	Stereo-seq v1.3
0.00267263	646.22	Stereo-seq v1.3
0.00267263	635.031	Stereo-seq v1.3
0.00534525	615.22	Stereo-seq v1.3
0.00534525	600	Stereo-seq v1.3
0.00267263	601.332	Stereo-seq v1.3
0.00267263	688.279	Stereo-seq v1.3
0.00267263	691.017	Stereo-seq v1.3
0.00267263	696.735	Stereo-seq v1.3
0.00534525	678.492	Stereo-seq v1.3
0.00267263	611.359	Stereo-seq v1.3
0.00267263	593.943	Stereo-seq v1.3
0.0133631	497.031	Stereo-seq v1.3
0.00267263	464.069	Stereo-seq v1.3
0.00534525	384.666	Stereo-seq v1.3
0.00267263	368.087	Stereo-seq v1.3
0.00267263	272	Stereo-seq v1.3
0.00267263	272.118	Stereo-seq v1.3
0.00534525	274.925	Stereo-seq v1.3
0.00534525	271.647	Stereo-seq v1.3
0.00267263	269.874	Stereo-seq v1.3
0.00267263	265.932	Stereo-seq v1.3
0.00534525	257.123	Stereo-seq v1.3
0.00534525	256	Stereo-seq v1.3
0.00267263	257.123	Stereo-seq v1.3
0.00267263	256.125	Stereo-seq v1.3
0.00267263	257.992	Stereo-seq v1.3
0.00267263	256.5	Stereo-seq v1.3
0.00267263	264	Stereo-seq v1.3
0.0160358	267.013	Stereo-seq v1.3
0.00267263	272	Stereo-seq v1.3
0.00267263	269.874	Stereo-seq v1.3
0.00267263	265.932	Stereo-seq v1.3
0.00534525	264	Stereo-seq v1.3
0.00267263	264	Stereo-seq v1.3
0.0106905	264	Stereo-seq v1.3
0.00267263	264.484	Stereo-seq v1.3
0.00267263	272.118	Stereo-seq v1.3
0.0133631	272.118	Stereo-seq v1.3
0.00267263	454.805	Stereo-seq v1.3
0.00267263	604.04	Stereo-seq v1.3
0.00267263	592.054	Stereo-seq v1.3
0.00801788	592.486	Stereo-seq v1.3
0.00267263	595.449	Stereo-seq v1.3
0.00267263	604.04	Stereo-seq v1.3
0.00267263	619.935	Stereo-seq v1.3
0.00267263	642.246	Stereo-seq v1.3
0.00534525	465.996	Stereo-seq v1.3
0.00267263	408.705	Stereo-seq v1.3
0.00267263	351.454	Stereo-seq v1.3
0.0374168	304.631	Stereo-seq v1.3
0.00267263	278.28	Stereo-seq v1.3
0.00267263	267.013	Stereo-seq v1.3
0.00534525	265.932	Stereo-seq v1.3
0.00267263	259.106	Stereo-seq v1.3
0.00267263	256	Stereo-seq v1.3
0.0160358	251.205	Stereo-seq v1.3
0.00267263	249.159	Stereo-seq v1.3
0.00267263	248	Stereo-seq v1.3
0.00267263	248.516	Stereo-seq v1.3
0.00267263	252.602	Stereo-seq v1.3
0.00267263	251.205	Stereo-seq v1.3
0.00267263	250.056	Stereo-seq v1.3
0.00267263	256.125	Stereo-seq v1.3
0.00267263	263.879	Stereo-seq v1.3
0.00801788	256.125	Stereo-seq v1.3
0.00267263	256.125	Stereo-seq v1.3
0.00534525	259.106	Stereo-seq v1.3
0.00534525	264	Stereo-seq v1.3
0.00267263	264.121	Stereo-seq v1.3
0.00267263	264	Stereo-seq v1.3
0.00267263	264.121	Stereo-seq v1.3
0.00267263	264	Stereo-seq v1.3
0.00267263	264.121	Stereo-seq v1.3
0.00267263	264	Stereo-seq v1.3
0.00267263	256	Stereo-seq v1.3
0.00534525	256	Stereo-seq v1.3
0.00267263	256	Stereo-seq v1.3
0.00267263	256.125	Stereo-seq v1.3
0.00267263	264	Stereo-seq v1.3
0.00534525	275.855	Stereo-seq v1.3
0.00267263	336.095	Stereo-seq v1.3
0.00267263	356.786	Stereo-seq v1.3
0.00534525	475.243	Stereo-seq v1.3
0.00267263	535.104	Stereo-seq v1.3
0.00534525	673.76	Stereo-seq v1.3
0.00267263	665.925	Stereo-seq v1.3
0.00801788	640.899	Stereo-seq v1.3
0.00534525	625.485	Stereo-seq v1.3
0.00534525	599.627	Stereo-seq v1.3
0.00267263	607.684	Stereo-seq v1.3
0.00267263	594.643	Stereo-seq v1.3
0.00267263	422.412	Stereo-seq v1.3
0.00534525	324.863	Stereo-seq v1.3
0.00267263	306.203	Stereo-seq v1.3
0.0106905	301.887	Stereo-seq v1.3
0.00267263	256.5	Stereo-seq v1.3
0.00267263	256	Stereo-seq v1.3
0.00267263	256.125	Stereo-seq v1.3
0.00801788	256.125	Stereo-seq v1.3
0.00267263	252.602	Stereo-seq v1.3
0.00267263	248.129	Stereo-seq v1.3
0.00267263	248	Stereo-seq v1.3
0.00534525	244.753	Stereo-seq v1.3
0.00267263	240.133	Stereo-seq v1.3
0.00267263	240	Stereo-seq v1.3
0.00267263	240.133	Stereo-seq v1.3
0.00267263	240.533	Stereo-seq v1.3
0.00267263	240	Stereo-seq v1.3
0.00267263	242.124	Stereo-seq v1.3
0.00534525	243.311	Stereo-seq v1.3
0.00267263	240	Stereo-seq v1.3
0.0293989	240	Stereo-seq v1.3
0.00267263	240.133	Stereo-seq v1.3
0.00267263	249.159	Stereo-seq v1.3
0.00534525	251.205	Stereo-seq v1.3
0.00267263	259.106	Stereo-seq v1.3
0.00267263	257.992	Stereo-seq v1.3
0.00267263	248	Stereo-seq v1.3
0.00267263	248	Stereo-seq v1.3
0.00267263	249.159	Stereo-seq v1.3
0.00267263	256.125	Stereo-seq v1.3
0.00267263	248.129	Stereo-seq v1.3
0.00267263	248.516	Stereo-seq v1.3
0.00267263	248.129	Stereo-seq v1.3
0.00801788	289.883	Stereo-seq v1.3
0.00267263	301.887	Stereo-seq v1.3
0.00267263	497.031	Stereo-seq v1.3
0.00267263	655.073	Stereo-seq v1.3
0.00267263	586.788	Stereo-seq v1.3
0.00267263	595.718	Stereo-seq v1.3
0.00267263	609.734	Stereo-seq v1.3
0.00267263	615.168	Stereo-seq v1.3
0.00267263	665.733	Stereo-seq v1.3
0.00267263	677.549	Stereo-seq v1.3
0.00267263	275.507	Stereo-seq v1.3
0.00267263	256.125	Stereo-seq v1.3
0.00267263	248	Stereo-seq v1.3
0.00534525	248.516	Stereo-seq v1.3
0.00534525	250.056	Stereo-seq v1.3
0.00267263	232	Stereo-seq v1.3
0.00534525	233.238	Stereo-seq v1.3
0.00267263	232.551	Stereo-seq v1.3
0.00534525	254.244	Stereo-seq v1.3
0.00801788	240.133	Stereo-seq v1.3
0.00267263	240.133	Stereo-seq v1.3
0.00267263	244.753	Stereo-seq v1.3
0.00267263	248	Stereo-seq v1.3
0.00801788	240.133	Stereo-seq v1.3
0.00534525	240	Stereo-seq v1.3
0.00534525	240.133	Stereo-seq v1.3
0.00534525	240.133	Stereo-seq v1.3
0.00267263	240	Stereo-seq v1.3
0.00267263	244.753	Stereo-seq v1.3
0.0187084	248.516	Stereo-seq v1.3
0.00267263	452.902	Stereo-seq v1.3
0.00267263	626.355	Stereo-seq v1.3
0.00267263	640.899	Stereo-seq v1.3
0.00267263	655.902	Stereo-seq v1.3
0.00801788	665.877	Stereo-seq v1.3
0.00267263	439.345	Stereo-seq v1.3
0.00267263	307.35	Stereo-seq v1.3
0.00267263	268.328	Stereo-seq v1.3
0.00534525	264.847	Stereo-seq v1.3
0.00267263	241.197	Stereo-seq v1.3
0.00267263	235.423	Stereo-seq v1.3
0.00267263	224	Stereo-seq v1.3
0.00267263	225.282	Stereo-seq v1.3
0.00267263	224.571	Stereo-seq v1.3
0.00267263	248.387	Stereo-seq v1.3
0.00267263	235.423	Stereo-seq v1.3
0.00534525	232	Stereo-seq v1.3
0.00267263	232	Stereo-seq v1.3
0.00534525	232.551	Stereo-seq v1.3
0.00267263	240.533	Stereo-seq v1.3
0.00267263	240	Stereo-seq v1.3
0.00267263	240.133	Stereo-seq v1.3
0.00267263	234.196	Stereo-seq v1.3
0.00267263	232	Stereo-seq v1.3
0.00267263	232.138	Stereo-seq v1.3
0.00267263	232.551	Stereo-seq v1.3
0.0106905	232	Stereo-seq v1.3
0.00801788	232	Stereo-seq v1.3
0.00267263	232.138	Stereo-seq v1.3
0.00267263	261.565	Stereo-seq v1.3
0.00534525	345.114	Stereo-seq v1.3
0.00267263	495.29	Stereo-seq v1.3
0.00267263	561.427	Stereo-seq v1.3
0.0106905	560	Stereo-seq v1.3
0.00267263	574.442	Stereo-seq v1.3
0.00534525	594.643	Stereo-seq v1.3
0.00267263	640.05	Stereo-seq v1.3
0.00267263	667.892	Stereo-seq v1.3
0.00267263	462.411	Stereo-seq v1.3
0.00534525	345.485	Stereo-seq v1.3
0.00267263	333.802	Stereo-seq v1.3
0.00267263	232.138	Stereo-seq v1.3
0.00267263	235.423	Stereo-seq v1.3
0.00534525	230.894	Stereo-seq v1.3
0.00801788	224	Stereo-seq v1.3
0.00267263	224.143	Stereo-seq v1.3
0.00267263	221.269	Stereo-seq v1.3
0.00267263	218.358	Stereo-seq v1.3
0.00267263	218.358	Stereo-seq v1.3
0.00267263	218.358	Stereo-seq v1.3
0.00267263	217.329	Stereo-seq v1.3
0.00267263	217.329	Stereo-seq v1.3
0.00267263	219.672	Stereo-seq v1.3
0.0133631	224	Stereo-seq v1.3
0.00267263	233.238	Stereo-seq v1.3
0.00267263	224.571	Stereo-seq v1.3
0.00534525	224	Stereo-seq v1.3
0.0160358	224.571	Stereo-seq v1.3
0.0160358	232	Stereo-seq v1.3
0.00267263	235.423	Stereo-seq v1.3
0.00267263	356.427	Stereo-seq v1.3
0.00267263	430.59	Stereo-seq v1.3
0.00801788	672.428	Stereo-seq v1.3
0.00267263	642.097	Stereo-seq v1.3
0.00267263	561.712	Stereo-seq v1.3
0.00267263	587.115	Stereo-seq v1.3
0.00267263	643.59	Stereo-seq v1.3
0.00267263	537.669	Stereo-seq v1.3
0.0106905	226.274	Stereo-seq v1.3
0.00267263	224.143	Stereo-seq v1.3
0.00267263	224.571	Stereo-seq v1.3
0.00267263	224	Stereo-seq v1.3
0.00534525	219.672	Stereo-seq v1.3
0.00267263	216	Stereo-seq v1.3
0.00267263	210.447	Stereo-seq v1.3
0.00267263	208	Stereo-seq v1.3
0.00267263	208.614	Stereo-seq v1.3
0.00267263	226.274	Stereo-seq v1.3
0.00534525	223.141	Stereo-seq v1.3
0.00534525	216.592	Stereo-seq v1.3
0.00534525	224.571	Stereo-seq v1.3
0.0106905	224.143	Stereo-seq v1.3
0.00267263	224	Stereo-seq v1.3
0.00534525	216.148	Stereo-seq v1.3
0.00534525	216.148	Stereo-seq v1.3
0.00534525	216	Stereo-seq v1.3
0.00534525	216	Stereo-seq v1.3
0.00267263	216.148	Stereo-seq v1.3
0.00534525	216.148	Stereo-seq v1.3
0.00267263	246.966	Stereo-seq v1.3
0.0160358	266.293	Stereo-seq v1.3
0.00267263	295.025	Stereo-seq v1.3
0.00534525	487.212	Stereo-seq v1.3
0.00534525	522.394	Stereo-seq v1.3
0.00801788	609.262	Stereo-seq v1.3
0.00267263	683.52	Stereo-seq v1.3
0.00801788	675.23	Stereo-seq v1.3
0.00267263	548.744	Stereo-seq v1.3
0.00801788	691.618	Stereo-seq v1.3
0.00267263	639.049	Stereo-seq v1.3
0.00267263	544.118	Stereo-seq v1.3
0.00534525	316.986	Stereo-seq v1.3
0.00534525	311.178	Stereo-seq v1.3
0.00267263	283.746	Stereo-seq v1.3
0.00267263	273.642	Stereo-seq v1.3
0.00267263	259.6	Stereo-seq v1.3
0.00267263	223.141	Stereo-seq v1.3
0.00267263	208.614	Stereo-seq v1.3
0.00267263	208	Stereo-seq v1.3
0.00267263	200.639	Stereo-seq v1.3
0.00534525	200.16	Stereo-seq v1.3
0.00267263	201.435	Stereo-seq v1.3
0.00267263	215.407	Stereo-seq v1.3
0.00267263	210.447	Stereo-seq v1.3
0.00267263	208.154	Stereo-seq v1.3
0.00267263	208	Stereo-seq v1.3
0.00801788	208	Stereo-seq v1.3
0.0160358	210.447	Stereo-seq v1.3
0.00267263	211.811	Stereo-seq v1.3
0.00267263	215.407	Stereo-seq v1.3
0.00267263	216.592	Stereo-seq v1.3
0.00267263	216	Stereo-seq v1.3
0.00267263	208.614	Stereo-seq v1.3
0.0106905	208	Stereo-seq v1.3
0.00267263	208	Stereo-seq v1.3
0.00267263	208.154	Stereo-seq v1.3
0.00267263	208.154	Stereo-seq v1.3
0.00267263	208.614	Stereo-seq v1.3
0.00267263	208.154	Stereo-seq v1.3
0.00534525	209.38	Stereo-seq v1.3
0.00267263	208.614	Stereo-seq v1.3
0.00801788	211.811	Stereo-seq v1.3
0.0106905	219.672	Stereo-seq v1.3
0.0106905	243.311	Stereo-seq v1.3
0.0133631	299.867	Stereo-seq v1.3
0.00534525	401.756	Stereo-seq v1.3
0.00534525	591.405	Stereo-seq v1.3
0.00267263	538.917	Stereo-seq v1.3
0.00267263	536	Stereo-seq v1.3
0.00267263	594.643	Stereo-seq v1.3
0.00267263	640.899	Stereo-seq v1.3
0.00267263	658.337	Stereo-seq v1.3
0.00267263	532.826	Stereo-seq v1.3
0.00267263	515.053	Stereo-seq v1.3
0.00267263	374.977	Stereo-seq v1.3
0.00267263	272.47	Stereo-seq v1.3
0.00267263	257.62	Stereo-seq v1.3
0.00267263	222.854	Stereo-seq v1.3
0.00267263	209.38	Stereo-seq v1.3
0.00267263	208	Stereo-seq v1.3
0.00267263	208.614	Stereo-seq v1.3
0.00267263	208	Stereo-seq v1.3
0.00267263	208.614	Stereo-seq v1.3
0.00267263	200	Stereo-seq v1.3
0.00267263	192.666	Stereo-seq v1.3
0.00267263	192	Stereo-seq v1.3
0.00267263	192.167	Stereo-seq v1.3
0.00267263	192.167	Stereo-seq v1.3
0.00267263	207.692	Stereo-seq v1.3
0.00534525	213.467	Stereo-seq v1.3
0.00534525	207.692	Stereo-seq v1.3
0.00267263	208	Stereo-seq v1.3
0.00801788	208.154	Stereo-seq v1.3
0.00267263	208	Stereo-seq v1.3
0.00267263	200	Stereo-seq v1.3
0.00267263	200.16	Stereo-seq v1.3
0.00267263	200.639	Stereo-seq v1.3
0.00267263	200.16	Stereo-seq v1.3
0.00534525	202.544	Stereo-seq v1.3
0.00267263	209.38	Stereo-seq v1.3
0.00267263	262.42	Stereo-seq v1.3
0.00267263	384.083	Stereo-seq v1.3
0.0133631	444.558	Stereo-seq v1.3
0.00267263	564.61	Stereo-seq v1.3
0.00267263	528	Stereo-seq v1.3
0.00267263	530.177	Stereo-seq v1.3
0.00267263	640.45	Stereo-seq v1.3
0.00267263	616.831	Stereo-seq v1.3
0.00534525	610.207	Stereo-seq v1.3
0.00267263	558.512	Stereo-seq v1.3
0.00267263	545.996	Stereo-seq v1.3
0.00267263	440.073	Stereo-seq v1.3
0.00267263	312.41	Stereo-seq v1.3
0.00267263	197.909	Stereo-seq v1.3
0.00534525	194.648	Stereo-seq v1.3
0.00267263	192.167	Stereo-seq v1.3
0.00267263	190.158	Stereo-seq v1.3
0.00267263	184.174	Stereo-seq v1.3
0.00801788	184	Stereo-seq v1.3
0.00534525	184	Stereo-seq v1.3
0.00267263	184.174	Stereo-seq v1.3
0.0106905	197.909	Stereo-seq v1.3
0.00267263	209.99	Stereo-seq v1.3
0.00267263	192.666	Stereo-seq v1.3
0.00534525	192.167	Stereo-seq v1.3
0.00534525	200.16	Stereo-seq v1.3
0.00534525	200.16	Stereo-seq v1.3
0.00267263	192.167	Stereo-seq v1.3
0.00534525	192	Stereo-seq v1.3
0.00267263	192	Stereo-seq v1.3
0.00534525	192.167	Stereo-seq v1.3
0.00267263	192.167	Stereo-seq v1.3
0.00267263	192.167	Stereo-seq v1.3
0.00267263	192.167	Stereo-seq v1.3
0.00267263	192.167	Stereo-seq v1.3
0.00267263	192.167	Stereo-seq v1.3
0.00267263	221.847	Stereo-seq v1.3
0.0133631	237.453	Stereo-seq v1.3
0.00801788	246.447	Stereo-seq v1.3
0.00534525	266.413	Stereo-seq v1.3
0.00267263	311.178	Stereo-seq v1.3
0.00801788	347.333	Stereo-seq v1.3
0.00801788	592.756	Stereo-seq v1.3
0.00267263	614.804	Stereo-seq v1.3
0.00267263	537.49	Stereo-seq v1.3
0.00267263	535.522	Stereo-seq v1.3
0.00267263	531.925	Stereo-seq v1.3
0.0106905	520	Stereo-seq v1.3
0.00267263	522.211	Stereo-seq v1.3
0.00267263	524.961	Stereo-seq v1.3
0.00801788	551.594	Stereo-seq v1.3
0.00267263	566.194	Stereo-seq v1.3
0.00534525	679.247	Stereo-seq v1.3
0.00267263	504.254	Stereo-seq v1.3
0.00267263	436.495	Stereo-seq v1.3
0.00267263	197.909	Stereo-seq v1.3
0.00267263	192.666	Stereo-seq v1.3
0.0240536	196.122	Stereo-seq v1.3
0.00801788	192.333	Stereo-seq v1.3
0.00267263	184	Stereo-seq v1.3
0.00267263	176.726	Stereo-seq v1.3
0.00267263	176	Stereo-seq v1.3
0.00267263	176.182	Stereo-seq v1.3
0.00267263	177.629	Stereo-seq v1.3
0.0160358	184.694	Stereo-seq v1.3
0.00267263	184	Stereo-seq v1.3
0.00267263	186.762	Stereo-seq v1.3
0.00267263	192	Stereo-seq v1.3
0.00267263	192.666	Stereo-seq v1.3
0.00267263	192.666	Stereo-seq v1.3
0.00534525	192	Stereo-seq v1.3
0.0160358	184	Stereo-seq v1.3
0.00534525	184	Stereo-seq v1.3
0.00267263	184	Stereo-seq v1.3
0.00267263	184	Stereo-seq v1.3
0.00534525	192.167	Stereo-seq v1.3
0.00534525	192.167	Stereo-seq v1.3
0.00267263	197.909	Stereo-seq v1.3
0.00267263	244.884	Stereo-seq v1.3
0.00267263	415.769	Stereo-seq v1.3
0.00267263	552.637	Stereo-seq v1.3
0.00267263	567.493	Stereo-seq v1.3
0.00267263	546.816	Stereo-seq v1.3
0.00267263	515.053	Stereo-seq v1.3
0.00801788	538.858	Stereo-seq v1.3
0.00267263	572.713	Stereo-seq v1.3
0.00267263	600.213	Stereo-seq v1.3
0.00534525	622.562	Stereo-seq v1.3
0.00267263	690.136	Stereo-seq v1.3
0.00267263	621.328	Stereo-seq v1.3
0.00267263	574.776	Stereo-seq v1.3
0.00267263	348.528	Stereo-seq v1.3
0.00534525	321.795	Stereo-seq v1.3
0.00267263	211.358	Stereo-seq v1.3
0.00534525	184.694	Stereo-seq v1.3
0.00267263	184.174	Stereo-seq v1.3
0.00267263	186.762	Stereo-seq v1.3
0.00534525	171.02	Stereo-seq v1.3
0.00267263	168	Stereo-seq v1.3
0.00267263	168.19	Stereo-seq v1.3
0.00267263	168	Stereo-seq v1.3
0.00267263	168.76	Stereo-seq v1.3
0.00534525	168.19	Stereo-seq v1.3
0.00267263	176	Stereo-seq v1.3
0.00267263	188.298	Stereo-seq v1.3
0.00534525	185.559	Stereo-seq v1.3
0.00267263	182.428	Stereo-seq v1.3
0.00534525	176.182	Stereo-seq v1.3
0.00267263	176	Stereo-seq v1.3
0.00267263	184.694	Stereo-seq v1.3
0.021381	184.174	Stereo-seq v1.3
0.00267263	184.694	Stereo-seq v1.3
0.00267263	184	Stereo-seq v1.3
0.00267263	184	Stereo-seq v1.3
0.0106905	184.174	Stereo-seq v1.3
0.00267263	176	Stereo-seq v1.3
0.00267263	176	Stereo-seq v1.3
0.00267263	176.182	Stereo-seq v1.3
0.00534525	176.182	Stereo-seq v1.3
0.00267263	176.182	Stereo-seq v1.3
0.00801788	176.726	Stereo-seq v1.3
0.00267263	176	Stereo-seq v1.3
0.00267263	184	Stereo-seq v1.3
0.0133631	211.358	Stereo-seq v1.3
0.00534525	397.915	Stereo-seq v1.3
0.00267263	418.836	Stereo-seq v1.3
0.0106905	628.802	Stereo-seq v1.3
0.00267263	588.585	Stereo-seq v1.3
0.00267263	576.555	Stereo-seq v1.3
0.00267263	531.263	Stereo-seq v1.3
0.00801788	528.787	Stereo-seq v1.3
0.00267263	507.102	Stereo-seq v1.3
0.00267263	505.015	Stereo-seq v1.3
0.00267263	504	Stereo-seq v1.3
0.00267263	504.254	Stereo-seq v1.3
0.00267263	504.571	Stereo-seq v1.3
0.00267263	528.787	Stereo-seq v1.3
0.00267263	548.336	Stereo-seq v1.3
0.00267263	560.286	Stereo-seq v1.3
0.0160358	574.721	Stereo-seq v1.3
0.00267263	677.785	Stereo-seq v1.3
0.00267263	657.218	Stereo-seq v1.3
0.0106905	590.268	Stereo-seq v1.3
0.00267263	407.922	Stereo-seq v1.3
0.00267263	400.719	Stereo-seq v1.3
0.00267263	323.975	Stereo-seq v1.3
0.00267263	217.624	Stereo-seq v1.3
0.00267263	208.614	Stereo-seq v1.3
0.00267263	187.275	Stereo-seq v1.3
0.00267263	176	Stereo-seq v1.3
0.00267263	176.726	Stereo-seq v1.3
0.00267263	161.79	Stereo-seq v1.3
0.00801788	160	Stereo-seq v1.3
0.00801788	160	Stereo-seq v1.3
0.00267263	160.2	Stereo-seq v1.3
0.00267263	167.045	Stereo-seq v1.3
0.00267263	174.723	Stereo-seq v1.3
0.00267263	182.428	Stereo-seq v1.3
0.00267263	187.275	Stereo-seq v1.3
0.00267263	177.629	Stereo-seq v1.3
0.00267263	176.726	Stereo-seq v1.3
0.00267263	168.76	Stereo-seq v1.3
0.00267263	168.19	Stereo-seq v1.3
0.00267263	168	Stereo-seq v1.3
0.00801788	168	Stereo-seq v1.3
0.00534525	177.629	Stereo-seq v1.3
0.00534525	176.182	Stereo-seq v1.3
0.00267263	176	Stereo-seq v1.3
0.00267263	168.19	Stereo-seq v1.3
0.00801788	168	Stereo-seq v1.3
0.00267263	168	Stereo-seq v1.3
0.00534525	168	Stereo-seq v1.3
0.00534525	168.19	Stereo-seq v1.3
0.00267263	168	Stereo-seq v1.3
0.00267263	168.19	Stereo-seq v1.3
0.00534525	168	Stereo-seq v1.3
0.00534525	168	Stereo-seq v1.3
0.00534525	168.19	Stereo-seq v1.3
0.00267263	172.696	Stereo-seq v1.3
0.0267263	176.182	Stereo-seq v1.3
0.00534525	193.329	Stereo-seq v1.3
0.0187084	380.063	Stereo-seq v1.3
0.00267263	622.357	Stereo-seq v1.3
0.00267263	508.488	Stereo-seq v1.3
0.0187084	498.317	Stereo-seq v1.3
0.00267263	496.065	Stereo-seq v1.3
0.00267263	518.768	Stereo-seq v1.3
0.00267263	534.805	Stereo-seq v1.3
0.00267263	555.41	Stereo-seq v1.3
0.00267263	560.742	Stereo-seq v1.3
0.00534525	588.313	Stereo-seq v1.3
0.00267263	611.83	Stereo-seq v1.3
0.00267263	638.047	Stereo-seq v1.3
0.00267263	646.22	Stereo-seq v1.3
0.00267263	464.414	Stereo-seq v1.3
0.00267263	435.615	Stereo-seq v1.3
0.00267263	326.533	Stereo-seq v1.3
0.00267263	280	Stereo-seq v1.3
0.00267263	249.159	Stereo-seq v1.3
0.00267263	168.76	Stereo-seq v1.3
0.00267263	168	Stereo-seq v1.3
0.0160358	169.706	Stereo-seq v1.3
0.00267263	169.517	Stereo-seq v1.3
0.00267263	163.169	Stereo-seq v1.3
0.00267263	160	Stereo-seq v1.3
0.00267263	160	Stereo-seq v1.3
0.0267263	153.883	Stereo-seq v1.3
0.00267263	152.84	Stereo-seq v1.3
0.00267263	153.883	Stereo-seq v1.3
0.00801788	152.21	Stereo-seq v1.3
0.00534525	152	Stereo-seq v1.3
0.00267263	152.84	Stereo-seq v1.3
0.00267263	167.045	Stereo-seq v1.3
0.00267263	174.723	Stereo-seq v1.3
0.00267263	160	Stereo-seq v1.3
0.00534525	168	Stereo-seq v1.3
0.00267263	168.19	Stereo-seq v1.3
0.00267263	168	Stereo-seq v1.3
0.00534525	168.19	Stereo-seq v1.3
0.00534525	168.19	Stereo-seq v1.3
0.00801788	168.19	Stereo-seq v1.3
0.00267263	167.045	Stereo-seq v1.3
0.0106905	160.2	Stereo-seq v1.3
0.00267263	160	Stereo-seq v1.3
0.00267263	160	Stereo-seq v1.3
0.00267263	160	Stereo-seq v1.3
0.00267263	160.2	Stereo-seq v1.3
0.00267263	160	Stereo-seq v1.3
0.00267263	160.798	Stereo-seq v1.3
0.00267263	160.2	Stereo-seq v1.3
0.00267263	168.76	Stereo-seq v1.3
0.00267263	221.269	Stereo-seq v1.3
0.00267263	296.108	Stereo-seq v1.3
0.00534525	499.151	Stereo-seq v1.3
0.00267263	566.703	Stereo-seq v1.3
0.00267263	589.454	Stereo-seq v1.3
0.00267263	612.301	Stereo-seq v1.3
0.00267263	642.893	Stereo-seq v1.3
0.00267263	527.394	Stereo-seq v1.3
0.00267263	511.124	Stereo-seq v1.3
0.00267263	508.803	Stereo-seq v1.3
0.00267263	498.959	Stereo-seq v1.3
0.00267263	488	Stereo-seq v1.3
0.00267263	665.877	Stereo-seq v1.3
0.00267263	655.902	Stereo-seq v1.3
0.0106905	628.395	Stereo-seq v1.3
0.00267263	528.242	Stereo-seq v1.3
0.00267263	407.451	Stereo-seq v1.3
0.00267263	275.274	Stereo-seq v1.3
0.00267263	268.805	Stereo-seq v1.3
0.00267263	163.169	Stereo-seq v1.3
0.00267263	164.924	Stereo-seq v1.3
0.00267263	167.045	Stereo-seq v1.3
0.00267263	152.84	Stereo-seq v1.3
0.00267263	152	Stereo-seq v1.3
0.0106905	152.21	Stereo-seq v1.3
0.00267263	144.222	Stereo-seq v1.3
0.00267263	144.222	Stereo-seq v1.3
0.00534525	144	Stereo-seq v1.3
0.00267263	147.513	Stereo-seq v1.3
0.00267263	149.452	Stereo-seq v1.3
0.00267263	160	Stereo-seq v1.3
0.00267263	163.169	Stereo-seq v1.3
0.00534525	160.798	Stereo-seq v1.3
0.00801788	153.883	Stereo-seq v1.3
0.00534525	152	Stereo-seq v1.3
0.00267263	160	Stereo-seq v1.3
0.00267263	160.2	Stereo-seq v1.3
0.00267263	152	Stereo-seq v1.3
0.00267263	152	Stereo-seq v1.3
0.00267263	152	Stereo-seq v1.3
0.00267263	152.21	Stereo-seq v1.3
0.00267263	152.21	Stereo-seq v1.3
0.00267263	152.21	Stereo-seq v1.3
0.00267263	152	Stereo-seq v1.3
0.00534525	160.798	Stereo-seq v1.3
0.00534525	175.454	Stereo-seq v1.3
0.00267263	200	Stereo-seq v1.3
0.00267263	330.72	Stereo-seq v1.3
0.00534525	365.207	Stereo-seq v1.3
0.00267263	379.305	Stereo-seq v1.3
0.00267263	533.846	Stereo-seq v1.3
0.00267263	604.834	Stereo-seq v1.3
0.00534525	547.81	Stereo-seq v1.3
0.00267263	488	Stereo-seq v1.3
0.00267263	480.067	Stereo-seq v1.3
0.00267263	496.774	Stereo-seq v1.3
0.00534525	520	Stereo-seq v1.3
0.00267263	570.473	Stereo-seq v1.3
0.00801788	576.722	Stereo-seq v1.3
0.00267263	624.256	Stereo-seq v1.3
0.00801788	517.1	Stereo-seq v1.3
0.00534525	484.842	Stereo-seq v1.3
0.00267263	435.908	Stereo-seq v1.3
0.00267263	325.65	Stereo-seq v1.3
0.00267263	277.359	Stereo-seq v1.3
0.00267263	257.62	Stereo-seq v1.3
0.00267263	171.767	Stereo-seq v1.3
0.00267263	152	Stereo-seq v1.3
0.00534525	147.513	Stereo-seq v1.3
0.00534525	144.886	Stereo-seq v1.3
0.00534525	138.101	Stereo-seq v1.3
0.00267263	136	Stereo-seq v1.3
0.00534525	136.235	Stereo-seq v1.3
0.00267263	136.938	Stereo-seq v1.3
0.00267263	136.235	Stereo-seq v1.3
0.00534525	136.938	Stereo-seq v1.3
0.0133631	152.21	Stereo-seq v1.3
0.00267263	155.332	Stereo-seq v1.3
0.00267263	144.222	Stereo-seq v1.3
0.00534525	151.789	Stereo-seq v1.3
0.00267263	152	Stereo-seq v1.3
0.00267263	153.883	Stereo-seq v1.3
0.00267263	152.21	Stereo-seq v1.3
0.00267263	152.21	Stereo-seq v1.3
0.00267263	152.21	Stereo-seq v1.3
0.00267263	152	Stereo-seq v1.3
0.00267263	152.21	Stereo-seq v1.3
0.0106905	152	Stereo-seq v1.3
0.00534525	145.986	Stereo-seq v1.3
0.00267263	144.222	Stereo-seq v1.3
0.00267263	144.222	Stereo-seq v1.3
0.00267263	144	Stereo-seq v1.3
0.00534525	144.222	Stereo-seq v1.3
0.00267263	144	Stereo-seq v1.3
0.00267263	144.222	Stereo-seq v1.3
0.0106905	144.886	Stereo-seq v1.3
0.00267263	144.222	Stereo-seq v1.3
0.0106905	144.222	Stereo-seq v1.3
0.00267263	144.886	Stereo-seq v1.3
0.00267263	144.886	Stereo-seq v1.3
0.00267263	152.84	Stereo-seq v1.3
0.00267263	226.557	Stereo-seq v1.3
0.00267263	312.922	Stereo-seq v1.3
0.00267263	390.036	Stereo-seq v1.3
0.0160358	404.534	Stereo-seq v1.3
0.00267263	677.171	Stereo-seq v1.3
0.00267263	695.816	Stereo-seq v1.3
0.00267263	690.136	Stereo-seq v1.3
0.00534525	540.814	Stereo-seq v1.3
0.00267263	512.625	Stereo-seq v1.3
0.00267263	544.059	Stereo-seq v1.3
0.00534525	605.31	Stereo-seq v1.3
0.00534525	625.843	Stereo-seq v1.3
0.00534525	512.562	Stereo-seq v1.3
0.00534525	246.447	Stereo-seq v1.3
0.00267263	187.446	Stereo-seq v1.3
0.00267263	144	Stereo-seq v1.3
0.00267263	144.222	Stereo-seq v1.3
0.00267263	144	Stereo-seq v1.3
0.00267263	136	Stereo-seq v1.3
0.00534525	128.25	Stereo-seq v1.3
0.00267263	128	Stereo-seq v1.3
0.00267263	128.996	Stereo-seq v1.3
0.00267263	128	Stereo-seq v1.3
0.00267263	144.222	Stereo-seq v1.3
0.00267263	147.513	Stereo-seq v1.3
0.00267263	154.506	Stereo-seq v1.3
0.00267263	141.76	Stereo-seq v1.3
0.00267263	136	Stereo-seq v1.3
0.00267263	136	Stereo-seq v1.3
0.00267263	144.222	Stereo-seq v1.3
0.00534525	144	Stereo-seq v1.3
0.00267263	136	Stereo-seq v1.3
0.00267263	136	Stereo-seq v1.3
0.00267263	336.476	Stereo-seq v1.3
0.00267263	567.041	Stereo-seq v1.3
0.00267263	633.972	Stereo-seq v1.3
0.0133631	623.179	Stereo-seq v1.3
0.00267263	568.225	Stereo-seq v1.3
0.00267263	522.394	Stereo-seq v1.3
0.00267263	502.155	Stereo-seq v1.3
0.0347441	488.262	Stereo-seq v1.3
0.00267263	467.367	Stereo-seq v1.3
0.0133631	464	Stereo-seq v1.3
0.00267263	464.276	Stereo-seq v1.3
0.00267263	472.271	Stereo-seq v1.3
0.00801788	536.418	Stereo-seq v1.3
0.0160358	586.842	Stereo-seq v1.3
0.00534525	660.957	Stereo-seq v1.3
0.00267263	672.619	Stereo-seq v1.3
0.00267263	508.11	Stereo-seq v1.3
0.00267263	431.259	Stereo-seq v1.3
0.00801788	368.087	Stereo-seq v1.3
0.00267263	304.105	Stereo-seq v1.3
0.00267263	222.423	Stereo-seq v1.3
0.00267263	186.762	Stereo-seq v1.3
0.00267263	136.938	Stereo-seq v1.3
0.00267263	136.235	Stereo-seq v1.3
0.00267263	141.76	Stereo-seq v1.3
0.00267263	136.704	Stereo-seq v1.3
0.00267263	128.25	Stereo-seq v1.3
0.00267263	128.25	Stereo-seq v1.3
0.00267263	124.193	Stereo-seq v1.3
0.00267263	121.062	Stereo-seq v1.3
0.00267263	121.062	Stereo-seq v1.3
0.00267263	120	Stereo-seq v1.3
0.00534525	120	Stereo-seq v1.3
0.00267263	120.266	Stereo-seq v1.3
0.00267263	122.376	Stereo-seq v1.3
0.00267263	120.266	Stereo-seq v1.3
0.00267263	120.266	Stereo-seq v1.3
0.00267263	122.376	Stereo-seq v1.3
0.00801788	128.996	Stereo-seq v1.3
0.00267263	128	Stereo-seq v1.3
0.00267263	128.25	Stereo-seq v1.3
0.0133631	128	Stereo-seq v1.3
0.00534525	136.938	Stereo-seq v1.3
0.00267263	136.938	Stereo-seq v1.3
0.00534525	136	Stereo-seq v1.3
0.00534525	136.235	Stereo-seq v1.3
0.00267263	136	Stereo-seq v1.3
0.00267263	131.939	Stereo-seq v1.3
0.00267263	128.996	Stereo-seq v1.3
0.00267263	128	Stereo-seq v1.3
0.00267263	128	Stereo-seq v1.3
0.00534525	128	Stereo-seq v1.3
0.00801788	128.25	Stereo-seq v1.3
0.00267263	128	Stereo-seq v1.3
0.00267263	128.25	Stereo-seq v1.3
0.00267263	128	Stereo-seq v1.3
0.00267263	128.25	Stereo-seq v1.3
0.00267263	128.25	Stereo-seq v1.3
0.00267263	128.25	Stereo-seq v1.3
0.0106905	130.231	Stereo-seq v1.3
0.00267263	131.939	Stereo-seq v1.3
0.00534525	136.235	Stereo-seq v1.3
0.00534525	136.235	Stereo-seq v1.3
0.00267263	181.373	Stereo-seq v1.3
0.00267263	311.589	Stereo-seq v1.3
0.00534525	332.746	Stereo-seq v1.3
0.00267263	611.882	Stereo-seq v1.3
0.00801788	606.577	Stereo-seq v1.3
0.00267263	561.712	Stereo-seq v1.3
0.00267263	475.849	Stereo-seq v1.3
0.0106905	456	Stereo-seq v1.3
0.00267263	456	Stereo-seq v1.3
0.00534525	457.121	Stereo-seq v1.3
0.00267263	514.618	Stereo-seq v1.3
0.00534525	608.053	Stereo-seq v1.3
0.00534525	678.492	Stereo-seq v1.3
0.00267263	626.355	Stereo-seq v1.3
0.00267263	577.609	Stereo-seq v1.3
0.00267263	563.929	Stereo-seq v1.3
0.00534525	497.031	Stereo-seq v1.3
0.00267263	413.918	Stereo-seq v1.3
0.00267263	373.352	Stereo-seq v1.3
0.00534525	343.628	Stereo-seq v1.3
0.00267263	264.968	Stereo-seq v1.3
0.00267263	251.078	Stereo-seq v1.3
0.00267263	211.206	Stereo-seq v1.3
0.00534525	204.9	Stereo-seq v1.3
0.021381	181.019	Stereo-seq v1.3
0.00267263	128	Stereo-seq v1.3
0.00267263	128.996	Stereo-seq v1.3
0.00267263	120	Stereo-seq v1.3
0.00267263	120	Stereo-seq v1.3
0.00267263	118.929	Stereo-seq v1.3
0.00267263	113.137	Stereo-seq v1.3
0.00267263	112	Stereo-seq v1.3
0.00267263	118.929	Stereo-seq v1.3
0.00267263	120	Stereo-seq v1.3
0.0293989	122.376	Stereo-seq v1.3
0.00534525	128	Stereo-seq v1.3
0.00267263	136.704	Stereo-seq v1.3
0.00534525	130.231	Stereo-seq v1.3
0.00267263	120.266	Stereo-seq v1.3
0.00801788	120	Stereo-seq v1.3
0.00267263	122.376	Stereo-seq v1.3
0.0160358	126.491	Stereo-seq v1.3
0.00267263	128	Stereo-seq v1.3
0.0106905	128.25	Stereo-seq v1.3
0.00801788	128.996	Stereo-seq v1.3
0.00534525	128.996	Stereo-seq v1.3
0.00267263	128	Stereo-seq v1.3
0.00267263	128	Stereo-seq v1.3
0.00267263	120	Stereo-seq v1.3
0.00267263	120	Stereo-seq v1.3
0.00267263	120.266	Stereo-seq v1.3
0.00267263	120.266	Stereo-seq v1.3
0.00534525	164.924	Stereo-seq v1.3
0.00534525	314.859	Stereo-seq v1.3
0.00267263	343.628	Stereo-seq v1.3
0.0133631	350.907	Stereo-seq v1.3
0.00267263	425.131	Stereo-seq v1.3
0.0133631	432.666	Stereo-seq v1.3
0.00267263	447.786	Stereo-seq v1.3
0.00267263	650.563	Stereo-seq v1.3
0.00534525	622.357	Stereo-seq v1.3
0.00267263	574.721	Stereo-seq v1.3
0.00267263	448.071	Stereo-seq v1.3
0.00267263	448	Stereo-seq v1.3
0.00534525	484.314	Stereo-seq v1.3
0.00801788	510.31	Stereo-seq v1.3
0.00534525	540.992	Stereo-seq v1.3
0.00267263	547.576	Stereo-seq v1.3
0.00534525	561.712	Stereo-seq v1.3
0.00534525	565.289	Stereo-seq v1.3
0.00267263	572.713	Stereo-seq v1.3
0.00267263	687.302	Stereo-seq v1.3
0.00534525	485.963	Stereo-seq v1.3
[truncated: 420,760+ more rows]

## Sheet: FIgure 2f
FDR	Tissue	Platform
0.0649372	COAD	Visium HD FFPE
0.131193	COAD	Stereo-seq v1.3
0.220816	HCC	Visium HD FFPE
0.18268	HCC	Stereo-seq v1.3
0.0318105	OV	Visium HD FFPE
0.198403	OV	Stereo-seq v1.3
