# Supplementary material for: Systematic benchmarking of high-throughput subcellular spatial transcriptomics platforms across human tumors
Source: Nat Commun. 2025 Oct 17;16:9232. doi: 10.1038/s41467-025-64292-3 (PMC12534522; doi:10.1038/s41467-025-64292-3)
Supplement: Supplementary file 12 — Source Data [file 41467_2025_64292_MOESM12_ESM.zip › Source data/Source data for Figure3.xlsx]

## Sheet: Figure 3b
Platform	Bin	Tissue	Gene	correlation
Xenium 5K	100	COAD	CD4T	0.745524
Xenium 5K	100	COAD	CD8T	0.54782
Xenium 5K	100	COAD	Endothelial	0.632734
Xenium 5K	100	COAD	Fibroblast	0.554857
Xenium 5K	100	HCC	CD4T	0.377794
Xenium 5K	100	HCC	CD8T	0.343707
Xenium 5K	100	HCC	Endothelial	0.208151
Xenium 5K	100	HCC	Fibroblast	0.150925
Xenium 5K	100	OV	CD4T	0.406489
Xenium 5K	100	OV	CD8T	0.395782
Xenium 5K	100	OV	Endothelial	0.341853
Xenium 5K	100	OV	Fibroblast	0.370249
Xenium 5K	200	COAD	CD4T	0.799363
Xenium 5K	200	COAD	CD8T	0.581379
Xenium 5K	200	COAD	Endothelial	0.719607
Xenium 5K	200	COAD	Fibroblast	0.607485
Xenium 5K	200	HCC	CD4T	0.606868
Xenium 5K	200	HCC	CD8T	0.564954
Xenium 5K	200	HCC	Endothelial	0.392419
Xenium 5K	200	HCC	Fibroblast	0.22319
Xenium 5K	200	OV	CD4T	0.66535
Xenium 5K	200	OV	CD8T	0.662798
Xenium 5K	200	OV	Endothelial	0.454227
Xenium 5K	200	OV	Fibroblast	0.47157
Xenium 5K	300	COAD	CD4T	0.833199
Xenium 5K	300	COAD	CD8T	0.5861
Xenium 5K	300	COAD	Endothelial	0.750554
Xenium 5K	300	COAD	Fibroblast	0.617117
Xenium 5K	300	HCC	CD4T	0.652554
Xenium 5K	300	HCC	CD8T	0.610362
Xenium 5K	300	HCC	Endothelial	0.528858
Xenium 5K	300	HCC	Fibroblast	0.24904
Xenium 5K	300	OV	CD4T	0.743588
Xenium 5K	300	OV	CD8T	0.745223
Xenium 5K	300	OV	Endothelial	0.470548
Xenium 5K	300	OV	Fibroblast	0.500925
Xenium 5K	400	COAD	CD4T	0.848662
Xenium 5K	400	COAD	CD8T	0.591791
Xenium 5K	400	COAD	Endothelial	0.792978
Xenium 5K	400	COAD	Fibroblast	0.685117
Xenium 5K	400	HCC	CD4T	0.758139
Xenium 5K	400	HCC	CD8T	0.685533
Xenium 5K	400	HCC	Endothelial	0.642119
Xenium 5K	400	HCC	Fibroblast	0.262464
Xenium 5K	400	OV	CD4T	0.786562
Xenium 5K	400	OV	CD8T	0.788092
Xenium 5K	400	OV	Endothelial	0.463331
Xenium 5K	400	OV	Fibroblast	0.535655
Xenium 5K	500	COAD	CD4T	0.85497
Xenium 5K	500	COAD	CD8T	0.5942
Xenium 5K	500	COAD	Endothelial	0.801797
Xenium 5K	500	COAD	Fibroblast	0.693962
Xenium 5K	500	HCC	CD4T	0.761155
Xenium 5K	500	HCC	CD8T	0.723919
Xenium 5K	500	HCC	Endothelial	0.686425
Xenium 5K	500	HCC	Fibroblast	0.286
Xenium 5K	500	OV	CD4T	0.802083
Xenium 5K	500	OV	CD8T	0.819213
Xenium 5K	500	OV	Endothelial	0.395834
Xenium 5K	500	OV	Fibroblast	0.50819
CosMx 6K	100	COAD	CD4T	0.329261
CosMx 6K	100	COAD	CD8T	0.304397
CosMx 6K	100	COAD	Endothelial	0.37021
CosMx 6K	100	COAD	Fibroblast	0.34693
CosMx 6K	100	HCC	CD4T	0.0608147
CosMx 6K	100	HCC	CD8T	0.102459
CosMx 6K	100	HCC	Endothelial	0.179196
CosMx 6K	100	HCC	Fibroblast	0.0470637
CosMx 6K	100	OV	CD4T	0.130164
CosMx 6K	100	OV	CD8T	0.180241
CosMx 6K	100	OV	Endothelial	0.310676
CosMx 6K	100	OV	Fibroblast	0.124972
CosMx 6K	200	COAD	CD4T	0.417186
CosMx 6K	200	COAD	CD8T	0.387615
CosMx 6K	200	COAD	Endothelial	0.418827
CosMx 6K	200	COAD	Fibroblast	0.38984
CosMx 6K	200	HCC	CD4T	0.110165
CosMx 6K	200	HCC	CD8T	0.161166
CosMx 6K	200	HCC	Endothelial	0.432921
CosMx 6K	200	HCC	Fibroblast	0.0599331
CosMx 6K	200	OV	CD4T	0.212091
CosMx 6K	200	OV	CD8T	0.281872
CosMx 6K	200	OV	Endothelial	0.32457
CosMx 6K	200	OV	Fibroblast	0.0930564
CosMx 6K	300	COAD	CD4T	0.453049
CosMx 6K	300	COAD	CD8T	0.413862
CosMx 6K	300	COAD	Endothelial	0.451395
CosMx 6K	300	COAD	Fibroblast	0.420492
CosMx 6K	300	HCC	CD4T	0.162211
CosMx 6K	300	HCC	CD8T	0.257238
CosMx 6K	300	HCC	Endothelial	0.55936
CosMx 6K	300	HCC	Fibroblast	0.127497
CosMx 6K	300	OV	CD4T	0.259569
CosMx 6K	300	OV	CD8T	0.36267
CosMx 6K	300	OV	Endothelial	0.344552
CosMx 6K	300	OV	Fibroblast	0.0603058
CosMx 6K	400	COAD	CD4T	0.459576
CosMx 6K	400	COAD	CD8T	0.444867
CosMx 6K	400	COAD	Endothelial	0.475375
CosMx 6K	400	COAD	Fibroblast	0.415959
CosMx 6K	400	HCC	CD4T	0.205922
CosMx 6K	400	HCC	CD8T	0.325232
CosMx 6K	400	HCC	Endothelial	0.696481
CosMx 6K	400	HCC	Fibroblast	0.16003
CosMx 6K	400	OV	CD4T	0.28796
CosMx 6K	400	OV	CD8T	0.419222
CosMx 6K	400	OV	Endothelial	0.371886
CosMx 6K	400	OV	Fibroblast	0.0644263
CosMx 6K	500	COAD	CD4T	0.503636
CosMx 6K	500	COAD	CD8T	0.471735
CosMx 6K	500	COAD	Endothelial	0.524439
CosMx 6K	500	COAD	Fibroblast	0.438625
CosMx 6K	500	HCC	CD4T	0.264269
CosMx 6K	500	HCC	CD8T	0.422334
CosMx 6K	500	HCC	Endothelial	0.766088
CosMx 6K	500	HCC	Fibroblast	0.25588
CosMx 6K	500	OV	CD4T	0.374458
CosMx 6K	500	OV	CD8T	0.474099
CosMx 6K	500	OV	Endothelial	0.405208
CosMx 6K	500	OV	Fibroblast	0.0596815
Visium HD FFPE	100	COAD	CD4T	0.652023
Visium HD FFPE	100	COAD	CD8T	0.575906
Visium HD FFPE	100	COAD	Endothelial	0.493597
Visium HD FFPE	100	COAD	Fibroblast	0.335527
Visium HD FFPE	100	HCC	CD4T	-0.0228927
Visium HD FFPE	100	HCC	CD8T	0.0683716
Visium HD FFPE	100	HCC	Endothelial	0.302484
Visium HD FFPE	100	HCC	Fibroblast	0.1192
Visium HD FFPE	100	OV	CD4T	0.377325
Visium HD FFPE	100	OV	CD8T	0.549543
Visium HD FFPE	100	OV	Endothelial	0.425332
Visium HD FFPE	100	OV	Fibroblast	0.447133
Visium HD FFPE	200	COAD	CD4T	0.779765
Visium HD FFPE	200	COAD	CD8T	0.643616
Visium HD FFPE	200	COAD	Endothelial	0.537279
Visium HD FFPE	200	COAD	Fibroblast	0.36396
Visium HD FFPE	200	HCC	CD4T	0.325196
Visium HD FFPE	200	HCC	CD8T	0.367723
Visium HD FFPE	200	HCC	Endothelial	0.567675
Visium HD FFPE	200	HCC	Fibroblast	0.220609
Visium HD FFPE	200	OV	CD4T	0.611744
Visium HD FFPE	200	OV	CD8T	0.689139
Visium HD FFPE	200	OV	Endothelial	0.443954
Visium HD FFPE	200	OV	Fibroblast	0.459182
Visium HD FFPE	300	COAD	CD4T	0.838553
Visium HD FFPE	300	COAD	CD8T	0.657362
Visium HD FFPE	300	COAD	Endothelial	0.582643
Visium HD FFPE	300	COAD	Fibroblast	0.399008
Visium HD FFPE	300	HCC	CD4T	0.441393
Visium HD FFPE	300	HCC	CD8T	0.464341
Visium HD FFPE	300	HCC	Endothelial	0.682591
Visium HD FFPE	300	HCC	Fibroblast	0.285397
Visium HD FFPE	300	OV	CD4T	0.659672
Visium HD FFPE	300	OV	CD8T	0.717573
Visium HD FFPE	300	OV	Endothelial	0.457454
Visium HD FFPE	300	OV	Fibroblast	0.474653
Visium HD FFPE	400	COAD	CD4T	0.861432
Visium HD FFPE	400	COAD	CD8T	0.636018
Visium HD FFPE	400	COAD	Endothelial	0.624579
Visium HD FFPE	400	COAD	Fibroblast	0.354762
Visium HD FFPE	400	HCC	CD4T	0.545556
Visium HD FFPE	400	HCC	CD8T	0.583922
Visium HD FFPE	400	HCC	Endothelial	0.773431
Visium HD FFPE	400	HCC	Fibroblast	0.314023
Visium HD FFPE	400	OV	CD4T	0.665117
Visium HD FFPE	400	OV	CD8T	0.700494
Visium HD FFPE	400	OV	Endothelial	0.400842
Visium HD FFPE	400	OV	Fibroblast	0.469115
Visium HD FFPE	500	COAD	CD4T	0.871683
Visium HD FFPE	500	COAD	CD8T	0.631054
Visium HD FFPE	500	COAD	Endothelial	0.664705
Visium HD FFPE	500	COAD	Fibroblast	0.43178
Visium HD FFPE	500	HCC	CD4T	0.621487
Visium HD FFPE	500	HCC	CD8T	0.667155
Visium HD FFPE	500	HCC	Endothelial	0.786064
Visium HD FFPE	500	HCC	Fibroblast	0.38309
Visium HD FFPE	500	OV	CD4T	0.70391
Visium HD FFPE	500	OV	CD8T	0.743706
Visium HD FFPE	500	OV	Endothelial	0.419256
Visium HD FFPE	500	OV	Fibroblast	0.50731
Stereo-seq v1.3	100	COAD	CD4T	0.389164
Stereo-seq v1.3	100	COAD	CD8T	0.438235
Stereo-seq v1.3	100	COAD	Endothelial	0.305731
Stereo-seq v1.3	100	COAD	Fibroblast	0.338406
Stereo-seq v1.3	100	HCC	CD4T	-0.270088
Stereo-seq v1.3	100	HCC	CD8T	-0.137738
Stereo-seq v1.3	100	HCC	Endothelial	0.0944756
Stereo-seq v1.3	100	HCC	Fibroblast	-0.0798059
Stereo-seq v1.3	100	OV	CD4T	0.13838
Stereo-seq v1.3	100	OV	CD8T	0.322948
Stereo-seq v1.3	100	OV	Endothelial	0.272678
Stereo-seq v1.3	100	OV	Fibroblast	0.161312
Stereo-seq v1.3	200	COAD	CD4T	0.610791
Stereo-seq v1.3	200	COAD	CD8T	0.598222
Stereo-seq v1.3	200	COAD	Endothelial	0.508659
Stereo-seq v1.3	200	COAD	Fibroblast	0.475474
Stereo-seq v1.3	200	HCC	CD4T	0.118678
Stereo-seq v1.3	200	HCC	CD8T	0.25939
Stereo-seq v1.3	200	HCC	Endothelial	0.267814
Stereo-seq v1.3	200	HCC	Fibroblast	-0.0122558
Stereo-seq v1.3	200	OV	CD4T	0.524098
Stereo-seq v1.3	200	OV	CD8T	0.521869
Stereo-seq v1.3	200	OV	Endothelial	0.404895
Stereo-seq v1.3	200	OV	Fibroblast	0.230769
Stereo-seq v1.3	300	COAD	CD4T	0.727754
Stereo-seq v1.3	300	COAD	CD8T	0.699219
Stereo-seq v1.3	300	COAD	Endothelial	0.650504
Stereo-seq v1.3	300	COAD	Fibroblast	0.574076
Stereo-seq v1.3	300	HCC	CD4T	0.287979
Stereo-seq v1.3	300	HCC	CD8T	0.405613
Stereo-seq v1.3	300	HCC	Endothelial	0.467758
Stereo-seq v1.3	300	HCC	Fibroblast	-0.0155489
Stereo-seq v1.3	300	OV	CD4T	0.620167
Stereo-seq v1.3	300	OV	CD8T	0.62648
Stereo-seq v1.3	300	OV	Endothelial	0.468442
Stereo-seq v1.3	300	OV	Fibroblast	0.256906
Stereo-seq v1.3	400	COAD	CD4T	0.783799
Stereo-seq v1.3	400	COAD	CD8T	0.703365
Stereo-seq v1.3	400	COAD	Endothelial	0.744934
Stereo-seq v1.3	400	COAD	Fibroblast	0.64481
Stereo-seq v1.3	400	HCC	CD4T	0.387858
Stereo-seq v1.3	400	HCC	CD8T	0.527559
Stereo-seq v1.3	400	HCC	Endothelial	0.578437
Stereo-seq v1.3	400	HCC	Fibroblast	-0.0147781
Stereo-seq v1.3	400	OV	CD4T	0.697545
Stereo-seq v1.3	400	OV	CD8T	0.638455
Stereo-seq v1.3	400	OV	Endothelial	0.498257
Stereo-seq v1.3	400	OV	Fibroblast	0.27128
Stereo-seq v1.3	500	COAD	CD4T	0.825689
Stereo-seq v1.3	500	COAD	CD8T	0.786058
Stereo-seq v1.3	500	COAD	Endothelial	0.787694
Stereo-seq v1.3	500	COAD	Fibroblast	0.674553
Stereo-seq v1.3	500	HCC	CD4T	0.438824
Stereo-seq v1.3	500	HCC	CD8T	0.611096
Stereo-seq v1.3	500	HCC	Endothelial	0.676063
Stereo-seq v1.3	500	HCC	Fibroblast	0.017228
Stereo-seq v1.3	500	OV	CD4T	0.699094
Stereo-seq v1.3	500	OV	CD8T	0.672071
Stereo-seq v1.3	500	OV	Endothelial	0.520992
Stereo-seq v1.3	500	OV	Fibroblast	0.324605

## Sheet: Figure 3c
Platform	Bin	Tissue	Gene	correlation
Xenium 5K	100	COAD	Epithelial	0.773625
Xenium 5K	100	OV	Epithelial	0.619609
Xenium 5K	200	COAD	Epithelial	0.834866
Xenium 5K	200	OV	Epithelial	0.744498
Xenium 5K	300	COAD	Epithelial	0.855034
Xenium 5K	300	OV	Epithelial	0.788748
Xenium 5K	400	COAD	Epithelial	0.867834
Xenium 5K	400	OV	Epithelial	0.825542
Xenium 5K	500	COAD	Epithelial	0.866001
Xenium 5K	500	OV	Epithelial	0.836989
CosMx 6K	100	COAD	Epithelial	0.680799
CosMx 6K	100	OV	Epithelial	0.541053
CosMx 6K	200	COAD	Epithelial	0.729211
CosMx 6K	200	OV	Epithelial	0.62045
CosMx 6K	300	COAD	Epithelial	0.747631
CosMx 6K	300	OV	Epithelial	0.65548
CosMx 6K	400	COAD	Epithelial	0.755002
CosMx 6K	400	OV	Epithelial	0.678635
CosMx 6K	500	COAD	Epithelial	0.766698
CosMx 6K	500	OV	Epithelial	0.732825
Visium HD FFPE	100	COAD	Epithelial	0.719262
Visium HD FFPE	100	OV	Epithelial	0.497333
Visium HD FFPE	200	COAD	Epithelial	0.774215
Visium HD FFPE	200	OV	Epithelial	0.527917
Visium HD FFPE	300	COAD	Epithelial	0.806592
Visium HD FFPE	300	OV	Epithelial	0.537548
Visium HD FFPE	400	COAD	Epithelial	0.814875
Visium HD FFPE	400	OV	Epithelial	0.542889
Visium HD FFPE	500	COAD	Epithelial	0.827144
Visium HD FFPE	500	OV	Epithelial	0.595246
Stereo-seq v1.3	100	COAD	Epithelial	0.67415
Stereo-seq v1.3	100	OV	Epithelial	0.591316
Stereo-seq v1.3	200	COAD	Epithelial	0.788048
Stereo-seq v1.3	200	OV	Epithelial	0.701319
Stereo-seq v1.3	300	COAD	Epithelial	0.847961
Stereo-seq v1.3	300	OV	Epithelial	0.747886
Stereo-seq v1.3	400	COAD	Epithelial	0.879955
Stereo-seq v1.3	400	OV	Epithelial	0.77481
Stereo-seq v1.3	500	COAD	Epithelial	0.904875
Stereo-seq v1.3	500	OV	Epithelial	0.807015
