# Supplementary material for: Systematic benchmarking of high-throughput subcellular spatial transcriptomics platforms across human tumors
Source: Nat Commun. 2025 Oct 17;16:9232. doi: 10.1038/s41467-025-64292-3 (PMC12534522; doi:10.1038/s41467-025-64292-3)
Supplement: Supplementary file 12 — Source Data [file 41467_2025_64292_MOESM12_ESM.zip › Source data/Source data for Figure4.xlsx]

## Sheet: Figure 4b
name	value	type	tissue	platform
xRegion_1	56	Automatic annotations	COAD	CosMx 6K
xRegion_2	44	Automatic annotations	COAD	CosMx 6K
xRegion_3	50	Automatic annotations	COAD	CosMx 6K
xRegion_4	43	Automatic annotations	COAD	CosMx 6K
xRegion_5	47	Automatic annotations	COAD	CosMx 6K
xRegion_1	52	Automatic annotations	COAD	CosMx 6K
xRegion_2	31	Automatic annotations	COAD	CosMx 6K
xRegion_3	44	Automatic annotations	COAD	CosMx 6K
xRegion_4	49	Automatic annotations	COAD	CosMx 6K
xRegion_5	37	Automatic annotations	COAD	CosMx 6K
xRegion_1	54	Automatic annotations	COAD	CosMx 6K
xRegion_2	44	Automatic annotations	COAD	CosMx 6K
xRegion_3	50	Automatic annotations	COAD	CosMx 6K
xRegion_4	62	Automatic annotations	COAD	CosMx 6K
xRegion_5	58	Automatic annotations	COAD	CosMx 6K
xRegion_1	74	Automatic annotations	COAD	CosMx 6K
xRegion_2	53	Automatic annotations	COAD	CosMx 6K
xRegion_3	50	Automatic annotations	COAD	CosMx 6K
xRegion_4	65	Automatic annotations	COAD	CosMx 6K
xRegion_5	63	Automatic annotations	COAD	CosMx 6K
xRegion_1	67	Automatic annotations	COAD	CosMx 6K
xRegion_2	65	Automatic annotations	COAD	CosMx 6K
xRegion_3	44	Automatic annotations	COAD	CosMx 6K
xRegion_4	79	Automatic annotations	COAD	CosMx 6K
xRegion_5	69	Automatic annotations	COAD	CosMx 6K
xRegion_1	56	Manual annotations	COAD	CosMx 6K
xRegion_2	52	Manual annotations	COAD	CosMx 6K
xRegion_3	51	Manual annotations	COAD	CosMx 6K
xRegion_4	39	Manual annotations	COAD	CosMx 6K
xRegion_5	32	Manual annotations	COAD	CosMx 6K
xRegion_1	49	Manual annotations	COAD	CosMx 6K
xRegion_2	24	Manual annotations	COAD	CosMx 6K
xRegion_3	33	Manual annotations	COAD	CosMx 6K
xRegion_4	55	Manual annotations	COAD	CosMx 6K
xRegion_5	39	Manual annotations	COAD	CosMx 6K
xRegion_1	49	Manual annotations	COAD	CosMx 6K
xRegion_2	41	Manual annotations	COAD	CosMx 6K
xRegion_3	50	Manual annotations	COAD	CosMx 6K
xRegion_4	45	Manual annotations	COAD	CosMx 6K
xRegion_5	37	Manual annotations	COAD	CosMx 6K
xRegion_1	58	Manual annotations	COAD	CosMx 6K
xRegion_2	34	Manual annotations	COAD	CosMx 6K
xRegion_3	45	Manual annotations	COAD	CosMx 6K
xRegion_4	48	Manual annotations	COAD	CosMx 6K
xRegion_5	52	Manual annotations	COAD	CosMx 6K
xRegion_1	56	Manual annotations	COAD	CosMx 6K
xRegion_2	66	Manual annotations	COAD	CosMx 6K
xRegion_3	36	Manual annotations	COAD	CosMx 6K
xRegion_4	56	Manual annotations	COAD	CosMx 6K
xRegion_5	68	Manual annotations	COAD	CosMx 6K
xRegion_1	55	Automatic annotations	COAD	CosMx 6K
xRegion_2	38	Automatic annotations	COAD	CosMx 6K
xRegion_3	53	Automatic annotations	COAD	CosMx 6K
xRegion_4	76	Automatic annotations	COAD	CosMx 6K
xRegion_5	43	Automatic annotations	COAD	CosMx 6K
xRegion_1	52	Automatic annotations	COAD	CosMx 6K
xRegion_2	30	Automatic annotations	COAD	CosMx 6K
xRegion_3	45	Automatic annotations	COAD	CosMx 6K
xRegion_4	48	Automatic annotations	COAD	CosMx 6K
xRegion_5	67	Automatic annotations	COAD	CosMx 6K
xRegion_1	35	Automatic annotations	COAD	CosMx 6K
xRegion_2	27	Automatic annotations	COAD	CosMx 6K
xRegion_3	49	Automatic annotations	COAD	CosMx 6K
xRegion_4	52	Automatic annotations	COAD	CosMx 6K
xRegion_5	53	Automatic annotations	COAD	CosMx 6K
xRegion_1	58	Automatic annotations	COAD	CosMx 6K
xRegion_2	47	Automatic annotations	COAD	CosMx 6K
xRegion_3	53	Automatic annotations	COAD	CosMx 6K
xRegion_4	50	Automatic annotations	COAD	CosMx 6K
xRegion_5	55	Automatic annotations	COAD	CosMx 6K
xRegion_1	54	Automatic annotations	COAD	CosMx 6K
xRegion_2	46	Automatic annotations	COAD	CosMx 6K
xRegion_3	68	Automatic annotations	COAD	CosMx 6K
xRegion_4	51	Automatic annotations	COAD	CosMx 6K
xRegion_5	63	Automatic annotations	COAD	CosMx 6K
xRegion_1	55	Manual annotations	COAD	CosMx 6K
xRegion_2	30	Manual annotations	COAD	CosMx 6K
xRegion_3	48	Manual annotations	COAD	CosMx 6K
xRegion_4	79	Manual annotations	COAD	CosMx 6K
xRegion_5	45	Manual annotations	COAD	CosMx 6K
xRegion_1	38	Manual annotations	COAD	CosMx 6K
xRegion_2	18	Manual annotations	COAD	CosMx 6K
xRegion_3	39	Manual annotations	COAD	CosMx 6K
xRegion_4	27	Manual annotations	COAD	CosMx 6K
xRegion_5	68	Manual annotations	COAD	CosMx 6K
xRegion_1	26	Manual annotations	COAD	CosMx 6K
xRegion_2	24	Manual annotations	COAD	CosMx 6K
xRegion_3	50	Manual annotations	COAD	CosMx 6K
xRegion_4	48	Manual annotations	COAD	CosMx 6K
xRegion_5	46	Manual annotations	COAD	CosMx 6K
xRegion_1	56	Manual annotations	COAD	CosMx 6K
xRegion_2	55	Manual annotations	COAD	CosMx 6K
xRegion_3	60	Manual annotations	COAD	CosMx 6K
xRegion_4	55	Manual annotations	COAD	CosMx 6K
xRegion_5	47	Manual annotations	COAD	CosMx 6K
xRegion_1	52	Manual annotations	COAD	CosMx 6K
xRegion_2	51	Manual annotations	COAD	CosMx 6K
xRegion_3	57	Manual annotations	COAD	CosMx 6K
xRegion_4	39	Manual annotations	COAD	CosMx 6K
xRegion_5	44	Manual annotations	COAD	CosMx 6K
xRegion_1	117	Automatic annotations	COAD	CosMx 6K
xRegion_2	111	Automatic annotations	COAD	CosMx 6K
xRegion_3	55	Automatic annotations	COAD	CosMx 6K
xRegion_4	60	Automatic annotations	COAD	CosMx 6K
xRegion_5	58	Automatic annotations	COAD	CosMx 6K
xRegion_1	102	Automatic annotations	COAD	CosMx 6K
xRegion_2	36	Automatic annotations	COAD	CosMx 6K
xRegion_3	63	Automatic annotations	COAD	CosMx 6K
xRegion_4	49	Automatic annotations	COAD	CosMx 6K
xRegion_5	55	Automatic annotations	COAD	CosMx 6K
xRegion_1	49	Automatic annotations	COAD	CosMx 6K
xRegion_2	55	Automatic annotations	COAD	CosMx 6K
xRegion_3	61	Automatic annotations	COAD	CosMx 6K
xRegion_4	63	Automatic annotations	COAD	CosMx 6K
xRegion_5	51	Automatic annotations	COAD	CosMx 6K
xRegion_1	2	Automatic annotations	COAD	CosMx 6K
xRegion_2	86	Automatic annotations	COAD	CosMx 6K
xRegion_3	52	Automatic annotations	COAD	CosMx 6K
xRegion_4	42	Automatic annotations	COAD	CosMx 6K
xRegion_5	44	Automatic annotations	COAD	CosMx 6K
xRegion_1	90	Automatic annotations	COAD	CosMx 6K
xRegion_2	89	Automatic annotations	COAD	CosMx 6K
xRegion_3	90	Automatic annotations	COAD	CosMx 6K
xRegion_4	77	Automatic annotations	COAD	CosMx 6K
xRegion_5	75	Automatic annotations	COAD	CosMx 6K
xRegion_1	96	Manual annotations	COAD	CosMx 6K
xRegion_2	99	Manual annotations	COAD	CosMx 6K
xRegion_3	40	Manual annotations	COAD	CosMx 6K
xRegion_4	39	Manual annotations	COAD	CosMx 6K
xRegion_5	41	Manual annotations	COAD	CosMx 6K
xRegion_1	92	Manual annotations	COAD	CosMx 6K
xRegion_2	30	Manual annotations	COAD	CosMx 6K
xRegion_3	40	Manual annotations	COAD	CosMx 6K
xRegion_4	36	Manual annotations	COAD	CosMx 6K
xRegion_5	54	Manual annotations	COAD	CosMx 6K
xRegion_1	45	Manual annotations	COAD	CosMx 6K
xRegion_2	45	Manual annotations	COAD	CosMx 6K
xRegion_3	59	Manual annotations	COAD	CosMx 6K
xRegion_4	48	Manual annotations	COAD	CosMx 6K
xRegion_5	42	Manual annotations	COAD	CosMx 6K
xRegion_1	0	Manual annotations	COAD	CosMx 6K
xRegion_2	78	Manual annotations	COAD	CosMx 6K
xRegion_3	42	Manual annotations	COAD	CosMx 6K
xRegion_4	41	Manual annotations	COAD	CosMx 6K
xRegion_5	30	Manual annotations	COAD	CosMx 6K
xRegion_1	65	Manual annotations	COAD	CosMx 6K
xRegion_2	74	Manual annotations	COAD	CosMx 6K
xRegion_3	67	Manual annotations	COAD	CosMx 6K
xRegion_4	59	Manual annotations	COAD	CosMx 6K
xRegion_5	62	Manual annotations	COAD	CosMx 6K
xRegion_1	94	Automatic annotations	COAD	CosMx 6K
xRegion_2	82	Automatic annotations	COAD	CosMx 6K
xRegion_3	44	Automatic annotations	COAD	CosMx 6K
xRegion_4	52	Automatic annotations	COAD	CosMx 6K
xRegion_5	97	Automatic annotations	COAD	CosMx 6K
xRegion_1	19	Automatic annotations	COAD	CosMx 6K
xRegion_2	35	Automatic annotations	COAD	CosMx 6K
xRegion_3	49	Automatic annotations	COAD	CosMx 6K
xRegion_4	90	Automatic annotations	COAD	CosMx 6K
xRegion_5	121	Automatic annotations	COAD	CosMx 6K
xRegion_1	105	Automatic annotations	COAD	CosMx 6K
xRegion_2	105	Automatic annotations	COAD	CosMx 6K
xRegion_3	117	Automatic annotations	COAD	CosMx 6K
xRegion_4	105	Automatic annotations	COAD	CosMx 6K
xRegion_5	83	Automatic annotations	COAD	CosMx 6K
xRegion_1	115	Automatic annotations	COAD	CosMx 6K
xRegion_2	93	Automatic annotations	COAD	CosMx 6K
xRegion_3	94	Automatic annotations	COAD	CosMx 6K
xRegion_4	73	Automatic annotations	COAD	CosMx 6K
xRegion_5	56	Automatic annotations	COAD	CosMx 6K
xRegion_1	62	Automatic annotations	COAD	CosMx 6K
xRegion_2	65	Automatic annotations	COAD	CosMx 6K
xRegion_3	52	Automatic annotations	COAD	CosMx 6K
xRegion_4	4	Automatic annotations	COAD	CosMx 6K
xRegion_5	0	Automatic annotations	COAD	CosMx 6K
xRegion_1	187	Manual annotations	COAD	CosMx 6K
xRegion_2	103	Manual annotations	COAD	CosMx 6K
xRegion_3	71	Manual annotations	COAD	CosMx 6K
xRegion_4	63	Manual annotations	COAD	CosMx 6K
xRegion_5	116	Manual annotations	COAD	CosMx 6K
xRegion_1	21	Manual annotations	COAD	CosMx 6K
xRegion_2	52	Manual annotations	COAD	CosMx 6K
xRegion_3	71	Manual annotations	COAD	CosMx 6K
xRegion_4	105	Manual annotations	COAD	CosMx 6K
xRegion_5	169	Manual annotations	COAD	CosMx 6K
xRegion_1	125	Manual annotations	COAD	CosMx 6K
xRegion_2	128	Manual annotations	COAD	CosMx 6K
xRegion_3	133	Manual annotations	COAD	CosMx 6K
xRegion_4	120	Manual annotations	COAD	CosMx 6K
xRegion_5	98	Manual annotations	COAD	CosMx 6K
xRegion_1	158	Manual annotations	COAD	CosMx 6K
xRegion_2	122	Manual annotations	COAD	CosMx 6K
xRegion_3	118	Manual annotations	COAD	CosMx 6K
xRegion_4	119	Manual annotations	COAD	CosMx 6K
xRegion_5	80	Manual annotations	COAD	CosMx 6K
xRegion_1	81	Manual annotations	COAD	CosMx 6K
xRegion_2	91	Manual annotations	COAD	CosMx 6K
xRegion_3	85	Manual annotations	COAD	CosMx 6K
xRegion_4	2	Manual annotations	COAD	CosMx 6K
xRegion_5	0	Manual annotations	COAD	CosMx 6K
xRegion_1	36	Automatic annotations	COAD	CosMx 6K
xRegion_2	51	Automatic annotations	COAD	CosMx 6K
xRegion_3	37	Automatic annotations	COAD	CosMx 6K
xRegion_4	36	Automatic annotations	COAD	CosMx 6K
xRegion_5	59	Automatic annotations	COAD	CosMx 6K
xRegion_1	33	Automatic annotations	COAD	CosMx 6K
xRegion_2	59	Automatic annotations	COAD	CosMx 6K
xRegion_3	34	Automatic annotations	COAD	CosMx 6K
xRegion_4	55	Automatic annotations	COAD	CosMx 6K
xRegion_5	60	Automatic annotations	COAD	CosMx 6K
xRegion_1	51	Automatic annotations	COAD	CosMx 6K
xRegion_2	48	Automatic annotations	COAD	CosMx 6K
xRegion_3	39	Automatic annotations	COAD	CosMx 6K
xRegion_4	64	Automatic annotations	COAD	CosMx 6K
xRegion_5	83	Automatic annotations	COAD	CosMx 6K
xRegion_1	42	Automatic annotations	COAD	CosMx 6K
xRegion_2	34	Automatic annotations	COAD	CosMx 6K
xRegion_3	32	Automatic annotations	COAD	CosMx 6K
xRegion_4	61	Automatic annotations	COAD	CosMx 6K
xRegion_5	82	Automatic annotations	COAD	CosMx 6K
xRegion_1	70	Automatic annotations	COAD	CosMx 6K
xRegion_2	44	Automatic annotations	COAD	CosMx 6K
xRegion_3	37	Automatic annotations	COAD	CosMx 6K
xRegion_4	78	Automatic annotations	COAD	CosMx 6K
xRegion_5	59	Automatic annotations	COAD	CosMx 6K
xRegion_1	65	Manual annotations	COAD	CosMx 6K
xRegion_2	53	Manual annotations	COAD	CosMx 6K
xRegion_3	33	Manual annotations	COAD	CosMx 6K
xRegion_4	36	Manual annotations	COAD	CosMx 6K
xRegion_5	61	Manual annotations	COAD	CosMx 6K
xRegion_1	55	Manual annotations	COAD	CosMx 6K
xRegion_2	74	Manual annotations	COAD	CosMx 6K
xRegion_3	38	Manual annotations	COAD	CosMx 6K
xRegion_4	55	Manual annotations	COAD	CosMx 6K
xRegion_5	51	Manual annotations	COAD	CosMx 6K
xRegion_1	58	Manual annotations	COAD	CosMx 6K
xRegion_2	71	Manual annotations	COAD	CosMx 6K
xRegion_3	43	Manual annotations	COAD	CosMx 6K
xRegion_4	66	Manual annotations	COAD	CosMx 6K
xRegion_5	77	Manual annotations	COAD	CosMx 6K
xRegion_1	55	Manual annotations	COAD	CosMx 6K
xRegion_2	42	Manual annotations	COAD	CosMx 6K
xRegion_3	30	Manual annotations	COAD	CosMx 6K
xRegion_4	63	Manual annotations	COAD	CosMx 6K
xRegion_5	81	Manual annotations	COAD	CosMx 6K
xRegion_1	90	Manual annotations	COAD	CosMx 6K
xRegion_2	48	Manual annotations	COAD	CosMx 6K
xRegion_3	48	Manual annotations	COAD	CosMx 6K
xRegion_4	81	Manual annotations	COAD	CosMx 6K
xRegion_5	54	Manual annotations	COAD	CosMx 6K
xRegion_1	57	Automatic annotations	HCC	CosMx 6K
xRegion_2	51	Automatic annotations	HCC	CosMx 6K
xRegion_3	41	Automatic annotations	HCC	CosMx 6K
xRegion_4	57	Automatic annotations	HCC	CosMx 6K
xRegion_5	46	Automatic annotations	HCC	CosMx 6K
xRegion_1	54	Automatic annotations	HCC	CosMx 6K
xRegion_2	46	Automatic annotations	HCC	CosMx 6K
xRegion_3	39	Automatic annotations	HCC	CosMx 6K
xRegion_4	46	Automatic annotations	HCC	CosMx 6K
xRegion_5	51	Automatic annotations	HCC	CosMx 6K
xRegion_1	48	Automatic annotations	HCC	CosMx 6K
xRegion_2	41	Automatic annotations	HCC	CosMx 6K
xRegion_3	36	Automatic annotations	HCC	CosMx 6K
xRegion_4	38	Automatic annotations	HCC	CosMx 6K
xRegion_5	49	Automatic annotations	HCC	CosMx 6K
xRegion_1	40	Automatic annotations	HCC	CosMx 6K
xRegion_2	39	Automatic annotations	HCC	CosMx 6K
xRegion_3	41	Automatic annotations	HCC	CosMx 6K
xRegion_4	46	Automatic annotations	HCC	CosMx 6K
xRegion_5	34	Automatic annotations	HCC	CosMx 6K
xRegion_1	39	Automatic annotations	HCC	CosMx 6K
xRegion_2	42	Automatic annotations	HCC	CosMx 6K
xRegion_3	39	Automatic annotations	HCC	CosMx 6K
xRegion_4	36	Automatic annotations	HCC	CosMx 6K
xRegion_5	42	Automatic annotations	HCC	CosMx 6K
xRegion_1	51	Manual annotations	HCC	CosMx 6K
xRegion_2	48	Manual annotations	HCC	CosMx 6K
xRegion_3	41	Manual annotations	HCC	CosMx 6K
xRegion_4	46	Manual annotations	HCC	CosMx 6K
xRegion_5	42	Manual annotations	HCC	CosMx 6K
xRegion_1	52	Manual annotations	HCC	CosMx 6K
xRegion_2	40	Manual annotations	HCC	CosMx 6K
xRegion_3	36	Manual annotations	HCC	CosMx 6K
xRegion_4	38	Manual annotations	HCC	CosMx 6K
xRegion_5	39	Manual annotations	HCC	CosMx 6K
xRegion_1	44	Manual annotations	HCC	CosMx 6K
xRegion_2	35	Manual annotations	HCC	CosMx 6K
xRegion_3	35	Manual annotations	HCC	CosMx 6K
xRegion_4	31	Manual annotations	HCC	CosMx 6K
xRegion_5	37	Manual annotations	HCC	CosMx 6K
xRegion_1	41	Manual annotations	HCC	CosMx 6K
xRegion_2	36	Manual annotations	HCC	CosMx 6K
xRegion_3	44	Manual annotations	HCC	CosMx 6K
xRegion_4	42	Manual annotations	HCC	CosMx 6K
xRegion_5	30	Manual annotations	HCC	CosMx 6K
xRegion_1	40	Manual annotations	HCC	CosMx 6K
xRegion_2	41	Manual annotations	HCC	CosMx 6K
xRegion_3	36	Manual annotations	HCC	CosMx 6K
xRegion_4	30	Manual annotations	HCC	CosMx 6K
xRegion_5	32	Manual annotations	HCC	CosMx 6K
xRegion_1	60	Automatic annotations	HCC	CosMx 6K
xRegion_2	45	Automatic annotations	HCC	CosMx 6K
xRegion_3	44	Automatic annotations	HCC	CosMx 6K
xRegion_4	50	Automatic annotations	HCC	CosMx 6K
xRegion_5	43	Automatic annotations	HCC	CosMx 6K
xRegion_1	51	Automatic annotations	HCC	CosMx 6K
xRegion_2	48	Automatic annotations	HCC	CosMx 6K
xRegion_3	44	Automatic annotations	HCC	CosMx 6K
xRegion_4	44	Automatic annotations	HCC	CosMx 6K
xRegion_5	46	Automatic annotations	HCC	CosMx 6K
xRegion_1	50	Automatic annotations	HCC	CosMx 6K
xRegion_2	49	Automatic annotations	HCC	CosMx 6K
xRegion_3	53	Automatic annotations	HCC	CosMx 6K
xRegion_4	47	Automatic annotations	HCC	CosMx 6K
xRegion_5	47	Automatic annotations	HCC	CosMx 6K
xRegion_1	45	Automatic annotations	HCC	CosMx 6K
xRegion_2	44	Automatic annotations	HCC	CosMx 6K
xRegion_3	38	Automatic annotations	HCC	CosMx 6K
xRegion_4	47	Automatic annotations	HCC	CosMx 6K
xRegion_5	40	Automatic annotations	HCC	CosMx 6K
xRegion_1	45	Automatic annotations	HCC	CosMx 6K
xRegion_2	42	Automatic annotations	HCC	CosMx 6K
xRegion_3	49	Automatic annotations	HCC	CosMx 6K
xRegion_4	44	Automatic annotations	HCC	CosMx 6K
xRegion_5	33	Automatic annotations	HCC	CosMx 6K
xRegion_1	54	Manual annotations	HCC	CosMx 6K
xRegion_2	44	Manual annotations	HCC	CosMx 6K
xRegion_3	44	Manual annotations	HCC	CosMx 6K
xRegion_4	46	Manual annotations	HCC	CosMx 6K
xRegion_5	43	Manual annotations	HCC	CosMx 6K
xRegion_1	52	Manual annotations	HCC	CosMx 6K
xRegion_2	42	Manual annotations	HCC	CosMx 6K
xRegion_3	44	Manual annotations	HCC	CosMx 6K
xRegion_4	42	Manual annotations	HCC	CosMx 6K
xRegion_5	44	Manual annotations	HCC	CosMx 6K
xRegion_1	49	Manual annotations	HCC	CosMx 6K
xRegion_2	45	Manual annotations	HCC	CosMx 6K
xRegion_3	48	Manual annotations	HCC	CosMx 6K
xRegion_4	34	Manual annotations	HCC	CosMx 6K
xRegion_5	42	Manual annotations	HCC	CosMx 6K
xRegion_1	43	Manual annotations	HCC	CosMx 6K
xRegion_2	43	Manual annotations	HCC	CosMx 6K
xRegion_3	36	Manual annotations	HCC	CosMx 6K
xRegion_4	38	Manual annotations	HCC	CosMx 6K
xRegion_5	44	Manual annotations	HCC	CosMx 6K
xRegion_1	41	Manual annotations	HCC	CosMx 6K
xRegion_2	40	Manual annotations	HCC	CosMx 6K
xRegion_3	52	Manual annotations	HCC	CosMx 6K
xRegion_4	42	Manual annotations	HCC	CosMx 6K
xRegion_5	29	Manual annotations	HCC	CosMx 6K
xRegion_1	50	Automatic annotations	HCC	CosMx 6K
xRegion_2	55	Automatic annotations	HCC	CosMx 6K
xRegion_3	50	Automatic annotations	HCC	CosMx 6K
xRegion_4	45	Automatic annotations	HCC	CosMx 6K
xRegion_5	39	Automatic annotations	HCC	CosMx 6K
xRegion_1	55	Automatic annotations	HCC	CosMx 6K
xRegion_2	49	Automatic annotations	HCC	CosMx 6K
xRegion_3	48	Automatic annotations	HCC	CosMx 6K
xRegion_4	44	Automatic annotations	HCC	CosMx 6K
xRegion_5	52	Automatic annotations	HCC	CosMx 6K
xRegion_1	44	Automatic annotations	HCC	CosMx 6K
xRegion_2	54	Automatic annotations	HCC	CosMx 6K
xRegion_3	48	Automatic annotations	HCC	CosMx 6K
xRegion_4	46	Automatic annotations	HCC	CosMx 6K
xRegion_5	38	Automatic annotations	HCC	CosMx 6K
xRegion_1	47	Automatic annotations	HCC	CosMx 6K
xRegion_2	49	Automatic annotations	HCC	CosMx 6K
xRegion_3	44	Automatic annotations	HCC	CosMx 6K
xRegion_4	50	Automatic annotations	HCC	CosMx 6K
xRegion_5	47	Automatic annotations	HCC	CosMx 6K
xRegion_1	48	Automatic annotations	HCC	CosMx 6K
xRegion_2	52	Automatic annotations	HCC	CosMx 6K
xRegion_3	45	Automatic annotations	HCC	CosMx 6K
xRegion_4	44	Automatic annotations	HCC	CosMx 6K
xRegion_5	53	Automatic annotations	HCC	CosMx 6K
xRegion_1	46	Manual annotations	HCC	CosMx 6K
xRegion_2	54	Manual annotations	HCC	CosMx 6K
xRegion_3	52	Manual annotations	HCC	CosMx 6K
xRegion_4	41	Manual annotations	HCC	CosMx 6K
xRegion_5	37	Manual annotations	HCC	CosMx 6K
xRegion_1	56	Manual annotations	HCC	CosMx 6K
xRegion_2	38	Manual annotations	HCC	CosMx 6K
xRegion_3	47	Manual annotations	HCC	CosMx 6K
xRegion_4	43	Manual annotations	HCC	CosMx 6K
xRegion_5	43	Manual annotations	HCC	CosMx 6K
xRegion_1	48	Manual annotations	HCC	CosMx 6K
xRegion_2	43	Manual annotations	HCC	CosMx 6K
xRegion_3	42	Manual annotations	HCC	CosMx 6K
xRegion_4	30	Manual annotations	HCC	CosMx 6K
xRegion_5	33	Manual annotations	HCC	CosMx 6K
xRegion_1	47	Manual annotations	HCC	CosMx 6K
xRegion_2	35	Manual annotations	HCC	CosMx 6K
xRegion_3	35	Manual annotations	HCC	CosMx 6K
xRegion_4	40	Manual annotations	HCC	CosMx 6K
xRegion_5	35	Manual annotations	HCC	CosMx 6K
xRegion_1	46	Manual annotations	HCC	CosMx 6K
xRegion_2	46	Manual annotations	HCC	CosMx 6K
xRegion_3	45	Manual annotations	HCC	CosMx 6K
xRegion_4	37	Manual annotations	HCC	CosMx 6K
xRegion_5	27	Manual annotations	HCC	CosMx 6K
xRegion_1	71	Automatic annotations	HCC	CosMx 6K
xRegion_2	39	Automatic annotations	HCC	CosMx 6K
xRegion_3	48	Automatic annotations	HCC	CosMx 6K
xRegion_4	46	Automatic annotations	HCC	CosMx 6K
xRegion_5	57	Automatic annotations	HCC	CosMx 6K
xRegion_1	54	Automatic annotations	HCC	CosMx 6K
xRegion_2	47	Automatic annotations	HCC	CosMx 6K
xRegion_3	48	Automatic annotations	HCC	CosMx 6K
xRegion_4	44	Automatic annotations	HCC	CosMx 6K
xRegion_5	44	Automatic annotations	HCC	CosMx 6K
xRegion_1	54	Automatic annotations	HCC	CosMx 6K
xRegion_2	50	Automatic annotations	HCC	CosMx 6K
xRegion_3	47	Automatic annotations	HCC	CosMx 6K
xRegion_4	60	Automatic annotations	HCC	CosMx 6K
xRegion_5	49	Automatic annotations	HCC	CosMx 6K
xRegion_1	48	Automatic annotations	HCC	CosMx 6K
xRegion_2	49	Automatic annotations	HCC	CosMx 6K
xRegion_3	48	Automatic annotations	HCC	CosMx 6K
xRegion_4	45	Automatic annotations	HCC	CosMx 6K
xRegion_5	49	Automatic annotations	HCC	CosMx 6K
xRegion_1	49	Automatic annotations	HCC	CosMx 6K
xRegion_2	49	Automatic annotations	HCC	CosMx 6K
xRegion_3	45	Automatic annotations	HCC	CosMx 6K
xRegion_4	52	Automatic annotations	HCC	CosMx 6K
xRegion_5	45	Automatic annotations	HCC	CosMx 6K
xRegion_1	90	Manual annotations	HCC	CosMx 6K
xRegion_2	40	Manual annotations	HCC	CosMx 6K
xRegion_3	56	Manual annotations	HCC	CosMx 6K
xRegion_4	50	Manual annotations	HCC	CosMx 6K
xRegion_5	60	Manual annotations	HCC	CosMx 6K
xRegion_1	56	Manual annotations	HCC	CosMx 6K
xRegion_2	50	Manual annotations	HCC	CosMx 6K
xRegion_3	47	Manual annotations	HCC	CosMx 6K
xRegion_4	54	Manual annotations	HCC	CosMx 6K
xRegion_5	50	Manual annotations	HCC	CosMx 6K
xRegion_1	56	Manual annotations	HCC	CosMx 6K
xRegion_2	57	Manual annotations	HCC	CosMx 6K
xRegion_3	47	Manual annotations	HCC	CosMx 6K
xRegion_4	66	Manual annotations	HCC	CosMx 6K
xRegion_5	48	Manual annotations	HCC	CosMx 6K
xRegion_1	56	Manual annotations	HCC	CosMx 6K
xRegion_2	50	Manual annotations	HCC	CosMx 6K
xRegion_3	50	Manual annotations	HCC	CosMx 6K
xRegion_4	55	Manual annotations	HCC	CosMx 6K
xRegion_5	52	Manual annotations	HCC	CosMx 6K
xRegion_1	54	Manual annotations	HCC	CosMx 6K
xRegion_2	50	Manual annotations	HCC	CosMx 6K
xRegion_3	50	Manual annotations	HCC	CosMx 6K
xRegion_4	57	Manual annotations	HCC	CosMx 6K
xRegion_5	45	Manual annotations	HCC	CosMx 6K
xRegion_1	47	Automatic annotations	HCC	CosMx 6K
xRegion_2	47	Automatic annotations	HCC	CosMx 6K
xRegion_3	38	Automatic annotations	HCC	CosMx 6K
xRegion_4	40	Automatic annotations	HCC	CosMx 6K
xRegion_5	42	Automatic annotations	HCC	CosMx 6K
xRegion_1	36	Automatic annotations	HCC	CosMx 6K
xRegion_2	52	Automatic annotations	HCC	CosMx 6K
xRegion_3	34	Automatic annotations	HCC	CosMx 6K
xRegion_4	17	Automatic annotations	HCC	CosMx 6K
xRegion_5	23	Automatic annotations	HCC	CosMx 6K
xRegion_1	14	Automatic annotations	HCC	CosMx 6K
xRegion_2	5	Automatic annotations	HCC	CosMx 6K
xRegion_3	3	Automatic annotations	HCC	CosMx 6K
xRegion_4	18	Automatic annotations	HCC	CosMx 6K
xRegion_5	39	Automatic annotations	HCC	CosMx 6K
xRegion_1	1	Automatic annotations	HCC	CosMx 6K
xRegion_2	7	Automatic annotations	HCC	CosMx 6K
xRegion_3	27	Automatic annotations	HCC	CosMx 6K
xRegion_4	38	Automatic annotations	HCC	CosMx 6K
xRegion_5	52	Automatic annotations	HCC	CosMx 6K
xRegion_1	30	Automatic annotations	HCC	CosMx 6K
xRegion_2	30	Automatic annotations	HCC	CosMx 6K
xRegion_3	43	Automatic annotations	HCC	CosMx 6K
xRegion_4	47	Automatic annotations	HCC	CosMx 6K
xRegion_5	50	Automatic annotations	HCC	CosMx 6K
xRegion_1	38	Manual annotations	HCC	CosMx 6K
xRegion_2	45	Manual annotations	HCC	CosMx 6K
xRegion_3	23	Manual annotations	HCC	CosMx 6K
xRegion_4	30	Manual annotations	HCC	CosMx 6K
xRegion_5	28	Manual annotations	HCC	CosMx 6K
xRegion_1	28	Manual annotations	HCC	CosMx 6K
xRegion_2	19	Manual annotations	HCC	CosMx 6K
xRegion_3	21	Manual annotations	HCC	CosMx 6K
xRegion_4	10	Manual annotations	HCC	CosMx 6K
xRegion_5	17	Manual annotations	HCC	CosMx 6K
xRegion_1	3	Manual annotations	HCC	CosMx 6K
xRegion_2	3	Manual annotations	HCC	CosMx 6K
xRegion_3	2	Manual annotations	HCC	CosMx 6K
xRegion_4	9	Manual annotations	HCC	CosMx 6K
xRegion_5	21	Manual annotations	HCC	CosMx 6K
xRegion_1	0	Manual annotations	HCC	CosMx 6K
xRegion_2	8	Manual annotations	HCC	CosMx 6K
xRegion_3	25	Manual annotations	HCC	CosMx 6K
xRegion_4	29	Manual annotations	HCC	CosMx 6K
xRegion_5	21	Manual annotations	HCC	CosMx 6K
xRegion_1	15	Manual annotations	HCC	CosMx 6K
xRegion_2	29	Manual annotations	HCC	CosMx 6K
xRegion_3	32	Manual annotations	HCC	CosMx 6K
xRegion_4	18	Manual annotations	HCC	CosMx 6K
xRegion_5	36	Manual annotations	HCC	CosMx 6K
xRegion_1	53	Automatic annotations	OV	CosMx 6K
xRegion_2	56	Automatic annotations	OV	CosMx 6K
xRegion_3	61	Automatic annotations	OV	CosMx 6K
xRegion_4	67	Automatic annotations	OV	CosMx 6K
xRegion_5	72	Automatic annotations	OV	CosMx 6K
xRegion_1	50	Automatic annotations	OV	CosMx 6K
xRegion_2	53	Automatic annotations	OV	CosMx 6K
xRegion_3	63	Automatic annotations	OV	CosMx 6K
xRegion_4	60	Automatic annotations	OV	CosMx 6K
xRegion_5	59	Automatic annotations	OV	CosMx 6K
xRegion_1	41	Automatic annotations	OV	CosMx 6K
xRegion_2	47	Automatic annotations	OV	CosMx 6K
xRegion_3	66	Automatic annotations	OV	CosMx 6K
xRegion_4	70	Automatic annotations	OV	CosMx 6K
xRegion_5	43	Automatic annotations	OV	CosMx 6K
xRegion_1	63	Automatic annotations	OV	CosMx 6K
xRegion_2	59	Automatic annotations	OV	CosMx 6K
xRegion_3	58	Automatic annotations	OV	CosMx 6K
xRegion_4	44	Automatic annotations	OV	CosMx 6K
xRegion_5	48	Automatic annotations	OV	CosMx 6K
xRegion_1	49	Automatic annotations	OV	CosMx 6K
xRegion_2	69	Automatic annotations	OV	CosMx 6K
xRegion_3	56	Automatic annotations	OV	CosMx 6K
xRegion_4	61	Automatic annotations	OV	CosMx 6K
xRegion_5	68	Automatic annotations	OV	CosMx 6K
xRegion_1	67	Manual annotations	OV	CosMx 6K
xRegion_2	78	Manual annotations	OV	CosMx 6K
xRegion_3	89	Manual annotations	OV	CosMx 6K
xRegion_4	105	Manual annotations	OV	CosMx 6K
xRegion_5	155	Manual annotations	OV	CosMx 6K
xRegion_1	68	Manual annotations	OV	CosMx 6K
xRegion_2	68	Manual annotations	OV	CosMx 6K
xRegion_3	71	Manual annotations	OV	CosMx 6K
xRegion_4	95	Manual annotations	OV	CosMx 6K
xRegion_5	104	Manual annotations	OV	CosMx 6K
xRegion_1	74	Manual annotations	OV	CosMx 6K
xRegion_2	66	Manual annotations	OV	CosMx 6K
xRegion_3	105	Manual annotations	OV	CosMx 6K
xRegion_4	93	Manual annotations	OV	CosMx 6K
xRegion_5	64	Manual annotations	OV	CosMx 6K
xRegion_1	80	Manual annotations	OV	CosMx 6K
xRegion_2	94	Manual annotations	OV	CosMx 6K
xRegion_3	60	Manual annotations	OV	CosMx 6K
xRegion_4	46	Manual annotations	OV	CosMx 6K
xRegion_5	69	Manual annotations	OV	CosMx 6K
xRegion_1	66	Manual annotations	OV	CosMx 6K
xRegion_2	66	Manual annotations	OV	CosMx 6K
xRegion_3	67	Manual annotations	OV	CosMx 6K
xRegion_4	56	Manual annotations	OV	CosMx 6K
xRegion_5	86	Manual annotations	OV	CosMx 6K
xRegion_1	49	Automatic annotations	OV	CosMx 6K
xRegion_2	52	Automatic annotations	OV	CosMx 6K
xRegion_3	54	Automatic annotations	OV	CosMx 6K
xRegion_4	62	Automatic annotations	OV	CosMx 6K
xRegion_5	51	Automatic annotations	OV	CosMx 6K
xRegion_1	40	Automatic annotations	OV	CosMx 6K
xRegion_2	41	Automatic annotations	OV	CosMx 6K
xRegion_3	41	Automatic annotations	OV	CosMx 6K
xRegion_4	41	Automatic annotations	OV	CosMx 6K
xRegion_5	49	Automatic annotations	OV	CosMx 6K
xRegion_1	55	Automatic annotations	OV	CosMx 6K
xRegion_2	60	Automatic annotations	OV	CosMx 6K
xRegion_3	38	Automatic annotations	OV	CosMx 6K
xRegion_4	30	Automatic annotations	OV	CosMx 6K
xRegion_5	46	Automatic annotations	OV	CosMx 6K
xRegion_1	60	Automatic annotations	OV	CosMx 6K
xRegion_2	48	Automatic annotations	OV	CosMx 6K
xRegion_3	29	Automatic annotations	OV	CosMx 6K
xRegion_4	31	Automatic annotations	OV	CosMx 6K
xRegion_5	40	Automatic annotations	OV	CosMx 6K
xRegion_1	56	Automatic annotations	OV	CosMx 6K
xRegion_2	30	Automatic annotations	OV	CosMx 6K
xRegion_3	29	Automatic annotations	OV	CosMx 6K
xRegion_4	36	Automatic annotations	OV	CosMx 6K
xRegion_5	44	Automatic annotations	OV	CosMx 6K
xRegion_1	57	Manual annotations	OV	CosMx 6K
xRegion_2	69	Manual annotations	OV	CosMx 6K
xRegion_3	52	Manual annotations	OV	CosMx 6K
xRegion_4	44	Manual annotations	OV	CosMx 6K
xRegion_5	38	Manual annotations	OV	CosMx 6K
xRegion_1	40	Manual annotations	OV	CosMx 6K
xRegion_2	49	Manual annotations	OV	CosMx 6K
xRegion_3	50	Manual annotations	OV	CosMx 6K
xRegion_4	34	Manual annotations	OV	CosMx 6K
xRegion_5	39	Manual annotations	OV	CosMx 6K
xRegion_1	71	Manual annotations	OV	CosMx 6K
xRegion_2	57	Manual annotations	OV	CosMx 6K
xRegion_3	42	Manual annotations	OV	CosMx 6K
xRegion_4	28	Manual annotations	OV	CosMx 6K
xRegion_5	27	Manual annotations	OV	CosMx 6K
xRegion_1	64	Manual annotations	OV	CosMx 6K
xRegion_2	57	Manual annotations	OV	CosMx 6K
xRegion_3	37	Manual annotations	OV	CosMx 6K
xRegion_4	27	Manual annotations	OV	CosMx 6K
xRegion_5	22	Manual annotations	OV	CosMx 6K
xRegion_1	53	Manual annotations	OV	CosMx 6K
xRegion_2	36	Manual annotations	OV	CosMx 6K
xRegion_3	30	Manual annotations	OV	CosMx 6K
xRegion_4	26	Manual annotations	OV	CosMx 6K
xRegion_5	28	Manual annotations	OV	CosMx 6K
xRegion_1	59	Automatic annotations	OV	CosMx 6K
xRegion_2	71	Automatic annotations	OV	CosMx 6K
xRegion_3	69	Automatic annotations	OV	CosMx 6K
xRegion_4	54	Automatic annotations	OV	CosMx 6K
xRegion_5	38	Automatic annotations	OV	CosMx 6K
xRegion_1	65	Automatic annotations	OV	CosMx 6K
xRegion_2	75	Automatic annotations	OV	CosMx 6K
xRegion_3	51	Automatic annotations	OV	CosMx 6K
xRegion_4	31	Automatic annotations	OV	CosMx 6K
xRegion_5	43	Automatic annotations	OV	CosMx 6K
xRegion_1	65	Automatic annotations	OV	CosMx 6K
xRegion_2	30	Automatic annotations	OV	CosMx 6K
xRegion_3	21	Automatic annotations	OV	CosMx 6K
xRegion_4	32	Automatic annotations	OV	CosMx 6K
xRegion_5	77	Automatic annotations	OV	CosMx 6K
xRegion_1	37	Automatic annotations	OV	CosMx 6K
xRegion_2	28	Automatic annotations	OV	CosMx 6K
xRegion_3	36	Automatic annotations	OV	CosMx 6K
xRegion_4	45	Automatic annotations	OV	CosMx 6K
xRegion_5	65	Automatic annotations	OV	CosMx 6K
xRegion_1	22	Automatic annotations	OV	CosMx 6K
xRegion_2	32	Automatic annotations	OV	CosMx 6K
xRegion_3	33	Automatic annotations	OV	CosMx 6K
xRegion_4	41	Automatic annotations	OV	CosMx 6K
xRegion_5	55	Automatic annotations	OV	CosMx 6K
xRegion_1	48	Manual annotations	OV	CosMx 6K
xRegion_2	69	Manual annotations	OV	CosMx 6K
xRegion_3	66	Manual annotations	OV	CosMx 6K
xRegion_4	64	Manual annotations	OV	CosMx 6K
xRegion_5	38	Manual annotations	OV	CosMx 6K
xRegion_1	91	Manual annotations	OV	CosMx 6K
xRegion_2	82	Manual annotations	OV	CosMx 6K
xRegion_3	51	Manual annotations	OV	CosMx 6K
xRegion_4	31	Manual annotations	OV	CosMx 6K
xRegion_5	46	Manual annotations	OV	CosMx 6K
xRegion_1	76	Manual annotations	OV	CosMx 6K
xRegion_2	29	Manual annotations	OV	CosMx 6K
xRegion_3	20	Manual annotations	OV	CosMx 6K
xRegion_4	32	Manual annotations	OV	CosMx 6K
xRegion_5	78	Manual annotations	OV	CosMx 6K
xRegion_1	40	Manual annotations	OV	CosMx 6K
xRegion_2	29	Manual annotations	OV	CosMx 6K
xRegion_3	29	Manual annotations	OV	CosMx 6K
xRegion_4	46	Manual annotations	OV	CosMx 6K
xRegion_5	70	Manual annotations	OV	CosMx 6K
xRegion_1	36	Manual annotations	OV	CosMx 6K
xRegion_2	31	Manual annotations	OV	CosMx 6K
xRegion_3	37	Manual annotations	OV	CosMx 6K
xRegion_4	46	Manual annotations	OV	CosMx 6K
xRegion_5	55	Manual annotations	OV	CosMx 6K
xRegion_1	56	Automatic annotations	OV	CosMx 6K
xRegion_2	62	Automatic annotations	OV	CosMx 6K
xRegion_3	54	Automatic annotations	OV	CosMx 6K
xRegion_4	45	Automatic annotations	OV	CosMx 6K
xRegion_5	43	Automatic annotations	OV	CosMx 6K
xRegion_1	65	Automatic annotations	OV	CosMx 6K
xRegion_2	64	Automatic annotations	OV	CosMx 6K
xRegion_3	45	Automatic annotations	OV	CosMx 6K
xRegion_4	56	Automatic annotations	OV	CosMx 6K
xRegion_5	11	Automatic annotations	OV	CosMx 6K
xRegion_1	70	Automatic annotations	OV	CosMx 6K
xRegion_2	59	Automatic annotations	OV	CosMx 6K
xRegion_3	52	Automatic annotations	OV	CosMx 6K
xRegion_4	39	Automatic annotations	OV	CosMx 6K
xRegion_5	1	Automatic annotations	OV	CosMx 6K
xRegion_1	72	Automatic annotations	OV	CosMx 6K
xRegion_2	58	Automatic annotations	OV	CosMx 6K
xRegion_3	57	Automatic annotations	OV	CosMx 6K
xRegion_4	50	Automatic annotations	OV	CosMx 6K
xRegion_5	9	Automatic annotations	OV	CosMx 6K
xRegion_1	53	Automatic annotations	OV	CosMx 6K
xRegion_2	51	Automatic annotations	OV	CosMx 6K
xRegion_3	56	Automatic annotations	OV	CosMx 6K
xRegion_4	52	Automatic annotations	OV	CosMx 6K
xRegion_5	12	Automatic annotations	OV	CosMx 6K
xRegion_1	59	Manual annotations	OV	CosMx 6K
xRegion_2	80	Manual annotations	OV	CosMx 6K
xRegion_3	51	Manual annotations	OV	CosMx 6K
xRegion_4	48	Manual annotations	OV	CosMx 6K
xRegion_5	41	Manual annotations	OV	CosMx 6K
xRegion_1	66	Manual annotations	OV	CosMx 6K
xRegion_2	103	Manual annotations	OV	CosMx 6K
xRegion_3	60	Manual annotations	OV	CosMx 6K
xRegion_4	53	Manual annotations	OV	CosMx 6K
xRegion_5	10	Manual annotations	OV	CosMx 6K
xRegion_1	116	Manual annotations	OV	CosMx 6K
xRegion_2	82	Manual annotations	OV	CosMx 6K
xRegion_3	47	Manual annotations	OV	CosMx 6K
xRegion_4	28	Manual annotations	OV	CosMx 6K
xRegion_5	0	Manual annotations	OV	CosMx 6K
xRegion_1	102	Manual annotations	OV	CosMx 6K
xRegion_2	60	Manual annotations	OV	CosMx 6K
xRegion_3	45	Manual annotations	OV	CosMx 6K
xRegion_4	52	Manual annotations	OV	CosMx 6K
xRegion_5	8	Manual annotations	OV	CosMx 6K
xRegion_1	39	Manual annotations	OV	CosMx 6K
xRegion_2	51	Manual annotations	OV	CosMx 6K
xRegion_3	49	Manual annotations	OV	CosMx 6K
xRegion_4	41	Manual annotations	OV	CosMx 6K
xRegion_5	12	Manual annotations	OV	CosMx 6K
xRegion_1	58	Automatic annotations	OV	CosMx 6K
xRegion_2	48	Automatic annotations	OV	CosMx 6K
xRegion_3	53	Automatic annotations	OV	CosMx 6K
xRegion_4	33	Automatic annotations	OV	CosMx 6K
xRegion_5	54	Automatic annotations	OV	CosMx 6K
xRegion_1	55	Automatic annotations	OV	CosMx 6K
xRegion_2	59	Automatic annotations	OV	CosMx 6K
xRegion_3	53	Automatic annotations	OV	CosMx 6K
xRegion_4	48	Automatic annotations	OV	CosMx 6K
xRegion_5	49	Automatic annotations	OV	CosMx 6K
xRegion_1	17	Automatic annotations	OV	CosMx 6K
xRegion_2	21	Automatic annotations	OV	CosMx 6K
xRegion_3	51	Automatic annotations	OV	CosMx 6K
xRegion_4	47	Automatic annotations	OV	CosMx 6K
xRegion_5	52	Automatic annotations	OV	CosMx 6K
xRegion_1	20	Automatic annotations	OV	CosMx 6K
xRegion_2	25	Automatic annotations	OV	CosMx 6K
xRegion_3	23	Automatic annotations	OV	CosMx 6K
xRegion_4	41	Automatic annotations	OV	CosMx 6K
xRegion_5	49	Automatic annotations	OV	CosMx 6K
xRegion_1	36	Automatic annotations	OV	CosMx 6K
xRegion_2	23	Automatic annotations	OV	CosMx 6K
xRegion_3	28	Automatic annotations	OV	CosMx 6K
xRegion_4	15	Automatic annotations	OV	CosMx 6K
xRegion_5	27	Automatic annotations	OV	CosMx 6K
xRegion_1	95	Manual annotations	OV	CosMx 6K
xRegion_2	78	Manual annotations	OV	CosMx 6K
xRegion_3	90	Manual annotations	OV	CosMx 6K
xRegion_4	43	Manual annotations	OV	CosMx 6K
xRegion_5	94	Manual annotations	OV	CosMx 6K
xRegion_1	89	Manual annotations	OV	CosMx 6K
xRegion_2	108	Manual annotations	OV	CosMx 6K
xRegion_3	74	Manual annotations	OV	CosMx 6K
xRegion_4	83	Manual annotations	OV	CosMx 6K
xRegion_5	66	Manual annotations	OV	CosMx 6K
xRegion_1	19	Manual annotations	OV	CosMx 6K
xRegion_2	38	Manual annotations	OV	CosMx 6K
xRegion_3	86	Manual annotations	OV	CosMx 6K
xRegion_4	69	Manual annotations	OV	CosMx 6K
xRegion_5	90	Manual annotations	OV	CosMx 6K
xRegion_1	25	Manual annotations	OV	CosMx 6K
xRegion_2	25	Manual annotations	OV	CosMx 6K
xRegion_3	39	Manual annotations	OV	CosMx 6K
xRegion_4	98	Manual annotations	OV	CosMx 6K
xRegion_5	97	Manual annotations	OV	CosMx 6K
xRegion_1	51	Manual annotations	OV	CosMx 6K
xRegion_2	23	Manual annotations	OV	CosMx 6K
xRegion_3	33	Manual annotations	OV	CosMx 6K
xRegion_4	20	Manual annotations	OV	CosMx 6K
xRegion_5	43	Manual annotations	OV	CosMx 6K
xRegion_1	78	Automatic annotations	COAD	Xenium 5K
xRegion_2	75	Automatic annotations	COAD	Xenium 5K
xRegion_3	74	Automatic annotations	COAD	Xenium 5K
xRegion_4	69	Automatic annotations	COAD	Xenium 5K
xRegion_5	56	Automatic annotations	COAD	Xenium 5K
xRegion_1	66	Automatic annotations	COAD	Xenium 5K
xRegion_2	72	Automatic annotations	COAD	Xenium 5K
xRegion_3	94	Automatic annotations	COAD	Xenium 5K
xRegion_4	66	Automatic annotations	COAD	Xenium 5K
xRegion_5	86	Automatic annotations	COAD	Xenium 5K
xRegion_1	93	Automatic annotations	COAD	Xenium 5K
xRegion_2	86	Automatic annotations	COAD	Xenium 5K
xRegion_3	17	Automatic annotations	COAD	Xenium 5K
xRegion_4	17	Automatic annotations	COAD	Xenium 5K
xRegion_5	68	Automatic annotations	COAD	Xenium 5K
xRegion_1	134	Automatic annotations	COAD	Xenium 5K
xRegion_2	50	Automatic annotations	COAD	Xenium 5K
xRegion_3	46	Automatic annotations	COAD	Xenium 5K
xRegion_4	28	Automatic annotations	COAD	Xenium 5K
xRegion_5	65	Automatic annotations	COAD	Xenium 5K
xRegion_1	145	Automatic annotations	COAD	Xenium 5K
xRegion_2	25	Automatic annotations	COAD	Xenium 5K
xRegion_3	103	Automatic annotations	COAD	Xenium 5K
xRegion_4	134	Automatic annotations	COAD	Xenium 5K
xRegion_5	70	Automatic annotations	COAD	Xenium 5K
xRegion_1	67	Manual annotations	COAD	Xenium 5K
xRegion_2	63	Manual annotations	COAD	Xenium 5K
xRegion_3	53	Manual annotations	COAD	Xenium 5K
xRegion_4	54	Manual annotations	COAD	Xenium 5K
xRegion_5	50	Manual annotations	COAD	Xenium 5K
xRegion_1	57	Manual annotations	COAD	Xenium 5K
xRegion_2	53	Manual annotations	COAD	Xenium 5K
xRegion_3	69	Manual annotations	COAD	Xenium 5K
xRegion_4	55	Manual annotations	COAD	Xenium 5K
xRegion_5	56	Manual annotations	COAD	Xenium 5K
xRegion_1	72	Manual annotations	COAD	Xenium 5K
xRegion_2	71	Manual annotations	COAD	Xenium 5K
xRegion_3	15	Manual annotations	COAD	Xenium 5K
xRegion_4	14	Manual annotations	COAD	Xenium 5K
xRegion_5	55	Manual annotations	COAD	Xenium 5K
xRegion_1	101	Manual annotations	COAD	Xenium 5K
xRegion_2	44	Manual annotations	COAD	Xenium 5K
xRegion_3	43	Manual annotations	COAD	Xenium 5K
xRegion_4	24	Manual annotations	COAD	Xenium 5K
xRegion_5	43	Manual annotations	COAD	Xenium 5K
xRegion_1	114	Manual annotations	COAD	Xenium 5K
xRegion_2	21	Manual annotations	COAD	Xenium 5K
xRegion_3	87	Manual annotations	COAD	Xenium 5K
xRegion_4	95	Manual annotations	COAD	Xenium 5K
xRegion_5	59	Manual annotations	COAD	Xenium 5K
xRegion_1	59	Automatic annotations	COAD	Xenium 5K
xRegion_2	77	Automatic annotations	COAD	Xenium 5K
xRegion_3	90	Automatic annotations	COAD	Xenium 5K
xRegion_4	97	Automatic annotations	COAD	Xenium 5K
xRegion_5	117	Automatic annotations	COAD	Xenium 5K
xRegion_1	72	Automatic annotations	COAD	Xenium 5K
xRegion_2	73	Automatic annotations	COAD	Xenium 5K
xRegion_3	76	Automatic annotations	COAD	Xenium 5K
xRegion_4	89	Automatic annotations	COAD	Xenium 5K
xRegion_5	81	Automatic annotations	COAD	Xenium 5K
xRegion_1	95	Automatic annotations	COAD	Xenium 5K
xRegion_2	89	Automatic annotations	COAD	Xenium 5K
xRegion_3	81	Automatic annotations	COAD	Xenium 5K
xRegion_4	66	Automatic annotations	COAD	Xenium 5K
xRegion_5	59	Automatic annotations	COAD	Xenium 5K
xRegion_1	87	Automatic annotations	COAD	Xenium 5K
xRegion_2	71	Automatic annotations	COAD	Xenium 5K
xRegion_3	78	Automatic annotations	COAD	Xenium 5K
xRegion_4	78	Automatic annotations	COAD	Xenium 5K
xRegion_5	50	Automatic annotations	COAD	Xenium 5K
xRegion_1	81	Automatic annotations	COAD	Xenium 5K
xRegion_2	86	Automatic annotations	COAD	Xenium 5K
xRegion_3	82	Automatic annotations	COAD	Xenium 5K
xRegion_4	63	Automatic annotations	COAD	Xenium 5K
xRegion_5	41	Automatic annotations	COAD	Xenium 5K
xRegion_1	64	Manual annotations	COAD	Xenium 5K
xRegion_2	68	Manual annotations	COAD	Xenium 5K
xRegion_3	82	Manual annotations	COAD	Xenium 5K
xRegion_4	71	Manual annotations	COAD	Xenium 5K
xRegion_5	95	Manual annotations	COAD	Xenium 5K
xRegion_1	66	Manual annotations	COAD	Xenium 5K
xRegion_2	66	Manual annotations	COAD	Xenium 5K
xRegion_3	66	Manual annotations	COAD	Xenium 5K
xRegion_4	72	Manual annotations	COAD	Xenium 5K
xRegion_5	72	Manual annotations	COAD	Xenium 5K
xRegion_1	86	Manual annotations	COAD	Xenium 5K
xRegion_2	85	Manual annotations	COAD	Xenium 5K
xRegion_3	79	Manual annotations	COAD	Xenium 5K
xRegion_4	69	Manual annotations	COAD	Xenium 5K
xRegion_5	60	Manual annotations	COAD	Xenium 5K
xRegion_1	92	Manual annotations	COAD	Xenium 5K
xRegion_2	77	Manual annotations	COAD	Xenium 5K
xRegion_3	90	Manual annotations	COAD	Xenium 5K
xRegion_4	76	Manual annotations	COAD	Xenium 5K
xRegion_5	52	Manual annotations	COAD	Xenium 5K
xRegion_1	82	Manual annotations	COAD	Xenium 5K
xRegion_2	89	Manual annotations	COAD	Xenium 5K
xRegion_3	81	Manual annotations	COAD	Xenium 5K
xRegion_4	58	Manual annotations	COAD	Xenium 5K
xRegion_5	41	Manual annotations	COAD	Xenium 5K
xRegion_1	124	Automatic annotations	COAD	Xenium 5K
xRegion_2	51	Automatic annotations	COAD	Xenium 5K
xRegion_3	33	Automatic annotations	COAD	Xenium 5K
xRegion_4	95	Automatic annotations	COAD	Xenium 5K
xRegion_5	118	Automatic annotations	COAD	Xenium 5K
xRegion_1	134	Automatic annotations	COAD	Xenium 5K
xRegion_2	132	Automatic annotations	COAD	Xenium 5K
xRegion_3	108	Automatic annotations	COAD	Xenium 5K
xRegion_4	109	Automatic annotations	COAD	Xenium 5K
xRegion_5	116	Automatic annotations	COAD	Xenium 5K
xRegion_1	117	Automatic annotations	COAD	Xenium 5K
xRegion_2	117	Automatic annotations	COAD	Xenium 5K
xRegion_3	124	Automatic annotations	COAD	Xenium 5K
xRegion_4	133	Automatic annotations	COAD	Xenium 5K
xRegion_5	106	Automatic annotations	COAD	Xenium 5K
xRegion_1	113	Automatic annotations	COAD	Xenium 5K
xRegion_2	136	Automatic annotations	COAD	Xenium 5K
xRegion_3	150	Automatic annotations	COAD	Xenium 5K
xRegion_4	98	Automatic annotations	COAD	Xenium 5K
xRegion_5	88	Automatic annotations	COAD	Xenium 5K
xRegion_1	8	Automatic annotations	COAD	Xenium 5K
xRegion_2	24	Automatic annotations	COAD	Xenium 5K
xRegion_3	45	Automatic annotations	COAD	Xenium 5K
xRegion_4	95	Automatic annotations	COAD	Xenium 5K
xRegion_5	136	Automatic annotations	COAD	Xenium 5K
xRegion_1	117	Manual annotations	COAD	Xenium 5K
xRegion_2	50	Manual annotations	COAD	Xenium 5K
xRegion_3	24	Manual annotations	COAD	Xenium 5K
xRegion_4	107	Manual annotations	COAD	Xenium 5K
xRegion_5	134	Manual annotations	COAD	Xenium 5K
xRegion_1	135	Manual annotations	COAD	Xenium 5K
xRegion_2	136	Manual annotations	COAD	Xenium 5K
xRegion_3	113	Manual annotations	COAD	Xenium 5K
xRegion_4	123	Manual annotations	COAD	Xenium 5K
xRegion_5	124	Manual annotations	COAD	Xenium 5K
xRegion_1	113	Manual annotations	COAD	Xenium 5K
xRegion_2	117	Manual annotations	COAD	Xenium 5K
xRegion_3	130	Manual annotations	COAD	Xenium 5K
xRegion_4	138	Manual annotations	COAD	Xenium 5K
xRegion_5	114	Manual annotations	COAD	Xenium 5K
xRegion_1	126	Manual annotations	COAD	Xenium 5K
xRegion_2	139	Manual annotations	COAD	Xenium 5K
xRegion_3	161	Manual annotations	COAD	Xenium 5K
xRegion_4	119	Manual annotations	COAD	Xenium 5K
xRegion_5	94	Manual annotations	COAD	Xenium 5K
xRegion_1	8	Manual annotations	COAD	Xenium 5K
xRegion_2	22	Manual annotations	COAD	Xenium 5K
xRegion_3	35	Manual annotations	COAD	Xenium 5K
xRegion_4	98	Manual annotations	COAD	Xenium 5K
xRegion_5	154	Manual annotations	COAD	Xenium 5K
xRegion_1	98	Automatic annotations	COAD	Xenium 5K
xRegion_2	100	Automatic annotations	COAD	Xenium 5K
xRegion_3	62	Automatic annotations	COAD	Xenium 5K
xRegion_4	110	Automatic annotations	COAD	Xenium 5K
xRegion_5	113	Automatic annotations	COAD	Xenium 5K
xRegion_1	72	Automatic annotations	COAD	Xenium 5K
xRegion_2	42	Automatic annotations	COAD	Xenium 5K
xRegion_3	84	Automatic annotations	COAD	Xenium 5K
xRegion_4	140	Automatic annotations	COAD	Xenium 5K
xRegion_5	119	Automatic annotations	COAD	Xenium 5K
xRegion_1	96	Automatic annotations	COAD	Xenium 5K
xRegion_2	118	Automatic annotations	COAD	Xenium 5K
xRegion_3	103	Automatic annotations	COAD	Xenium 5K
xRegion_4	119	Automatic annotations	COAD	Xenium 5K
xRegion_5	122	Automatic annotations	COAD	Xenium 5K
xRegion_1	112	Automatic annotations	COAD	Xenium 5K
xRegion_2	120	Automatic annotations	COAD	Xenium 5K
xRegion_3	120	Automatic annotations	COAD	Xenium 5K
xRegion_4	123	Automatic annotations	COAD	Xenium 5K
xRegion_5	98	Automatic annotations	COAD	Xenium 5K
xRegion_1	120	Automatic annotations	COAD	Xenium 5K
xRegion_2	118	Automatic annotations	COAD	Xenium 5K
xRegion_3	129	Automatic annotations	COAD	Xenium 5K
xRegion_4	98	Automatic annotations	COAD	Xenium 5K
xRegion_5	125	Automatic annotations	COAD	Xenium 5K
xRegion_1	190	Manual annotations	COAD	Xenium 5K
xRegion_2	126	Manual annotations	COAD	Xenium 5K
xRegion_3	58	Manual annotations	COAD	Xenium 5K
xRegion_4	97	Manual annotations	COAD	Xenium 5K
xRegion_5	131	Manual annotations	COAD	Xenium 5K
xRegion_1	91	Manual annotations	COAD	Xenium 5K
xRegion_2	37	Manual annotations	COAD	Xenium 5K
xRegion_3	77	Manual annotations	COAD	Xenium 5K
xRegion_4	146	Manual annotations	COAD	Xenium 5K
xRegion_5	120	Manual annotations	COAD	Xenium 5K
xRegion_1	75	Manual annotations	COAD	Xenium 5K
xRegion_2	113	Manual annotations	COAD	Xenium 5K
xRegion_3	89	Manual annotations	COAD	Xenium 5K
xRegion_4	124	Manual annotations	COAD	Xenium 5K
xRegion_5	126	Manual annotations	COAD	Xenium 5K
xRegion_1	118	Manual annotations	COAD	Xenium 5K
xRegion_2	127	Manual annotations	COAD	Xenium 5K
xRegion_3	134	Manual annotations	COAD	Xenium 5K
xRegion_4	120	Manual annotations	COAD	Xenium 5K
xRegion_5	108	Manual annotations	COAD	Xenium 5K
xRegion_1	135	Manual annotations	COAD	Xenium 5K
xRegion_2	114	Manual annotations	COAD	Xenium 5K
xRegion_3	133	Manual annotations	COAD	Xenium 5K
xRegion_4	97	Manual annotations	COAD	Xenium 5K
xRegion_5	119	Manual annotations	COAD	Xenium 5K
xRegion_1	68	Automatic annotations	COAD	Xenium 5K
xRegion_2	77	Automatic annotations	COAD	Xenium 5K
xRegion_3	90	Automatic annotations	COAD	Xenium 5K
xRegion_4	40	Automatic annotations	COAD	Xenium 5K
xRegion_5	24	Automatic annotations	COAD	Xenium 5K
xRegion_1	67	Automatic annotations	COAD	Xenium 5K
xRegion_2	81	Automatic annotations	COAD	Xenium 5K
xRegion_3	98	Automatic annotations	COAD	Xenium 5K
xRegion_4	98	Automatic annotations	COAD	Xenium 5K
xRegion_5	66	Automatic annotations	COAD	Xenium 5K
xRegion_1	113	Automatic annotations	COAD	Xenium 5K
xRegion_2	90	Automatic annotations	COAD	Xenium 5K
xRegion_3	100	Automatic annotations	COAD	Xenium 5K
xRegion_4	74	Automatic annotations	COAD	Xenium 5K
xRegion_5	77	Automatic annotations	COAD	Xenium 5K
xRegion_1	77	Automatic annotations	COAD	Xenium 5K
xRegion_2	73	Automatic annotations	COAD	Xenium 5K
xRegion_3	91	Automatic annotations	COAD	Xenium 5K
xRegion_4	60	Automatic annotations	COAD	Xenium 5K
xRegion_5	52	Automatic annotations	COAD	Xenium 5K
xRegion_1	73	Automatic annotations	COAD	Xenium 5K
xRegion_2	60	Automatic annotations	COAD	Xenium 5K
xRegion_3	70	Automatic annotations	COAD	Xenium 5K
xRegion_4	55	Automatic annotations	COAD	Xenium 5K
xRegion_5	38	Automatic annotations	COAD	Xenium 5K
xRegion_1	61	Manual annotations	COAD	Xenium 5K
xRegion_2	73	Manual annotations	COAD	Xenium 5K
xRegion_3	116	Manual annotations	COAD	Xenium 5K
xRegion_4	48	Manual annotations	COAD	Xenium 5K
xRegion_5	31	Manual annotations	COAD	Xenium 5K
xRegion_1	57	Manual annotations	COAD	Xenium 5K
xRegion_2	77	Manual annotations	COAD	Xenium 5K
xRegion_3	123	Manual annotations	COAD	Xenium 5K
xRegion_4	100	Manual annotations	COAD	Xenium 5K
xRegion_5	63	Manual annotations	COAD	Xenium 5K
xRegion_1	113	Manual annotations	COAD	Xenium 5K
xRegion_2	91	Manual annotations	COAD	Xenium 5K
xRegion_3	133	Manual annotations	COAD	Xenium 5K
xRegion_4	79	Manual annotations	COAD	Xenium 5K
xRegion_5	70	Manual annotations	COAD	Xenium 5K
xRegion_1	77	Manual annotations	COAD	Xenium 5K
xRegion_2	70	Manual annotations	COAD	Xenium 5K
xRegion_3	99	Manual annotations	COAD	Xenium 5K
xRegion_4	62	Manual annotations	COAD	Xenium 5K
xRegion_5	60	Manual annotations	COAD	Xenium 5K
xRegion_1	82	Manual annotations	COAD	Xenium 5K
xRegion_2	66	Manual annotations	COAD	Xenium 5K
xRegion_3	86	Manual annotations	COAD	Xenium 5K
xRegion_4	62	Manual annotations	COAD	Xenium 5K
xRegion_5	50	Manual annotations	COAD	Xenium 5K
xRegion_1	55	Automatic annotations	HCC	Xenium 5K
xRegion_2	49	Automatic annotations	HCC	Xenium 5K
xRegion_3	39	Automatic annotations	HCC	Xenium 5K
xRegion_4	51	Automatic annotations	HCC	Xenium 5K
xRegion_5	44	Automatic annotations	HCC	Xenium 5K
xRegion_1	51	Automatic annotations	HCC	Xenium 5K
xRegion_2	59	Automatic annotations	HCC	Xenium 5K
xRegion_3	45	Automatic annotations	HCC	Xenium 5K
xRegion_4	56	Automatic annotations	HCC	Xenium 5K
xRegion_5	47	Automatic annotations	HCC	Xenium 5K
xRegion_1	47	Automatic annotations	HCC	Xenium 5K
xRegion_2	47	Automatic annotations	HCC	Xenium 5K
xRegion_3	47	Automatic annotations	HCC	Xenium 5K
xRegion_4	51	Automatic annotations	HCC	Xenium 5K
xRegion_5	45	Automatic annotations	HCC	Xenium 5K
xRegion_1	41	Automatic annotations	HCC	Xenium 5K
xRegion_2	43	Automatic annotations	HCC	Xenium 5K
xRegion_3	43	Automatic annotations	HCC	Xenium 5K
xRegion_4	28	Automatic annotations	HCC	Xenium 5K
xRegion_5	46	Automatic annotations	HCC	Xenium 5K
xRegion_1	38	Automatic annotations	HCC	Xenium 5K
xRegion_2	62	Automatic annotations	HCC	Xenium 5K
xRegion_3	45	Automatic annotations	HCC	Xenium 5K
xRegion_4	44	Automatic annotations	HCC	Xenium 5K
xRegion_5	38	Automatic annotations	HCC	Xenium 5K
xRegion_1	53	Manual annotations	HCC	Xenium 5K
xRegion_2	50	Manual annotations	HCC	Xenium 5K
xRegion_3	42	Manual annotations	HCC	Xenium 5K
xRegion_4	49	Manual annotations	HCC	Xenium 5K
xRegion_5	46	Manual annotations	HCC	Xenium 5K
xRegion_1	48	Manual annotations	HCC	Xenium 5K
xRegion_2	49	Manual annotations	HCC	Xenium 5K
xRegion_3	44	Manual annotations	HCC	Xenium 5K
xRegion_4	51	Manual annotations	HCC	Xenium 5K
xRegion_5	45	Manual annotations	HCC	Xenium 5K
xRegion_1	46	Manual annotations	HCC	Xenium 5K
xRegion_2	40	Manual annotations	HCC	Xenium 5K
xRegion_3	47	Manual annotations	HCC	Xenium 5K
xRegion_4	49	Manual annotations	HCC	Xenium 5K
xRegion_5	41	Manual annotations	HCC	Xenium 5K
xRegion_1	43	Manual annotations	HCC	Xenium 5K
xRegion_2	40	Manual annotations	HCC	Xenium 5K
xRegion_3	41	Manual annotations	HCC	Xenium 5K
xRegion_4	31	Manual annotations	HCC	Xenium 5K
xRegion_5	42	Manual annotations	HCC	Xenium 5K
xRegion_1	37	Manual annotations	HCC	Xenium 5K
xRegion_2	52	Manual annotations	HCC	Xenium 5K
xRegion_3	41	Manual annotations	HCC	Xenium 5K
xRegion_4	49	Manual annotations	HCC	Xenium 5K
xRegion_5	38	Manual annotations	HCC	Xenium 5K
xRegion_1	55	Automatic annotations	HCC	Xenium 5K
xRegion_2	46	Automatic annotations	HCC	Xenium 5K
xRegion_3	42	Automatic annotations	HCC	Xenium 5K
xRegion_4	45	Automatic annotations	HCC	Xenium 5K
xRegion_5	43	Automatic annotations	HCC	Xenium 5K
xRegion_1	42	Automatic annotations	HCC	Xenium 5K
xRegion_2	51	Automatic annotations	HCC	Xenium 5K
xRegion_3	47	Automatic annotations	HCC	Xenium 5K
xRegion_4	52	Automatic annotations	HCC	Xenium 5K
xRegion_5	46	Automatic annotations	HCC	Xenium 5K
xRegion_1	52	Automatic annotations	HCC	Xenium 5K
xRegion_2	46	Automatic annotations	HCC	Xenium 5K
xRegion_3	37	Automatic annotations	HCC	Xenium 5K
xRegion_4	44	Automatic annotations	HCC	Xenium 5K
xRegion_5	51	Automatic annotations	HCC	Xenium 5K
xRegion_1	47	Automatic annotations	HCC	Xenium 5K
xRegion_2	54	Automatic annotations	HCC	Xenium 5K
xRegion_3	38	Automatic annotations	HCC	Xenium 5K
xRegion_4	53	Automatic annotations	HCC	Xenium 5K
xRegion_5	43	Automatic annotations	HCC	Xenium 5K
xRegion_1	49	Automatic annotations	HCC	Xenium 5K
xRegion_2	49	Automatic annotations	HCC	Xenium 5K
xRegion_3	46	Automatic annotations	HCC	Xenium 5K
xRegion_4	44	Automatic annotations	HCC	Xenium 5K
xRegion_5	57	Automatic annotations	HCC	Xenium 5K
xRegion_1	59	Manual annotations	HCC	Xenium 5K
xRegion_2	44	Manual annotations	HCC	Xenium 5K
xRegion_3	47	Manual annotations	HCC	Xenium 5K
xRegion_4	43	Manual annotations	HCC	Xenium 5K
xRegion_5	50	Manual annotations	HCC	Xenium 5K
xRegion_1	45	Manual annotations	HCC	Xenium 5K
xRegion_2	48	Manual annotations	HCC	Xenium 5K
xRegion_3	51	Manual annotations	HCC	Xenium 5K
xRegion_4	46	Manual annotations	HCC	Xenium 5K
xRegion_5	50	Manual annotations	HCC	Xenium 5K
xRegion_1	53	Manual annotations	HCC	Xenium 5K
xRegion_2	47	Manual annotations	HCC	Xenium 5K
xRegion_3	40	Manual annotations	HCC	Xenium 5K
xRegion_4	43	Manual annotations	HCC	Xenium 5K
xRegion_5	47	Manual annotations	HCC	Xenium 5K
xRegion_1	47	Manual annotations	HCC	Xenium 5K
xRegion_2	45	Manual annotations	HCC	Xenium 5K
xRegion_3	41	Manual annotations	HCC	Xenium 5K
xRegion_4	47	Manual annotations	HCC	Xenium 5K
xRegion_5	52	Manual annotations	HCC	Xenium 5K
xRegion_1	53	Manual annotations	HCC	Xenium 5K
xRegion_2	45	Manual annotations	HCC	Xenium 5K
xRegion_3	45	Manual annotations	HCC	Xenium 5K
xRegion_4	46	Manual annotations	HCC	Xenium 5K
xRegion_5	53	Manual annotations	HCC	Xenium 5K
xRegion_1	55	Automatic annotations	HCC	Xenium 5K
xRegion_2	56	Automatic annotations	HCC	Xenium 5K
xRegion_3	45	Automatic annotations	HCC	Xenium 5K
xRegion_4	55	Automatic annotations	HCC	Xenium 5K
xRegion_5	53	Automatic annotations	HCC	Xenium 5K
xRegion_1	53	Automatic annotations	HCC	Xenium 5K
xRegion_2	51	Automatic annotations	HCC	Xenium 5K
xRegion_3	58	Automatic annotations	HCC	Xenium 5K
xRegion_4	43	Automatic annotations	HCC	Xenium 5K
xRegion_5	49	Automatic annotations	HCC	Xenium 5K
xRegion_1	42	Automatic annotations	HCC	Xenium 5K
xRegion_2	45	Automatic annotations	HCC	Xenium 5K
xRegion_3	63	Automatic annotations	HCC	Xenium 5K
xRegion_4	55	Automatic annotations	HCC	Xenium 5K
xRegion_5	40	Automatic annotations	HCC	Xenium 5K
xRegion_1	57	Automatic annotations	HCC	Xenium 5K
xRegion_2	47	Automatic annotations	HCC	Xenium 5K
xRegion_3	44	Automatic annotations	HCC	Xenium 5K
xRegion_4	45	Automatic annotations	HCC	Xenium 5K
xRegion_5	43	Automatic annotations	HCC	Xenium 5K
xRegion_1	52	Automatic annotations	HCC	Xenium 5K
xRegion_2	55	Automatic annotations	HCC	Xenium 5K
xRegion_3	40	Automatic annotations	HCC	Xenium 5K
xRegion_4	46	Automatic annotations	HCC	Xenium 5K
xRegion_5	46	Automatic annotations	HCC	Xenium 5K
xRegion_1	50	Manual annotations	HCC	Xenium 5K
xRegion_2	54	Manual annotations	HCC	Xenium 5K
xRegion_3	47	Manual annotations	HCC	Xenium 5K
xRegion_4	52	Manual annotations	HCC	Xenium 5K
xRegion_5	53	Manual annotations	HCC	Xenium 5K
xRegion_1	54	Manual annotations	HCC	Xenium 5K
xRegion_2	46	Manual annotations	HCC	Xenium 5K
xRegion_3	52	Manual annotations	HCC	Xenium 5K
xRegion_4	43	Manual annotations	HCC	Xenium 5K
xRegion_5	48	Manual annotations	HCC	Xenium 5K
xRegion_1	41	Manual annotations	HCC	Xenium 5K
xRegion_2	44	Manual annotations	HCC	Xenium 5K
xRegion_3	56	Manual annotations	HCC	Xenium 5K
xRegion_4	48	Manual annotations	HCC	Xenium 5K
xRegion_5	30	Manual annotations	HCC	Xenium 5K
xRegion_1	54	Manual annotations	HCC	Xenium 5K
xRegion_2	45	Manual annotations	HCC	Xenium 5K
xRegion_3	42	Manual annotations	HCC	Xenium 5K
xRegion_4	40	Manual annotations	HCC	Xenium 5K
xRegion_5	41	Manual annotations	HCC	Xenium 5K
xRegion_1	50	Manual annotations	HCC	Xenium 5K
xRegion_2	43	Manual annotations	HCC	Xenium 5K
xRegion_3	35	Manual annotations	HCC	Xenium 5K
xRegion_4	40	Manual annotations	HCC	Xenium 5K
xRegion_5	45	Manual annotations	HCC	Xenium 5K
xRegion_1	63	Automatic annotations	HCC	Xenium 5K
xRegion_2	39	Automatic annotations	HCC	Xenium 5K
xRegion_3	50	Automatic annotations	HCC	Xenium 5K
xRegion_4	50	Automatic annotations	HCC	Xenium 5K
xRegion_5	49	Automatic annotations	HCC	Xenium 5K
xRegion_1	49	Automatic annotations	HCC	Xenium 5K
xRegion_2	50	Automatic annotations	HCC	Xenium 5K
xRegion_3	63	Automatic annotations	HCC	Xenium 5K
xRegion_4	45	Automatic annotations	HCC	Xenium 5K
xRegion_5	53	Automatic annotations	HCC	Xenium 5K
xRegion_1	58	Automatic annotations	HCC	Xenium 5K
xRegion_2	46	Automatic annotations	HCC	Xenium 5K
xRegion_3	47	Automatic annotations	HCC	Xenium 5K
xRegion_4	50	Automatic annotations	HCC	Xenium 5K
xRegion_5	60	Automatic annotations	HCC	Xenium 5K
xRegion_1	46	Automatic annotations	HCC	Xenium 5K
xRegion_2	38	Automatic annotations	HCC	Xenium 5K
xRegion_3	39	Automatic annotations	HCC	Xenium 5K
xRegion_4	49	Automatic annotations	HCC	Xenium 5K
xRegion_5	47	Automatic annotations	HCC	Xenium 5K
xRegion_1	43	Automatic annotations	HCC	Xenium 5K
xRegion_2	48	Automatic annotations	HCC	Xenium 5K
xRegion_3	35	Automatic annotations	HCC	Xenium 5K
xRegion_4	48	Automatic annotations	HCC	Xenium 5K
xRegion_5	44	Automatic annotations	HCC	Xenium 5K
xRegion_1	58	Manual annotations	HCC	Xenium 5K
xRegion_2	43	Manual annotations	HCC	Xenium 5K
xRegion_3	48	Manual annotations	HCC	Xenium 5K
xRegion_4	49	Manual annotations	HCC	Xenium 5K
xRegion_5	49	Manual annotations	HCC	Xenium 5K
xRegion_1	48	Manual annotations	HCC	Xenium 5K
xRegion_2	47	Manual annotations	HCC	Xenium 5K
xRegion_3	57	Manual annotations	HCC	Xenium 5K
xRegion_4	45	Manual annotations	HCC	Xenium 5K
xRegion_5	52	Manual annotations	HCC	Xenium 5K
xRegion_1	54	Manual annotations	HCC	Xenium 5K
xRegion_2	39	Manual annotations	HCC	Xenium 5K
xRegion_3	49	Manual annotations	HCC	Xenium 5K
xRegion_4	44	Manual annotations	HCC	Xenium 5K
xRegion_5	53	Manual annotations	HCC	Xenium 5K
xRegion_1	44	Manual annotations	HCC	Xenium 5K
xRegion_2	44	Manual annotations	HCC	Xenium 5K
xRegion_3	41	Manual annotations	HCC	Xenium 5K
xRegion_4	48	Manual annotations	HCC	Xenium 5K
xRegion_5	45	Manual annotations	HCC	Xenium 5K
xRegion_1	42	Manual annotations	HCC	Xenium 5K
xRegion_2	48	Manual annotations	HCC	Xenium 5K
xRegion_3	34	Manual annotations	HCC	Xenium 5K
xRegion_4	45	Manual annotations	HCC	Xenium 5K
xRegion_5	46	Manual annotations	HCC	Xenium 5K
xRegion_1	37	Automatic annotations	HCC	Xenium 5K
xRegion_2	34	Automatic annotations	HCC	Xenium 5K
xRegion_3	21	Automatic annotations	HCC	Xenium 5K
xRegion_4	12	Automatic annotations	HCC	Xenium 5K
xRegion_5	22	Automatic annotations	HCC	Xenium 5K
xRegion_1	18	Automatic annotations	HCC	Xenium 5K
xRegion_2	9	Automatic annotations	HCC	Xenium 5K
xRegion_3	0	Automatic annotations	HCC	Xenium 5K
xRegion_4	0	Automatic annotations	HCC	Xenium 5K
xRegion_5	5	Automatic annotations	HCC	Xenium 5K
xRegion_1	0	Automatic annotations	HCC	Xenium 5K
xRegion_2	0	Automatic annotations	HCC	Xenium 5K
xRegion_3	2	Automatic annotations	HCC	Xenium 5K
xRegion_4	17	Automatic annotations	HCC	Xenium 5K
xRegion_5	29	Automatic annotations	HCC	Xenium 5K
xRegion_1	5	Automatic annotations	HCC	Xenium 5K
xRegion_2	7	Automatic annotations	HCC	Xenium 5K
xRegion_3	30	Automatic annotations	HCC	Xenium 5K
xRegion_4	30	Automatic annotations	HCC	Xenium 5K
xRegion_5	36	Automatic annotations	HCC	Xenium 5K
xRegion_1	20	Automatic annotations	HCC	Xenium 5K
xRegion_2	37	Automatic annotations	HCC	Xenium 5K
xRegion_3	18	Automatic annotations	HCC	Xenium 5K
xRegion_4	48	Automatic annotations	HCC	Xenium 5K
xRegion_5	37	Automatic annotations	HCC	Xenium 5K
xRegion_1	35	Manual annotations	HCC	Xenium 5K
xRegion_2	33	Manual annotations	HCC	Xenium 5K
xRegion_3	20	Manual annotations	HCC	Xenium 5K
xRegion_4	13	Manual annotations	HCC	Xenium 5K
xRegion_5	18	Manual annotations	HCC	Xenium 5K
xRegion_1	19	Manual annotations	HCC	Xenium 5K
xRegion_2	9	Manual annotations	HCC	Xenium 5K
xRegion_3	0	Manual annotations	HCC	Xenium 5K
xRegion_4	0	Manual annotations	HCC	Xenium 5K
xRegion_5	4	Manual annotations	HCC	Xenium 5K
xRegion_1	0	Manual annotations	HCC	Xenium 5K
xRegion_2	0	Manual annotations	HCC	Xenium 5K
xRegion_3	2	Manual annotations	HCC	Xenium 5K
xRegion_4	15	Manual annotations	HCC	Xenium 5K
xRegion_5	24	Manual annotations	HCC	Xenium 5K
xRegion_1	3	Manual annotations	HCC	Xenium 5K
xRegion_2	8	Manual annotations	HCC	Xenium 5K
xRegion_3	30	Manual annotations	HCC	Xenium 5K
xRegion_4	30	Manual annotations	HCC	Xenium 5K
xRegion_5	31	Manual annotations	HCC	Xenium 5K
xRegion_1	21	Manual annotations	HCC	Xenium 5K
xRegion_2	34	Manual annotations	HCC	Xenium 5K
xRegion_3	19	Manual annotations	HCC	Xenium 5K
xRegion_4	45	Manual annotations	HCC	Xenium 5K
xRegion_5	37	Manual annotations	HCC	Xenium 5K
xRegion_1	89	Automatic annotations	OV	Xenium 5K
xRegion_2	90	Automatic annotations	OV	Xenium 5K
xRegion_3	120	Automatic annotations	OV	Xenium 5K
xRegion_4	127	Automatic annotations	OV	Xenium 5K
xRegion_5	110	Automatic annotations	OV	Xenium 5K
xRegion_1	78	Automatic annotations	OV	Xenium 5K
xRegion_2	105	Automatic annotations	OV	Xenium 5K
xRegion_3	121	Automatic annotations	OV	Xenium 5K
xRegion_4	70	Automatic annotations	OV	Xenium 5K
xRegion_5	67	Automatic annotations	OV	Xenium 5K
xRegion_1	70	Automatic annotations	OV	Xenium 5K
xRegion_2	92	Automatic annotations	OV	Xenium 5K
xRegion_3	34	Automatic annotations	OV	Xenium 5K
xRegion_4	68	Automatic annotations	OV	Xenium 5K
xRegion_5	85	Automatic annotations	OV	Xenium 5K
xRegion_1	87	Automatic annotations	OV	Xenium 5K
xRegion_2	71	Automatic annotations	OV	Xenium 5K
xRegion_3	52	Automatic annotations	OV	Xenium 5K
xRegion_4	74	Automatic annotations	OV	Xenium 5K
xRegion_5	94	Automatic annotations	OV	Xenium 5K
xRegion_1	68	Automatic annotations	OV	Xenium 5K
xRegion_2	80	Automatic annotations	OV	Xenium 5K
xRegion_3	69	Automatic annotations	OV	Xenium 5K
xRegion_4	71	Automatic annotations	OV	Xenium 5K
xRegion_5	69	Automatic annotations	OV	Xenium 5K
xRegion_1	72	Manual annotations	OV	Xenium 5K
xRegion_2	79	Manual annotations	OV	Xenium 5K
xRegion_3	94	Manual annotations	OV	Xenium 5K
xRegion_4	88	Manual annotations	OV	Xenium 5K
xRegion_5	104	Manual annotations	OV	Xenium 5K
xRegion_1	63	Manual annotations	OV	Xenium 5K
xRegion_2	72	Manual annotations	OV	Xenium 5K
xRegion_3	95	Manual annotations	OV	Xenium 5K
xRegion_4	61	Manual annotations	OV	Xenium 5K
xRegion_5	48	Manual annotations	OV	Xenium 5K
xRegion_1	39	Manual annotations	OV	Xenium 5K
xRegion_2	59	Manual annotations	OV	Xenium 5K
xRegion_3	24	Manual annotations	OV	Xenium 5K
xRegion_4	40	Manual annotations	OV	Xenium 5K
xRegion_5	60	Manual annotations	OV	Xenium 5K
xRegion_1	67	Manual annotations	OV	Xenium 5K
xRegion_2	52	Manual annotations	OV	Xenium 5K
xRegion_3	44	Manual annotations	OV	Xenium 5K
xRegion_4	69	Manual annotations	OV	Xenium 5K
xRegion_5	74	Manual annotations	OV	Xenium 5K
xRegion_1	50	Manual annotations	OV	Xenium 5K
xRegion_2	53	Manual annotations	OV	Xenium 5K
xRegion_3	59	Manual annotations	OV	Xenium 5K
xRegion_4	60	Manual annotations	OV	Xenium 5K
xRegion_5	65	Manual annotations	OV	Xenium 5K
xRegion_1	51	Automatic annotations	OV	Xenium 5K
xRegion_2	58	Automatic annotations	OV	Xenium 5K
xRegion_3	58	Automatic annotations	OV	Xenium 5K
xRegion_4	73	Automatic annotations	OV	Xenium 5K
xRegion_5	84	Automatic annotations	OV	Xenium 5K
xRegion_1	69	Automatic annotations	OV	Xenium 5K
xRegion_2	70	Automatic annotations	OV	Xenium 5K
xRegion_3	44	Automatic annotations	OV	Xenium 5K
xRegion_4	57	Automatic annotations	OV	Xenium 5K
xRegion_5	55	Automatic annotations	OV	Xenium 5K
xRegion_1	85	Automatic annotations	OV	Xenium 5K
xRegion_2	64	Automatic annotations	OV	Xenium 5K
xRegion_3	41	Automatic annotations	OV	Xenium 5K
xRegion_4	79	Automatic annotations	OV	Xenium 5K
xRegion_5	67	Automatic annotations	OV	Xenium 5K
xRegion_1	58	Automatic annotations	OV	Xenium 5K
xRegion_2	33	Automatic annotations	OV	Xenium 5K
xRegion_3	36	Automatic annotations	OV	Xenium 5K
xRegion_4	76	Automatic annotations	OV	Xenium 5K
xRegion_5	85	Automatic annotations	OV	Xenium 5K
xRegion_1	43	Automatic annotations	OV	Xenium 5K
xRegion_2	32	Automatic annotations	OV	Xenium 5K
xRegion_3	62	Automatic annotations	OV	Xenium 5K
xRegion_4	83	Automatic annotations	OV	Xenium 5K
xRegion_5	68	Automatic annotations	OV	Xenium 5K
xRegion_1	44	Manual annotations	OV	Xenium 5K
xRegion_2	48	Manual annotations	OV	Xenium 5K
xRegion_3	53	Manual annotations	OV	Xenium 5K
xRegion_4	57	Manual annotations	OV	Xenium 5K
xRegion_5	68	Manual annotations	OV	Xenium 5K
xRegion_1	64	Manual annotations	OV	Xenium 5K
xRegion_2	55	Manual annotations	OV	Xenium 5K
xRegion_3	38	Manual annotations	OV	Xenium 5K
xRegion_4	49	Manual annotations	OV	Xenium 5K
xRegion_5	48	Manual annotations	OV	Xenium 5K
xRegion_1	68	Manual annotations	OV	Xenium 5K
xRegion_2	54	Manual annotations	OV	Xenium 5K
xRegion_3	34	Manual annotations	OV	Xenium 5K
xRegion_4	63	Manual annotations	OV	Xenium 5K
xRegion_5	56	Manual annotations	OV	Xenium 5K
xRegion_1	55	Manual annotations	OV	Xenium 5K
xRegion_2	31	Manual annotations	OV	Xenium 5K
xRegion_3	26	Manual annotations	OV	Xenium 5K
xRegion_4	57	Manual annotations	OV	Xenium 5K
xRegion_5	66	Manual annotations	OV	Xenium 5K
xRegion_1	45	Manual annotations	OV	Xenium 5K
xRegion_2	32	Manual annotations	OV	Xenium 5K
xRegion_3	52	Manual annotations	OV	Xenium 5K
xRegion_4	69	Manual annotations	OV	Xenium 5K
xRegion_5	57	Manual annotations	OV	Xenium 5K
xRegion_1	71	Automatic annotations	OV	Xenium 5K
xRegion_2	99	Automatic annotations	OV	Xenium 5K
xRegion_3	78	Automatic annotations	OV	Xenium 5K
xRegion_4	78	Automatic annotations	OV	Xenium 5K
xRegion_5	42	Automatic annotations	OV	Xenium 5K
xRegion_1	79	Automatic annotations	OV	Xenium 5K
xRegion_2	84	Automatic annotations	OV	Xenium 5K
xRegion_3	66	Automatic annotations	OV	Xenium 5K
xRegion_4	37	Automatic annotations	OV	Xenium 5K
xRegion_5	63	Automatic annotations	OV	Xenium 5K
xRegion_1	75	Automatic annotations	OV	Xenium 5K
xRegion_2	24	Automatic annotations	OV	Xenium 5K
xRegion_3	54	Automatic annotations	OV	Xenium 5K
xRegion_4	64	Automatic annotations	OV	Xenium 5K
xRegion_5	99	Automatic annotations	OV	Xenium 5K
xRegion_1	37	Automatic annotations	OV	Xenium 5K
xRegion_2	42	Automatic annotations	OV	Xenium 5K
xRegion_3	88	Automatic annotations	OV	Xenium 5K
xRegion_4	58	Automatic annotations	OV	Xenium 5K
xRegion_5	72	Automatic annotations	OV	Xenium 5K
xRegion_1	48	Automatic annotations	OV	Xenium 5K
xRegion_2	60	Automatic annotations	OV	Xenium 5K
xRegion_3	79	Automatic annotations	OV	Xenium 5K
xRegion_4	44	Automatic annotations	OV	Xenium 5K
xRegion_5	57	Automatic annotations	OV	Xenium 5K
xRegion_1	62	Manual annotations	OV	Xenium 5K
xRegion_2	80	Manual annotations	OV	Xenium 5K
xRegion_3	73	Manual annotations	OV	Xenium 5K
xRegion_4	68	Manual annotations	OV	Xenium 5K
xRegion_5	36	Manual annotations	OV	Xenium 5K
xRegion_1	70	Manual annotations	OV	Xenium 5K
xRegion_2	68	Manual annotations	OV	Xenium 5K
xRegion_3	51	Manual annotations	OV	Xenium 5K
xRegion_4	33	Manual annotations	OV	Xenium 5K
xRegion_5	52	Manual annotations	OV	Xenium 5K
xRegion_1	60	Manual annotations	OV	Xenium 5K
xRegion_2	23	Manual annotations	OV	Xenium 5K
xRegion_3	44	Manual annotations	OV	Xenium 5K
xRegion_4	58	Manual annotations	OV	Xenium 5K
xRegion_5	81	Manual annotations	OV	Xenium 5K
xRegion_1	26	Manual annotations	OV	Xenium 5K
xRegion_2	38	Manual annotations	OV	Xenium 5K
xRegion_3	62	Manual annotations	OV	Xenium 5K
xRegion_4	46	Manual annotations	OV	Xenium 5K
xRegion_5	62	Manual annotations	OV	Xenium 5K
xRegion_1	42	Manual annotations	OV	Xenium 5K
xRegion_2	53	Manual annotations	OV	Xenium 5K
xRegion_3	66	Manual annotations	OV	Xenium 5K
xRegion_4	38	Manual annotations	OV	Xenium 5K
xRegion_5	60	Manual annotations	OV	Xenium 5K
xRegion_1	87	Automatic annotations	OV	Xenium 5K
xRegion_2	101	Automatic annotations	OV	Xenium 5K
xRegion_3	82	Automatic annotations	OV	Xenium 5K
xRegion_4	69	Automatic annotations	OV	Xenium 5K
xRegion_5	39	Automatic annotations	OV	Xenium 5K
xRegion_1	92	Automatic annotations	OV	Xenium 5K
xRegion_2	90	Automatic annotations	OV	Xenium 5K
xRegion_3	94	Automatic annotations	OV	Xenium 5K
xRegion_4	91	Automatic annotations	OV	Xenium 5K
xRegion_5	22	Automatic annotations	OV	Xenium 5K
xRegion_1	85	Automatic annotations	OV	Xenium 5K
xRegion_2	94	Automatic annotations	OV	Xenium 5K
xRegion_3	102	Automatic annotations	OV	Xenium 5K
xRegion_4	96	Automatic annotations	OV	Xenium 5K
xRegion_5	52	Automatic annotations	OV	Xenium 5K
xRegion_1	84	Automatic annotations	OV	Xenium 5K
xRegion_2	81	Automatic annotations	OV	Xenium 5K
xRegion_3	83	Automatic annotations	OV	Xenium 5K
xRegion_4	86	Automatic annotations	OV	Xenium 5K
xRegion_5	73	Automatic annotations	OV	Xenium 5K
xRegion_1	86	Automatic annotations	OV	Xenium 5K
xRegion_2	86	Automatic annotations	OV	Xenium 5K
xRegion_3	82	Automatic annotations	OV	Xenium 5K
xRegion_4	75	Automatic annotations	OV	Xenium 5K
xRegion_5	47	Automatic annotations	OV	Xenium 5K
xRegion_1	76	Manual annotations	OV	Xenium 5K
xRegion_2	77	Manual annotations	OV	Xenium 5K
xRegion_3	70	Manual annotations	OV	Xenium 5K
xRegion_4	59	Manual annotations	OV	Xenium 5K
xRegion_5	32	Manual annotations	OV	Xenium 5K
xRegion_1	76	Manual annotations	OV	Xenium 5K
xRegion_2	79	Manual annotations	OV	Xenium 5K
xRegion_3	67	Manual annotations	OV	Xenium 5K
xRegion_4	71	Manual annotations	OV	Xenium 5K
xRegion_5	19	Manual annotations	OV	Xenium 5K
xRegion_1	75	Manual annotations	OV	Xenium 5K
xRegion_2	83	Manual annotations	OV	Xenium 5K
xRegion_3	82	Manual annotations	OV	Xenium 5K
xRegion_4	78	Manual annotations	OV	Xenium 5K
xRegion_5	44	Manual annotations	OV	Xenium 5K
xRegion_1	74	Manual annotations	OV	Xenium 5K
xRegion_2	79	Manual annotations	OV	Xenium 5K
xRegion_3	74	Manual annotations	OV	Xenium 5K
xRegion_4	68	Manual annotations	OV	Xenium 5K
xRegion_5	58	Manual annotations	OV	Xenium 5K
xRegion_1	72	Manual annotations	OV	Xenium 5K
xRegion_2	72	Manual annotations	OV	Xenium 5K
xRegion_3	70	Manual annotations	OV	Xenium 5K
xRegion_4	58	Manual annotations	OV	Xenium 5K
xRegion_5	39	Manual annotations	OV	Xenium 5K
xRegion_1	95	Automatic annotations	OV	Xenium 5K
xRegion_2	81	Automatic annotations	OV	Xenium 5K
xRegion_3	85	Automatic annotations	OV	Xenium 5K
xRegion_4	71	Automatic annotations	OV	Xenium 5K
xRegion_5	92	Automatic annotations	OV	Xenium 5K
xRegion_1	71	Automatic annotations	OV	Xenium 5K
xRegion_2	78	Automatic annotations	OV	Xenium 5K
xRegion_3	87	Automatic annotations	OV	Xenium 5K
xRegion_4	90	Automatic annotations	OV	Xenium 5K
xRegion_5	90	Automatic annotations	OV	Xenium 5K
xRegion_1	29	Automatic annotations	OV	Xenium 5K
xRegion_2	56	Automatic annotations	OV	Xenium 5K
xRegion_3	99	Automatic annotations	OV	Xenium 5K
xRegion_4	84	Automatic annotations	OV	Xenium 5K
xRegion_5	84	Automatic annotations	OV	Xenium 5K
xRegion_1	29	Automatic annotations	OV	Xenium 5K
xRegion_2	28	Automatic annotations	OV	Xenium 5K
xRegion_3	56	Automatic annotations	OV	Xenium 5K
xRegion_4	89	Automatic annotations	OV	Xenium 5K
xRegion_5	82	Automatic annotations	OV	Xenium 5K
xRegion_1	58	Automatic annotations	OV	Xenium 5K
xRegion_2	37	Automatic annotations	OV	Xenium 5K
xRegion_3	41	Automatic annotations	OV	Xenium 5K
xRegion_4	31	Automatic annotations	OV	Xenium 5K
xRegion_5	81	Automatic annotations	OV	Xenium 5K
xRegion_1	76	Manual annotations	OV	Xenium 5K
xRegion_2	73	Manual annotations	OV	Xenium 5K
xRegion_3	82	Manual annotations	OV	Xenium 5K
xRegion_4	65	Manual annotations	OV	Xenium 5K
xRegion_5	83	Manual annotations	OV	Xenium 5K
xRegion_1	69	Manual annotations	OV	Xenium 5K
xRegion_2	72	Manual annotations	OV	Xenium 5K
xRegion_3	81	Manual annotations	OV	Xenium 5K
xRegion_4	83	Manual annotations	OV	Xenium 5K
xRegion_5	80	Manual annotations	OV	Xenium 5K
xRegion_1	27	Manual annotations	OV	Xenium 5K
xRegion_2	43	Manual annotations	OV	Xenium 5K
xRegion_3	78	Manual annotations	OV	Xenium 5K
xRegion_4	77	Manual annotations	OV	Xenium 5K
xRegion_5	77	Manual annotations	OV	Xenium 5K
xRegion_1	27	Manual annotations	OV	Xenium 5K
xRegion_2	29	Manual annotations	OV	Xenium 5K
xRegion_3	50	Manual annotations	OV	Xenium 5K
xRegion_4	85	Manual annotations	OV	Xenium 5K
xRegion_5	76	Manual annotations	OV	Xenium 5K
xRegion_1	62	Manual annotations	OV	Xenium 5K
xRegion_2	37	Manual annotations	OV	Xenium 5K
xRegion_3	44	Manual annotations	OV	Xenium 5K
xRegion_4	28	Manual annotations	OV	Xenium 5K
xRegion_5	73	Manual annotations	OV	Xenium 5K
xRegion_1	117	Automatic annotations	COAD	Stereo-seq v1.3
xRegion_2	101	Automatic annotations	COAD	Stereo-seq v1.3
xRegion_3	112	Automatic annotations	COAD	Stereo-seq v1.3
xRegion_4	65	Automatic annotations	COAD	Stereo-seq v1.3
xRegion_5	43	Automatic annotations	COAD	Stereo-seq v1.3
xRegion_1	95	Automatic annotations	COAD	Stereo-seq v1.3
xRegion_2	107	Automatic annotations	COAD	Stereo-seq v1.3
xRegion_3	131	Automatic annotations	COAD	Stereo-seq v1.3
xRegion_4	103	Automatic annotations	COAD	Stereo-seq v1.3
xRegion_5	43	Automatic annotations	COAD	Stereo-seq v1.3
xRegion_1	115	Automatic annotations	COAD	Stereo-seq v1.3
xRegion_2	106	Automatic annotations	COAD	Stereo-seq v1.3
xRegion_3	106	Automatic annotations	COAD	Stereo-seq v1.3
xRegion_4	110	Automatic annotations	COAD	Stereo-seq v1.3
xRegion_5	81	Automatic annotations	COAD	Stereo-seq v1.3
xRegion_1	102	Automatic annotations	COAD	Stereo-seq v1.3
xRegion_2	118	Automatic annotations	COAD	Stereo-seq v1.3
xRegion_3	117	Automatic annotations	COAD	Stereo-seq v1.3
xRegion_4	114	Automatic annotations	COAD	Stereo-seq v1.3
xRegion_5	120	Automatic annotations	COAD	Stereo-seq v1.3
xRegion_1	103	Automatic annotations	COAD	Stereo-seq v1.3
xRegion_2	90	Automatic annotations	COAD	Stereo-seq v1.3
xRegion_3	111	Automatic annotations	COAD	Stereo-seq v1.3
xRegion_4	99	Automatic annotations	COAD	Stereo-seq v1.3
xRegion_5	106	Automatic annotations	COAD	Stereo-seq v1.3
xRegion_1	114	Manual annotations	COAD	Stereo-seq v1.3
xRegion_2	90	Manual annotations	COAD	Stereo-seq v1.3
xRegion_3	97	Manual annotations	COAD	Stereo-seq v1.3
xRegion_4	57	Manual annotations	COAD	Stereo-seq v1.3
xRegion_5	21	Manual annotations	COAD	Stereo-seq v1.3
xRegion_1	95	Manual annotations	COAD	Stereo-seq v1.3
xRegion_2	104	Manual annotations	COAD	Stereo-seq v1.3
xRegion_3	126	Manual annotations	COAD	Stereo-seq v1.3
xRegion_4	86	Manual annotations	COAD	Stereo-seq v1.3
xRegion_5	24	Manual annotations	COAD	Stereo-seq v1.3
xRegion_1	110	Manual annotations	COAD	Stereo-seq v1.3
xRegion_2	92	Manual annotations	COAD	Stereo-seq v1.3
xRegion_3	91	Manual annotations	COAD	Stereo-seq v1.3
xRegion_4	111	Manual annotations	COAD	Stereo-seq v1.3
xRegion_5	81	Manual annotations	COAD	Stereo-seq v1.3
xRegion_1	68	Manual annotations	COAD	Stereo-seq v1.3
xRegion_2	97	Manual annotations	COAD	Stereo-seq v1.3
xRegion_3	93	Manual annotations	COAD	Stereo-seq v1.3
xRegion_4	97	Manual annotations	COAD	Stereo-seq v1.3
xRegion_5	109	Manual annotations	COAD	Stereo-seq v1.3
xRegion_1	71	Manual annotations	COAD	Stereo-seq v1.3
xRegion_2	85	Manual annotations	COAD	Stereo-seq v1.3
xRegion_3	90	Manual annotations	COAD	Stereo-seq v1.3
xRegion_4	95	Manual annotations	COAD	Stereo-seq v1.3
xRegion_5	94	Manual annotations	COAD	Stereo-seq v1.3
xRegion_1	56	Automatic annotations	COAD	Stereo-seq v1.3
xRegion_2	73	Automatic annotations	COAD	Stereo-seq v1.3
xRegion_3	92	Automatic annotations	COAD	Stereo-seq v1.3
xRegion_4	81	Automatic annotations	COAD	Stereo-seq v1.3
xRegion_5	83	Automatic annotations	COAD	Stereo-seq v1.3
xRegion_1	105	Automatic annotations	COAD	Stereo-seq v1.3
xRegion_2	79	Automatic annotations	COAD	Stereo-seq v1.3
xRegion_3	75	Automatic annotations	COAD	Stereo-seq v1.3
xRegion_4	73	Automatic annotations	COAD	Stereo-seq v1.3
xRegion_5	93	Automatic annotations	COAD	Stereo-seq v1.3
xRegion_1	79	Automatic annotations	COAD	Stereo-seq v1.3
xRegion_2	120	Automatic annotations	COAD	Stereo-seq v1.3
xRegion_3	113	Automatic annotations	COAD	Stereo-seq v1.3
xRegion_4	91	Automatic annotations	COAD	Stereo-seq v1.3
xRegion_5	64	Automatic annotations	COAD	Stereo-seq v1.3
xRegion_1	72	Automatic annotations	COAD	Stereo-seq v1.3
xRegion_2	88	Automatic annotations	COAD	Stereo-seq v1.3
xRegion_3	74	Automatic annotations	COAD	Stereo-seq v1.3
xRegion_4	110	Automatic annotations	COAD	Stereo-seq v1.3
xRegion_5	66	Automatic annotations	COAD	Stereo-seq v1.3
xRegion_1	107	Automatic annotations	COAD	Stereo-seq v1.3
xRegion_2	80	Automatic annotations	COAD	Stereo-seq v1.3
xRegion_3	70	Automatic annotations	COAD	Stereo-seq v1.3
xRegion_4	77	Automatic annotations	COAD	Stereo-seq v1.3
xRegion_5	83	Automatic annotations	COAD	Stereo-seq v1.3
xRegion_1	62	Manual annotations	COAD	Stereo-seq v1.3
xRegion_2	99	Manual annotations	COAD	Stereo-seq v1.3
xRegion_3	145	Manual annotations	COAD	Stereo-seq v1.3
xRegion_4	126	Manual annotations	COAD	Stereo-seq v1.3
xRegion_5	120	Manual annotations	COAD	Stereo-seq v1.3
xRegion_1	178	Manual annotations	COAD	Stereo-seq v1.3
xRegion_2	105	Manual annotations	COAD	Stereo-seq v1.3
xRegion_3	104	Manual annotations	COAD	Stereo-seq v1.3
xRegion_4	115	Manual annotations	COAD	Stereo-seq v1.3
xRegion_5	170	Manual annotations	COAD	Stereo-seq v1.3
xRegion_1	111	Manual annotations	COAD	Stereo-seq v1.3
xRegion_2	146	Manual annotations	COAD	Stereo-seq v1.3
xRegion_3	158	Manual annotations	COAD	Stereo-seq v1.3
xRegion_4	118	Manual annotations	COAD	Stereo-seq v1.3
xRegion_5	91	Manual annotations	COAD	Stereo-seq v1.3
xRegion_1	62	Manual annotations	COAD	Stereo-seq v1.3
xRegion_2	78	Manual annotations	COAD	Stereo-seq v1.3
xRegion_3	68	Manual annotations	COAD	Stereo-seq v1.3
xRegion_4	158	Manual annotations	COAD	Stereo-seq v1.3
xRegion_5	100	Manual annotations	COAD	Stereo-seq v1.3
xRegion_1	154	Manual annotations	COAD	Stereo-seq v1.3
xRegion_2	90	Manual annotations	COAD	Stereo-seq v1.3
xRegion_3	63	Manual annotations	COAD	Stereo-seq v1.3
xRegion_4	73	Manual annotations	COAD	Stereo-seq v1.3
xRegion_5	92	Manual annotations	COAD	Stereo-seq v1.3
xRegion_1	113	Automatic annotations	COAD	Stereo-seq v1.3
xRegion_2	112	Automatic annotations	COAD	Stereo-seq v1.3
xRegion_3	108	Automatic annotations	COAD	Stereo-seq v1.3
xRegion_4	127	Automatic annotations	COAD	Stereo-seq v1.3
xRegion_5	139	Automatic annotations	COAD	Stereo-seq v1.3
xRegion_1	102	Automatic annotations	COAD	Stereo-seq v1.3
xRegion_2	78	Automatic annotations	COAD	Stereo-seq v1.3
xRegion_3	91	Automatic annotations	COAD	Stereo-seq v1.3
xRegion_4	99	Automatic annotations	COAD	Stereo-seq v1.3
xRegion_5	107	Automatic annotations	COAD	Stereo-seq v1.3
xRegion_1	77	Automatic annotations	COAD	Stereo-seq v1.3
xRegion_2	105	Automatic annotations	COAD	Stereo-seq v1.3
xRegion_3	102	Automatic annotations	COAD	Stereo-seq v1.3
xRegion_4	90	Automatic annotations	COAD	Stereo-seq v1.3
xRegion_5	122	Automatic annotations	COAD	Stereo-seq v1.3
xRegion_1	91	Automatic annotations	COAD	Stereo-seq v1.3
xRegion_2	99	Automatic annotations	COAD	Stereo-seq v1.3
xRegion_3	91	Automatic annotations	COAD	Stereo-seq v1.3
xRegion_4	98	Automatic annotations	COAD	Stereo-seq v1.3
xRegion_5	87	Automatic annotations	COAD	Stereo-seq v1.3
xRegion_1	108	Automatic annotations	COAD	Stereo-seq v1.3
xRegion_2	96	Automatic annotations	COAD	Stereo-seq v1.3
xRegion_3	77	Automatic annotations	COAD	Stereo-seq v1.3
xRegion_4	76	Automatic annotations	COAD	Stereo-seq v1.3
xRegion_5	68	Automatic annotations	COAD	Stereo-seq v1.3
xRegion_1	198	Manual annotations	COAD	Stereo-seq v1.3
xRegion_2	170	Manual annotations	COAD	Stereo-seq v1.3
xRegion_3	171	Manual annotations	COAD	Stereo-seq v1.3
xRegion_4	175	Manual annotations	COAD	Stereo-seq v1.3
xRegion_5	172	Manual annotations	COAD	Stereo-seq v1.3
xRegion_1	166	Manual annotations	COAD	Stereo-seq v1.3
xRegion_2	146	Manual annotations	COAD	Stereo-seq v1.3
xRegion_3	185	Manual annotations	COAD	Stereo-seq v1.3
xRegion_4	179	Manual annotations	COAD	Stereo-seq v1.3
xRegion_5	185	Manual annotations	COAD	Stereo-seq v1.3
xRegion_1	150	Manual annotations	COAD	Stereo-seq v1.3
xRegion_2	144	Manual annotations	COAD	Stereo-seq v1.3
xRegion_3	179	Manual annotations	COAD	Stereo-seq v1.3
xRegion_4	144	Manual annotations	COAD	Stereo-seq v1.3
xRegion_5	179	Manual annotations	COAD	Stereo-seq v1.3
xRegion_1	157	Manual annotations	COAD	Stereo-seq v1.3
xRegion_2	143	Manual annotations	COAD	Stereo-seq v1.3
xRegion_3	149	Manual annotations	COAD	Stereo-seq v1.3
xRegion_4	149	Manual annotations	COAD	Stereo-seq v1.3
xRegion_5	91	Manual annotations	COAD	Stereo-seq v1.3
xRegion_1	194	Manual annotations	COAD	Stereo-seq v1.3
xRegion_2	175	Manual annotations	COAD	Stereo-seq v1.3
xRegion_3	89	Manual annotations	COAD	Stereo-seq v1.3
xRegion_4	74	Manual annotations	COAD	Stereo-seq v1.3
xRegion_5	45	Manual annotations	COAD	Stereo-seq v1.3
xRegion_1	53	Automatic annotations	COAD	Stereo-seq v1.3
xRegion_2	69	Automatic annotations	COAD	Stereo-seq v1.3
xRegion_3	74	Automatic annotations	COAD	Stereo-seq v1.3
xRegion_4	66	Automatic annotations	COAD	Stereo-seq v1.3
xRegion_5	84	Automatic annotations	COAD	Stereo-seq v1.3
xRegion_1	55	Automatic annotations	COAD	Stereo-seq v1.3
xRegion_2	87	Automatic annotations	COAD	Stereo-seq v1.3
xRegion_3	77	Automatic annotations	COAD	Stereo-seq v1.3
xRegion_4	96	Automatic annotations	COAD	Stereo-seq v1.3
xRegion_5	117	Automatic annotations	COAD	Stereo-seq v1.3
xRegion_1	88	Automatic annotations	COAD	Stereo-seq v1.3
xRegion_2	85	Automatic annotations	COAD	Stereo-seq v1.3
xRegion_3	97	Automatic annotations	COAD	Stereo-seq v1.3
xRegion_4	83	Automatic annotations	COAD	Stereo-seq v1.3
xRegion_5	133	Automatic annotations	COAD	Stereo-seq v1.3
xRegion_1	69	Automatic annotations	COAD	Stereo-seq v1.3
xRegion_2	103	Automatic annotations	COAD	Stereo-seq v1.3
xRegion_3	80	Automatic annotations	COAD	Stereo-seq v1.3
xRegion_4	113	Automatic annotations	COAD	Stereo-seq v1.3
xRegion_5	112	Automatic annotations	COAD	Stereo-seq v1.3
xRegion_1	77	Automatic annotations	COAD	Stereo-seq v1.3
xRegion_2	116	Automatic annotations	COAD	Stereo-seq v1.3
xRegion_3	108	Automatic annotations	COAD	Stereo-seq v1.3
xRegion_4	104	Automatic annotations	COAD	Stereo-seq v1.3
xRegion_5	110	Automatic annotations	COAD	Stereo-seq v1.3
xRegion_1	26	Manual annotations	COAD	Stereo-seq v1.3
xRegion_2	59	Manual annotations	COAD	Stereo-seq v1.3
xRegion_3	104	Manual annotations	COAD	Stereo-seq v1.3
xRegion_4	86	Manual annotations	COAD	Stereo-seq v1.3
xRegion_5	102	Manual annotations	COAD	Stereo-seq v1.3
xRegion_1	63	Manual annotations	COAD	Stereo-seq v1.3
xRegion_2	157	Manual annotations	COAD	Stereo-seq v1.3
xRegion_3	123	Manual annotations	COAD	Stereo-seq v1.3
xRegion_4	112	Manual annotations	COAD	Stereo-seq v1.3
xRegion_5	167	Manual annotations	COAD	Stereo-seq v1.3
xRegion_1	116	Manual annotations	COAD	Stereo-seq v1.3
xRegion_2	121	Manual annotations	COAD	Stereo-seq v1.3
xRegion_3	114	Manual annotations	COAD	Stereo-seq v1.3
xRegion_4	91	Manual annotations	COAD	Stereo-seq v1.3
xRegion_5	182	Manual annotations	COAD	Stereo-seq v1.3
xRegion_1	78	Manual annotations	COAD	Stereo-seq v1.3
xRegion_2	157	Manual annotations	COAD	Stereo-seq v1.3
xRegion_3	95	Manual annotations	COAD	Stereo-seq v1.3
xRegion_4	120	Manual annotations	COAD	Stereo-seq v1.3
xRegion_5	138	Manual annotations	COAD	Stereo-seq v1.3
xRegion_1	85	Manual annotations	COAD	Stereo-seq v1.3
xRegion_2	171	Manual annotations	COAD	Stereo-seq v1.3
xRegion_3	151	Manual annotations	COAD	Stereo-seq v1.3
xRegion_4	143	Manual annotations	COAD	Stereo-seq v1.3
xRegion_5	88	Manual annotations	COAD	Stereo-seq v1.3
xRegion_1	134	Automatic annotations	COAD	Stereo-seq v1.3
xRegion_2	137	Automatic annotations	COAD	Stereo-seq v1.3
xRegion_3	130	Automatic annotations	COAD	Stereo-seq v1.3
xRegion_4	92	Automatic annotations	COAD	Stereo-seq v1.3
xRegion_5	128	Automatic annotations	COAD	Stereo-seq v1.3
xRegion_1	145	Automatic annotations	COAD	Stereo-seq v1.3
xRegion_2	121	Automatic annotations	COAD	Stereo-seq v1.3
xRegion_3	103	Automatic annotations	COAD	Stereo-seq v1.3
xRegion_4	116	Automatic annotations	COAD	Stereo-seq v1.3
xRegion_5	106	Automatic annotations	COAD	Stereo-seq v1.3
xRegion_1	104	Automatic annotations	COAD	Stereo-seq v1.3
xRegion_2	92	Automatic annotations	COAD	Stereo-seq v1.3
xRegion_3	82	Automatic annotations	COAD	Stereo-seq v1.3
xRegion_4	60	Automatic annotations	COAD	Stereo-seq v1.3
xRegion_5	77	Automatic annotations	COAD	Stereo-seq v1.3
xRegion_1	80	Automatic annotations	COAD	Stereo-seq v1.3
xRegion_2	65	Automatic annotations	COAD	Stereo-seq v1.3
xRegion_3	76	Automatic annotations	COAD	Stereo-seq v1.3
xRegion_4	62	Automatic annotations	COAD	Stereo-seq v1.3
xRegion_5	71	Automatic annotations	COAD	Stereo-seq v1.3
xRegion_1	81	Automatic annotations	COAD	Stereo-seq v1.3
xRegion_2	76	Automatic annotations	COAD	Stereo-seq v1.3
xRegion_3	75	Automatic annotations	COAD	Stereo-seq v1.3
xRegion_4	74	Automatic annotations	COAD	Stereo-seq v1.3
xRegion_5	67	Automatic annotations	COAD	Stereo-seq v1.3
xRegion_1	141	Manual annotations	COAD	Stereo-seq v1.3
xRegion_2	157	Manual annotations	COAD	Stereo-seq v1.3
xRegion_3	142	Manual annotations	COAD	Stereo-seq v1.3
xRegion_4	92	Manual annotations	COAD	Stereo-seq v1.3
xRegion_5	136	Manual annotations	COAD	Stereo-seq v1.3
xRegion_1	175	Manual annotations	COAD	Stereo-seq v1.3
xRegion_2	149	Manual annotations	COAD	Stereo-seq v1.3
xRegion_3	112	Manual annotations	COAD	Stereo-seq v1.3
xRegion_4	126	Manual annotations	COAD	Stereo-seq v1.3
xRegion_5	123	Manual annotations	COAD	Stereo-seq v1.3
xRegion_1	104	Manual annotations	COAD	Stereo-seq v1.3
xRegion_2	67	Manual annotations	COAD	Stereo-seq v1.3
xRegion_3	81	Manual annotations	COAD	Stereo-seq v1.3
xRegion_4	46	Manual annotations	COAD	Stereo-seq v1.3
xRegion_5	72	Manual annotations	COAD	Stereo-seq v1.3
xRegion_1	66	Manual annotations	COAD	Stereo-seq v1.3
xRegion_2	61	Manual annotations	COAD	Stereo-seq v1.3
xRegion_3	55	Manual annotations	COAD	Stereo-seq v1.3
xRegion_4	54	Manual annotations	COAD	Stereo-seq v1.3
xRegion_5	52	Manual annotations	COAD	Stereo-seq v1.3
xRegion_1	46	Manual annotations	COAD	Stereo-seq v1.3
xRegion_2	53	Manual annotations	COAD	Stereo-seq v1.3
xRegion_3	48	Manual annotations	COAD	Stereo-seq v1.3
xRegion_4	40	Manual annotations	COAD	Stereo-seq v1.3
xRegion_5	45	Manual annotations	COAD	Stereo-seq v1.3
xRegion_1	73	Automatic annotations	HCC	Stereo-seq v1.3
xRegion_2	66	Automatic annotations	HCC	Stereo-seq v1.3
xRegion_3	109	Automatic annotations	HCC	Stereo-seq v1.3
xRegion_4	114	Automatic annotations	HCC	Stereo-seq v1.3
xRegion_5	81	Automatic annotations	HCC	Stereo-seq v1.3
xRegion_1	99	Automatic annotations	HCC	Stereo-seq v1.3
xRegion_2	71	Automatic annotations	HCC	Stereo-seq v1.3
xRegion_3	64	Automatic annotations	HCC	Stereo-seq v1.3
xRegion_4	88	Automatic annotations	HCC	Stereo-seq v1.3
xRegion_5	83	Automatic annotations	HCC	Stereo-seq v1.3
xRegion_1	88	Automatic annotations	HCC	Stereo-seq v1.3
xRegion_2	123	Automatic annotations	HCC	Stereo-seq v1.3
xRegion_3	73	Automatic annotations	HCC	Stereo-seq v1.3
xRegion_4	73	Automatic annotations	HCC	Stereo-seq v1.3
xRegion_5	76	Automatic annotations	HCC	Stereo-seq v1.3
xRegion_1	107	Automatic annotations	HCC	Stereo-seq v1.3
xRegion_2	82	Automatic annotations	HCC	Stereo-seq v1.3
xRegion_3	83	Automatic annotations	HCC	Stereo-seq v1.3
xRegion_4	77	Automatic annotations	HCC	Stereo-seq v1.3
xRegion_5	62	Automatic annotations	HCC	Stereo-seq v1.3
xRegion_1	118	Automatic annotations	HCC	Stereo-seq v1.3
xRegion_2	89	Automatic annotations	HCC	Stereo-seq v1.3
xRegion_3	94	Automatic annotations	HCC	Stereo-seq v1.3
xRegion_4	71	Automatic annotations	HCC	Stereo-seq v1.3
xRegion_5	58	Automatic annotations	HCC	Stereo-seq v1.3
xRegion_1	39	Manual annotations	HCC	Stereo-seq v1.3
xRegion_2	46	Manual annotations	HCC	Stereo-seq v1.3
xRegion_3	40	Manual annotations	HCC	Stereo-seq v1.3
xRegion_4	39	Manual annotations	HCC	Stereo-seq v1.3
xRegion_5	38	Manual annotations	HCC	Stereo-seq v1.3
xRegion_1	42	Manual annotations	HCC	Stereo-seq v1.3
xRegion_2	40	Manual annotations	HCC	Stereo-seq v1.3
xRegion_3	35	Manual annotations	HCC	Stereo-seq v1.3
xRegion_4	43	Manual annotations	HCC	Stereo-seq v1.3
xRegion_5	32	Manual annotations	HCC	Stereo-seq v1.3
xRegion_1	35	Manual annotations	HCC	Stereo-seq v1.3
xRegion_2	41	Manual annotations	HCC	Stereo-seq v1.3
xRegion_3	31	Manual annotations	HCC	Stereo-seq v1.3
xRegion_4	45	Manual annotations	HCC	Stereo-seq v1.3
xRegion_5	31	Manual annotations	HCC	Stereo-seq v1.3
xRegion_1	40	Manual annotations	HCC	Stereo-seq v1.3
xRegion_2	41	Manual annotations	HCC	Stereo-seq v1.3
xRegion_3	26	Manual annotations	HCC	Stereo-seq v1.3
xRegion_4	28	Manual annotations	HCC	Stereo-seq v1.3
xRegion_5	38	Manual annotations	HCC	Stereo-seq v1.3
xRegion_1	37	Manual annotations	HCC	Stereo-seq v1.3
xRegion_2	33	Manual annotations	HCC	Stereo-seq v1.3
xRegion_3	32	Manual annotations	HCC	Stereo-seq v1.3
xRegion_4	29	Manual annotations	HCC	Stereo-seq v1.3
xRegion_5	21	Manual annotations	HCC	Stereo-seq v1.3
xRegion_1	81	Automatic annotations	HCC	Stereo-seq v1.3
xRegion_2	70	Automatic annotations	HCC	Stereo-seq v1.3
xRegion_3	70	Automatic annotations	HCC	Stereo-seq v1.3
xRegion_4	67	Automatic annotations	HCC	Stereo-seq v1.3
xRegion_5	114	Automatic annotations	HCC	Stereo-seq v1.3
xRegion_1	90	Automatic annotations	HCC	Stereo-seq v1.3
xRegion_2	67	Automatic annotations	HCC	Stereo-seq v1.3
xRegion_3	75	Automatic annotations	HCC	Stereo-seq v1.3
xRegion_4	86	Automatic annotations	HCC	Stereo-seq v1.3
xRegion_5	94	Automatic annotations	HCC	Stereo-seq v1.3
xRegion_1	77	Automatic annotations	HCC	Stereo-seq v1.3
xRegion_2	76	Automatic annotations	HCC	Stereo-seq v1.3
xRegion_3	76	Automatic annotations	HCC	Stereo-seq v1.3
xRegion_4	51	Automatic annotations	HCC	Stereo-seq v1.3
xRegion_5	38	Automatic annotations	HCC	Stereo-seq v1.3
xRegion_1	93	Automatic annotations	HCC	Stereo-seq v1.3
xRegion_2	47	Automatic annotations	HCC	Stereo-seq v1.3
xRegion_3	50	Automatic annotations	HCC	Stereo-seq v1.3
xRegion_4	51	Automatic annotations	HCC	Stereo-seq v1.3
xRegion_5	51	Automatic annotations	HCC	Stereo-seq v1.3
xRegion_1	9	Automatic annotations	HCC	Stereo-seq v1.3
xRegion_2	45	Automatic annotations	HCC	Stereo-seq v1.3
xRegion_3	107	Automatic annotations	HCC	Stereo-seq v1.3
xRegion_4	93	Automatic annotations	HCC	Stereo-seq v1.3
xRegion_5	102	Automatic annotations	HCC	Stereo-seq v1.3
xRegion_1	41	Manual annotations	HCC	Stereo-seq v1.3
xRegion_2	44	Manual annotations	HCC	Stereo-seq v1.3
xRegion_3	39	Manual annotations	HCC	Stereo-seq v1.3
xRegion_4	32	Manual annotations	HCC	Stereo-seq v1.3
xRegion_5	46	Manual annotations	HCC	Stereo-seq v1.3
xRegion_1	41	Manual annotations	HCC	Stereo-seq v1.3
xRegion_2	37	Manual annotations	HCC	Stereo-seq v1.3
xRegion_3	33	Manual annotations	HCC	Stereo-seq v1.3
xRegion_4	33	Manual annotations	HCC	Stereo-seq v1.3
xRegion_5	34	Manual annotations	HCC	Stereo-seq v1.3
xRegion_1	37	Manual annotations	HCC	Stereo-seq v1.3
xRegion_2	48	Manual annotations	HCC	Stereo-seq v1.3
xRegion_3	42	Manual annotations	HCC	Stereo-seq v1.3
xRegion_4	28	Manual annotations	HCC	Stereo-seq v1.3
xRegion_5	30	Manual annotations	HCC	Stereo-seq v1.3
xRegion_1	52	Manual annotations	HCC	Stereo-seq v1.3
xRegion_2	31	Manual annotations	HCC	Stereo-seq v1.3
xRegion_3	35	Manual annotations	HCC	Stereo-seq v1.3
xRegion_4	30	Manual annotations	HCC	Stereo-seq v1.3
xRegion_5	35	Manual annotations	HCC	Stereo-seq v1.3
xRegion_1	8	Manual annotations	HCC	Stereo-seq v1.3
xRegion_2	24	Manual annotations	HCC	Stereo-seq v1.3
xRegion_3	50	Manual annotations	HCC	Stereo-seq v1.3
xRegion_4	45	Manual annotations	HCC	Stereo-seq v1.3
xRegion_5	45	Manual annotations	HCC	Stereo-seq v1.3
xRegion_1	103	Automatic annotations	HCC	Stereo-seq v1.3
xRegion_2	99	Automatic annotations	HCC	Stereo-seq v1.3
xRegion_3	101	Automatic annotations	HCC	Stereo-seq v1.3
xRegion_4	64	Automatic annotations	HCC	Stereo-seq v1.3
xRegion_5	95	Automatic annotations	HCC	Stereo-seq v1.3
xRegion_1	80	Automatic annotations	HCC	Stereo-seq v1.3
xRegion_2	87	Automatic annotations	HCC	Stereo-seq v1.3
xRegion_3	71	Automatic annotations	HCC	Stereo-seq v1.3
xRegion_4	65	Automatic annotations	HCC	Stereo-seq v1.3
xRegion_5	89	Automatic annotations	HCC	Stereo-seq v1.3
xRegion_1	56	Automatic annotations	HCC	Stereo-seq v1.3
xRegion_2	74	Automatic annotations	HCC	Stereo-seq v1.3
xRegion_3	90	Automatic annotations	HCC	Stereo-seq v1.3
xRegion_4	73	Automatic annotations	HCC	Stereo-seq v1.3
xRegion_5	88	Automatic annotations	HCC	Stereo-seq v1.3
xRegion_1	60	Automatic annotations	HCC	Stereo-seq v1.3
xRegion_2	61	Automatic annotations	HCC	Stereo-seq v1.3
xRegion_3	66	Automatic annotations	HCC	Stereo-seq v1.3
xRegion_4	73	Automatic annotations	HCC	Stereo-seq v1.3
xRegion_5	79	Automatic annotations	HCC	Stereo-seq v1.3
xRegion_1	92	Automatic annotations	HCC	Stereo-seq v1.3
xRegion_2	52	Automatic annotations	HCC	Stereo-seq v1.3
xRegion_3	48	Automatic annotations	HCC	Stereo-seq v1.3
xRegion_4	94	Automatic annotations	HCC	Stereo-seq v1.3
xRegion_5	97	Automatic annotations	HCC	Stereo-seq v1.3
xRegion_1	54	Manual annotations	HCC	Stereo-seq v1.3
xRegion_2	41	Manual annotations	HCC	Stereo-seq v1.3
xRegion_3	46	Manual annotations	HCC	Stereo-seq v1.3
xRegion_4	44	Manual annotations	HCC	Stereo-seq v1.3
xRegion_5	56	Manual annotations	HCC	Stereo-seq v1.3
xRegion_1	43	Manual annotations	HCC	Stereo-seq v1.3
xRegion_2	32	Manual annotations	HCC	Stereo-seq v1.3
xRegion_3	42	Manual annotations	HCC	Stereo-seq v1.3
xRegion_4	44	Manual annotations	HCC	Stereo-seq v1.3
xRegion_5	33	Manual annotations	HCC	Stereo-seq v1.3
xRegion_1	38	Manual annotations	HCC	Stereo-seq v1.3
xRegion_2	45	Manual annotations	HCC	Stereo-seq v1.3
xRegion_3	47	Manual annotations	HCC	Stereo-seq v1.3
xRegion_4	44	Manual annotations	HCC	Stereo-seq v1.3
xRegion_5	42	Manual annotations	HCC	Stereo-seq v1.3
xRegion_1	40	Manual annotations	HCC	Stereo-seq v1.3
xRegion_2	39	Manual annotations	HCC	Stereo-seq v1.3
xRegion_3	36	Manual annotations	HCC	Stereo-seq v1.3
xRegion_4	38	Manual annotations	HCC	Stereo-seq v1.3
xRegion_5	47	Manual annotations	HCC	Stereo-seq v1.3
xRegion_1	48	Manual annotations	HCC	Stereo-seq v1.3
xRegion_2	38	Manual annotations	HCC	Stereo-seq v1.3
xRegion_3	17	Manual annotations	HCC	Stereo-seq v1.3
xRegion_4	37	Manual annotations	HCC	Stereo-seq v1.3
xRegion_5	42	Manual annotations	HCC	Stereo-seq v1.3
xRegion_1	85	Automatic annotations	HCC	Stereo-seq v1.3
xRegion_2	83	Automatic annotations	HCC	Stereo-seq v1.3
xRegion_3	80	Automatic annotations	HCC	Stereo-seq v1.3
xRegion_4	64	Automatic annotations	HCC	Stereo-seq v1.3
xRegion_5	92	Automatic annotations	HCC	Stereo-seq v1.3
xRegion_1	56	Automatic annotations	HCC	Stereo-seq v1.3
xRegion_2	79	Automatic annotations	HCC	Stereo-seq v1.3
xRegion_3	63	Automatic annotations	HCC	Stereo-seq v1.3
xRegion_4	55	Automatic annotations	HCC	Stereo-seq v1.3
xRegion_5	110	Automatic annotations	HCC	Stereo-seq v1.3
xRegion_1	55	Automatic annotations	HCC	Stereo-seq v1.3
xRegion_2	69	Automatic annotations	HCC	Stereo-seq v1.3
xRegion_3	63	Automatic annotations	HCC	Stereo-seq v1.3
xRegion_4	75	Automatic annotations	HCC	Stereo-seq v1.3
xRegion_5	104	Automatic annotations	HCC	Stereo-seq v1.3
xRegion_1	68	Automatic annotations	HCC	Stereo-seq v1.3
xRegion_2	59	Automatic annotations	HCC	Stereo-seq v1.3
xRegion_3	55	Automatic annotations	HCC	Stereo-seq v1.3
xRegion_4	48	Automatic annotations	HCC	Stereo-seq v1.3
xRegion_5	71	Automatic annotations	HCC	Stereo-seq v1.3
xRegion_1	73	Automatic annotations	HCC	Stereo-seq v1.3
xRegion_2	37	Automatic annotations	HCC	Stereo-seq v1.3
xRegion_3	63	Automatic annotations	HCC	Stereo-seq v1.3
xRegion_4	70	Automatic annotations	HCC	Stereo-seq v1.3
xRegion_5	68	Automatic annotations	HCC	Stereo-seq v1.3
xRegion_1	39	Manual annotations	HCC	Stereo-seq v1.3
xRegion_2	42	Manual annotations	HCC	Stereo-seq v1.3
xRegion_3	55	Manual annotations	HCC	Stereo-seq v1.3
xRegion_4	51	Manual annotations	HCC	Stereo-seq v1.3
xRegion_5	45	Manual annotations	HCC	Stereo-seq v1.3
xRegion_1	37	Manual annotations	HCC	Stereo-seq v1.3
xRegion_2	44	Manual annotations	HCC	Stereo-seq v1.3
xRegion_3	37	Manual annotations	HCC	Stereo-seq v1.3
xRegion_4	38	Manual annotations	HCC	Stereo-seq v1.3
xRegion_5	45	Manual annotations	HCC	Stereo-seq v1.3
xRegion_1	45	Manual annotations	HCC	Stereo-seq v1.3
xRegion_2	45	Manual annotations	HCC	Stereo-seq v1.3
xRegion_3	53	Manual annotations	HCC	Stereo-seq v1.3
xRegion_4	47	Manual annotations	HCC	Stereo-seq v1.3
xRegion_5	44	Manual annotations	HCC	Stereo-seq v1.3
xRegion_1	50	Manual annotations	HCC	Stereo-seq v1.3
xRegion_2	36	Manual annotations	HCC	Stereo-seq v1.3
xRegion_3	42	Manual annotations	HCC	Stereo-seq v1.3
xRegion_4	25	Manual annotations	HCC	Stereo-seq v1.3
xRegion_5	32	Manual annotations	HCC	Stereo-seq v1.3
xRegion_1	47	Manual annotations	HCC	Stereo-seq v1.3
xRegion_2	29	Manual annotations	HCC	Stereo-seq v1.3
xRegion_3	53	Manual annotations	HCC	Stereo-seq v1.3
xRegion_4	48	Manual annotations	HCC	Stereo-seq v1.3
xRegion_5	43	Manual annotations	HCC	Stereo-seq v1.3
xRegion_1	57	Automatic annotations	HCC	Stereo-seq v1.3
xRegion_2	63	Automatic annotations	HCC	Stereo-seq v1.3
xRegion_3	99	Automatic annotations	HCC	Stereo-seq v1.3
xRegion_4	113	Automatic annotations	HCC	Stereo-seq v1.3
xRegion_5	110	Automatic annotations	HCC	Stereo-seq v1.3
xRegion_1	79	Automatic annotations	HCC	Stereo-seq v1.3
xRegion_2	83	Automatic annotations	HCC	Stereo-seq v1.3
xRegion_3	90	Automatic annotations	HCC	Stereo-seq v1.3
xRegion_4	106	Automatic annotations	HCC	Stereo-seq v1.3
xRegion_5	114	Automatic annotations	HCC	Stereo-seq v1.3
xRegion_1	94	Automatic annotations	HCC	Stereo-seq v1.3
xRegion_2	75	Automatic annotations	HCC	Stereo-seq v1.3
xRegion_3	90	Automatic annotations	HCC	Stereo-seq v1.3
xRegion_4	73	Automatic annotations	HCC	Stereo-seq v1.3
xRegion_5	89	Automatic annotations	HCC	Stereo-seq v1.3
xRegion_1	76	Automatic annotations	HCC	Stereo-seq v1.3
xRegion_2	65	Automatic annotations	HCC	Stereo-seq v1.3
xRegion_3	68	Automatic annotations	HCC	Stereo-seq v1.3
xRegion_4	66	Automatic annotations	HCC	Stereo-seq v1.3
xRegion_5	90	Automatic annotations	HCC	Stereo-seq v1.3
xRegion_1	104	Automatic annotations	HCC	Stereo-seq v1.3
xRegion_2	66	Automatic annotations	HCC	Stereo-seq v1.3
xRegion_3	79	Automatic annotations	HCC	Stereo-seq v1.3
xRegion_4	118	Automatic annotations	HCC	Stereo-seq v1.3
xRegion_5	119	Automatic annotations	HCC	Stereo-seq v1.3
xRegion_1	47	Manual annotations	HCC	Stereo-seq v1.3
xRegion_2	46	Manual annotations	HCC	Stereo-seq v1.3
xRegion_3	72	Manual annotations	HCC	Stereo-seq v1.3
xRegion_4	56	Manual annotations	HCC	Stereo-seq v1.3
xRegion_5	46	Manual annotations	HCC	Stereo-seq v1.3
xRegion_1	46	Manual annotations	HCC	Stereo-seq v1.3
xRegion_2	51	Manual annotations	HCC	Stereo-seq v1.3
xRegion_3	67	Manual annotations	HCC	Stereo-seq v1.3
xRegion_4	56	Manual annotations	HCC	Stereo-seq v1.3
xRegion_5	52	Manual annotations	HCC	Stereo-seq v1.3
xRegion_1	46	Manual annotations	HCC	Stereo-seq v1.3
xRegion_2	52	Manual annotations	HCC	Stereo-seq v1.3
xRegion_3	68	Manual annotations	HCC	Stereo-seq v1.3
xRegion_4	52	Manual annotations	HCC	Stereo-seq v1.3
xRegion_5	45	Manual annotations	HCC	Stereo-seq v1.3
xRegion_1	39	Manual annotations	HCC	Stereo-seq v1.3
xRegion_2	51	Manual annotations	HCC	Stereo-seq v1.3
xRegion_3	57	Manual annotations	HCC	Stereo-seq v1.3
xRegion_4	48	Manual annotations	HCC	Stereo-seq v1.3
xRegion_5	44	Manual annotations	HCC	Stereo-seq v1.3
xRegion_1	48	Manual annotations	HCC	Stereo-seq v1.3
xRegion_2	39	Manual annotations	HCC	Stereo-seq v1.3
xRegion_3	60	Manual annotations	HCC	Stereo-seq v1.3
xRegion_4	42	Manual annotations	HCC	Stereo-seq v1.3
[truncated: 251 more rows]

## Sheet: Figure 4d
expr	EPCAM	Platform	unit	gene
0	1	Stereo-seq v1.3	Cell	CD3E
0	1	Stereo-seq v1.3	Cell	CD3E
0	2	Stereo-seq v1.3	Cell	CD3E
0	1	Stereo-seq v1.3	Cell	CD3E
0	1	Stereo-seq v1.3	Cell	CD3E
0	1	Stereo-seq v1.3	Cell	CD3E
0	2	Stereo-seq v1.3	Cell	CD3E
0	1	Stereo-seq v1.3	Cell	CD3E
0	1	Stereo-seq v1.3	Cell	CD3E
0	1	Stereo-seq v1.3	Cell	CD3E
0	1	Stereo-seq v1.3	Cell	CD3E
0	1	Stereo-seq v1.3	Cell	CD3E
0	1	Stereo-seq v1.3	Cell	CD3E
1	0	Stereo-seq v1.3	Cell	CD3E
0	1	Stereo-seq v1.3	Cell	CD3E
0	2	Stereo-seq v1.3	Cell	CD3E
0	1	Stereo-seq v1.3	Cell	CD3E
0	1	Stereo-seq v1.3	Cell	CD3E
0	1	Stereo-seq v1.3	Cell	CD3E
0	1	Stereo-seq v1.3	Cell	CD3E
0	2	Stereo-seq v1.3	Cell	CD3E
0	1	Stereo-seq v1.3	Cell	CD3E
0	1	Stereo-seq v1.3	Cell	CD3E
0	1	Stereo-seq v1.3	Cell	CD3E
0	1	Stereo-seq v1.3	Cell	CD3E
0	1	Stereo-seq v1.3	Cell	CD3E
0	1	Stereo-seq v1.3	Cell	CD3E
0	1	Stereo-seq v1.3	Cell	CD3E
0	1	Stereo-seq v1.3	Cell	CD3E
0	1	Stereo-seq v1.3	Cell	CD3E
0	1	Stereo-seq v1.3	Cell	CD3E
0	1	Stereo-seq v1.3	Cell	CD3E
0	1	Stereo-seq v1.3	Cell	CD3E
0	1	Stereo-seq v1.3	Cell	CD3E
0	3	Stereo-seq v1.3	Cell	CD3E
0	1	Stereo-seq v1.3	Cell	CD3E
0	2	Stereo-seq v1.3	Cell	CD3E
0	1	Stereo-seq v1.3	Cell	CD3E
0	1	Stereo-seq v1.3	Cell	CD3E
0	3	Stereo-seq v1.3	Cell	CD3E
0	3	Stereo-seq v1.3	Cell	CD3E
0	2	Stereo-seq v1.3	Cell	CD3E
0	2	Stereo-seq v1.3	Cell	CD3E
0	1	Stereo-seq v1.3	Cell	CD3E
0	1	Stereo-seq v1.3	Cell	CD3E
0	8	Stereo-seq v1.3	Cell	CD3E
0	2	Stereo-seq v1.3	Cell	CD3E
0	1	Stereo-seq v1.3	Cell	CD3E
0	7	Stereo-seq v1.3	Cell	CD3E
0	1	Stereo-seq v1.3	Cell	CD3E
0	5	Stereo-seq v1.3	Cell	CD3E
0	2	Stereo-seq v1.3	Cell	CD3E
0	2	Stereo-seq v1.3	Cell	CD3E
0	6	Stereo-seq v1.3	Cell	CD3E
0	4	Stereo-seq v1.3	Cell	CD3E
0	1	Stereo-seq v1.3	Cell	CD3E
0	1	Stereo-seq v1.3	Cell	CD3E
0	2	Stereo-seq v1.3	Cell	CD3E
0	1	Stereo-seq v1.3	Cell	CD3E
0	1	Stereo-seq v1.3	Cell	CD3E
0	1	Stereo-seq v1.3	Cell	CD3E
0	1	Stereo-seq v1.3	Cell	CD3E
0	1	Stereo-seq v1.3	Cell	CD3E
0	1	Stereo-seq v1.3	Cell	CD3E
0	1	Stereo-seq v1.3	Cell	CD3E
0	2	Stereo-seq v1.3	Cell	CD3E
0	1	Stereo-seq v1.3	Cell	CD3E
0	1	Stereo-seq v1.3	Cell	CD3E
0	1	Stereo-seq v1.3	Cell	CD3E
0	1	Stereo-seq v1.3	Cell	CD3E
0	2	Stereo-seq v1.3	Cell	CD3E
0	1	Stereo-seq v1.3	Cell	CD3E
0	1	Stereo-seq v1.3	Cell	CD3E
0	1	Stereo-seq v1.3	Cell	CD3E
0	1	Stereo-seq v1.3	Cell	CD3E
0	1	Stereo-seq v1.3	Cell	CD3E
0	1	Stereo-seq v1.3	Cell	CD3E
0	2	Stereo-seq v1.3	Cell	CD3E
0	1	Stereo-seq v1.3	Cell	CD3E
0	3	Stereo-seq v1.3	Cell	CD3E
0	2	Stereo-seq v1.3	Cell	CD3E
0	1	Stereo-seq v1.3	Cell	CD3E
0	2	Stereo-seq v1.3	Cell	CD3E
0	1	Stereo-seq v1.3	Cell	CD3E
0	1	Stereo-seq v1.3	Cell	CD3E
0	1	Stereo-seq v1.3	Cell	CD3E
0	2	Stereo-seq v1.3	Cell	CD3E
0	1	Stereo-seq v1.3	Cell	CD3E
0	4	Stereo-seq v1.3	Cell	CD3E
0	1	Stereo-seq v1.3	Cell	CD3E
0	1	Stereo-seq v1.3	Cell	CD3E
0	4	Stereo-seq v1.3	Cell	CD3E
0	1	Stereo-seq v1.3	Cell	CD3E
0	1	Stereo-seq v1.3	Cell	CD3E
0	2	Stereo-seq v1.3	Cell	CD3E
0	1	Stereo-seq v1.3	Cell	CD3E
0	1	Stereo-seq v1.3	Cell	CD3E
0	2	Stereo-seq v1.3	Cell	CD3E
0	1	Stereo-seq v1.3	Cell	CD3E
0	2	Stereo-seq v1.3	Cell	CD3E
0	1	Stereo-seq v1.3	Cell	CD3E
0	2	Stereo-seq v1.3	Cell	CD3E
0	1	Stereo-seq v1.3	Cell	CD3E
0	2	Stereo-seq v1.3	Cell	CD3E
0	2	Stereo-seq v1.3	Cell	CD3E
0	3	Stereo-seq v1.3	Cell	CD3E
0	2	Stereo-seq v1.3	Cell	CD3E
0	1	Stereo-seq v1.3	Cell	CD3E
0	1	Stereo-seq v1.3	Cell	CD3E
0	3	Stereo-seq v1.3	Cell	CD3E
0	2	Stereo-seq v1.3	Cell	CD3E
0	2	Stereo-seq v1.3	Cell	CD3E
0	2	Stereo-seq v1.3	Cell	CD3E
0	1	Stereo-seq v1.3	Cell	CD3E
0	2	Stereo-seq v1.3	Cell	CD3E
0	1	Stereo-seq v1.3	Cell	CD3E
0	3	Stereo-seq v1.3	Cell	CD3E
0	2	Stereo-seq v1.3	Cell	CD3E
0	2	Stereo-seq v1.3	Cell	CD3E
0	1	Stereo-seq v1.3	Cell	CD3E
0	1	Stereo-seq v1.3	Cell	CD3E
0	1	Stereo-seq v1.3	Cell	CD3E
0	2	Stereo-seq v1.3	Cell	CD3E
0	2	Stereo-seq v1.3	Cell	CD3E
0	1	Stereo-seq v1.3	Cell	CD3E
0	1	Stereo-seq v1.3	Cell	CD3E
0	1	Stereo-seq v1.3	Cell	CD3E
1	0	Stereo-seq v1.3	Cell	CD3E
0	3	Stereo-seq v1.3	Cell	CD3E
0	1	Stereo-seq v1.3	Cell	CD3E
0	2	Stereo-seq v1.3	Cell	CD3E
0	3	Stereo-seq v1.3	Cell	CD3E
0	1	Stereo-seq v1.3	Cell	CD3E
0	1	Stereo-seq v1.3	Cell	CD3E
0	2	Stereo-seq v1.3	Cell	CD3E
0	1	Stereo-seq v1.3	Cell	CD3E
0	3	Stereo-seq v1.3	Cell	CD3E
0	3	Stereo-seq v1.3	Cell	CD3E
0	1	Stereo-seq v1.3	Cell	CD3E
0	2	Stereo-seq v1.3	Cell	CD3E
0	2	Stereo-seq v1.3	Cell	CD3E
0	2	Stereo-seq v1.3	Cell	CD3E
0	6	Stereo-seq v1.3	Cell	CD3E
0	1	Stereo-seq v1.3	Cell	CD3E
0	1	Stereo-seq v1.3	Cell	CD3E
0	1	Stereo-seq v1.3	Cell	CD3E
0	1	Stereo-seq v1.3	Cell	CD3E
0	1	Stereo-seq v1.3	Cell	CD3E
0	1	Stereo-seq v1.3	Cell	CD3E
0	1	Stereo-seq v1.3	Cell	CD3E
0	2	Stereo-seq v1.3	Cell	CD3E
0	3	Stereo-seq v1.3	Cell	CD3E
0	4	Stereo-seq v1.3	Cell	CD3E
0	1	Stereo-seq v1.3	Cell	CD3E
0	2	Stereo-seq v1.3	Cell	CD3E
0	1	Stereo-seq v1.3	Cell	CD3E
0	2	Stereo-seq v1.3	Cell	CD3E
0	1	Stereo-seq v1.3	Cell	CD3E
0	1	Stereo-seq v1.3	Cell	CD3E
0	1	Stereo-seq v1.3	Cell	CD3E
0	1	Stereo-seq v1.3	Cell	CD3E
0	1	Stereo-seq v1.3	Cell	CD3E
0	1	Stereo-seq v1.3	Cell	CD3E
0	1	Stereo-seq v1.3	Cell	CD3E
0	1	Stereo-seq v1.3	Cell	CD3E
0	3	Stereo-seq v1.3	Cell	CD3E
0	1	Stereo-seq v1.3	Cell	CD3E
0	2	Stereo-seq v1.3	Cell	CD3E
0	3	Stereo-seq v1.3	Cell	CD3E
0	2	Stereo-seq v1.3	Cell	CD3E
0	2	Stereo-seq v1.3	Cell	CD3E
0	1	Stereo-seq v1.3	Cell	CD3E
0	2	Stereo-seq v1.3	Cell	CD3E
0	2	Stereo-seq v1.3	Cell	CD3E
0	1	Stereo-seq v1.3	Cell	CD3E
0	1	Stereo-seq v1.3	Cell	CD3E
0	1	Stereo-seq v1.3	Cell	CD3E
0	2	Stereo-seq v1.3	Cell	CD3E
0	2	Stereo-seq v1.3	Cell	CD3E
0	1	Stereo-seq v1.3	Cell	CD3E
0	2	Stereo-seq v1.3	Cell	CD3E
0	2	Stereo-seq v1.3	Cell	CD3E
0	1	Stereo-seq v1.3	Cell	CD3E
0	1	Stereo-seq v1.3	Cell	CD3E
0	1	Stereo-seq v1.3	Cell	CD3E
0	4	Stereo-seq v1.3	Cell	CD3E
0	2	Stereo-seq v1.3	Cell	CD3E
0	2	Stereo-seq v1.3	Cell	CD3E
0	1	Stereo-seq v1.3	Cell	CD3E
0	5	Stereo-seq v1.3	Cell	CD3E
0	1	Stereo-seq v1.3	Cell	CD3E
0	4	Stereo-seq v1.3	Cell	CD3E
0	6	Stereo-seq v1.3	Cell	CD3E
0	1	Stereo-seq v1.3	Cell	CD3E
0	3	Stereo-seq v1.3	Cell	CD3E
0	1	Stereo-seq v1.3	Cell	CD3E
0	4	Stereo-seq v1.3	Cell	CD3E
0	1	Stereo-seq v1.3	Cell	CD3E
0	1	Stereo-seq v1.3	Cell	CD3E
0	2	Stereo-seq v1.3	Cell	CD3E
0	1	Stereo-seq v1.3	Cell	CD3E
0	2	Stereo-seq v1.3	Cell	CD3E
0	3	Stereo-seq v1.3	Cell	CD3E
0	1	Stereo-seq v1.3	Cell	CD3E
0	1	Stereo-seq v1.3	Cell	CD3E
0	1	Stereo-seq v1.3	Cell	CD3E
0	2	Stereo-seq v1.3	Cell	CD3E
0	3	Stereo-seq v1.3	Cell	CD3E
0	2	Stereo-seq v1.3	Cell	CD3E
0	2	Stereo-seq v1.3	Cell	CD3E
0	3	Stereo-seq v1.3	Cell	CD3E
0	2	Stereo-seq v1.3	Cell	CD3E
0	5	Stereo-seq v1.3	Cell	CD3E
0	1	Stereo-seq v1.3	Cell	CD3E
0	1	Stereo-seq v1.3	Cell	CD3E
0	1	Stereo-seq v1.3	Cell	CD3E
0	3	Stereo-seq v1.3	Cell	CD3E
0	6	Stereo-seq v1.3	Cell	CD3E
0	3	Stereo-seq v1.3	Cell	CD3E
0	1	Stereo-seq v1.3	Cell	CD3E
0	1	Stereo-seq v1.3	Cell	CD3E
0	1	Stereo-seq v1.3	Cell	CD3E
0	2	Stereo-seq v1.3	Cell	CD3E
0	1	Stereo-seq v1.3	Cell	CD3E
0	1	Stereo-seq v1.3	Cell	CD3E
0	1	Stereo-seq v1.3	Cell	CD3E
0	1	Stereo-seq v1.3	Cell	CD3E
0	1	Stereo-seq v1.3	Cell	CD3E
0	2	Stereo-seq v1.3	Cell	CD3E
0	2	Stereo-seq v1.3	Cell	CD3E
0	1	Stereo-seq v1.3	Cell	CD3E
0	2	Stereo-seq v1.3	Cell	CD3E
0	1	Stereo-seq v1.3	Cell	CD3E
0	3	Stereo-seq v1.3	Cell	CD3E
0	2	Stereo-seq v1.3	Cell	CD3E
0	1	Stereo-seq v1.3	Cell	CD3E
0	1	Stereo-seq v1.3	Cell	CD3E
0	1	Stereo-seq v1.3	Cell	CD3E
0	1	Stereo-seq v1.3	Cell	CD3E
0	1	Stereo-seq v1.3	Cell	CD3E
0	2	Stereo-seq v1.3	Cell	CD3E
0	1	Stereo-seq v1.3	Cell	CD3E
0	1	Stereo-seq v1.3	Cell	CD3E
0	1	Stereo-seq v1.3	Cell	CD3E
0	1	Stereo-seq v1.3	Cell	CD3E
0	1	Stereo-seq v1.3	Cell	CD3E
0	3	Stereo-seq v1.3	Cell	CD3E
0	4	Stereo-seq v1.3	Cell	CD3E
0	1	Stereo-seq v1.3	Cell	CD3E
0	2	Stereo-seq v1.3	Cell	CD3E
0	1	Stereo-seq v1.3	Cell	CD3E
0	1	Stereo-seq v1.3	Cell	CD3E
0	1	Stereo-seq v1.3	Cell	CD3E
0	1	Stereo-seq v1.3	Cell	CD3E
0	1	Stereo-seq v1.3	Cell	CD3E
0	3	Stereo-seq v1.3	Cell	CD3E
0	1	Stereo-seq v1.3	Cell	CD3E
0	2	Stereo-seq v1.3	Cell	CD3E
0	1	Stereo-seq v1.3	Cell	CD3E
0	1	Stereo-seq v1.3	Cell	CD3E
1	0	Stereo-seq v1.3	Cell	CD3E
0	1	Stereo-seq v1.3	Cell	CD3E
0	1	Stereo-seq v1.3	Cell	CD3E
0	2	Stereo-seq v1.3	Cell	CD3E
0	1	Stereo-seq v1.3	Cell	CD3E
0	1	Stereo-seq v1.3	Cell	CD3E
0	1	Stereo-seq v1.3	Cell	CD3E
0	2	Stereo-seq v1.3	Cell	CD3E
0	2	Stereo-seq v1.3	Cell	CD3E
0	2	Stereo-seq v1.3	Cell	CD3E
0	2	Stereo-seq v1.3	Cell	CD3E
0	3	Stereo-seq v1.3	Cell	CD3E
0	1	Stereo-seq v1.3	Cell	CD3E
0	4	Stereo-seq v1.3	Cell	CD3E
0	1	Stereo-seq v1.3	Cell	CD3E
0	1	Stereo-seq v1.3	Cell	CD3E
0	1	Stereo-seq v1.3	Cell	CD3E
0	1	Stereo-seq v1.3	Cell	CD3E
0	1	Stereo-seq v1.3	Cell	CD3E
0	1	Stereo-seq v1.3	Cell	CD3E
0	1	Stereo-seq v1.3	Cell	CD3E
0	1	Stereo-seq v1.3	Cell	CD3E
0	3	Stereo-seq v1.3	Cell	CD3E
0	1	Stereo-seq v1.3	Cell	CD3E
0	3	Stereo-seq v1.3	Cell	CD3E
0	2	Stereo-seq v1.3	Cell	CD3E
0	2	Stereo-seq v1.3	Cell	CD3E
0	1	Stereo-seq v1.3	Cell	CD3E
0	1	Stereo-seq v1.3	Cell	CD3E
0	1	Stereo-seq v1.3	Cell	CD3E
0	1	Stereo-seq v1.3	Cell	CD3E
0	1	Stereo-seq v1.3	Cell	CD3E
0	2	Stereo-seq v1.3	Cell	CD3E
0	1	Stereo-seq v1.3	Cell	CD3E
0	4	Stereo-seq v1.3	Cell	CD3E
0	2	Stereo-seq v1.3	Cell	CD3E
0	1	Stereo-seq v1.3	Cell	CD3E
0	2	Stereo-seq v1.3	Cell	CD3E
0	1	Stereo-seq v1.3	Cell	CD3E
0	2	Stereo-seq v1.3	Cell	CD3E
0	1	Stereo-seq v1.3	Cell	CD3E
0	3	Stereo-seq v1.3	Cell	CD3E
0	1	Stereo-seq v1.3	Cell	CD3E
0	1	Stereo-seq v1.3	Cell	CD3E
0	1	Stereo-seq v1.3	Cell	CD3E
0	1	Stereo-seq v1.3	Cell	CD3E
0	1	Stereo-seq v1.3	Cell	CD3E
0	1	Stereo-seq v1.3	Cell	CD3E
0	4	Stereo-seq v1.3	Cell	CD3E
0	2	Stereo-seq v1.3	Cell	CD3E
0	3	Stereo-seq v1.3	Cell	CD3E
0	1	Stereo-seq v1.3	Cell	CD3E
0	1	Stereo-seq v1.3	Cell	CD3E
0	3	Stereo-seq v1.3	Cell	CD3E
0	1	Stereo-seq v1.3	Cell	CD3E
0	1	Stereo-seq v1.3	Cell	CD3E
1	2	Stereo-seq v1.3	Cell	CD3E
0	1	Stereo-seq v1.3	Cell	CD3E
0	1	Stereo-seq v1.3	Cell	CD3E
0	1	Stereo-seq v1.3	Cell	CD3E
0	1	Stereo-seq v1.3	Cell	CD3E
0	2	Stereo-seq v1.3	Cell	CD3E
0	1	Stereo-seq v1.3	Cell	CD3E
0	1	Stereo-seq v1.3	Cell	CD3E
0	1	Stereo-seq v1.3	Cell	CD3E
0	4	Stereo-seq v1.3	Cell	CD3E
0	2	Stereo-seq v1.3	Cell	CD3E
0	3	Stereo-seq v1.3	Cell	CD3E
0	1	Stereo-seq v1.3	Cell	CD3E
0	2	Stereo-seq v1.3	Cell	CD3E
0	1	Stereo-seq v1.3	Cell	CD3E
0	2	Stereo-seq v1.3	Cell	CD3E
0	1	Stereo-seq v1.3	Cell	CD3E
0	2	Stereo-seq v1.3	Cell	CD3E
0	1	Stereo-seq v1.3	Cell	CD3E
0	2	Stereo-seq v1.3	Cell	CD3E
0	2	Stereo-seq v1.3	Cell	CD3E
0	2	Stereo-seq v1.3	Cell	CD3E
0	1	Stereo-seq v1.3	Cell	CD3E
1	2	Stereo-seq v1.3	Cell	CD3E
0	2	Stereo-seq v1.3	Cell	CD3E
0	1	Stereo-seq v1.3	Cell	CD3E
0	3	Stereo-seq v1.3	Cell	CD3E
0	2	Stereo-seq v1.3	Cell	CD3E
0	1	Stereo-seq v1.3	Cell	CD3E
0	5	Stereo-seq v1.3	Cell	CD3E
0	1	Stereo-seq v1.3	Cell	CD3E
0	1	Stereo-seq v1.3	Cell	CD3E
0	1	Stereo-seq v1.3	Cell	CD3E
0	1	Stereo-seq v1.3	Cell	CD3E
0	1	Stereo-seq v1.3	Cell	CD3E
0	1	Stereo-seq v1.3	Cell	CD3E
0	1	Stereo-seq v1.3	Cell	CD3E
0	2	Stereo-seq v1.3	Cell	CD3E
0	1	Stereo-seq v1.3	Cell	CD3E
0	1	Stereo-seq v1.3	Cell	CD3E
0	1	Stereo-seq v1.3	Cell	CD3E
0	1	Stereo-seq v1.3	Cell	CD3E
0	3	Stereo-seq v1.3	Cell	CD3E
0	1	Stereo-seq v1.3	Cell	CD3E
0	3	Stereo-seq v1.3	Cell	CD3E
0	1	Stereo-seq v1.3	Cell	CD3E
0	2	Stereo-seq v1.3	Cell	CD3E
0	1	Stereo-seq v1.3	Cell	CD3E
0	4	Stereo-seq v1.3	Cell	CD3E
0	3	Stereo-seq v1.3	Cell	CD3E
0	1	Stereo-seq v1.3	Cell	CD3E
0	2	Stereo-seq v1.3	Cell	CD3E
0	1	Stereo-seq v1.3	Cell	CD3E
0	3	Stereo-seq v1.3	Cell	CD3E
0	1	Stereo-seq v1.3	Cell	CD3E
0	2	Stereo-seq v1.3	Cell	CD3E
0	1	Stereo-seq v1.3	Cell	CD3E
0	1	Stereo-seq v1.3	Cell	CD3E
0	2	Stereo-seq v1.3	Cell	CD3E
1	5	Stereo-seq v1.3	Cell	CD3E
0	3	Stereo-seq v1.3	Cell	CD3E
0	1	Stereo-seq v1.3	Cell	CD3E
0	1	Stereo-seq v1.3	Cell	CD3E
0	2	Stereo-seq v1.3	Cell	CD3E
0	3	Stereo-seq v1.3	Cell	CD3E
0	3	Stereo-seq v1.3	Cell	CD3E
0	1	Stereo-seq v1.3	Cell	CD3E
0	1	Stereo-seq v1.3	Cell	CD3E
0	1	Stereo-seq v1.3	Cell	CD3E
0	1	Stereo-seq v1.3	Cell	CD3E
0	2	Stereo-seq v1.3	Cell	CD3E
0	1	Stereo-seq v1.3	Cell	CD3E
0	2	Stereo-seq v1.3	Cell	CD3E
0	1	Stereo-seq v1.3	Cell	CD3E
0	1	Stereo-seq v1.3	Cell	CD3E
0	1	Stereo-seq v1.3	Cell	CD3E
0	1	Stereo-seq v1.3	Cell	CD3E
0	1	Stereo-seq v1.3	Cell	CD3E
0	1	Stereo-seq v1.3	Cell	CD3E
0	1	Stereo-seq v1.3	Cell	CD3E
0	3	Stereo-seq v1.3	Cell	CD3E
0	1	Stereo-seq v1.3	Cell	CD3E
0	1	Stereo-seq v1.3	Cell	CD3E
0	2	Stereo-seq v1.3	Cell	CD3E
0	2	Stereo-seq v1.3	Cell	CD3E
0	1	Stereo-seq v1.3	Cell	CD3E
0	4	Stereo-seq v1.3	Cell	CD3E
0	1	Stereo-seq v1.3	Cell	CD3E
0	1	Stereo-seq v1.3	Cell	CD3E
0	1	Stereo-seq v1.3	Cell	CD3E
0	1	Stereo-seq v1.3	Cell	CD3E
0	1	Stereo-seq v1.3	Cell	CD3E
0	2	Stereo-seq v1.3	Cell	CD3E
0	1	Stereo-seq v1.3	Cell	CD3E
0	1	Stereo-seq v1.3	Cell	CD3E
0	2	Stereo-seq v1.3	Cell	CD3E
0	2	Stereo-seq v1.3	Cell	CD3E
0	1	Stereo-seq v1.3	Cell	CD3E
0	1	Stereo-seq v1.3	Cell	CD3E
0	1	Stereo-seq v1.3	Cell	CD3E
0	2	Stereo-seq v1.3	Cell	CD3E
0	2	Stereo-seq v1.3	Cell	CD3E
0	2	Stereo-seq v1.3	Cell	CD3E
0	1	Stereo-seq v1.3	Cell	CD3E
0	2	Stereo-seq v1.3	Cell	CD3E
0	1	Stereo-seq v1.3	Cell	CD3E
0	2	Stereo-seq v1.3	Cell	CD3E
0	2	Stereo-seq v1.3	Cell	CD3E
0	1	Stereo-seq v1.3	Cell	CD3E
0	1	Stereo-seq v1.3	Cell	CD3E
0	1	Stereo-seq v1.3	Cell	CD3E
0	2	Stereo-seq v1.3	Cell	CD3E
0	2	Stereo-seq v1.3	Cell	CD3E
0	1	Stereo-seq v1.3	Cell	CD3E
0	2	Stereo-seq v1.3	Cell	CD3E
0	2	Stereo-seq v1.3	Cell	CD3E
0	2	Stereo-seq v1.3	Cell	CD3E
0	3	Stereo-seq v1.3	Cell	CD3E
0	1	Stereo-seq v1.3	Cell	CD3E
0	1	Stereo-seq v1.3	Cell	CD3E
0	1	Stereo-seq v1.3	Cell	CD3E
0	2	Stereo-seq v1.3	Cell	CD3E
0	1	Stereo-seq v1.3	Cell	CD3E
0	2	Stereo-seq v1.3	Cell	CD3E
0	3	Stereo-seq v1.3	Cell	CD3E
0	1	Stereo-seq v1.3	Cell	CD3E
0	2	Stereo-seq v1.3	Cell	CD3E
0	1	Stereo-seq v1.3	Cell	CD3E
0	3	Stereo-seq v1.3	Cell	CD3E
0	2	Stereo-seq v1.3	Cell	CD3E
0	3	Stereo-seq v1.3	Cell	CD3E
0	1	Stereo-seq v1.3	Cell	CD3E
0	3	Stereo-seq v1.3	Cell	CD3E
0	3	Stereo-seq v1.3	Cell	CD3E
0	4	Stereo-seq v1.3	Cell	CD3E
0	2	Stereo-seq v1.3	Cell	CD3E
0	3	Stereo-seq v1.3	Cell	CD3E
0	6	Stereo-seq v1.3	Cell	CD3E
0	3	Stereo-seq v1.3	Cell	CD3E
0	1	Stereo-seq v1.3	Cell	CD3E
0	2	Stereo-seq v1.3	Cell	CD3E
0	2	Stereo-seq v1.3	Cell	CD3E
0	3	Stereo-seq v1.3	Cell	CD3E
0	1	Stereo-seq v1.3	Cell	CD3E
0	3	Stereo-seq v1.3	Cell	CD3E
0	1	Stereo-seq v1.3	Cell	CD3E
0	1	Stereo-seq v1.3	Cell	CD3E
0	1	Stereo-seq v1.3	Cell	CD3E
0	2	Stereo-seq v1.3	Cell	CD3E
0	1	Stereo-seq v1.3	Cell	CD3E
0	2	Stereo-seq v1.3	Cell	CD3E
0	1	Stereo-seq v1.3	Cell	CD3E
0	1	Stereo-seq v1.3	Cell	CD3E
0	2	Stereo-seq v1.3	Cell	CD3E
0	2	Stereo-seq v1.3	Cell	CD3E
0	3	Stereo-seq v1.3	Cell	CD3E
0	1	Stereo-seq v1.3	Cell	CD3E
0	1	Stereo-seq v1.3	Cell	CD3E
0	1	Stereo-seq v1.3	Cell	CD3E
0	1	Stereo-seq v1.3	Cell	CD3E
0	1	Stereo-seq v1.3	Cell	CD3E
0	3	Stereo-seq v1.3	Cell	CD3E
0	1	Stereo-seq v1.3	Cell	CD3E
0	4	Stereo-seq v1.3	Cell	CD3E
0	1	Stereo-seq v1.3	Cell	CD3E
0	1	Stereo-seq v1.3	Cell	CD3E
0	6	Stereo-seq v1.3	Cell	CD3E
0	1	Stereo-seq v1.3	Cell	CD3E
0	2	Stereo-seq v1.3	Cell	CD3E
0	3	Stereo-seq v1.3	Cell	CD3E
0	4	Stereo-seq v1.3	Cell	CD3E
0	1	Stereo-seq v1.3	Cell	CD3E
0	1	Stereo-seq v1.3	Cell	CD3E
0	1	Stereo-seq v1.3	Cell	CD3E
0	2	Stereo-seq v1.3	Cell	CD3E
0	1	Stereo-seq v1.3	Cell	CD3E
0	2	Stereo-seq v1.3	Cell	CD3E
1	0	Stereo-seq v1.3	Cell	CD3E
0	2	Stereo-seq v1.3	Cell	CD3E
0	2	Stereo-seq v1.3	Cell	CD3E
0	1	Stereo-seq v1.3	Cell	CD3E
0	1	Stereo-seq v1.3	Cell	CD3E
0	1	Stereo-seq v1.3	Cell	CD3E
0	1	Stereo-seq v1.3	Cell	CD3E
0	1	Stereo-seq v1.3	Cell	CD3E
0	1	Stereo-seq v1.3	Cell	CD3E
0	1	Stereo-seq v1.3	Cell	CD3E
0	1	Stereo-seq v1.3	Cell	CD3E
0	1	Stereo-seq v1.3	Cell	CD3E
0	1	Stereo-seq v1.3	Cell	CD3E
0	1	Stereo-seq v1.3	Cell	CD3E
0	1	Stereo-seq v1.3	Cell	CD3E
0	2	Stereo-seq v1.3	Cell	CD3E
0	2	Stereo-seq v1.3	Cell	CD3E
0	2	Stereo-seq v1.3	Cell	CD3E
1	0	Stereo-seq v1.3	Cell	CD3E
0	1	Stereo-seq v1.3	Cell	CD3E
0	1	Stereo-seq v1.3	Cell	CD3E
0	1	Stereo-seq v1.3	Cell	CD3E
0	1	Stereo-seq v1.3	Cell	CD3E
0	1	Stereo-seq v1.3	Cell	CD3E
0	1	Stereo-seq v1.3	Cell	CD3E
0	1	Stereo-seq v1.3	Cell	CD3E
0	4	Stereo-seq v1.3	Cell	CD3E
0	2	Stereo-seq v1.3	Cell	CD3E
0	2	Stereo-seq v1.3	Cell	CD3E
0	1	Stereo-seq v1.3	Cell	CD3E
0	1	Stereo-seq v1.3	Cell	CD3E
0	1	Stereo-seq v1.3	Cell	CD3E
0	1	Stereo-seq v1.3	Cell	CD3E
0	2	Stereo-seq v1.3	Cell	CD3E
0	4	Stereo-seq v1.3	Cell	CD3E
0	1	Stereo-seq v1.3	Cell	CD3E
0	1	Stereo-seq v1.3	Cell	CD3E
0	1	Stereo-seq v1.3	Cell	CD3E
0	1	Stereo-seq v1.3	Cell	CD3E
0	1	Stereo-seq v1.3	Cell	CD3E
0	2	Stereo-seq v1.3	Cell	CD3E
0	3	Stereo-seq v1.3	Cell	CD3E
0	1	Stereo-seq v1.3	Cell	CD3E
0	1	Stereo-seq v1.3	Cell	CD3E
0	1	Stereo-seq v1.3	Cell	CD3E
0	3	Stereo-seq v1.3	Cell	CD3E
0	2	Stereo-seq v1.3	Cell	CD3E
0	2	Stereo-seq v1.3	Cell	CD3E
0	1	Stereo-seq v1.3	Cell	CD3E
0	2	Stereo-seq v1.3	Cell	CD3E
0	2	Stereo-seq v1.3	Cell	CD3E
0	1	Stereo-seq v1.3	Cell	CD3E
0	4	Stereo-seq v1.3	Cell	CD3E
0	1	Stereo-seq v1.3	Cell	CD3E
1	0	Stereo-seq v1.3	Cell	CD3E
0	1	Stereo-seq v1.3	Cell	CD3E
0	1	Stereo-seq v1.3	Cell	CD3E
0	1	Stereo-seq v1.3	Cell	CD3E
0	1	Stereo-seq v1.3	Cell	CD3E
0	1	Stereo-seq v1.3	Cell	CD3E
0	2	Stereo-seq v1.3	Cell	CD3E
0	1	Stereo-seq v1.3	Cell	CD3E
0	1	Stereo-seq v1.3	Cell	CD3E
0	1	Stereo-seq v1.3	Cell	CD3E
1	0	Stereo-seq v1.3	Cell	CD3E
0	1	Stereo-seq v1.3	Cell	CD3E
0	1	Stereo-seq v1.3	Cell	CD3E
0	1	Stereo-seq v1.3	Cell	CD3E
0	1	Stereo-seq v1.3	Cell	CD3E
0	1	Stereo-seq v1.3	Cell	CD3E
0	1	Stereo-seq v1.3	Cell	CD3E
0	1	Stereo-seq v1.3	Cell	CD3E
0	1	Stereo-seq v1.3	Cell	CD3E
0	2	Stereo-seq v1.3	Cell	CD3E
0	1	Stereo-seq v1.3	Cell	CD3E
1	0	Stereo-seq v1.3	Cell	CD3E
0	2	Stereo-seq v1.3	Cell	CD3E
0	2	Stereo-seq v1.3	Cell	CD3E
0	3	Stereo-seq v1.3	Cell	CD3E
0	2	Stereo-seq v1.3	Cell	CD3E
0	1	Stereo-seq v1.3	Cell	CD3E
0	1	Stereo-seq v1.3	Cell	CD3E
0	1	Stereo-seq v1.3	Cell	CD3E
1	0	Stereo-seq v1.3	Cell	CD3E
0	1	Stereo-seq v1.3	Cell	CD3E
0	1	Stereo-seq v1.3	Cell	CD3E
0	1	Stereo-seq v1.3	Cell	CD3E
1	1	Stereo-seq v1.3	Cell	CD3E
0	1	Stereo-seq v1.3	Cell	CD3E
0	1	Stereo-seq v1.3	Cell	CD3E
0	2	Stereo-seq v1.3	Cell	CD3E
1	0	Stereo-seq v1.3	Cell	CD3E
0	1	Stereo-seq v1.3	Cell	CD3E
0	1	Stereo-seq v1.3	Cell	CD3E
1	0	Stereo-seq v1.3	Cell	CD3E
1	0	Stereo-seq v1.3	Cell	CD3E
0	1	Stereo-seq v1.3	Cell	CD3E
0	1	Stereo-seq v1.3	Cell	CD3E
0	1	Stereo-seq v1.3	Cell	CD3E
0	1	Stereo-seq v1.3	Cell	CD3E
0	1	Stereo-seq v1.3	Cell	CD3E
1	0	Stereo-seq v1.3	Cell	CD3E
0	1	Stereo-seq v1.3	Cell	CD3E
0	1	Stereo-seq v1.3	Cell	CD3E
0	1	Stereo-seq v1.3	Cell	CD3E
0	2	Stereo-seq v1.3	Cell	CD3E
0	1	Stereo-seq v1.3	Cell	CD3E
0	1	Stereo-seq v1.3	Cell	CD3E
0	2	Stereo-seq v1.3	Cell	CD3E
0	1	Stereo-seq v1.3	Cell	CD3E
0	1	Stereo-seq v1.3	Cell	CD3E
0	1	Stereo-seq v1.3	Cell	CD3E
1	0	Stereo-seq v1.3	Cell	CD3E
0	2	Stereo-seq v1.3	Cell	CD3E
0	2	Stereo-seq v1.3	Cell	CD3E
0	2	Stereo-seq v1.3	Cell	CD3E
2	0	Stereo-seq v1.3	Cell	CD3E
0	1	Stereo-seq v1.3	Cell	CD3E
0	1	Stereo-seq v1.3	Cell	CD3E
0	1	Stereo-seq v1.3	Cell	CD3E
0	1	Stereo-seq v1.3	Cell	CD3E
0	1	Stereo-seq v1.3	Cell	CD3E
0	1	Stereo-seq v1.3	Cell	CD3E
0	2	Stereo-seq v1.3	Cell	CD3E
0	1	Stereo-seq v1.3	Cell	CD3E
0	1	Stereo-seq v1.3	Cell	CD3E
0	1	Stereo-seq v1.3	Cell	CD3E
0	1	Stereo-seq v1.3	Cell	CD3E
0	1	Stereo-seq v1.3	Cell	CD3E
1	0	Stereo-seq v1.3	Cell	CD3E
0	2	Stereo-seq v1.3	Cell	CD3E
0	1	Stereo-seq v1.3	Cell	CD3E
0	1	Stereo-seq v1.3	Cell	CD3E
0	1	Stereo-seq v1.3	Cell	CD3E
0	1	Stereo-seq v1.3	Cell	CD3E
0	1	Stereo-seq v1.3	Cell	CD3E
0	2	Stereo-seq v1.3	Cell	CD3E
0	3	Stereo-seq v1.3	Cell	CD3E
0	1	Stereo-seq v1.3	Cell	CD3E
1	0	Stereo-seq v1.3	Cell	CD3E
0	1	Stereo-seq v1.3	Cell	CD3E
0	1	Stereo-seq v1.3	Cell	CD3E
0	1	Stereo-seq v1.3	Cell	CD3E
1	0	Stereo-seq v1.3	Cell	CD3E
1	0	Stereo-seq v1.3	Cell	CD3E
1	0	Stereo-seq v1.3	Cell	CD3E
0	1	Stereo-seq v1.3	Cell	CD3E
0	1	Stereo-seq v1.3	Cell	CD3E
0	1	Stereo-seq v1.3	Cell	CD3E
0	1	Stereo-seq v1.3	Cell	CD3E
0	1	Stereo-seq v1.3	Cell	CD3E
0	1	Stereo-seq v1.3	Cell	CD3E
1	0	Stereo-seq v1.3	Cell	CD3E
0	1	Stereo-seq v1.3	Cell	CD3E
0	1	Stereo-seq v1.3	Cell	CD3E
0	2	Stereo-seq v1.3	Cell	CD3E
0	1	Stereo-seq v1.3	Cell	CD3E
0	1	Stereo-seq v1.3	Cell	CD3E
0	1	Stereo-seq v1.3	Cell	CD3E
0	1	Stereo-seq v1.3	Cell	CD3E
1	1	Stereo-seq v1.3	Cell	CD3E
0	1	Stereo-seq v1.3	Cell	CD3E
0	1	Stereo-seq v1.3	Cell	CD3E
1	0	Stereo-seq v1.3	Cell	CD3E
1	0	Stereo-seq v1.3	Cell	CD3E
0	1	Stereo-seq v1.3	Cell	CD3E
0	1	Stereo-seq v1.3	Cell	CD3E
0	1	Stereo-seq v1.3	Cell	CD3E
0	1	Stereo-seq v1.3	Cell	CD3E
1	0	Stereo-seq v1.3	Cell	CD3E
0	2	Stereo-seq v1.3	Cell	CD3E
0	1	Stereo-seq v1.3	Cell	CD3E
0	1	Stereo-seq v1.3	Cell	CD3E
0	2	Stereo-seq v1.3	Cell	CD3E
0	2	Stereo-seq v1.3	Cell	CD3E
0	1	Stereo-seq v1.3	Cell	CD3E
0	1	Stereo-seq v1.3	Cell	CD3E
0	1	Stereo-seq v1.3	Cell	CD3E
0	1	Stereo-seq v1.3	Cell	CD3E
0	2	Stereo-seq v1.3	Cell	CD3E
0	1	Stereo-seq v1.3	Cell	CD3E
0	1	Stereo-seq v1.3	Cell	CD3E
0	1	Stereo-seq v1.3	Cell	CD3E
0	1	Stereo-seq v1.3	Cell	CD3E
0	1	Stereo-seq v1.3	Cell	CD3E
0	2	Stereo-seq v1.3	Cell	CD3E
0	1	Stereo-seq v1.3	Cell	CD3E
1	0	Stereo-seq v1.3	Cell	CD3E
0	2	Stereo-seq v1.3	Cell	CD3E
1	0	Stereo-seq v1.3	Cell	CD3E
0	1	Stereo-seq v1.3	Cell	CD3E
0	1	Stereo-seq v1.3	Cell	CD3E
0	1	Stereo-seq v1.3	Cell	CD3E
0	1	Stereo-seq v1.3	Cell	CD3E
0	1	Stereo-seq v1.3	Cell	CD3E
0	1	Stereo-seq v1.3	Cell	CD3E
0	1	Stereo-seq v1.3	Cell	CD3E
0	1	Stereo-seq v1.3	Cell	CD3E
0	1	Stereo-seq v1.3	Cell	CD3E
0	1	Stereo-seq v1.3	Cell	CD3E
0	1	Stereo-seq v1.3	Cell	CD3E
0	1	Stereo-seq v1.3	Cell	CD3E
0	1	Stereo-seq v1.3	Cell	CD3E
1	0	Stereo-seq v1.3	Cell	CD3E
0	1	Stereo-seq v1.3	Cell	CD3E
0	1	Stereo-seq v1.3	Cell	CD3E
0	1	Stereo-seq v1.3	Cell	CD3E
0	1	Stereo-seq v1.3	Cell	CD3E
0	1	Stereo-seq v1.3	Cell	CD3E
0	1	Stereo-seq v1.3	Cell	CD3E
0	1	Stereo-seq v1.3	Cell	CD3E
1	0	Stereo-seq v1.3	Cell	CD3E
0	1	Stereo-seq v1.3	Cell	CD3E
0	1	Stereo-seq v1.3	Cell	CD3E
1	0	Stereo-seq v1.3	Cell	CD3E
0	2	Stereo-seq v1.3	Cell	CD3E
0	1	Stereo-seq v1.3	Cell	CD3E
0	1	Stereo-seq v1.3	Cell	CD3E
0	1	Stereo-seq v1.3	Cell	CD3E
0	1	Stereo-seq v1.3	Cell	CD3E
0	2	Stereo-seq v1.3	Cell	CD3E
0	2	Stereo-seq v1.3	Cell	CD3E
0	2	Stereo-seq v1.3	Cell	CD3E
0	1	Stereo-seq v1.3	Cell	CD3E
0	1	Stereo-seq v1.3	Cell	CD3E
0	2	Stereo-seq v1.3	Cell	CD3E
0	2	Stereo-seq v1.3	Cell	CD3E
0	1	Stereo-seq v1.3	Cell	CD3E
0	1	Stereo-seq v1.3	Cell	CD3E
0	1	Stereo-seq v1.3	Cell	CD3E
0	2	Stereo-seq v1.3	Cell	CD3E
0	2	Stereo-seq v1.3	Cell	CD3E
0	1	Stereo-seq v1.3	Cell	CD3E
0	1	Stereo-seq v1.3	Cell	CD3E
0	1	Stereo-seq v1.3	Cell	CD3E
0	1	Stereo-seq v1.3	Cell	CD3E
0	1	Stereo-seq v1.3	Cell	CD3E
0	3	Stereo-seq v1.3	Cell	CD3E
0	1	Stereo-seq v1.3	Cell	CD3E
0	1	Stereo-seq v1.3	Cell	CD3E
0	2	Stereo-seq v1.3	Cell	CD3E
0	2	Stereo-seq v1.3	Cell	CD3E
0	2	Stereo-seq v1.3	Cell	CD3E
0	1	Stereo-seq v1.3	Cell	CD3E
0	1	Stereo-seq v1.3	Cell	CD3E
0	1	Stereo-seq v1.3	Cell	CD3E
0	1	Stereo-seq v1.3	Cell	CD3E
0	2	Stereo-seq v1.3	Cell	CD3E
0	2	Stereo-seq v1.3	Cell	CD3E
0	1	Stereo-seq v1.3	Cell	CD3E
0	1	Stereo-seq v1.3	Cell	CD3E
0	1	Stereo-seq v1.3	Cell	CD3E
0	1	Stereo-seq v1.3	Cell	CD3E
0	2	Stereo-seq v1.3	Cell	CD3E
0	1	Stereo-seq v1.3	Cell	CD3E
0	1	Stereo-seq v1.3	Cell	CD3E
0	1	Stereo-seq v1.3	Cell	CD3E
0	1	Stereo-seq v1.3	Cell	CD3E
0	1	Stereo-seq v1.3	Cell	CD3E
1	0	Stereo-seq v1.3	Cell	CD3E
1	0	Stereo-seq v1.3	Cell	CD3E
0	1	Stereo-seq v1.3	Cell	CD3E
0	1	Stereo-seq v1.3	Cell	CD3E
0	2	Stereo-seq v1.3	Cell	CD3E
0	1	Stereo-seq v1.3	Cell	CD3E
0	2	Stereo-seq v1.3	Cell	CD3E
0	3	Stereo-seq v1.3	Cell	CD3E
0	1	Stereo-seq v1.3	Cell	CD3E
0	1	Stereo-seq v1.3	Cell	CD3E
1	1	Stereo-seq v1.3	Cell	CD3E
0	1	Stereo-seq v1.3	Cell	CD3E
1	0	Stereo-seq v1.3	Cell	CD3E
0	1	Stereo-seq v1.3	Cell	CD3E
0	1	Stereo-seq v1.3	Cell	CD3E
0	1	Stereo-seq v1.3	Cell	CD3E
0	1	Stereo-seq v1.3	Cell	CD3E
0	1	Stereo-seq v1.3	Cell	CD3E
0	2	Stereo-seq v1.3	Cell	CD3E
0	1	Stereo-seq v1.3	Cell	CD3E
0	1	Stereo-seq v1.3	Cell	CD3E
0	1	Stereo-seq v1.3	Cell	CD3E
0	1	Stereo-seq v1.3	Cell	CD3E
0	1	Stereo-seq v1.3	Cell	CD3E
0	1	Stereo-seq v1.3	Cell	CD3E
0	1	Stereo-seq v1.3	Cell	CD3E
0	1	Stereo-seq v1.3	Cell	CD3E
0	1	Stereo-seq v1.3	Cell	CD3E
0	1	Stereo-seq v1.3	Cell	CD3E
0	1	Stereo-seq v1.3	Cell	CD3E
0	1	Stereo-seq v1.3	Cell	CD3E
0	2	Stereo-seq v1.3	Cell	CD3E
0	1	Stereo-seq v1.3	Cell	CD3E
0	2	Stereo-seq v1.3	Cell	CD3E
0	1	Stereo-seq v1.3	Cell	CD3E
0	1	Stereo-seq v1.3	Cell	CD3E
0	1	Stereo-seq v1.3	Cell	CD3E
1	0	Stereo-seq v1.3	Cell	CD3E
0	1	Stereo-seq v1.3	Cell	CD3E
1	0	Stereo-seq v1.3	Cell	CD3E
0	1	Stereo-seq v1.3	Cell	CD3E
0	1	Stereo-seq v1.3	Cell	CD3E
0	1	Stereo-seq v1.3	Cell	CD3E
0	1	Stereo-seq v1.3	Cell	CD3E
1	1	Stereo-seq v1.3	Cell	CD3E
0	1	Stereo-seq v1.3	Cell	CD3E
1	0	Stereo-seq v1.3	Cell	CD3E
0	1	Stereo-seq v1.3	Cell	CD3E
0	1	Stereo-seq v1.3	Cell	CD3E
0	2	Stereo-seq v1.3	Cell	CD3E
0	1	Stereo-seq v1.3	Cell	CD3E
0	1	Stereo-seq v1.3	Cell	CD3E
0	2	Stereo-seq v1.3	Cell	CD3E
0	1	Stereo-seq v1.3	Cell	CD3E
0	1	Stereo-seq v1.3	Cell	CD3E
0	1	Stereo-seq v1.3	Cell	CD3E
0	1	Stereo-seq v1.3	Cell	CD3E
0	1	Stereo-seq v1.3	Cell	CD3E
0	3	Stereo-seq v1.3	Cell	CD3E
0	1	Stereo-seq v1.3	Cell	CD3E
0	1	Stereo-seq v1.3	Cell	CD3E
0	1	Stereo-seq v1.3	Cell	CD3E
0	1	Stereo-seq v1.3	Cell	CD3E
0	1	Stereo-seq v1.3	Cell	CD3E
0	1	Stereo-seq v1.3	Cell	CD3E
1	0	Stereo-seq v1.3	Cell	CD3E
0	1	Stereo-seq v1.3	Cell	CD3E
0	1	Stereo-seq v1.3	Cell	CD3E
1	0	Stereo-seq v1.3	Cell	CD3E
0	1	Stereo-seq v1.3	Cell	CD3E
0	1	Stereo-seq v1.3	Cell	CD3E
0	1	Stereo-seq v1.3	Cell	CD3E
1	0	Stereo-seq v1.3	Cell	CD3E
0	1	Stereo-seq v1.3	Cell	CD3E
1	0	Stereo-seq v1.3	Cell	CD3E
0	1	Stereo-seq v1.3	Cell	CD3E
0	1	Stereo-seq v1.3	Cell	CD3E
0	1	Stereo-seq v1.3	Cell	CD3E
0	2	Stereo-seq v1.3	Cell	CD3E
0	1	Stereo-seq v1.3	Cell	CD3E
0	1	Stereo-seq v1.3	Cell	CD3E
0	1	Stereo-seq v1.3	Cell	CD3E
0	1	Stereo-seq v1.3	Cell	CD3E
0	1	Stereo-seq v1.3	Cell	CD3E
1	0	Stereo-seq v1.3	Cell	CD3E
0	1	Stereo-seq v1.3	Cell	CD3E
0	2	Stereo-seq v1.3	Cell	CD3E
1	0	Stereo-seq v1.3	Cell	CD3E
0	1	Stereo-seq v1.3	Cell	CD3E
0	1	Stereo-seq v1.3	Cell	CD3E
0	1	Stereo-seq v1.3	Cell	CD3E
0	4	Stereo-seq v1.3	Cell	CD3E
0	1	Stereo-seq v1.3	Cell	CD3E
1	1	Stereo-seq v1.3	Cell	CD3E
0	1	Stereo-seq v1.3	Cell	CD3E
1	1	Stereo-seq v1.3	Cell	CD3E
0	1	Stereo-seq v1.3	Cell	CD3E
0	3	Stereo-seq v1.3	Cell	CD3E
0	2	Stereo-seq v1.3	Cell	CD3E
0	1	Stereo-seq v1.3	Cell	CD3E
0	1	Stereo-seq v1.3	Cell	CD3E
1	0	Stereo-seq v1.3	Cell	CD3E
0	1	Stereo-seq v1.3	Cell	CD3E
0	1	Stereo-seq v1.3	Cell	CD3E
0	1	Stereo-seq v1.3	Cell	CD3E
1	0	Stereo-seq v1.3	Cell	CD3E
0	1	Stereo-seq v1.3	Cell	CD3E
0	1	Stereo-seq v1.3	Cell	CD3E
1	0	Stereo-seq v1.3	Cell	CD3E
1	0	Stereo-seq v1.3	Cell	CD3E
0	1	Stereo-seq v1.3	Cell	CD3E
0	1	Stereo-seq v1.3	Cell	CD3E
0	1	Stereo-seq v1.3	Cell	CD3E
0	2	Stereo-seq v1.3	Cell	CD3E
0	1	Stereo-seq v1.3	Cell	CD3E
0	1	Stereo-seq v1.3	Cell	CD3E
0	1	Stereo-seq v1.3	Cell	CD3E
0	1	Stereo-seq v1.3	Cell	CD3E
0	1	Stereo-seq v1.3	Cell	CD3E
0	1	Stereo-seq v1.3	Cell	CD3E
0	1	Stereo-seq v1.3	Cell	CD3E
0	1	Stereo-seq v1.3	Cell	CD3E
0	1	Stereo-seq v1.3	Cell	CD3E
0	3	Stereo-seq v1.3	Cell	CD3E
0	1	Stereo-seq v1.3	Cell	CD3E
0	1	Stereo-seq v1.3	Cell	CD3E
0	1	Stereo-seq v1.3	Cell	CD3E
0	3	Stereo-seq v1.3	Cell	CD3E
0	1	Stereo-seq v1.3	Cell	CD3E
0	1	Stereo-seq v1.3	Cell	CD3E
0	1	Stereo-seq v1.3	Cell	CD3E
0	1	Stereo-seq v1.3	Cell	CD3E
0	1	Stereo-seq v1.3	Cell	CD3E
0	4	Stereo-seq v1.3	Cell	CD3E
0	3	Stereo-seq v1.3	Cell	CD3E
0	1	Stereo-seq v1.3	Cell	CD3E
0	1	Stereo-seq v1.3	Cell	CD3E
0	2	Stereo-seq v1.3	Cell	CD3E
0	8	Stereo-seq v1.3	Cell	CD3E
0	1	Stereo-seq v1.3	Cell	CD3E
0	1	Stereo-seq v1.3	Cell	CD3E
0	2	Stereo-seq v1.3	Cell	CD3E
0	1	Stereo-seq v1.3	Cell	CD3E
0	1	Stereo-seq v1.3	Cell	CD3E
0	1	Stereo-seq v1.3	Cell	CD3E
0	1	Stereo-seq v1.3	Cell	CD3E
0	1	Stereo-seq v1.3	Cell	CD3E
0	2	Stereo-seq v1.3	Cell	CD3E
0	1	Stereo-seq v1.3	Cell	CD3E
0	1	Stereo-seq v1.3	Cell	CD3E
0	1	Stereo-seq v1.3	Cell	CD3E
0	3	Stereo-seq v1.3	Cell	CD3E
0	2	Stereo-seq v1.3	Cell	CD3E
0	2	Stereo-seq v1.3	Cell	CD3E
0	1	Stereo-seq v1.3	Cell	CD3E
0	5	Stereo-seq v1.3	Cell	CD3E
0	1	Stereo-seq v1.3	Cell	CD3E
0	1	Stereo-seq v1.3	Cell	CD3E
0	2	Stereo-seq v1.3	Cell	CD3E
0	1	Stereo-seq v1.3	Cell	CD3E
0	6	Stereo-seq v1.3	Cell	CD3E
0	1	Stereo-seq v1.3	Cell	CD3E
0	1	Stereo-seq v1.3	Cell	CD3E
0	1	Stereo-seq v1.3	Cell	CD3E
0	1	Stereo-seq v1.3	Cell	CD3E
0	1	Stereo-seq v1.3	Cell	CD3E
0	1	Stereo-seq v1.3	Cell	CD3E
1	0	Stereo-seq v1.3	Cell	CD3E
0	1	Stereo-seq v1.3	Cell	CD3E
0	1	Stereo-seq v1.3	Cell	CD3E
0	2	Stereo-seq v1.3	Cell	CD3E
0	1	Stereo-seq v1.3	Cell	CD3E
0	1	Stereo-seq v1.3	Cell	CD3E
0	1	Stereo-seq v1.3	Cell	CD3E
0	2	Stereo-seq v1.3	Cell	CD3E
0	1	Stereo-seq v1.3	Cell	CD3E
0	1	Stereo-seq v1.3	Cell	CD3E
0	1	Stereo-seq v1.3	Cell	CD3E
0	5	Stereo-seq v1.3	Cell	CD3E
0	1	Stereo-seq v1.3	Cell	CD3E
0	2	Stereo-seq v1.3	Cell	CD3E
0	4	Stereo-seq v1.3	Cell	CD3E
0	2	Stereo-seq v1.3	Cell	CD3E
0	1	Stereo-seq v1.3	Cell	CD3E
0	1	Stereo-seq v1.3	Cell	CD3E
0	1	Stereo-seq v1.3	Cell	CD3E
0	1	Stereo-seq v1.3	Cell	CD3E
0	1	Stereo-seq v1.3	Cell	CD3E
0	1	Stereo-seq v1.3	Cell	CD3E
0	1	Stereo-seq v1.3	Cell	CD3E
0	1	Stereo-seq v1.3	Cell	CD3E
0	2	Stereo-seq v1.3	Cell	CD3E
0	1	Stereo-seq v1.3	Cell	CD3E
0	1	Stereo-seq v1.3	Cell	CD3E
0	1	Stereo-seq v1.3	Cell	CD3E
0	3	Stereo-seq v1.3	Cell	CD3E
0	1	Stereo-seq v1.3	Cell	CD3E
1	1	Stereo-seq v1.3	Cell	CD3E
0	1	Stereo-seq v1.3	Cell	CD3E
0	1	Stereo-seq v1.3	Cell	CD3E
0	1	Stereo-seq v1.3	Cell	CD3E
0	1	Stereo-seq v1.3	Cell	CD3E
0	1	Stereo-seq v1.3	Cell	CD3E
0	1	Stereo-seq v1.3	Cell	CD3E
0	1	Stereo-seq v1.3	Cell	CD3E
0	1	Stereo-seq v1.3	Cell	CD3E
0	1	Stereo-seq v1.3	Cell	CD3E
0	1	Stereo-seq v1.3	Cell	CD3E
0	1	Stereo-seq v1.3	Cell	CD3E
0	3	Stereo-seq v1.3	Cell	CD3E
0	1	Stereo-seq v1.3	Cell	CD3E
0	1	Stereo-seq v1.3	Cell	CD3E
0	1	Stereo-seq v1.3	Cell	CD3E
0	1	Stereo-seq v1.3	Cell	CD3E
0	1	Stereo-seq v1.3	Cell	CD3E
0	2	Stereo-seq v1.3	Cell	CD3E
0	2	Stereo-seq v1.3	Cell	CD3E
0	1	Stereo-seq v1.3	Cell	CD3E
0	1	Stereo-seq v1.3	Cell	CD3E
0	1	Stereo-seq v1.3	Cell	CD3E
0	1	Stereo-seq v1.3	Cell	CD3E
0	1	Stereo-seq v1.3	Cell	CD3E
0	1	Stereo-seq v1.3	Cell	CD3E
0	1	Stereo-seq v1.3	Cell	CD3E
0	1	Stereo-seq v1.3	Cell	CD3E
0	1	Stereo-seq v1.3	Cell	CD3E
0	1	Stereo-seq v1.3	Cell	CD3E
0	2	Stereo-seq v1.3	Cell	CD3E
0	1	Stereo-seq v1.3	Cell	CD3E
0	1	Stereo-seq v1.3	Cell	CD3E
1	1	Stereo-seq v1.3	Cell	CD3E
0	2	Stereo-seq v1.3	Cell	CD3E
0	2	Stereo-seq v1.3	Cell	CD3E
0	1	Stereo-seq v1.3	Cell	CD3E
0	3	Stereo-seq v1.3	Cell	CD3E
0	1	Stereo-seq v1.3	Cell	CD3E
0	2	Stereo-seq v1.3	Cell	CD3E
0	2	Stereo-seq v1.3	Cell	CD3E
0	1	Stereo-seq v1.3	Cell	CD3E
0	2	Stereo-seq v1.3	Cell	CD3E
0	3	Stereo-seq v1.3	Cell	CD3E
0	1	Stereo-seq v1.3	Cell	CD3E
0	1	Stereo-seq v1.3	Cell	CD3E
0	1	Stereo-seq v1.3	Cell	CD3E
0	1	Stereo-seq v1.3	Cell	CD3E
0	1	Stereo-seq v1.3	Cell	CD3E
0	1	Stereo-seq v1.3	Cell	CD3E
0	3	Stereo-seq v1.3	Cell	CD3E
0	1	Stereo-seq v1.3	Cell	CD3E
1	0	Stereo-seq v1.3	Cell	CD3E
0	1	Stereo-seq v1.3	Cell	CD3E
0	1	Stereo-seq v1.3	Cell	CD3E
0	1	Stereo-seq v1.3	Cell	CD3E
0	1	Stereo-seq v1.3	Cell	CD3E
0	1	Stereo-seq v1.3	Cell	CD3E
0	1	Stereo-seq v1.3	Cell	CD3E
0	1	Stereo-seq v1.3	Cell	CD3E
0	1	Stereo-seq v1.3	Cell	CD3E
0	1	Stereo-seq v1.3	Cell	CD3E
0	1	Stereo-seq v1.3	Cell	CD3E
0	1	Stereo-seq v1.3	Cell	CD3E
0	1	Stereo-seq v1.3	Cell	CD3E
0	1	Stereo-seq v1.3	Cell	CD3E
0	1	Stereo-seq v1.3	Cell	CD3E
0	1	Stereo-seq v1.3	Cell	CD3E
0	1	Stereo-seq v1.3	Cell	CD3E
0	1	Stereo-seq v1.3	Cell	CD3E
0	1	Stereo-seq v1.3	Cell	CD3E
0	1	Stereo-seq v1.3	Cell	CD3E
0	2	Stereo-seq v1.3	Cell	CD3E
0	1	Stereo-seq v1.3	Cell	CD3E
0	1	Stereo-seq v1.3	Cell	CD3E
0	1	Stereo-seq v1.3	Cell	CD3E
1	1	Stereo-seq v1.3	Cell	CD3E
0	1	Stereo-seq v1.3	Cell	CD3E
0	1	Stereo-seq v1.3	Cell	CD3E
1	1	Stereo-seq v1.3	Cell	CD3E
0	1	Stereo-seq v1.3	Cell	CD3E
0	1	Stereo-seq v1.3	Cell	CD3E
0	1	Stereo-seq v1.3	Cell	CD3E
0	1	Stereo-seq v1.3	Cell	CD3E
0	1	Stereo-seq v1.3	Cell	CD3E
1	0	Stereo-seq v1.3	Cell	CD3E
0	1	Stereo-seq v1.3	Cell	CD3E
0	1	Stereo-seq v1.3	Cell	CD3E
0	1	Stereo-seq v1.3	Cell	CD3E
0	1	Stereo-seq v1.3	Cell	CD3E
1	0	Stereo-seq v1.3	Cell	CD3E
0	1	Stereo-seq v1.3	Cell	CD3E
0	1	Stereo-seq v1.3	Cell	CD3E
0	1	Stereo-seq v1.3	Cell	CD3E
0	1	Stereo-seq v1.3	Cell	CD3E
0	1	Stereo-seq v1.3	Cell	CD3E
0	1	Stereo-seq v1.3	Cell	CD3E
0	1	Stereo-seq v1.3	Cell	CD3E
1	0	Stereo-seq v1.3	Cell	CD3E
0	2	Stereo-seq v1.3	Cell	CD3E
1	0	Stereo-seq v1.3	Cell	CD3E
0	1	Stereo-seq v1.3	Cell	CD3E
0	1	Stereo-seq v1.3	Cell	CD3E
0	1	Stereo-seq v1.3	Cell	CD3E
1	0	Stereo-seq v1.3	Cell	CD3E
1	1	Stereo-seq v1.3	Cell	CD3E
0	1	Stereo-seq v1.3	Cell	CD3E
1	0	Stereo-seq v1.3	Cell	CD3E
0	1	Stereo-seq v1.3	Cell	CD3E
0	1	Stereo-seq v1.3	Cell	CD3E
0	2	Stereo-seq v1.3	Cell	CD3E
0	1	Stereo-seq v1.3	Cell	CD3E
1	0	Stereo-seq v1.3	Cell	CD3E
0	1	Stereo-seq v1.3	Cell	CD3E
0	1	Stereo-seq v1.3	Cell	CD3E
1	0	Stereo-seq v1.3	Cell	CD3E
1	0	Stereo-seq v1.3	Cell	CD3E
1	0	Stereo-seq v1.3	Cell	CD3E
0	1	Stereo-seq v1.3	Cell	CD3E
0	1	Stereo-seq v1.3	Cell	CD3E
0	1	Stereo-seq v1.3	Cell	CD3E
0	1	Stereo-seq v1.3	Cell	CD3E
0	1	Stereo-seq v1.3	Cell	CD3E
2	0	Stereo-seq v1.3	Cell	CD3E
1	0	Stereo-seq v1.3	Cell	CD3E
0	1	Stereo-seq v1.3	Cell	CD3E
0	1	Stereo-seq v1.3	Cell	CD3E
0	1	Stereo-seq v1.3	Cell	CD3E
0	1	Stereo-seq v1.3	Cell	CD3E
0	1	Stereo-seq v1.3	Cell	CD3E
0	1	Stereo-seq v1.3	Cell	CD3E
0	1	Stereo-seq v1.3	Cell	CD3E
0	2	Stereo-seq v1.3	Cell	CD3E
0	1	Stereo-seq v1.3	Cell	CD3E
0	1	Stereo-seq v1.3	Cell	CD3E
0	1	Stereo-seq v1.3	Cell	CD3E
0	2	Stereo-seq v1.3	Cell	CD3E
0	1	Stereo-seq v1.3	Cell	CD3E
0	1	Stereo-seq v1.3	Cell	CD3E
0	1	Stereo-seq v1.3	Cell	CD3E
0	1	Stereo-seq v1.3	Cell	CD3E
0	2	Stereo-seq v1.3	Cell	CD3E
0	1	Stereo-seq v1.3	Cell	CD3E
0	1	Stereo-seq v1.3	Cell	CD3E
1	0	Stereo-seq v1.3	Cell	CD3E
0	1	Stereo-seq v1.3	Cell	CD3E
0	1	Stereo-seq v1.3	Cell	CD3E
0	1	Stereo-seq v1.3	Cell	CD3E
0	4	Stereo-seq v1.3	Cell	CD3E
0	1	Stereo-seq v1.3	Cell	CD3E
0	1	Stereo-seq v1.3	Cell	CD3E
0	1	Stereo-seq v1.3	Cell	CD3E
0	1	Stereo-seq v1.3	Cell	CD3E
0	1	Stereo-seq v1.3	Cell	CD3E
0	1	Stereo-seq v1.3	Cell	CD3E
1	0	Stereo-seq v1.3	Cell	CD3E
0	1	Stereo-seq v1.3	Cell	CD3E
0	1	Stereo-seq v1.3	Cell	CD3E
0	1	Stereo-seq v1.3	Cell	CD3E
0	1	Stereo-seq v1.3	Cell	CD3E
0	1	Stereo-seq v1.3	Cell	CD3E
0	1	Stereo-seq v1.3	Cell	CD3E
1	0	Stereo-seq v1.3	Cell	CD3E
0	3	Stereo-seq v1.3	Cell	CD3E
0	1	Stereo-seq v1.3	Cell	CD3E
0	1	Stereo-seq v1.3	Cell	CD3E
0	1	Stereo-seq v1.3	Cell	CD3E
0	1	Stereo-seq v1.3	Cell	CD3E
0	2	Stereo-seq v1.3	Cell	CD3E
0	1	Stereo-seq v1.3	Cell	CD3E
0	1	Stereo-seq v1.3	Cell	CD3E
0	2	Stereo-seq v1.3	Cell	CD3E
0	3	Stereo-seq v1.3	Cell	CD3E
0	2	Stereo-seq v1.3	Cell	CD3E
0	2	Stereo-seq v1.3	Cell	CD3E
0	1	Stereo-seq v1.3	Cell	CD3E
0	2	Stereo-seq v1.3	Cell	CD3E
0	2	Stereo-seq v1.3	Cell	CD3E
0	1	Stereo-seq v1.3	Cell	CD3E
0	1	Stereo-seq v1.3	Cell	CD3E
0	1	Stereo-seq v1.3	Cell	CD3E
0	1	Stereo-seq v1.3	Cell	CD3E
0	2	Stereo-seq v1.3	Cell	CD3E
0	1	Stereo-seq v1.3	Cell	CD3E
0	1	Stereo-seq v1.3	Cell	CD3E
0	2	Stereo-seq v1.3	Cell	CD3E
0	1	Stereo-seq v1.3	Cell	CD3E
0	1	Stereo-seq v1.3	Cell	CD3E
1	0	Stereo-seq v1.3	Cell	CD3E
0	1	Stereo-seq v1.3	Cell	CD3E
0	1	Stereo-seq v1.3	Cell	CD3E
0	1	Stereo-seq v1.3	Cell	CD3E
0	2	Stereo-seq v1.3	Cell	CD3E
0	1	Stereo-seq v1.3	Cell	CD3E
0	2	Stereo-seq v1.3	Cell	CD3E
0	1	Stereo-seq v1.3	Cell	CD3E
0	2	Stereo-seq v1.3	Cell	CD3E
0	2	Stereo-seq v1.3	Cell	CD3E
0	2	Stereo-seq v1.3	Cell	CD3E
0	1	Stereo-seq v1.3	Cell	CD3E
0	1	Stereo-seq v1.3	Cell	CD3E
0	1	Stereo-seq v1.3	Cell	CD3E
0	1	Stereo-seq v1.3	Cell	CD3E
0	1	Stereo-seq v1.3	Cell	CD3E
0	1	Stereo-seq v1.3	Cell	CD3E
0	2	Stereo-seq v1.3	Cell	CD3E
0	1	Stereo-seq v1.3	Cell	CD3E
0	2	Stereo-seq v1.3	Cell	CD3E
0	1	Stereo-seq v1.3	Cell	CD3E
0	1	Stereo-seq v1.3	Cell	CD3E
0	1	Stereo-seq v1.3	Cell	CD3E
0	1	Stereo-seq v1.3	Cell	CD3E
0	1	Stereo-seq v1.3	Cell	CD3E
0	1	Stereo-seq v1.3	Cell	CD3E
0	2	Stereo-seq v1.3	Cell	CD3E
0	1	Stereo-seq v1.3	Cell	CD3E
0	1	Stereo-seq v1.3	Cell	CD3E
0	2	Stereo-seq v1.3	Cell	CD3E
0	1	Stereo-seq v1.3	Cell	CD3E
0	2	Stereo-seq v1.3	Cell	CD3E
0	1	Stereo-seq v1.3	Cell	CD3E
0	1	Stereo-seq v1.3	Cell	CD3E
0	1	Stereo-seq v1.3	Cell	CD3E
0	2	Stereo-seq v1.3	Cell	CD3E
0	2	Stereo-seq v1.3	Cell	CD3E
0	2	Stereo-seq v1.3	Cell	CD3E
0	1	Stereo-seq v1.3	Cell	CD3E
0	1	Stereo-seq v1.3	Cell	CD3E
0	1	Stereo-seq v1.3	Cell	CD3E
0	1	Stereo-seq v1.3	Cell	CD3E
0	1	Stereo-seq v1.3	Cell	CD3E
0	1	Stereo-seq v1.3	Cell	CD3E
0	1	Stereo-seq v1.3	Cell	CD3E
0	2	Stereo-seq v1.3	Cell	CD3E
0	1	Stereo-seq v1.3	Cell	CD3E
0	1	Stereo-seq v1.3	Cell	CD3E
0	1	Stereo-seq v1.3	Cell	CD3E
0	1	Stereo-seq v1.3	Cell	CD3E
0	1	Stereo-seq v1.3	Cell	CD3E
0	1	Stereo-seq v1.3	Cell	CD3E
0	3	Stereo-seq v1.3	Cell	CD3E
0	1	Stereo-seq v1.3	Cell	CD3E
0	1	Stereo-seq v1.3	Cell	CD3E
0	1	Stereo-seq v1.3	Cell	CD3E
0	3	Stereo-seq v1.3	Cell	CD3E
0	1	Stereo-seq v1.3	Cell	CD3E
0	2	Stereo-seq v1.3	Cell	CD3E
0	1	Stereo-seq v1.3	Cell	CD3E
0	1	Stereo-seq v1.3	Cell	CD3E
0	1	Stereo-seq v1.3	Cell	CD3E
0	1	Stereo-seq v1.3	Cell	CD3E
0	1	Stereo-seq v1.3	Cell	CD3E
0	1	Stereo-seq v1.3	Cell	CD3E
0	1	Stereo-seq v1.3	Cell	CD3E
0	1	Stereo-seq v1.3	Cell	CD3E
0	1	Stereo-seq v1.3	Cell	CD3E
0	2	Stereo-seq v1.3	Cell	CD3E
0	1	Stereo-seq v1.3	Cell	CD3E
0	1	Stereo-seq v1.3	Cell	CD3E
0	3	Stereo-seq v1.3	Cell	CD3E
0	1	Stereo-seq v1.3	Cell	CD3E
0	2	Stereo-seq v1.3	Cell	CD3E
0	1	Stereo-seq v1.3	Cell	CD3E
0	1	Stereo-seq v1.3	Cell	CD3E
0	1	Stereo-seq v1.3	Cell	CD3E
0	2	Stereo-seq v1.3	Cell	CD3E
0	1	Stereo-seq v1.3	Cell	CD3E
0	1	Stereo-seq v1.3	Cell	CD3E
0	1	Stereo-seq v1.3	Cell	CD3E
0	1	Stereo-seq v1.3	Cell	CD3E
0	2	Stereo-seq v1.3	Cell	CD3E
0	1	Stereo-seq v1.3	Cell	CD3E
0	1	Stereo-seq v1.3	Cell	CD3E
0	1	Stereo-seq v1.3	Cell	CD3E
0	1	Stereo-seq v1.3	Cell	CD3E
0	1	Stereo-seq v1.3	Cell	CD3E
0	1	Stereo-seq v1.3	Cell	CD3E
0	1	Stereo-seq v1.3	Cell	CD3E
0	1	Stereo-seq v1.3	Cell	CD3E
0	1	Stereo-seq v1.3	Cell	CD3E
0	2	Stereo-seq v1.3	Cell	CD3E
0	1	Stereo-seq v1.3	Cell	CD3E
0	1	Stereo-seq v1.3	Cell	CD3E
0	1	Stereo-seq v1.3	Cell	CD3E
0	1	Stereo-seq v1.3	Cell	CD3E
0	1	Stereo-seq v1.3	Cell	CD3E
0	1	Stereo-seq v1.3	Cell	CD3E
0	1	Stereo-seq v1.3	Cell	CD3E
0	1	Stereo-seq v1.3	Cell	CD3E
0	1	Stereo-seq v1.3	Cell	CD3E
0	2	Stereo-seq v1.3	Cell	CD3E
0	2	Stereo-seq v1.3	Cell	CD3E
0	1	Stereo-seq v1.3	Cell	CD3E
0	2	Stereo-seq v1.3	Cell	CD3E
0	1	Stereo-seq v1.3	Cell	CD3E
0	1	Stereo-seq v1.3	Cell	CD3E
0	1	Stereo-seq v1.3	Cell	CD3E
0	1	Stereo-seq v1.3	Cell	CD3E
0	1	Stereo-seq v1.3	Cell	CD3E
0	3	Stereo-seq v1.3	Cell	CD3E
0	1	Stereo-seq v1.3	Cell	CD3E
0	1	Stereo-seq v1.3	Cell	CD3E
0	1	Stereo-seq v1.3	Cell	CD3E
0	2	Stereo-seq v1.3	Cell	CD3E
0	1	Stereo-seq v1.3	Cell	CD3E
0	1	Stereo-seq v1.3	Cell	CD3E
0	1	Stereo-seq v1.3	Cell	CD3E
1	0	Stereo-seq v1.3	Cell	CD3E
0	1	Stereo-seq v1.3	Cell	CD3E
0	2	Stereo-seq v1.3	Cell	CD3E
0	1	Stereo-seq v1.3	Cell	CD3E
0	1	Stereo-seq v1.3	Cell	CD3E
0	1	Stereo-seq v1.3	Cell	CD3E
0	3	Stereo-seq v1.3	Cell	CD3E
0	1	Stereo-seq v1.3	Cell	CD3E
0	1	Stereo-seq v1.3	Cell	CD3E
0	2	Stereo-seq v1.3	Cell	CD3E
0	1	Stereo-seq v1.3	Cell	CD3E
2	0	Stereo-seq v1.3	Cell	CD3E
0	1	Stereo-seq v1.3	Cell	CD3E
0	2	Stereo-seq v1.3	Cell	CD3E
0	1	Stereo-seq v1.3	Cell	CD3E
0	1	Stereo-seq v1.3	Cell	CD3E
0	1	Stereo-seq v1.3	Cell	CD3E
0	1	Stereo-seq v1.3	Cell	CD3E
0	1	Stereo-seq v1.3	Cell	CD3E
0	1	Stereo-seq v1.3	Cell	CD3E
0	1	Stereo-seq v1.3	Cell	CD3E
0	1	Stereo-seq v1.3	Cell	CD3E
1	1	Stereo-seq v1.3	Cell	CD3E
0	1	Stereo-seq v1.3	Cell	CD3E
0	1	Stereo-seq v1.3	Cell	CD3E
0	1	Stereo-seq v1.3	Cell	CD3E
0	1	Stereo-seq v1.3	Cell	CD3E
0	1	Stereo-seq v1.3	Cell	CD3E
0	1	Stereo-seq v1.3	Cell	CD3E
0	1	Stereo-seq v1.3	Cell	CD3E
0	1	Stereo-seq v1.3	Cell	CD3E
0	1	Stereo-seq v1.3	Cell	CD3E
0	1	Stereo-seq v1.3	Cell	CD3E
0	2	Stereo-seq v1.3	Cell	CD3E
0	1	Stereo-seq v1.3	Cell	CD3E
0	1	Stereo-seq v1.3	Cell	CD3E
0	1	Stereo-seq v1.3	Cell	CD3E
0	1	Stereo-seq v1.3	Cell	CD3E
0	2	Stereo-seq v1.3	Cell	CD3E
0	1	Stereo-seq v1.3	Cell	CD3E
0	1	Stereo-seq v1.3	Cell	CD3E
0	1	Stereo-seq v1.3	Cell	CD3E
0	1	Stereo-seq v1.3	Cell	CD3E
0	2	Stereo-seq v1.3	Cell	CD3E
0	1	Stereo-seq v1.3	Cell	CD3E
0	1	Stereo-seq v1.3	Cell	CD3E
0	2	Stereo-seq v1.3	Cell	CD3E
0	1	Stereo-seq v1.3	Cell	CD3E
0	1	Stereo-seq v1.3	Cell	CD3E
0	1	Stereo-seq v1.3	Cell	CD3E
0	1	Stereo-seq v1.3	Cell	CD3E
0	1	Stereo-seq v1.3	Cell	CD3E
0	1	Stereo-seq v1.3	Cell	CD3E
0	2	Stereo-seq v1.3	Cell	CD3E
0	1	Stereo-seq v1.3	Cell	CD3E
0	1	Stereo-seq v1.3	Cell	CD3E
0	1	Stereo-seq v1.3	Cell	CD3E
1	0	Stereo-seq v1.3	Cell	CD3E
0	1	Stereo-seq v1.3	Cell	CD3E
0	1	Stereo-seq v1.3	Cell	CD3E
0	1	Stereo-seq v1.3	Cell	CD3E
0	1	Stereo-seq v1.3	Cell	CD3E
0	1	Stereo-seq v1.3	Cell	CD3E
0	1	Stereo-seq v1.3	Cell	CD3E
0	1	Stereo-seq v1.3	Cell	CD3E
0	2	Stereo-seq v1.3	Cell	CD3E
0	1	Stereo-seq v1.3	Cell	CD3E
0	1	Stereo-seq v1.3	Cell	CD3E
0	2	Stereo-seq v1.3	Cell	CD3E
0	1	Stereo-seq v1.3	Cell	CD3E
0	1	Stereo-seq v1.3	Cell	CD3E
0	2	Stereo-seq v1.3	Cell	CD3E
0	1	Stereo-seq v1.3	Cell	CD3E
0	1	Stereo-seq v1.3	Cell	CD3E
0	1	Stereo-seq v1.3	Cell	CD3E
0	1	Stereo-seq v1.3	Cell	CD3E
0	11	Stereo-seq v1.3	Cell	CD3E
0	2	Stereo-seq v1.3	Cell	CD3E
0	1	Stereo-seq v1.3	Cell	CD3E
0	3	Stereo-seq v1.3	Cell	CD3E
0	1	Stereo-seq v1.3	Cell	CD3E
0	2	Stereo-seq v1.3	Cell	CD3E
0	1	Stereo-seq v1.3	Cell	CD3E
0	3	Stereo-seq v1.3	Cell	CD3E
0	4	Stereo-seq v1.3	Cell	CD3E
0	2	Stereo-seq v1.3	Cell	CD3E
0	6	Stereo-seq v1.3	Cell	CD3E
0	2	Stereo-seq v1.3	Cell	CD3E
0	6	Stereo-seq v1.3	Cell	CD3E
0	3	Stereo-seq v1.3	Cell	CD3E
0	1	Stereo-seq v1.3	Cell	CD3E
0	4	Stereo-seq v1.3	Cell	CD3E
0	1	Stereo-seq v1.3	Cell	CD3E
0	4	Stereo-seq v1.3	Cell	CD3E
0	2	Stereo-seq v1.3	Cell	CD3E
0	6	Stereo-seq v1.3	Cell	CD3E
0	8	Stereo-seq v1.3	Cell	CD3E
0	1	Stereo-seq v1.3	Cell	CD3E
0	3	Stereo-seq v1.3	Cell	CD3E
0	5	Stereo-seq v1.3	Cell	CD3E
0	1	Stereo-seq v1.3	Cell	CD3E
0	6	Stereo-seq v1.3	Cell	CD3E
0	1	Stereo-seq v1.3	Cell	CD3E
0	1	Stereo-seq v1.3	Cell	CD3E
0	1	Stereo-seq v1.3	Cell	CD3E
0	2	Stereo-seq v1.3	Cell	CD3E
0	3	Stereo-seq v1.3	Cell	CD3E
0	1	Stereo-seq v1.3	Cell	CD3E
0	5	Stereo-seq v1.3	Cell	CD3E
0	4	Stereo-seq v1.3	Cell	CD3E
0	1	Stereo-seq v1.3	Cell	CD3E
0	2	Stereo-seq v1.3	Cell	CD3E
0	4	Stereo-seq v1.3	Cell	CD3E
0	2	Stereo-seq v1.3	Cell	CD3E
0	12	Stereo-seq v1.3	Cell	CD3E
0	7	Stereo-seq v1.3	Cell	CD3E
0	4	Stereo-seq v1.3	Cell	CD3E
0	3	Stereo-seq v1.3	Cell	CD3E
0	3	Stereo-seq v1.3	Cell	CD3E
0	10	Stereo-seq v1.3	Cell	CD3E
0	1	Stereo-seq v1.3	Cell	CD3E
0	2	Stereo-seq v1.3	Cell	CD3E
0	2	Stereo-seq v1.3	Cell	CD3E
0	2	Stereo-seq v1.3	Cell	CD3E
0	2	Stereo-seq v1.3	Cell	CD3E
0	1	Stereo-seq v1.3	Cell	CD3E
0	1	Stereo-seq v1.3	Cell	CD3E
0	1	Stereo-seq v1.3	Cell	CD3E
0	1	Stereo-seq v1.3	Cell	CD3E
0	1	Stereo-seq v1.3	Cell	CD3E
0	1	Stereo-seq v1.3	Cell	CD3E
0	1	Stereo-seq v1.3	Cell	CD3E
1	0	Stereo-seq v1.3	Cell	CD3E
0	1	Stereo-seq v1.3	Cell	CD3E
1	0	Stereo-seq v1.3	Cell	CD3E
0	1	Stereo-seq v1.3	Cell	CD3E
0	2	Stereo-seq v1.3	Cell	CD3E
0	2	Stereo-seq v1.3	Cell	CD3E
0	3	Stereo-seq v1.3	Cell	CD3E
0	4	Stereo-seq v1.3	Cell	CD3E
0	1	Stereo-seq v1.3	Cell	CD3E
0	1	Stereo-seq v1.3	Cell	CD3E
0	1	Stereo-seq v1.3	Cell	CD3E
0	2	Stereo-seq v1.3	Cell	CD3E
0	3	Stereo-seq v1.3	Cell	CD3E
0	2	Stereo-seq v1.3	Cell	CD3E
0	1	Stereo-seq v1.3	Cell	CD3E
0	1	Stereo-seq v1.3	Cell	CD3E
0	1	Stereo-seq v1.3	Cell	CD3E
1	0	Stereo-seq v1.3	Cell	CD3E
0	2	Stereo-seq v1.3	Cell	CD3E
0	1	Stereo-seq v1.3	Cell	CD3E
0	1	Stereo-seq v1.3	Cell	CD3E
0	1	Stereo-seq v1.3	Cell	CD3E
0	1	Stereo-seq v1.3	Cell	CD3E
0	1	Stereo-seq v1.3	Cell	CD3E
0	1	Stereo-seq v1.3	Cell	CD3E
0	1	Stereo-seq v1.3	Cell	CD3E
0	1	Stereo-seq v1.3	Cell	CD3E
0	4	Stereo-seq v1.3	Cell	CD3E
0	1	Stereo-seq v1.3	Cell	CD3E
0	1	Stereo-seq v1.3	Cell	CD3E
0	1	Stereo-seq v1.3	Cell	CD3E
0	1	Stereo-seq v1.3	Cell	CD3E
0	1	Stereo-seq v1.3	Cell	CD3E
0	1	Stereo-seq v1.3	Cell	CD3E
1	0	Stereo-seq v1.3	Cell	CD3E
0	2	Stereo-seq v1.3	Cell	CD3E
0	1	Stereo-seq v1.3	Cell	CD3E
0	1	Stereo-seq v1.3	Cell	CD3E
0	1	Stereo-seq v1.3	Cell	CD3E
0	1	Stereo-seq v1.3	Cell	CD3E
0	2	Stereo-seq v1.3	Cell	CD3E
0	1	Stereo-seq v1.3	Cell	CD3E
0	1	Stereo-seq v1.3	Cell	CD3E
0	3	Stereo-seq v1.3	Cell	CD3E
0	1	Stereo-seq v1.3	Cell	CD3E
0	1	Stereo-seq v1.3	Cell	CD3E
0	1	Stereo-seq v1.3	Cell	CD3E
0	1	Stereo-seq v1.3	Cell	CD3E
0	1	Stereo-seq v1.3	Cell	CD3E
0	1	Stereo-seq v1.3	Cell	CD3E
0	1	Stereo-seq v1.3	Cell	CD3E
0	1	Stereo-seq v1.3	Cell	CD3E
0	1	Stereo-seq v1.3	Cell	CD3E
0	1	Stereo-seq v1.3	Cell	CD3E
0	3	Stereo-seq v1.3	Cell	CD3E
0	1	Stereo-seq v1.3	Cell	CD3E
0	1	Stereo-seq v1.3	Cell	CD3E
0	1	Stereo-seq v1.3	Cell	CD3E
0	1	Stereo-seq v1.3	Cell	CD3E
0	2	Stereo-seq v1.3	Cell	CD3E
0	2	Stereo-seq v1.3	Cell	CD3E
0	1	Stereo-seq v1.3	Cell	CD3E
0	1	Stereo-seq v1.3	Cell	CD3E
0	1	Stereo-seq v1.3	Cell	CD3E
0	1	Stereo-seq v1.3	Cell	CD3E
0	6	Stereo-seq v1.3	Cell	CD3E
0	2	Stereo-seq v1.3	Cell	CD3E
0	1	Stereo-seq v1.3	Cell	CD3E
0	2	Stereo-seq v1.3	Cell	CD3E
0	3	Stereo-seq v1.3	Cell	CD3E
0	5	Stereo-seq v1.3	Cell	CD3E
0	1	Stereo-seq v1.3	Cell	CD3E
0	2	Stereo-seq v1.3	Cell	CD3E
0	1	Stereo-seq v1.3	Cell	CD3E
0	1	Stereo-seq v1.3	Cell	CD3E
0	1	Stereo-seq v1.3	Cell	CD3E
0	2	Stereo-seq v1.3	Cell	CD3E
0	1	Stereo-seq v1.3	Cell	CD3E
0	1	Stereo-seq v1.3	Cell	CD3E
0	3	Stereo-seq v1.3	Cell	CD3E
0	1	Stereo-seq v1.3	Cell	CD3E
0	1	Stereo-seq v1.3	Cell	CD3E
0	1	Stereo-seq v1.3	Cell	CD3E
0	1	Stereo-seq v1.3	Cell	CD3E
0	1	Stereo-seq v1.3	Cell	CD3E
0	4	Stereo-seq v1.3	Cell	CD3E
0	3	Stereo-seq v1.3	Cell	CD3E
0	2	Stereo-seq v1.3	Cell	CD3E
0	1	Stereo-seq v1.3	Cell	CD3E
0	1	Stereo-seq v1.3	Cell	CD3E
0	1	Stereo-seq v1.3	Cell	CD3E
0	2	Stereo-seq v1.3	Cell	CD3E
0	1	Stereo-seq v1.3	Cell	CD3E
0	1	Stereo-seq v1.3	Cell	CD3E
0	1	Stereo-seq v1.3	Cell	CD3E
0	1	Stereo-seq v1.3	Cell	CD3E
0	1	Stereo-seq v1.3	Cell	CD3E
0	3	Stereo-seq v1.3	Cell	CD3E
0	1	Stereo-seq v1.3	Cell	CD3E
0	1	Stereo-seq v1.3	Cell	CD3E
0	1	Stereo-seq v1.3	Cell	CD3E
0	2	Stereo-seq v1.3	Cell	CD3E
0	2	Stereo-seq v1.3	Cell	CD3E
0	1	Stereo-seq v1.3	Cell	CD3E
0	1	Stereo-seq v1.3	Cell	CD3E
0	3	Stereo-seq v1.3	Cell	CD3E
0	2	Stereo-seq v1.3	Cell	CD3E
0	1	Stereo-seq v1.3	Cell	CD3E
0	2	Stereo-seq v1.3	Cell	CD3E
0	2	Stereo-seq v1.3	Cell	CD3E
0	1	Stereo-seq v1.3	Cell	CD3E
0	3	Stereo-seq v1.3	Cell	CD3E
0	2	Stereo-seq v1.3	Cell	CD3E
0	1	Stereo-seq v1.3	Cell	CD3E
0	1	Stereo-seq v1.3	Cell	CD3E
0	1	Stereo-seq v1.3	Cell	CD3E
0	1	Stereo-seq v1.3	Cell	CD3E
0	1	Stereo-seq v1.3	Cell	CD3E
0	2	Stereo-seq v1.3	Cell	CD3E
0	3	Stereo-seq v1.3	Cell	CD3E
0	1	Stereo-seq v1.3	Cell	CD3E
0	1	Stereo-seq v1.3	Cell	CD3E
0	3	Stereo-seq v1.3	Cell	CD3E
0	1	Stereo-seq v1.3	Cell	CD3E
0	1	Stereo-seq v1.3	Cell	CD3E
0	1	Stereo-seq v1.3	Cell	CD3E
0	1	Stereo-seq v1.3	Cell	CD3E
0	1	Stereo-seq v1.3	Cell	CD3E
0	2	Stereo-seq v1.3	Cell	CD3E
0	1	Stereo-seq v1.3	Cell	CD3E
0	1	Stereo-seq v1.3	Cell	CD3E
0	1	Stereo-seq v1.3	Cell	CD3E
0	1	Stereo-seq v1.3	Cell	CD3E
0	1	Stereo-seq v1.3	Cell	CD3E
0	1	Stereo-seq v1.3	Cell	CD3E
0	1	Stereo-seq v1.3	Cell	CD3E
0	1	Stereo-seq v1.3	Cell	CD3E
0	1	Stereo-seq v1.3	Cell	CD3E
0	1	Stereo-seq v1.3	Cell	CD3E
0	1	Stereo-seq v1.3	Cell	CD3E
0	1	Stereo-seq v1.3	Cell	CD3E
0	1	Stereo-seq v1.3	Cell	CD3E
0	1	Stereo-seq v1.3	Cell	CD3E
0	1	Stereo-seq v1.3	Cell	CD3E
0	1	Stereo-seq v1.3	Cell	CD3E
0	1	Stereo-seq v1.3	Cell	CD3E
0	1	Stereo-seq v1.3	Cell	CD3E
0	1	Stereo-seq v1.3	Cell	CD3E
0	1	Stereo-seq v1.3	Cell	CD3E
0	1	Stereo-seq v1.3	Cell	CD3E
0	1	Stereo-seq v1.3	Cell	CD3E
0	1	Stereo-seq v1.3	Cell	CD3E
0	1	Stereo-seq v1.3	Cell	CD3E
0	1	Stereo-seq v1.3	Cell	CD3E
1	0	Stereo-seq v1.3	Cell	CD3E
0	1	Stereo-seq v1.3	Cell	CD3E
0	1	Stereo-seq v1.3	Cell	CD3E
0	1	Stereo-seq v1.3	Cell	CD3E
0	1	Stereo-seq v1.3	Cell	CD3E
0	1	Stereo-seq v1.3	Cell	CD3E
0	1	Stereo-seq v1.3	Cell	CD3E
0	1	Stereo-seq v1.3	Cell	CD3E
1	0	Stereo-seq v1.3	Cell	CD3E
0	1	Stereo-seq v1.3	Cell	CD3E
0	1	Stereo-seq v1.3	Cell	CD3E
0	1	Stereo-seq v1.3	Cell	CD3E
0	1	Stereo-seq v1.3	Cell	CD3E
0	1	Stereo-seq v1.3	Cell	CD3E
0	1	Stereo-seq v1.3	Cell	CD3E
0	1	Stereo-seq v1.3	Cell	CD3E
0	2	Stereo-seq v1.3	Cell	CD3E
0	2	Stereo-seq v1.3	Cell	CD3E
0	2	Stereo-seq v1.3	Cell	CD3E
1	0	Stereo-seq v1.3	Cell	CD3E
0	1	Stereo-seq v1.3	Cell	CD3E
0	2	Stereo-seq v1.3	Cell	CD3E
0	1	Stereo-seq v1.3	Cell	CD3E
0	1	Stereo-seq v1.3	Cell	CD3E
0	1	Stereo-seq v1.3	Cell	CD3E
0	1	Stereo-seq v1.3	Cell	CD3E
0	1	Stereo-seq v1.3	Cell	CD3E
0	1	Stereo-seq v1.3	Cell	CD3E
0	1	Stereo-seq v1.3	Cell	CD3E
0	1	Stereo-seq v1.3	Cell	CD3E
0	1	Stereo-seq v1.3	Cell	CD3E
0	1	Stereo-seq v1.3	Cell	CD3E
0	3	Stereo-seq v1.3	Cell	CD3E
0	1	Stereo-seq v1.3	Cell	CD3E
0	1	Stereo-seq v1.3	Cell	CD3E
0	2	Stereo-seq v1.3	Cell	CD3E
0	1	Stereo-seq v1.3	Cell	CD3E
0	1	Stereo-seq v1.3	Cell	CD3E
0	6	Stereo-seq v1.3	Cell	CD3E
0	3	Stereo-seq v1.3	Cell	CD3E
0	4	Stereo-seq v1.3	Cell	CD3E
0	1	Stereo-seq v1.3	Cell	CD3E
0	1	Stereo-seq v1.3	Cell	CD3E
0	1	Stereo-seq v1.3	Cell	CD3E
0	2	Stereo-seq v1.3	Cell	CD3E
0	3	Stereo-seq v1.3	Cell	CD3E
0	1	Stereo-seq v1.3	Cell	CD3E
0	1	Stereo-seq v1.3	Cell	CD3E
0	1	Stereo-seq v1.3	Cell	CD3E
0	1	Stereo-seq v1.3	Cell	CD3E
0	1	Stereo-seq v1.3	Cell	CD3E
0	1	Stereo-seq v1.3	Cell	CD3E
0	1	Stereo-seq v1.3	Cell	CD3E
0	1	Stereo-seq v1.3	Cell	CD3E
1	0	Stereo-seq v1.3	Cell	CD3E
0	1	Stereo-seq v1.3	Cell	CD3E
0	1	Stereo-seq v1.3	Cell	CD3E
0	3	Stereo-seq v1.3	Cell	CD3E
0	1	Stereo-seq v1.3	Cell	CD3E
0	1	Stereo-seq v1.3	Cell	CD3E
1	0	Stereo-seq v1.3	Cell	CD3E
0	1	Stereo-seq v1.3	Cell	CD3E
0	1	Stereo-seq v1.3	Cell	CD3E
0	1	Stereo-seq v1.3	Cell	CD3E
3	0	Stereo-seq v1.3	Cell	CD3E
0	1	Stereo-seq v1.3	Cell	CD3E
0	2	Stereo-seq v1.3	Cell	CD3E
0	1	Stereo-seq v1.3	Cell	CD3E
0	2	Stereo-seq v1.3	Cell	CD3E
0	1	Stereo-seq v1.3	Cell	CD3E
0	1	Stereo-seq v1.3	Cell	CD3E
0	1	Stereo-seq v1.3	Cell	CD3E
0	1	Stereo-seq v1.3	Cell	CD3E
0	1	Stereo-seq v1.3	Cell	CD3E
0	1	Stereo-seq v1.3	Cell	CD3E
0	1	Stereo-seq v1.3	Cell	CD3E
0	1	Stereo-seq v1.3	Cell	CD3E
0	1	Stereo-seq v1.3	Cell	CD3E
0	1	Stereo-seq v1.3	Cell	CD3E
0	1	Stereo-seq v1.3	Cell	CD3E
0	1	Stereo-seq v1.3	Cell	CD3E
0	1	Stereo-seq v1.3	Cell	CD3E
0	1	Stereo-seq v1.3	Cell	CD3E
0	1	Stereo-seq v1.3	Cell	CD3E
0	1	Stereo-seq v1.3	Cell	CD3E
0	1	Stereo-seq v1.3	Cell	CD3E
0	1	Stereo-seq v1.3	Cell	CD3E
0	1	Stereo-seq v1.3	Cell	CD3E
0	1	Stereo-seq v1.3	Cell	CD3E
0	1	Stereo-seq v1.3	Cell	CD3E
0	2	Stereo-seq v1.3	Cell	CD3E
0	1	Stereo-seq v1.3	Cell	CD3E
0	1	Stereo-seq v1.3	Cell	CD3E
0	1	Stereo-seq v1.3	Cell	CD3E
0	1	Stereo-seq v1.3	Cell	CD3E
0	1	Stereo-seq v1.3	Cell	CD3E
0	1	Stereo-seq v1.3	Cell	CD3E
0	1	Stereo-seq v1.3	Cell	CD3E
0	2	Stereo-seq v1.3	Cell	CD3E
0	3	Stereo-seq v1.3	Cell	CD3E
0	1	Stereo-seq v1.3	Cell	CD3E
0	1	Stereo-seq v1.3	Cell	CD3E
0	1	Stereo-seq v1.3	Cell	CD3E
0	5	Stereo-seq v1.3	Cell	CD3E
0	2	Stereo-seq v1.3	Cell	CD3E
0	1	Stereo-seq v1.3	Cell	CD3E
0	2	Stereo-seq v1.3	Cell	CD3E
0	1	Stereo-seq v1.3	Cell	CD3E
0	1	Stereo-seq v1.3	Cell	CD3E
0	1	Stereo-seq v1.3	Cell	CD3E
0	1	Stereo-seq v1.3	Cell	CD3E
0	1	Stereo-seq v1.3	Cell	CD3E
0	1	Stereo-seq v1.3	Cell	CD3E
0	1	Stereo-seq v1.3	Cell	CD3E
0	1	Stereo-seq v1.3	Cell	CD3E
0	1	Stereo-seq v1.3	Cell	CD3E
0	2	Stereo-seq v1.3	Cell	CD3E
0	1	Stereo-seq v1.3	Cell	CD3E
0	1	Stereo-seq v1.3	Cell	CD3E
0	1	Stereo-seq v1.3	Cell	CD3E
0	1	Stereo-seq v1.3	Cell	CD3E
0	1	Stereo-seq v1.3	Cell	CD3E
0	1	Stereo-seq v1.3	Cell	CD3E
0	1	Stereo-seq v1.3	Cell	CD3E
0	1	Stereo-seq v1.3	Cell	CD3E
0	1	Stereo-seq v1.3	Cell	CD3E
0	1	Stereo-seq v1.3	Cell	CD3E
0	1	Stereo-seq v1.3	Cell	CD3E
0	1	Stereo-seq v1.3	Cell	CD3E
0	1	Stereo-seq v1.3	Cell	CD3E
0	1	Stereo-seq v1.3	Cell	CD3E
0	1	Stereo-seq v1.3	Cell	CD3E
0	1	Stereo-seq v1.3	Cell	CD3E
0	1	Stereo-seq v1.3	Cell	CD3E
0	1	Stereo-seq v1.3	Cell	CD3E
0	2	Stereo-seq v1.3	Cell	CD3E
0	1	Stereo-seq v1.3	Cell	CD3E
0	1	Stereo-seq v1.3	Cell	CD3E
0	2	Stereo-seq v1.3	Cell	CD3E
0	1	Stereo-seq v1.3	Cell	CD3E
0	2	Stereo-seq v1.3	Cell	CD3E
0	1	Stereo-seq v1.3	Cell	CD3E
0	1	Stereo-seq v1.3	Cell	CD3E
0	1	Stereo-seq v1.3	Cell	CD3E
0	1	Stereo-seq v1.3	Cell	CD3E
0	1	Stereo-seq v1.3	Cell	CD3E
0	1	Stereo-seq v1.3	Cell	CD3E
0	1	Stereo-seq v1.3	Cell	CD3E
1	0	Stereo-seq v1.3	Cell	CD3E
0	1	Stereo-seq v1.3	Cell	CD3E
0	2	Stereo-seq v1.3	Cell	CD3E
1	0	Stereo-seq v1.3	Cell	CD3E
0	3	Stereo-seq v1.3	Cell	CD3E
0	1	Stereo-seq v1.3	Cell	CD3E
0	1	Stereo-seq v1.3	Cell	CD3E
0	1	Stereo-seq v1.3	Cell	CD3E
0	1	Stereo-seq v1.3	Cell	CD3E
0	2	Stereo-seq v1.3	Cell	CD3E
0	1	Stereo-seq v1.3	Cell	CD3E
0	1	Stereo-seq v1.3	Cell	CD3E
0	1	Stereo-seq v1.3	Cell	CD3E
0	1	Stereo-seq v1.3	Cell	CD3E
0	1	Stereo-seq v1.3	Cell	CD3E
0	1	Stereo-seq v1.3	Cell	CD3E
1	0	Stereo-seq v1.3	Cell	CD3E
0	1	Stereo-seq v1.3	Cell	CD3E
0	1	Stereo-seq v1.3	Cell	CD3E
0	1	Stereo-seq v1.3	Cell	CD3E
0	1	Stereo-seq v1.3	Cell	CD3E
0	1	Stereo-seq v1.3	Cell	CD3E
0	1	Stereo-seq v1.3	Cell	CD3E
0	1	Stereo-seq v1.3	Cell	CD3E
1	0	Stereo-seq v1.3	Cell	CD3E
0	1	Stereo-seq v1.3	Cell	CD3E
0	1	Stereo-seq v1.3	Cell	CD3E
0	1	Stereo-seq v1.3	Cell	CD3E
0	1	Stereo-seq v1.3	Cell	CD3E
0	1	Stereo-seq v1.3	Cell	CD3E
0	1	Stereo-seq v1.3	Cell	CD3E
0	2	Stereo-seq v1.3	Cell	CD3E
0	1	Stereo-seq v1.3	Cell	CD3E
0	1	Stereo-seq v1.3	Cell	CD3E
0	1	Stereo-seq v1.3	Cell	CD3E
0	1	Stereo-seq v1.3	Cell	CD3E
0	1	Stereo-seq v1.3	Cell	CD3E
0	1	Stereo-seq v1.3	Cell	CD3E
0	1	Stereo-seq v1.3	Cell	CD3E
0	1	Stereo-seq v1.3	Cell	CD3E
1	1	Stereo-seq v1.3	Cell	CD3E
0	1	Stereo-seq v1.3	Cell	CD3E
0	1	Stereo-seq v1.3	Cell	CD3E
1	0	Stereo-seq v1.3	Cell	CD3E
0	1	Stereo-seq v1.3	Cell	CD3E
0	1	Stereo-seq v1.3	Cell	CD3E
0	1	Stereo-seq v1.3	Cell	CD3E
0	1	Stereo-seq v1.3	Cell	CD3E
0	1	Stereo-seq v1.3	Cell	CD3E
0	1	Stereo-seq v1.3	Cell	CD3E
0	1	Stereo-seq v1.3	Cell	CD3E
0	1	Stereo-seq v1.3	Cell	CD3E
0	1	Stereo-seq v1.3	Cell	CD3E
0	1	Stereo-seq v1.3	Cell	CD3E
1	0	Stereo-seq v1.3	Cell	CD3E
0	1	Stereo-seq v1.3	Cell	CD3E
0	1	Stereo-seq v1.3	Cell	CD3E
0	1	Stereo-seq v1.3	Cell	CD3E
0	2	Stereo-seq v1.3	Cell	CD3E
1	0	Stereo-seq v1.3	Cell	CD3E
0	1	Stereo-seq v1.3	Cell	CD3E
0	1	Stereo-seq v1.3	Cell	CD3E
0	1	Stereo-seq v1.3	Cell	CD3E
0	1	Stereo-seq v1.3	Cell	CD3E
0	1	Stereo-seq v1.3	Cell	CD3E
0	3	Stereo-seq v1.3	Cell	CD3E
0	1	Stereo-seq v1.3	Cell	CD3E
0	1	Stereo-seq v1.3	Cell	CD3E
0	1	Stereo-seq v1.3	Cell	CD3E
1	0	Stereo-seq v1.3	Cell	CD3E
0	2	Stereo-seq v1.3	Cell	CD3E
0	1	Stereo-seq v1.3	Cell	CD3E
0	1	Stereo-seq v1.3	Cell	CD3E
0	1	Stereo-seq v1.3	Cell	CD3E
0	1	Stereo-seq v1.3	Cell	CD3E
0	1	Stereo-seq v1.3	Cell	CD3E
0	1	Stereo-seq v1.3	Cell	CD3E
0	2	Stereo-seq v1.3	Cell	CD3E
0	1	Stereo-seq v1.3	Cell	CD3E
0	2	Stereo-seq v1.3	Cell	CD3E
0	1	Stereo-seq v1.3	Cell	CD3E
0	2	Stereo-seq v1.3	Cell	CD3E
0	1	Stereo-seq v1.3	Cell	CD3E
0	1	Stereo-seq v1.3	Cell	CD3E
0	1	Stereo-seq v1.3	Cell	CD3E
0	1	Stereo-seq v1.3	Cell	CD3E
0	1	Stereo-seq v1.3	Cell	CD3E
0	1	Stereo-seq v1.3	Cell	CD3E
0	1	Stereo-seq v1.3	Cell	CD3E
1	2	Stereo-seq v1.3	Cell	CD3E
0	1	Stereo-seq v1.3	Cell	CD3E
0	2	Stereo-seq v1.3	Cell	CD3E
0	2	Stereo-seq v1.3	Cell	CD3E
0	1	Stereo-seq v1.3	Cell	CD3E
0	1	Stereo-seq v1.3	Cell	CD3E
0	1	Stereo-seq v1.3	Cell	CD3E
0	1	Stereo-seq v1.3	Cell	CD3E
0	1	Stereo-seq v1.3	Cell	CD3E
0	1	Stereo-seq v1.3	Cell	CD3E
0	1	Stereo-seq v1.3	Cell	CD3E
1	1	Stereo-seq v1.3	Cell	CD3E
0	1	Stereo-seq v1.3	Cell	CD3E
0	1	Stereo-seq v1.3	Cell	CD3E
0	1	Stereo-seq v1.3	Cell	CD3E
0	1	Stereo-seq v1.3	Cell	CD3E
1	0	Stereo-seq v1.3	Cell	CD3E
0	2	Stereo-seq v1.3	Cell	CD3E
0	1	Stereo-seq v1.3	Cell	CD3E
0	1	Stereo-seq v1.3	Cell	CD3E
0	1	Stereo-seq v1.3	Cell	CD3E
0	1	Stereo-seq v1.3	Cell	CD3E
0	1	Stereo-seq v1.3	Cell	CD3E
0	2	Stereo-seq v1.3	Cell	CD3E
0	1	Stereo-seq v1.3	Cell	CD3E
0	1	Stereo-seq v1.3	Cell	CD3E
0	1	Stereo-seq v1.3	Cell	CD3E
0	1	Stereo-seq v1.3	Cell	CD3E
0	1	Stereo-seq v1.3	Cell	CD3E
0	1	Stereo-seq v1.3	Cell	CD3E
0	1	Stereo-seq v1.3	Cell	CD3E
0	1	Stereo-seq v1.3	Cell	CD3E
0	1	Stereo-seq v1.3	Cell	CD3E
0	1	Stereo-seq v1.3	Cell	CD3E
0	1	Stereo-seq v1.3	Cell	CD3E
0	1	Stereo-seq v1.3	Cell	CD3E
0	1	Stereo-seq v1.3	Cell	CD3E
0	1	Stereo-seq v1.3	Cell	CD3E
1	0	Stereo-seq v1.3	Cell	CD3E
0	1	Stereo-seq v1.3	Cell	CD3E
0	2	Stereo-seq v1.3	Cell	CD3E
0	1	Stereo-seq v1.3	Cell	CD3E
0	1	Stereo-seq v1.3	Cell	CD3E
0	1	Stereo-seq v1.3	Cell	CD3E
0	1	Stereo-seq v1.3	Cell	CD3E
0	1	Stereo-seq v1.3	Cell	CD3E
0	1	Stereo-seq v1.3	Cell	CD3E
0	1	Stereo-seq v1.3	Cell	CD3E
0	1	Stereo-seq v1.3	Cell	CD3E
0	1	Stereo-seq v1.3	Cell	CD3E
0	1	Stereo-seq v1.3	Cell	CD3E
0	1	Stereo-seq v1.3	Cell	CD3E
0	1	Stereo-seq v1.3	Cell	CD3E
0	2	Stereo-seq v1.3	Cell	CD3E
0	1	Stereo-seq v1.3	Cell	CD3E
0	1	Stereo-seq v1.3	Cell	CD3E
0	1	Stereo-seq v1.3	Cell	CD3E
0	2	Stereo-seq v1.3	Cell	CD3E
0	1	Stereo-seq v1.3	Cell	CD3E
1	0	Stereo-seq v1.3	Cell	CD3E
0	1	Stereo-seq v1.3	Cell	CD3E
0	3	Stereo-seq v1.3	Cell	CD3E
0	2	Stereo-seq v1.3	Cell	CD3E
0	1	Stereo-seq v1.3	Cell	CD3E
0	1	Stereo-seq v1.3	Cell	CD3E
0	1	Stereo-seq v1.3	Cell	CD3E
0	1	Stereo-seq v1.3	Cell	CD3E
0	1	Stereo-seq v1.3	Cell	CD3E
0	1	Stereo-seq v1.3	Cell	CD3E
0	1	Stereo-seq v1.3	Cell	CD3E
0	2	Stereo-seq v1.3	Cell	CD3E
0	1	Stereo-seq v1.3	Cell	CD3E
0	1	Stereo-seq v1.3	Cell	CD3E
0	1	Stereo-seq v1.3	Cell	CD3E
0	1	Stereo-seq v1.3	Cell	CD3E
0	1	Stereo-seq v1.3	Cell	CD3E
0	1	Stereo-seq v1.3	Cell	CD3E
0	1	Stereo-seq v1.3	Cell	CD3E
0	1	Stereo-seq v1.3	Cell	CD3E
0	1	Stereo-seq v1.3	Cell	CD3E
0	1	Stereo-seq v1.3	Cell	CD3E
0	1	Stereo-seq v1.3	Cell	CD3E
0	1	Stereo-seq v1.3	Cell	CD3E
0	1	Stereo-seq v1.3	Cell	CD3E
0	1	Stereo-seq v1.3	Cell	CD3E
0	2	Stereo-seq v1.3	Cell	CD3E
0	1	Stereo-seq v1.3	Cell	CD3E
0	1	Stereo-seq v1.3	Cell	CD3E
0	1	Stereo-seq v1.3	Cell	CD3E
0	3	Stereo-seq v1.3	Cell	CD3E
0	1	Stereo-seq v1.3	Cell	CD3E
0	1	Stereo-seq v1.3	Cell	CD3E
0	1	Stereo-seq v1.3	Cell	CD3E
0	1	Stereo-seq v1.3	Cell	CD3E
0	1	Stereo-seq v1.3	Cell	CD3E
0	2	Stereo-seq v1.3	Cell	CD3E
0	1	Stereo-seq v1.3	Cell	CD3E
0	2	Stereo-seq v1.3	Cell	CD3E
0	1	Stereo-seq v1.3	Cell	CD3E
0	1	Stereo-seq v1.3	Cell	CD3E
0	1	Stereo-seq v1.3	Cell	CD3E
0	1	Stereo-seq v1.3	Cell	CD3E
0	1	Stereo-seq v1.3	Cell	CD3E
1	0	Stereo-seq v1.3	Cell	CD3E
0	2	Stereo-seq v1.3	Cell	CD3E
0	1	Stereo-seq v1.3	Cell	CD3E
0	1	Stereo-seq v1.3	Cell	CD3E
1	0	Stereo-seq v1.3	Cell	CD3E
1	0	Stereo-seq v1.3	Cell	CD3E
0	1	Stereo-seq v1.3	Cell	CD3E
0	2	Stereo-seq v1.3	Cell	CD3E
0	2	Stereo-seq v1.3	Cell	CD3E
0	1	Stereo-seq v1.3	Cell	CD3E
0	1	Stereo-seq v1.3	Cell	CD3E
1	0	Stereo-seq v1.3	Cell	CD3E
0	2	Stereo-seq v1.3	Cell	CD3E
0	1	Stereo-seq v1.3	Cell	CD3E
0	1	Stereo-seq v1.3	Cell	CD3E
0	2	Stereo-seq v1.3	Cell	CD3E
0	1	Stereo-seq v1.3	Cell	CD3E
0	1	Stereo-seq v1.3	Cell	CD3E
0	3	Stereo-seq v1.3	Cell	CD3E
0	1	Stereo-seq v1.3	Cell	CD3E
0	1	Stereo-seq v1.3	Cell	CD3E
0	1	Stereo-seq v1.3	Cell	CD3E
0	1	Stereo-seq v1.3	Cell	CD3E
0	1	Stereo-seq v1.3	Cell	CD3E
0	1	Stereo-seq v1.3	Cell	CD3E
0	1	Stereo-seq v1.3	Cell	CD3E
0	1	Stereo-seq v1.3	Cell	CD3E
0	1	Stereo-seq v1.3	Cell	CD3E
0	1	Stereo-seq v1.3	Cell	CD3E
0	1	Stereo-seq v1.3	Cell	CD3E
0	1	Stereo-seq v1.3	Cell	CD3E
0	1	Stereo-seq v1.3	Cell	CD3E
0	1	Stereo-seq v1.3	Cell	CD3E
0	1	Stereo-seq v1.3	Cell	CD3E
0	1	Stereo-seq v1.3	Cell	CD3E
0	1	Stereo-seq v1.3	Cell	CD3E
0	1	Stereo-seq v1.3	Cell	CD3E
1	0	Stereo-seq v1.3	Cell	CD3E
0	1	Stereo-seq v1.3	Cell	CD3E
0	1	Stereo-seq v1.3	Cell	CD3E
0	1	Stereo-seq v1.3	Cell	CD3E
0	1	Stereo-seq v1.3	Cell	CD3E
0	1	Stereo-seq v1.3	Cell	CD3E
0	1	Stereo-seq v1.3	Cell	CD3E
0	1	Stereo-seq v1.3	Cell	CD3E
0	3	Stereo-seq v1.3	Cell	CD3E
0	1	Stereo-seq v1.3	Cell	CD3E
0	1	Stereo-seq v1.3	Cell	CD3E
0	1	Stereo-seq v1.3	Cell	CD3E
0	1	Stereo-seq v1.3	Cell	CD3E
0	2	Stereo-seq v1.3	Cell	CD3E
0	2	Stereo-seq v1.3	Cell	CD3E
0	1	Stereo-seq v1.3	Cell	CD3E
0	1	Stereo-seq v1.3	Cell	CD3E
0	1	Stereo-seq v1.3	Cell	CD3E
0	2	Stereo-seq v1.3	Cell	CD3E
0	1	Stereo-seq v1.3	Cell	CD3E
0	2	Stereo-seq v1.3	Cell	CD3E
0	1	Stereo-seq v1.3	Cell	CD3E
0	1	Stereo-seq v1.3	Cell	CD3E
0	1	Stereo-seq v1.3	Cell	CD3E
0	1	Stereo-seq v1.3	Cell	CD3E
0	1	Stereo-seq v1.3	Cell	CD3E
0	1	Stereo-seq v1.3	Cell	CD3E
0	1	Stereo-seq v1.3	Cell	CD3E
0	1	Stereo-seq v1.3	Cell	CD3E
0	1	Stereo-seq v1.3	Cell	CD3E
0	1	Stereo-seq v1.3	Cell	CD3E
0	1	Stereo-seq v1.3	Cell	CD3E
0	1	Stereo-seq v1.3	Cell	CD3E
0	2	Stereo-seq v1.3	Cell	CD3E
0	1	Stereo-seq v1.3	Cell	CD3E
0	1	Stereo-seq v1.3	Cell	CD3E
0	1	Stereo-seq v1.3	Cell	CD3E
1	0	Stereo-seq v1.3	Cell	CD3E
1	0	Stereo-seq v1.3	Cell	CD3E
0	1	Stereo-seq v1.3	Cell	CD3E
0	1	Stereo-seq v1.3	Cell	CD3E
0	1	Stereo-seq v1.3	Cell	CD3E
0	2	Stereo-seq v1.3	Cell	CD3E
0	1	Stereo-seq v1.3	Cell	CD3E
0	1	Stereo-seq v1.3	Cell	CD3E
0	1	Stereo-seq v1.3	Cell	CD3E
0	3	Stereo-seq v1.3	Cell	CD3E
0	1	Stereo-seq v1.3	Cell	CD3E
0	1	Stereo-seq v1.3	Cell	CD3E
0	1	Stereo-seq v1.3	Cell	CD3E
0	1	Stereo-seq v1.3	Cell	CD3E
0	1	Stereo-seq v1.3	Cell	CD3E
0	1	Stereo-seq v1.3	Cell	CD3E
1	0	Stereo-seq v1.3	Cell	CD3E
0	2	Stereo-seq v1.3	Cell	CD3E
0	1	Stereo-seq v1.3	Cell	CD3E
0	1	Stereo-seq v1.3	Cell	CD3E
0	1	Stereo-seq v1.3	Cell	CD3E
0	1	Stereo-seq v1.3	Cell	CD3E
0	1	Stereo-seq v1.3	Cell	CD3E
0	1	Stereo-seq v1.3	Cell	CD3E
0	1	Stereo-seq v1.3	Cell	CD3E
0	1	Stereo-seq v1.3	Cell	CD3E
0	1	Stereo-seq v1.3	Cell	CD3E
0	1	Stereo-seq v1.3	Cell	CD3E
0	1	Stereo-seq v1.3	Cell	CD3E
0	1	Stereo-seq v1.3	Cell	CD3E
0	2	Stereo-seq v1.3	Cell	CD3E
0	1	Stereo-seq v1.3	Cell	CD3E
0	1	Stereo-seq v1.3	Cell	CD3E
0	2	Stereo-seq v1.3	Cell	CD3E
0	1	Stereo-seq v1.3	Cell	CD3E
0	1	Stereo-seq v1.3	Cell	CD3E
0	1	Stereo-seq v1.3	Cell	CD3E
0	1	Stereo-seq v1.3	Cell	CD3E
0	1	Stereo-seq v1.3	Cell	CD3E
1	0	Stereo-seq v1.3	Cell	CD3E
0	1	Stereo-seq v1.3	Cell	CD3E
0	1	Stereo-seq v1.3	Cell	CD3E
1	0	Stereo-seq v1.3	Cell	CD3E
[truncated: 920,990+ more rows]

## Sheet: Figure 4e
gene1	gene2	tissue	platform	unit	correlation
COL5A2	CD34	COAD	CosMx 6K	Cell	0.0726509
COL5A2	CD3E	COAD	CosMx 6K	Cell	0.0427537
COL5A2	MS4A1	COAD	CosMx 6K	Cell	0.0233497
COL5A2	MZB1	COAD	CosMx 6K	Cell	0.012306
COL5A2	NCAM1	COAD	CosMx 6K	Cell	0.0609132
COL5A2	CD68	COAD	CosMx 6K	Cell	0.0624586
COL5A2	CSF3R	COAD	CosMx 6K	Cell	0.0385627
COL5A2	EPCAM	COAD	CosMx 6K	Cell	-0.0280551
CD34	CD3E	COAD	CosMx 6K	Cell	0.0458262
CD34	MS4A1	COAD	CosMx 6K	Cell	0.0386451
CD34	MZB1	COAD	CosMx 6K	Cell	0.0210356
CD34	NCAM1	COAD	CosMx 6K	Cell	0.0437533
CD34	CD68	COAD	CosMx 6K	Cell	0.0538081
CD34	CSF3R	COAD	CosMx 6K	Cell	0.0601792
CD34	EPCAM	COAD	CosMx 6K	Cell	0.0528124
CD3E	MS4A1	COAD	CosMx 6K	Cell	0.0511492
CD3E	MZB1	COAD	CosMx 6K	Cell	0.026331
CD3E	NCAM1	COAD	CosMx 6K	Cell	0.0545185
CD3E	CD68	COAD	CosMx 6K	Cell	0.059957
CD3E	CSF3R	COAD	CosMx 6K	Cell	0.0473755
CD3E	EPCAM	COAD	CosMx 6K	Cell	0.0616899
MS4A1	MZB1	COAD	CosMx 6K	Cell	0.0268068
MS4A1	NCAM1	COAD	CosMx 6K	Cell	0.0452055
MS4A1	CD68	COAD	CosMx 6K	Cell	0.0534514
MS4A1	CSF3R	COAD	CosMx 6K	Cell	0.0367097
MS4A1	EPCAM	COAD	CosMx 6K	Cell	0.0583615
MZB1	NCAM1	COAD	CosMx 6K	Cell	0.0293084
MZB1	CD68	COAD	CosMx 6K	Cell	0.0165734
MZB1	CSF3R	COAD	CosMx 6K	Cell	0.0348256
MZB1	EPCAM	COAD	CosMx 6K	Cell	-0.0408769
NCAM1	CD68	COAD	CosMx 6K	Cell	0.0501737
NCAM1	CSF3R	COAD	CosMx 6K	Cell	0.0383379
NCAM1	EPCAM	COAD	CosMx 6K	Cell	0.0518181
CD68	CSF3R	COAD	CosMx 6K	Cell	0.0684557
CD68	EPCAM	COAD	CosMx 6K	Cell	0.184057
CSF3R	EPCAM	COAD	CosMx 6K	Cell	0.0423293
COL5A2	CD34	COAD	CosMx 6K	Bin	0.0303014
COL5A2	CD3E	COAD	CosMx 6K	Bin	0.0160518
COL5A2	MS4A1	COAD	CosMx 6K	Bin	0.00798657
COL5A2	MZB1	COAD	CosMx 6K	Bin	0.012137
COL5A2	NCAM1	COAD	CosMx 6K	Bin	0.0256093
COL5A2	CD68	COAD	CosMx 6K	Bin	0.0210501
COL5A2	CSF3R	COAD	CosMx 6K	Bin	0.0150618
COL5A2	EPCAM	COAD	CosMx 6K	Bin	-0.0277933
CD34	CD3E	COAD	CosMx 6K	Bin	0.0235052
CD34	MS4A1	COAD	CosMx 6K	Bin	0.0192701
CD34	MZB1	COAD	CosMx 6K	Bin	0.026696
CD34	NCAM1	COAD	CosMx 6K	Bin	0.0213073
CD34	CD68	COAD	CosMx 6K	Bin	0.019649
CD34	CSF3R	COAD	CosMx 6K	Bin	0.0343556
CD34	EPCAM	COAD	CosMx 6K	Bin	0.0198177
CD3E	MS4A1	COAD	CosMx 6K	Bin	0.0337636
CD3E	MZB1	COAD	CosMx 6K	Bin	0.0354462
CD3E	NCAM1	COAD	CosMx 6K	Bin	0.0370969
CD3E	CD68	COAD	CosMx 6K	Bin	0.0265182
CD3E	CSF3R	COAD	CosMx 6K	Bin	0.0280265
CD3E	EPCAM	COAD	CosMx 6K	Bin	0.0331519
MS4A1	MZB1	COAD	CosMx 6K	Bin	0.0313408
MS4A1	NCAM1	COAD	CosMx 6K	Bin	0.0280758
MS4A1	CD68	COAD	CosMx 6K	Bin	0.0245031
MS4A1	CSF3R	COAD	CosMx 6K	Bin	0.0212894
MS4A1	EPCAM	COAD	CosMx 6K	Bin	0.0313716
MZB1	NCAM1	COAD	CosMx 6K	Bin	0.0290972
MZB1	CD68	COAD	CosMx 6K	Bin	0.0239003
MZB1	CSF3R	COAD	CosMx 6K	Bin	0.0394664
MZB1	EPCAM	COAD	CosMx 6K	Bin	-0.00394373
NCAM1	CD68	COAD	CosMx 6K	Bin	0.0199186
NCAM1	CSF3R	COAD	CosMx 6K	Bin	0.0218958
NCAM1	EPCAM	COAD	CosMx 6K	Bin	0.0276838
CD68	CSF3R	COAD	CosMx 6K	Bin	0.0341606
CD68	EPCAM	COAD	CosMx 6K	Bin	0.105063
CSF3R	EPCAM	COAD	CosMx 6K	Bin	0.023327
COL5A2	CD34	COAD	scRNA-seq	Cell	-0.00539537
COL5A2	CD3E	COAD	scRNA-seq	Cell	-0.0718476
COL5A2	MS4A1	COAD	scRNA-seq	Cell	-0.00746068
COL5A2	MZB1	COAD	scRNA-seq	Cell	-0.0601971
COL5A2	NCAM1	COAD	scRNA-seq	Cell	0.165406
COL5A2	CD68	COAD	scRNA-seq	Cell	-0.0287639
COL5A2	CSF3R	COAD	scRNA-seq	Cell	-0.0527955
COL5A2	EPCAM	COAD	scRNA-seq	Cell	-0.0124698
CD34	CD3E	COAD	scRNA-seq	Cell	-0.0468835
CD34	MS4A1	COAD	scRNA-seq	Cell	-0.0105168
CD34	MZB1	COAD	scRNA-seq	Cell	-0.0328993
CD34	NCAM1	COAD	scRNA-seq	Cell	-0.0159475
CD34	CD68	COAD	scRNA-seq	Cell	-0.0296821
CD34	CSF3R	COAD	scRNA-seq	Cell	-0.0256216
CD34	EPCAM	COAD	scRNA-seq	Cell	-0.0109364
CD3E	MS4A1	COAD	scRNA-seq	Cell	-0.0175375
CD3E	MZB1	COAD	scRNA-seq	Cell	-0.117776
CD3E	NCAM1	COAD	scRNA-seq	Cell	-0.0155266
CD3E	CD68	COAD	scRNA-seq	Cell	-0.126467
CD3E	CSF3R	COAD	scRNA-seq	Cell	-0.147417
CD3E	EPCAM	COAD	scRNA-seq	Cell	-0.0579251
MS4A1	MZB1	COAD	scRNA-seq	Cell	-0.00713955
MS4A1	NCAM1	COAD	scRNA-seq	Cell	0.0036408
MS4A1	CD68	COAD	scRNA-seq	Cell	-0.0075747
MS4A1	CSF3R	COAD	scRNA-seq	Cell	-0.0187404
MS4A1	EPCAM	COAD	scRNA-seq	Cell	-0.0117178
MZB1	NCAM1	COAD	scRNA-seq	Cell	-0.0362515
MZB1	CD68	COAD	scRNA-seq	Cell	-0.0981857
MZB1	CSF3R	COAD	scRNA-seq	Cell	-0.0990878
MZB1	EPCAM	COAD	scRNA-seq	Cell	-0.0381991
NCAM1	CD68	COAD	scRNA-seq	Cell	0.0266692
NCAM1	CSF3R	COAD	scRNA-seq	Cell	-0.018984
NCAM1	EPCAM	COAD	scRNA-seq	Cell	-0.018923
CD68	CSF3R	COAD	scRNA-seq	Cell	0.147448
CD68	EPCAM	COAD	scRNA-seq	Cell	0.0456397
CSF3R	EPCAM	COAD	scRNA-seq	Cell	-0.0418255
COL5A2	CD34	COAD	Stereo-seq v1.3	Bin	0.0263431
COL5A2	CD3E	COAD	Stereo-seq v1.3	Bin	0.0115133
COL5A2	MS4A1	COAD	Stereo-seq v1.3	Bin	0.0068231
COL5A2	MZB1	COAD	Stereo-seq v1.3	Bin	0.0509484
COL5A2	NCAM1	COAD	Stereo-seq v1.3	Bin	0.00835438
COL5A2	CD68	COAD	Stereo-seq v1.3	Bin	-0.00679078
COL5A2	CSF3R	COAD	Stereo-seq v1.3	Bin	0.00559428
COL5A2	EPCAM	COAD	Stereo-seq v1.3	Bin	-0.0758823
CD34	CD3E	COAD	Stereo-seq v1.3	Bin	0.00237755
CD34	MS4A1	COAD	Stereo-seq v1.3	Bin	0.00349443
CD34	MZB1	COAD	Stereo-seq v1.3	Bin	0.0122578
CD34	NCAM1	COAD	Stereo-seq v1.3	Bin	0.00442935
CD34	CD68	COAD	Stereo-seq v1.3	Bin	0.00899501
CD34	CSF3R	COAD	Stereo-seq v1.3	Bin	0.00330406
CD34	EPCAM	COAD	Stereo-seq v1.3	Bin	0.00400893
CD3E	MS4A1	COAD	Stereo-seq v1.3	Bin	-0.000377709
CD3E	MZB1	COAD	Stereo-seq v1.3	Bin	0.012724
CD3E	NCAM1	COAD	Stereo-seq v1.3	Bin	0.00238616
CD3E	CD68	COAD	Stereo-seq v1.3	Bin	0.00596977
CD3E	CSF3R	COAD	Stereo-seq v1.3	Bin	0.00443022
CD3E	EPCAM	COAD	Stereo-seq v1.3	Bin	-0.000199843
MS4A1	MZB1	COAD	Stereo-seq v1.3	Bin	0.00472462
MS4A1	NCAM1	COAD	Stereo-seq v1.3	Bin	0.00103048
MS4A1	CD68	COAD	Stereo-seq v1.3	Bin	0.000534461
MS4A1	CSF3R	COAD	Stereo-seq v1.3	Bin	9.60811e-05
MS4A1	EPCAM	COAD	Stereo-seq v1.3	Bin	-0.00419397
MZB1	NCAM1	COAD	Stereo-seq v1.3	Bin	0.00242361
MZB1	CD68	COAD	Stereo-seq v1.3	Bin	0.012931
MZB1	CSF3R	COAD	Stereo-seq v1.3	Bin	0.0056435
MZB1	EPCAM	COAD	Stereo-seq v1.3	Bin	-0.0223441
NCAM1	CD68	COAD	Stereo-seq v1.3	Bin	0.00139947
NCAM1	CSF3R	COAD	Stereo-seq v1.3	Bin	0.00250894
NCAM1	EPCAM	COAD	Stereo-seq v1.3	Bin	0.00138411
CD68	CSF3R	COAD	Stereo-seq v1.3	Bin	0.00325604
CD68	EPCAM	COAD	Stereo-seq v1.3	Bin	0.0834016
CSF3R	EPCAM	COAD	Stereo-seq v1.3	Bin	-0.00644291
COL5A2	CD34	COAD	Stereo-seq v1.3	Cell	0.0520405
COL5A2	CD3E	COAD	Stereo-seq v1.3	Cell	0.0266842
COL5A2	MS4A1	COAD	Stereo-seq v1.3	Cell	0.0118141
COL5A2	MZB1	COAD	Stereo-seq v1.3	Cell	0.082871
COL5A2	NCAM1	COAD	Stereo-seq v1.3	Cell	0.0251617
COL5A2	CD68	COAD	Stereo-seq v1.3	Cell	0.0258594
COL5A2	CSF3R	COAD	Stereo-seq v1.3	Cell	0.0179934
COL5A2	EPCAM	COAD	Stereo-seq v1.3	Cell	-0.0444081
CD34	CD3E	COAD	Stereo-seq v1.3	Cell	0.014791
CD34	MS4A1	COAD	Stereo-seq v1.3	Cell	0.00968398
CD34	MZB1	COAD	Stereo-seq v1.3	Cell	0.0290453
CD34	NCAM1	COAD	Stereo-seq v1.3	Cell	0.00910449
CD34	CD68	COAD	Stereo-seq v1.3	Cell	0.0335628
CD34	CSF3R	COAD	Stereo-seq v1.3	Cell	0.00631841
CD34	EPCAM	COAD	Stereo-seq v1.3	Cell	0.0228263
CD3E	MS4A1	COAD	Stereo-seq v1.3	Cell	0.00473021
CD3E	MZB1	COAD	Stereo-seq v1.3	Cell	0.0250028
CD3E	NCAM1	COAD	Stereo-seq v1.3	Cell	0.00377589
CD3E	CD68	COAD	Stereo-seq v1.3	Cell	0.0173591
CD3E	CSF3R	COAD	Stereo-seq v1.3	Cell	0.00836249
CD3E	EPCAM	COAD	Stereo-seq v1.3	Cell	0.010432
MS4A1	MZB1	COAD	Stereo-seq v1.3	Cell	0.00485985
MS4A1	NCAM1	COAD	Stereo-seq v1.3	Cell	0.00301318
MS4A1	CD68	COAD	Stereo-seq v1.3	Cell	0.00430795
MS4A1	CSF3R	COAD	Stereo-seq v1.3	Cell	0.000790064
MS4A1	EPCAM	COAD	Stereo-seq v1.3	Cell	-0.001894
MZB1	NCAM1	COAD	Stereo-seq v1.3	Cell	0.0115707
MZB1	CD68	COAD	Stereo-seq v1.3	Cell	0.0350771
MZB1	CSF3R	COAD	Stereo-seq v1.3	Cell	0.0151086
MZB1	EPCAM	COAD	Stereo-seq v1.3	Cell	-0.0139952
NCAM1	CD68	COAD	Stereo-seq v1.3	Cell	0.0139408
NCAM1	CSF3R	COAD	Stereo-seq v1.3	Cell	0.00336699
NCAM1	EPCAM	COAD	Stereo-seq v1.3	Cell	0.0116567
CD68	CSF3R	COAD	Stereo-seq v1.3	Cell	0.0123187
CD68	EPCAM	COAD	Stereo-seq v1.3	Cell	0.139127
CSF3R	EPCAM	COAD	Stereo-seq v1.3	Cell	-0.000272435
COL5A2	CD34	COAD	Xenium 5K	Cell	0.122439
COL5A2	CD3E	COAD	Xenium 5K	Cell	-0.007146
COL5A2	MS4A1	COAD	Xenium 5K	Cell	-0.0175678
COL5A2	MZB1	COAD	Xenium 5K	Cell	-0.0432506
COL5A2	NCAM1	COAD	Xenium 5K	Cell	0.192109
COL5A2	CD68	COAD	Xenium 5K	Cell	0.0253623
COL5A2	CSF3R	COAD	Xenium 5K	Cell	-0.0221983
COL5A2	EPCAM	COAD	Xenium 5K	Cell	-0.192798
CD34	CD3E	COAD	Xenium 5K	Cell	-0.0290111
CD34	MS4A1	COAD	Xenium 5K	Cell	-0.0108357
CD34	MZB1	COAD	Xenium 5K	Cell	-0.0362412
CD34	NCAM1	COAD	Xenium 5K	Cell	0.0199963
CD34	CD68	COAD	Xenium 5K	Cell	-0.016717
CD34	CSF3R	COAD	Xenium 5K	Cell	-0.00265752
CD34	EPCAM	COAD	Xenium 5K	Cell	-0.0997049
CD3E	MS4A1	COAD	Xenium 5K	Cell	0.0192479
CD3E	MZB1	COAD	Xenium 5K	Cell	-0.0190279
CD3E	NCAM1	COAD	Xenium 5K	Cell	0.00936173
CD3E	CD68	COAD	Xenium 5K	Cell	-0.00151143
CD3E	CSF3R	COAD	Xenium 5K	Cell	-0.0358316
CD3E	EPCAM	COAD	Xenium 5K	Cell	-0.141631
MS4A1	MZB1	COAD	Xenium 5K	Cell	0.0162686
MS4A1	NCAM1	COAD	Xenium 5K	Cell	-0.00319823
MS4A1	CD68	COAD	Xenium 5K	Cell	-0.00721074
MS4A1	CSF3R	COAD	Xenium 5K	Cell	-0.00875977
MS4A1	EPCAM	COAD	Xenium 5K	Cell	-0.0406997
MZB1	NCAM1	COAD	Xenium 5K	Cell	-0.0059647
MZB1	CD68	COAD	Xenium 5K	Cell	-0.0510598
MZB1	CSF3R	COAD	Xenium 5K	Cell	-0.0318955
MZB1	EPCAM	COAD	Xenium 5K	Cell	-0.178687
NCAM1	CD68	COAD	Xenium 5K	Cell	0.0285776
NCAM1	CSF3R	COAD	Xenium 5K	Cell	-0.00571781
NCAM1	EPCAM	COAD	Xenium 5K	Cell	-0.0558026
CD68	CSF3R	COAD	Xenium 5K	Cell	0.0563588
CD68	EPCAM	COAD	Xenium 5K	Cell	0.0918829
CSF3R	EPCAM	COAD	Xenium 5K	Cell	-0.102522
COL5A2	CD34	COAD	Xenium 5K	Bin	0.0630711
COL5A2	CD3E	COAD	Xenium 5K	Bin	0.0307592
COL5A2	MS4A1	COAD	Xenium 5K	Bin	-0.00862853
COL5A2	MZB1	COAD	Xenium 5K	Bin	-0.0223948
COL5A2	NCAM1	COAD	Xenium 5K	Bin	0.115018
COL5A2	CD68	COAD	Xenium 5K	Bin	-0.0167784
COL5A2	CSF3R	COAD	Xenium 5K	Bin	-0.00463247
COL5A2	EPCAM	COAD	Xenium 5K	Bin	-0.233451
CD34	CD3E	COAD	Xenium 5K	Bin	-0.0134161
CD34	MS4A1	COAD	Xenium 5K	Bin	-0.00613135
CD34	MZB1	COAD	Xenium 5K	Bin	-0.0258276
CD34	NCAM1	COAD	Xenium 5K	Bin	0.00772838
CD34	CD68	COAD	Xenium 5K	Bin	-0.0351486
CD34	CSF3R	COAD	Xenium 5K	Bin	0.00810394
CD34	EPCAM	COAD	Xenium 5K	Bin	-0.111361
CD3E	MS4A1	COAD	Xenium 5K	Bin	0.0405188
CD3E	MZB1	COAD	Xenium 5K	Bin	0.0457272
CD3E	NCAM1	COAD	Xenium 5K	Bin	0.015445
CD3E	CD68	COAD	Xenium 5K	Bin	0.0216574
CD3E	CSF3R	COAD	Xenium 5K	Bin	0.00378553
CD3E	EPCAM	COAD	Xenium 5K	Bin	-0.126054
MS4A1	MZB1	COAD	Xenium 5K	Bin	0.0424442
MS4A1	NCAM1	COAD	Xenium 5K	Bin	-0.00029734
MS4A1	CD68	COAD	Xenium 5K	Bin	-0.00203768
MS4A1	CSF3R	COAD	Xenium 5K	Bin	0.000363637
MS4A1	EPCAM	COAD	Xenium 5K	Bin	-0.0382539
MZB1	NCAM1	COAD	Xenium 5K	Bin	0.0015776
MZB1	CD68	COAD	Xenium 5K	Bin	-0.0450715
MZB1	CSF3R	COAD	Xenium 5K	Bin	0.0068305
MZB1	EPCAM	COAD	Xenium 5K	Bin	-0.198522
NCAM1	CD68	COAD	Xenium 5K	Bin	0.00933443
NCAM1	CSF3R	COAD	Xenium 5K	Bin	-0.00225003
NCAM1	EPCAM	COAD	Xenium 5K	Bin	-0.0485153
CD68	CSF3R	COAD	Xenium 5K	Bin	0.0279444
CD68	EPCAM	COAD	Xenium 5K	Bin	0.119751
CSF3R	EPCAM	COAD	Xenium 5K	Bin	-0.0866898
COL5A2	CD34	HCC	CosMx 6K	Cell	0.0176646
COL5A2	CD3E	HCC	CosMx 6K	Cell	0.00910542
COL5A2	MS4A1	HCC	CosMx 6K	Cell	0.0135337
COL5A2	MZB1	HCC	CosMx 6K	Cell	0.0197349
COL5A2	NCAM1	HCC	CosMx 6K	Cell	0.0115052
COL5A2	CD68	HCC	CosMx 6K	Cell	0.0131606
COL5A2	CSF3R	HCC	CosMx 6K	Cell	0.0178993
COL5A2	EPCAM	HCC	CosMx 6K	Cell	0.0166658
CD34	CD3E	HCC	CosMx 6K	Cell	0.0169699
CD34	MS4A1	HCC	CosMx 6K	Cell	0.0156078
CD34	MZB1	HCC	CosMx 6K	Cell	0.023503
CD34	NCAM1	HCC	CosMx 6K	Cell	0.0193034
CD34	CD68	HCC	CosMx 6K	Cell	0.0168548
CD34	CSF3R	HCC	CosMx 6K	Cell	0.0216077
CD34	EPCAM	HCC	CosMx 6K	Cell	0.0222441
CD3E	MS4A1	HCC	CosMx 6K	Cell	0.0134102
CD3E	MZB1	HCC	CosMx 6K	Cell	0.0113975
CD3E	NCAM1	HCC	CosMx 6K	Cell	0.0111418
CD3E	CD68	HCC	CosMx 6K	Cell	0.0165545
CD3E	CSF3R	HCC	CosMx 6K	Cell	0.0181214
CD3E	EPCAM	HCC	CosMx 6K	Cell	0.015807
MS4A1	MZB1	HCC	CosMx 6K	Cell	0.0140365
MS4A1	NCAM1	HCC	CosMx 6K	Cell	0.00997115
MS4A1	CD68	HCC	CosMx 6K	Cell	0.00983027
MS4A1	CSF3R	HCC	CosMx 6K	Cell	0.0144881
MS4A1	EPCAM	HCC	CosMx 6K	Cell	0.00789892
MZB1	NCAM1	HCC	CosMx 6K	Cell	0.0126963
MZB1	CD68	HCC	CosMx 6K	Cell	0.0132495
MZB1	CSF3R	HCC	CosMx 6K	Cell	0.0205844
MZB1	EPCAM	HCC	CosMx 6K	Cell	0.019097
NCAM1	CD68	HCC	CosMx 6K	Cell	0.0225719
NCAM1	CSF3R	HCC	CosMx 6K	Cell	0.0160844
NCAM1	EPCAM	HCC	CosMx 6K	Cell	0.017996
CD68	CSF3R	HCC	CosMx 6K	Cell	0.0524421
CD68	EPCAM	HCC	CosMx 6K	Cell	0.0103688
CSF3R	EPCAM	HCC	CosMx 6K	Cell	0.0207736
COL5A2	CD34	HCC	CosMx 6K	Bin	0.00545694
COL5A2	CD3E	HCC	CosMx 6K	Bin	0.0024439
COL5A2	MS4A1	HCC	CosMx 6K	Bin	0.00226023
COL5A2	MZB1	HCC	CosMx 6K	Bin	0.00412056
COL5A2	NCAM1	HCC	CosMx 6K	Bin	0.00310439
COL5A2	CD68	HCC	CosMx 6K	Bin	0.00457918
COL5A2	CSF3R	HCC	CosMx 6K	Bin	0.00353703
COL5A2	EPCAM	HCC	CosMx 6K	Bin	0.00707995
CD34	CD3E	HCC	CosMx 6K	Bin	0.00495112
CD34	MS4A1	HCC	CosMx 6K	Bin	0.00375925
CD34	MZB1	HCC	CosMx 6K	Bin	0.0085497
CD34	NCAM1	HCC	CosMx 6K	Bin	0.00599435
CD34	CD68	HCC	CosMx 6K	Bin	0.00455067
CD34	CSF3R	HCC	CosMx 6K	Bin	0.00947128
CD34	EPCAM	HCC	CosMx 6K	Bin	0.00555734
CD3E	MS4A1	HCC	CosMx 6K	Bin	0.00544754
CD3E	MZB1	HCC	CosMx 6K	Bin	0.00244566
CD3E	NCAM1	HCC	CosMx 6K	Bin	0.00202049
CD3E	CD68	HCC	CosMx 6K	Bin	0.00544172
CD3E	CSF3R	HCC	CosMx 6K	Bin	0.0049161
CD3E	EPCAM	HCC	CosMx 6K	Bin	0.00511491
MS4A1	MZB1	HCC	CosMx 6K	Bin	0.00501232
MS4A1	NCAM1	HCC	CosMx 6K	Bin	0.00480497
MS4A1	CD68	HCC	CosMx 6K	Bin	0.00156698
MS4A1	CSF3R	HCC	CosMx 6K	Bin	0.00390074
MS4A1	EPCAM	HCC	CosMx 6K	Bin	0.000978101
MZB1	NCAM1	HCC	CosMx 6K	Bin	0.00243342
MZB1	CD68	HCC	CosMx 6K	Bin	0.00243267
MZB1	CSF3R	HCC	CosMx 6K	Bin	0.00393069
MZB1	EPCAM	HCC	CosMx 6K	Bin	0.00444593
NCAM1	CD68	HCC	CosMx 6K	Bin	0.0059637
NCAM1	CSF3R	HCC	CosMx 6K	Bin	0.00425771
NCAM1	EPCAM	HCC	CosMx 6K	Bin	0.00147694
CD68	CSF3R	HCC	CosMx 6K	Bin	0.023863
CD68	EPCAM	HCC	CosMx 6K	Bin	0.00286714
CSF3R	EPCAM	HCC	CosMx 6K	Bin	0.00470915
COL5A2	CD34	HCC	scRNA-seq	Cell	0.0853451
COL5A2	CD3E	HCC	scRNA-seq	Cell	-0.0484614
COL5A2	MS4A1	HCC	scRNA-seq	Cell	-0.0102113
COL5A2	MZB1	HCC	scRNA-seq	Cell	0.000106299
COL5A2	NCAM1	HCC	scRNA-seq	Cell	-0.03297
COL5A2	CD68	HCC	scRNA-seq	Cell	-0.0310582
COL5A2	CSF3R	HCC	scRNA-seq	Cell	-0.0349367
COL5A2	EPCAM	HCC	scRNA-seq	Cell	-0.00119593
CD34	CD3E	HCC	scRNA-seq	Cell	-0.120448
CD34	MS4A1	HCC	scRNA-seq	Cell	-0.0372981
CD34	MZB1	HCC	scRNA-seq	Cell	-0.0182963
CD34	NCAM1	HCC	scRNA-seq	Cell	-0.0760127
CD34	CD68	HCC	scRNA-seq	Cell	-0.1033
CD34	CSF3R	HCC	scRNA-seq	Cell	-0.092075
CD34	EPCAM	HCC	scRNA-seq	Cell	0.158222
CD3E	MS4A1	HCC	scRNA-seq	Cell	0.04471
CD3E	MZB1	HCC	scRNA-seq	Cell	-0.0150883
CD3E	NCAM1	HCC	scRNA-seq	Cell	0.0120624
CD3E	CD68	HCC	scRNA-seq	Cell	-0.123926
CD3E	CSF3R	HCC	scRNA-seq	Cell	-0.124478
CD3E	EPCAM	HCC	scRNA-seq	Cell	-0.0314468
MS4A1	MZB1	HCC	scRNA-seq	Cell	-0.00470473
MS4A1	NCAM1	HCC	scRNA-seq	Cell	0.0105743
MS4A1	CD68	HCC	scRNA-seq	Cell	-0.0110141
MS4A1	CSF3R	HCC	scRNA-seq	Cell	-0.0261013
MS4A1	EPCAM	HCC	scRNA-seq	Cell	-0.0120703
MZB1	NCAM1	HCC	scRNA-seq	Cell	0.00286735
MZB1	CD68	HCC	scRNA-seq	Cell	-0.010342
MZB1	CSF3R	HCC	scRNA-seq	Cell	-0.00496311
MZB1	EPCAM	HCC	scRNA-seq	Cell	-0.00438886
NCAM1	CD68	HCC	scRNA-seq	Cell	-0.0894641
NCAM1	CSF3R	HCC	scRNA-seq	Cell	-0.0768575
NCAM1	EPCAM	HCC	scRNA-seq	Cell	-0.0140747
CD68	CSF3R	HCC	scRNA-seq	Cell	0.286808
CD68	EPCAM	HCC	scRNA-seq	Cell	-0.0132184
CSF3R	EPCAM	HCC	scRNA-seq	Cell	-0.00607186
COL5A2	CD34	HCC	Stereo-seq v1.3	Bin	-0.000462498
COL5A2	CD3E	HCC	Stereo-seq v1.3	Bin	-0.00116085
COL5A2	MS4A1	HCC	Stereo-seq v1.3	Bin	-0.000314201
COL5A2	MZB1	HCC	Stereo-seq v1.3	Bin	-0.000410379
COL5A2	NCAM1	HCC	Stereo-seq v1.3	Bin	0.000154192
COL5A2	CD68	HCC	Stereo-seq v1.3	Bin	0.000784335
COL5A2	CSF3R	HCC	Stereo-seq v1.3	Bin	0.000566694
COL5A2	EPCAM	HCC	Stereo-seq v1.3	Bin	0.000499574
CD34	CD3E	HCC	Stereo-seq v1.3	Bin	-0.00118497
CD34	MS4A1	HCC	Stereo-seq v1.3	Bin	-0.000320731
CD34	MZB1	HCC	Stereo-seq v1.3	Bin	-0.000418907
CD34	NCAM1	HCC	Stereo-seq v1.3	Bin	0.000589611
CD34	CD68	HCC	Stereo-seq v1.3	Bin	0.000170396
CD34	CSF3R	HCC	Stereo-seq v1.3	Bin	-8.73861e-05
CD34	EPCAM	HCC	Stereo-seq v1.3	Bin	0.000980224
CD3E	MS4A1	HCC	Stereo-seq v1.3	Bin	-6.48736e-05
CD3E	MZB1	HCC	Stereo-seq v1.3	Bin	-8.47315e-05
CD3E	NCAM1	HCC	Stereo-seq v1.3	Bin	-0.00040527
CD3E	CD68	HCC	Stereo-seq v1.3	Bin	0.00167806
CD3E	CSF3R	HCC	Stereo-seq v1.3	Bin	-0.000366404
CD3E	EPCAM	HCC	Stereo-seq v1.3	Bin	-0.000372442
MS4A1	MZB1	HCC	Stereo-seq v1.3	Bin	-2.29339e-05
MS4A1	NCAM1	HCC	Stereo-seq v1.3	Bin	-0.000109693
MS4A1	CD68	HCC	Stereo-seq v1.3	Bin	-0.000301821
MS4A1	CSF3R	HCC	Stereo-seq v1.3	Bin	-9.91729e-05
MS4A1	EPCAM	HCC	Stereo-seq v1.3	Bin	-0.000100807
MZB1	NCAM1	HCC	Stereo-seq v1.3	Bin	-0.00014327
MZB1	CD68	HCC	Stereo-seq v1.3	Bin	0.00223897
MZB1	CSF3R	HCC	Stereo-seq v1.3	Bin	-0.00012953
MZB1	EPCAM	HCC	Stereo-seq v1.3	Bin	-0.000131664
NCAM1	CD68	HCC	Stereo-seq v1.3	Bin	-0.000232145
NCAM1	CSF3R	HCC	Stereo-seq v1.3	Bin	0.00104954
NCAM1	EPCAM	HCC	Stereo-seq v1.3	Bin	0.00101233
CD68	CSF3R	HCC	Stereo-seq v1.3	Bin	0.000735354
CD68	EPCAM	HCC	Stereo-seq v1.3	Bin	6.53331e-05
CSF3R	EPCAM	HCC	Stereo-seq v1.3	Bin	-0.000569357
COL5A2	CD34	HCC	Stereo-seq v1.3	Cell	0.0074295
COL5A2	CD3E	HCC	Stereo-seq v1.3	Cell	0.000631643
COL5A2	MS4A1	HCC	Stereo-seq v1.3	Cell	-0.000526878
COL5A2	MZB1	HCC	Stereo-seq v1.3	Cell	-0.00071045
COL5A2	NCAM1	HCC	Stereo-seq v1.3	Cell	0.00398137
COL5A2	CD68	HCC	Stereo-seq v1.3	Cell	0.0080367
COL5A2	CSF3R	HCC	Stereo-seq v1.3	Cell	0.00526608
COL5A2	EPCAM	HCC	Stereo-seq v1.3	Cell	0.00289849
CD34	CD3E	HCC	Stereo-seq v1.3	Cell	0.00178482
CD34	MS4A1	HCC	Stereo-seq v1.3	Cell	-0.000540581
CD34	MZB1	HCC	Stereo-seq v1.3	Cell	-0.000728927
CD34	NCAM1	HCC	Stereo-seq v1.3	Cell	0.00515953
CD34	CD68	HCC	Stereo-seq v1.3	Cell	0.00299469
CD34	CSF3R	HCC	Stereo-seq v1.3	Cell	0.00252733
CD34	EPCAM	HCC	Stereo-seq v1.3	Cell	0.000169754
CD3E	MS4A1	HCC	Stereo-seq v1.3	Cell	-0.000106029
CD3E	MZB1	HCC	Stereo-seq v1.3	Cell	-0.000142971
CD3E	NCAM1	HCC	Stereo-seq v1.3	Cell	-0.000698631
CD3E	CD68	HCC	Stereo-seq v1.3	Cell	0.00225606
CD3E	CSF3R	HCC	Stereo-seq v1.3	Cell	0.00349236
CD3E	EPCAM	HCC	Stereo-seq v1.3	Cell	-0.000614386
MS4A1	MZB1	HCC	Stereo-seq v1.3	Cell	-3.7958e-05
MS4A1	NCAM1	HCC	Stereo-seq v1.3	Cell	-0.000185482
MS4A1	CD68	HCC	Stereo-seq v1.3	Cell	-0.000497728
MS4A1	CSF3R	HCC	Stereo-seq v1.3	Cell	-0.000165313
MS4A1	EPCAM	HCC	Stereo-seq v1.3	Cell	-0.000163115
MZB1	NCAM1	HCC	Stereo-seq v1.3	Cell	-0.000250106
MZB1	CD68	HCC	Stereo-seq v1.3	Cell	-0.000671144
MZB1	CSF3R	HCC	Stereo-seq v1.3	Cell	-0.000222911
MZB1	EPCAM	HCC	Stereo-seq v1.3	Cell	-0.000219947
NCAM1	CD68	HCC	Stereo-seq v1.3	Cell	-0.000128659
NCAM1	CSF3R	HCC	Stereo-seq v1.3	Cell	-0.00108925
NCAM1	EPCAM	HCC	Stereo-seq v1.3	Cell	0.0013111
CD68	CSF3R	HCC	Stereo-seq v1.3	Cell	0.00327123
CD68	EPCAM	HCC	Stereo-seq v1.3	Cell	-0.000197542
CSF3R	EPCAM	HCC	Stereo-seq v1.3	Cell	0.00171838
COL5A2	CD34	HCC	Xenium 5K	Cell	0.00915715
COL5A2	CD3E	HCC	Xenium 5K	Cell	-0.0252517
COL5A2	MS4A1	HCC	Xenium 5K	Cell	-0.00728548
COL5A2	MZB1	HCC	Xenium 5K	Cell	0.0081374
COL5A2	NCAM1	HCC	Xenium 5K	Cell	-0.0162044
COL5A2	CD68	HCC	Xenium 5K	Cell	-0.0225879
COL5A2	CSF3R	HCC	Xenium 5K	Cell	-0.0215267
COL5A2	EPCAM	HCC	Xenium 5K	Cell	0.0121419
CD34	CD3E	HCC	Xenium 5K	Cell	-0.0352521
CD34	MS4A1	HCC	Xenium 5K	Cell	-0.00812273
CD34	MZB1	HCC	Xenium 5K	Cell	-0.008139
CD34	NCAM1	HCC	Xenium 5K	Cell	-0.0132308
CD34	CD68	HCC	Xenium 5K	Cell	-0.0305808
CD34	CSF3R	HCC	Xenium 5K	Cell	-0.0190145
CD34	EPCAM	HCC	Xenium 5K	Cell	-0.00707158
CD3E	MS4A1	HCC	Xenium 5K	Cell	0.103927
CD3E	MZB1	HCC	Xenium 5K	Cell	0.00648427
CD3E	NCAM1	HCC	Xenium 5K	Cell	0.0818968
CD3E	CD68	HCC	Xenium 5K	Cell	0.0144084
CD3E	CSF3R	HCC	Xenium 5K	Cell	-0.00288314
CD3E	EPCAM	HCC	Xenium 5K	Cell	-0.0126427
MS4A1	MZB1	HCC	Xenium 5K	Cell	0.00193721
MS4A1	NCAM1	HCC	Xenium 5K	Cell	0.0374608
MS4A1	CD68	HCC	Xenium 5K	Cell	-0.000367009
MS4A1	CSF3R	HCC	Xenium 5K	Cell	-0.0015183
MS4A1	EPCAM	HCC	Xenium 5K	Cell	-0.00226588
MZB1	NCAM1	HCC	Xenium 5K	Cell	0.00416659
MZB1	CD68	HCC	Xenium 5K	Cell	-0.00620079
MZB1	CSF3R	HCC	Xenium 5K	Cell	-0.00186232
MZB1	EPCAM	HCC	Xenium 5K	Cell	0.0103367
NCAM1	CD68	HCC	Xenium 5K	Cell	0.0130811
NCAM1	CSF3R	HCC	Xenium 5K	Cell	-0.00034035
NCAM1	EPCAM	HCC	Xenium 5K	Cell	-0.00400233
CD68	CSF3R	HCC	Xenium 5K	Cell	0.296396
CD68	EPCAM	HCC	Xenium 5K	Cell	-0.013252
CSF3R	EPCAM	HCC	Xenium 5K	Cell	-0.00341816
COL5A2	CD34	HCC	Xenium 5K	Bin	0.0246556
COL5A2	CD3E	HCC	Xenium 5K	Bin	-0.00398412
COL5A2	MS4A1	HCC	Xenium 5K	Bin	-0.000276582
COL5A2	MZB1	HCC	Xenium 5K	Bin	0.00309775
COL5A2	NCAM1	HCC	Xenium 5K	Bin	-0.000456863
COL5A2	CD68	HCC	Xenium 5K	Bin	-0.00423516
COL5A2	CSF3R	HCC	Xenium 5K	Bin	-0.00296055
COL5A2	EPCAM	HCC	Xenium 5K	Bin	0.00464948
CD34	CD3E	HCC	Xenium 5K	Bin	-0.00234413
CD34	MS4A1	HCC	Xenium 5K	Bin	0.000497522
CD34	MZB1	HCC	Xenium 5K	Bin	-0.00146493
CD34	NCAM1	HCC	Xenium 5K	Bin	0.00160499
CD34	CD68	HCC	Xenium 5K	Bin	-0.00582168
CD34	CSF3R	HCC	Xenium 5K	Bin	0.00483634
CD34	EPCAM	HCC	Xenium 5K	Bin	0.00631388
CD3E	MS4A1	HCC	Xenium 5K	Bin	0.0774174
CD3E	MZB1	HCC	Xenium 5K	Bin	0.00744747
CD3E	NCAM1	HCC	Xenium 5K	Bin	0.0567129
CD3E	CD68	HCC	Xenium 5K	Bin	0.0494459
CD3E	CSF3R	HCC	Xenium 5K	Bin	0.0118731
CD3E	EPCAM	HCC	Xenium 5K	Bin	-0.00204721
MS4A1	MZB1	HCC	Xenium 5K	Bin	0.0015333
MS4A1	NCAM1	HCC	Xenium 5K	Bin	0.0208082
MS4A1	CD68	HCC	Xenium 5K	Bin	0.00763392
MS4A1	CSF3R	HCC	Xenium 5K	Bin	0.000767577
MS4A1	EPCAM	HCC	Xenium 5K	Bin	-0.000284683
MZB1	NCAM1	HCC	Xenium 5K	Bin	0.003064
MZB1	CD68	HCC	Xenium 5K	Bin	-0.00170806
MZB1	CSF3R	HCC	Xenium 5K	Bin	0.000262843
MZB1	EPCAM	HCC	Xenium 5K	Bin	0.00237289
NCAM1	CD68	HCC	Xenium 5K	Bin	0.0198812
NCAM1	CSF3R	HCC	Xenium 5K	Bin	0.00425958
NCAM1	EPCAM	HCC	Xenium 5K	Bin	-0.000294387
CD68	CSF3R	HCC	Xenium 5K	Bin	0.140214
CD68	EPCAM	HCC	Xenium 5K	Bin	-0.008288
CSF3R	EPCAM	HCC	Xenium 5K	Bin	0.00110941
COL5A2	CD34	OV	CosMx 6K	Cell	0.0678224
COL5A2	CD3E	OV	CosMx 6K	Cell	0.0502192
COL5A2	MS4A1	OV	CosMx 6K	Cell	0.0419443
COL5A2	MZB1	OV	CosMx 6K	Cell	0.0692402
COL5A2	NCAM1	OV	CosMx 6K	Cell	0.0636745
COL5A2	CD68	OV	CosMx 6K	Cell	0.038539
COL5A2	CSF3R	OV	CosMx 6K	Cell	0.0568206
COL5A2	EPCAM	OV	CosMx 6K	Cell	0.0529149
CD34	CD3E	OV	CosMx 6K	Cell	0.0497314
CD34	MS4A1	OV	CosMx 6K	Cell	0.0585561
CD34	MZB1	OV	CosMx 6K	Cell	0.0708029
CD34	NCAM1	OV	CosMx 6K	Cell	0.0720017
CD34	CD68	OV	CosMx 6K	Cell	0.0341058
CD34	CSF3R	OV	CosMx 6K	Cell	0.0692275
CD34	EPCAM	OV	CosMx 6K	Cell	0.114151
CD3E	MS4A1	OV	CosMx 6K	Cell	0.0504544
CD3E	MZB1	OV	CosMx 6K	Cell	0.0566123
CD3E	NCAM1	OV	CosMx 6K	Cell	0.0631487
CD3E	CD68	OV	CosMx 6K	Cell	0.0382529
CD3E	CSF3R	OV	CosMx 6K	Cell	0.0439906
CD3E	EPCAM	OV	CosMx 6K	Cell	0.0554513
MS4A1	MZB1	OV	CosMx 6K	Cell	0.0602973
MS4A1	NCAM1	OV	CosMx 6K	Cell	0.0791498
MS4A1	CD68	OV	CosMx 6K	Cell	0.035637
MS4A1	CSF3R	OV	CosMx 6K	Cell	0.0465003
MS4A1	EPCAM	OV	CosMx 6K	Cell	0.106315
MZB1	NCAM1	OV	CosMx 6K	Cell	0.0763012
MZB1	CD68	OV	CosMx 6K	Cell	0.0433202
MZB1	CSF3R	OV	CosMx 6K	Cell	0.0612315
MZB1	EPCAM	OV	CosMx 6K	Cell	0.112362
NCAM1	CD68	OV	CosMx 6K	Cell	0.0379933
NCAM1	CSF3R	OV	CosMx 6K	Cell	0.0607982
NCAM1	EPCAM	OV	CosMx 6K	Cell	0.123478
CD68	CSF3R	OV	CosMx 6K	Cell	0.0793474
CD68	EPCAM	OV	CosMx 6K	Cell	0.0257767
CSF3R	EPCAM	OV	CosMx 6K	Cell	0.0837715
COL5A2	CD34	OV	CosMx 6K	Bin	0.0276389
COL5A2	CD3E	OV	CosMx 6K	Bin	0.0182409
COL5A2	MS4A1	OV	CosMx 6K	Bin	0.0123881
COL5A2	MZB1	OV	CosMx 6K	Bin	0.0285031
COL5A2	NCAM1	OV	CosMx 6K	Bin	0.0245678
COL5A2	CD68	OV	CosMx 6K	Bin	0.0202917
COL5A2	CSF3R	OV	CosMx 6K	Bin	0.0182844
COL5A2	EPCAM	OV	CosMx 6K	Bin	0.0128088
CD34	CD3E	OV	CosMx 6K	Bin	0.0216993
CD34	MS4A1	OV	CosMx 6K	Bin	0.0249361
CD34	MZB1	OV	CosMx 6K	Bin	0.0331073
CD34	NCAM1	OV	CosMx 6K	Bin	0.0295525
CD34	CD68	OV	CosMx 6K	Bin	0.0177099
CD34	CSF3R	OV	CosMx 6K	Bin	0.0363308
CD34	EPCAM	OV	CosMx 6K	Bin	0.0431877
CD3E	MS4A1	OV	CosMx 6K	Bin	0.0265662
CD3E	MZB1	OV	CosMx 6K	Bin	0.025054
CD3E	NCAM1	OV	CosMx 6K	Bin	0.035761
CD3E	CD68	OV	CosMx 6K	Bin	0.0174498
CD3E	CSF3R	OV	CosMx 6K	Bin	0.0180735
CD3E	EPCAM	OV	CosMx 6K	Bin	0.0208277
MS4A1	MZB1	OV	CosMx 6K	Bin	0.0272068
MS4A1	NCAM1	OV	CosMx 6K	Bin	0.0425775
MS4A1	CD68	OV	CosMx 6K	Bin	0.0190257
MS4A1	CSF3R	OV	CosMx 6K	Bin	0.0200376
MS4A1	EPCAM	OV	CosMx 6K	Bin	0.0422856
MZB1	NCAM1	OV	CosMx 6K	Bin	0.0317503
MZB1	CD68	OV	CosMx 6K	Bin	0.0238627
MZB1	CSF3R	OV	CosMx 6K	Bin	0.0275251
MZB1	EPCAM	OV	CosMx 6K	Bin	0.0432918
NCAM1	CD68	OV	CosMx 6K	Bin	0.0193029
NCAM1	CSF3R	OV	CosMx 6K	Bin	0.0223497
NCAM1	EPCAM	OV	CosMx 6K	Bin	0.0512699
CD68	CSF3R	OV	CosMx 6K	Bin	0.0371146
CD68	EPCAM	OV	CosMx 6K	Bin	0.0178333
CSF3R	EPCAM	OV	CosMx 6K	Bin	0.0318139
COL5A2	CD34	OV	scRNA-seq	Cell	0.000308105
COL5A2	CD3E	OV	scRNA-seq	Cell	-0.0738214
COL5A2	MS4A1	OV	scRNA-seq	Cell	-0.00942579
COL5A2	MZB1	OV	scRNA-seq	Cell	-0.0662743
COL5A2	NCAM1	OV	scRNA-seq	Cell	0.172737
COL5A2	CD68	OV	scRNA-seq	Cell	-0.0622418
COL5A2	CSF3R	OV	scRNA-seq	Cell	-0.0509163
COL5A2	EPCAM	OV	scRNA-seq	Cell	-0.106886
CD34	CD3E	OV	scRNA-seq	Cell	-0.02974
CD34	MS4A1	OV	scRNA-seq	Cell	-0.00394186
CD34	MZB1	OV	scRNA-seq	Cell	-0.0210232
CD34	NCAM1	OV	scRNA-seq	Cell	0.0432972
CD34	CD68	OV	scRNA-seq	Cell	-0.0281784
CD34	CSF3R	OV	scRNA-seq	Cell	-0.0158728
CD34	EPCAM	OV	scRNA-seq	Cell	0.0436849
CD3E	MS4A1	OV	scRNA-seq	Cell	0.0320916
CD3E	MZB1	OV	scRNA-seq	Cell	-0.0746655
CD3E	NCAM1	OV	scRNA-seq	Cell	-0.0136263
CD3E	CD68	OV	scRNA-seq	Cell	-0.0930624
CD3E	CSF3R	OV	scRNA-seq	Cell	-0.0735602
CD3E	EPCAM	OV	scRNA-seq	Cell	-0.112907
MS4A1	MZB1	OV	scRNA-seq	Cell	-0.00447528
MS4A1	NCAM1	OV	scRNA-seq	Cell	-0.00405436
MS4A1	CD68	OV	scRNA-seq	Cell	-0.0142517
MS4A1	CSF3R	OV	scRNA-seq	Cell	-0.0115033
MS4A1	EPCAM	OV	scRNA-seq	Cell	-0.0131536
MZB1	NCAM1	OV	scRNA-seq	Cell	-0.0243448
MZB1	CD68	OV	scRNA-seq	Cell	-0.103552
MZB1	CSF3R	OV	scRNA-seq	Cell	-0.0745317
MZB1	EPCAM	OV	scRNA-seq	Cell	-0.125711
NCAM1	CD68	OV	scRNA-seq	Cell	-0.0284638
NCAM1	CSF3R	OV	scRNA-seq	Cell	-0.0237296
NCAM1	EPCAM	OV	scRNA-seq	Cell	-0.0120765
CD68	CSF3R	OV	scRNA-seq	Cell	0.357408
CD68	EPCAM	OV	scRNA-seq	Cell	-0.107072
CSF3R	EPCAM	OV	scRNA-seq	Cell	-0.0738455
COL5A2	CD34	OV	Stereo-seq v1.3	Bin	0.00735234
COL5A2	CD3E	OV	Stereo-seq v1.3	Bin	0.00305024
COL5A2	MS4A1	OV	Stereo-seq v1.3	Bin	8.29165e-05
COL5A2	MZB1	OV	Stereo-seq v1.3	Bin	0.00979035
COL5A2	NCAM1	OV	Stereo-seq v1.3	Bin	0.00561063
COL5A2	CD68	OV	Stereo-seq v1.3	Bin	0.00905313
COL5A2	CSF3R	OV	Stereo-seq v1.3	Bin	0.000889013
COL5A2	EPCAM	OV	Stereo-seq v1.3	Bin	0.000784707
CD34	CD3E	OV	Stereo-seq v1.3	Bin	0.00219376
CD34	MS4A1	OV	Stereo-seq v1.3	Bin	-0.000528737
CD34	MZB1	OV	Stereo-seq v1.3	Bin	0.00309753
CD34	NCAM1	OV	Stereo-seq v1.3	Bin	0.00372236
CD34	CD68	OV	Stereo-seq v1.3	Bin	0.00167476
CD34	CSF3R	OV	Stereo-seq v1.3	Bin	0.000196748
CD34	EPCAM	OV	Stereo-seq v1.3	Bin	0.00207871
CD3E	MS4A1	OV	Stereo-seq v1.3	Bin	-0.000181927
CD3E	MZB1	OV	Stereo-seq v1.3	Bin	0.00235152
CD3E	NCAM1	OV	Stereo-seq v1.3	Bin	-2.82681e-08
CD3E	CD68	OV	Stereo-seq v1.3	Bin	9.76049e-05
CD3E	CSF3R	OV	Stereo-seq v1.3	Bin	-0.00091942
CD3E	EPCAM	OV	Stereo-seq v1.3	Bin	0.00195016
MS4A1	MZB1	OV	Stereo-seq v1.3	Bin	-0.000640676
MS4A1	NCAM1	OV	Stereo-seq v1.3	Bin	-0.000975897
MS4A1	CD68	OV	Stereo-seq v1.3	Bin	0.00161448
MS4A1	CSF3R	OV	Stereo-seq v1.3	Bin	-0.000236219
MS4A1	EPCAM	OV	Stereo-seq v1.3	Bin	-0.001102
MZB1	NCAM1	OV	Stereo-seq v1.3	Bin	-0.00316796
MZB1	CD68	OV	Stereo-seq v1.3	Bin	0.00987319
MZB1	CSF3R	OV	Stereo-seq v1.3	Bin	0.00218678
MZB1	EPCAM	OV	Stereo-seq v1.3	Bin	0.00451729
NCAM1	CD68	OV	Stereo-seq v1.3	Bin	-0.00458715
NCAM1	CSF3R	OV	Stereo-seq v1.3	Bin	-0.000211516
NCAM1	EPCAM	OV	Stereo-seq v1.3	Bin	-0.0125529
CD68	CSF3R	OV	Stereo-seq v1.3	Bin	0.00246154
CD68	EPCAM	OV	Stereo-seq v1.3	Bin	0.00699274
CSF3R	EPCAM	OV	Stereo-seq v1.3	Bin	0.000252146
COL5A2	CD34	OV	Stereo-seq v1.3	Cell	0.0341415
COL5A2	CD3E	OV	Stereo-seq v1.3	Cell	0.0132272
COL5A2	MS4A1	OV	Stereo-seq v1.3	Cell	0.00529708
COL5A2	MZB1	OV	Stereo-seq v1.3	Cell	0.0367305
COL5A2	NCAM1	OV	Stereo-seq v1.3	Cell	0.0331563
COL5A2	CD68	OV	Stereo-seq v1.3	Cell	0.0420247
COL5A2	CSF3R	OV	Stereo-seq v1.3	Cell	0.0088486
COL5A2	EPCAM	OV	Stereo-seq v1.3	Cell	0.0348547
CD34	CD3E	OV	Stereo-seq v1.3	Cell	0.00570639
CD34	MS4A1	OV	Stereo-seq v1.3	Cell	-0.00117394
CD34	MZB1	OV	Stereo-seq v1.3	Cell	0.0118208
CD34	NCAM1	OV	Stereo-seq v1.3	Cell	0.0170577
CD34	CD68	OV	Stereo-seq v1.3	Cell	0.0193183
CD34	CSF3R	OV	Stereo-seq v1.3	Cell	0.00441604
CD34	EPCAM	OV	Stereo-seq v1.3	Cell	0.019141
CD3E	MS4A1	OV	Stereo-seq v1.3	Cell	-0.000406159
CD3E	MZB1	OV	Stereo-seq v1.3	Cell	0.0128523
CD3E	NCAM1	OV	Stereo-seq v1.3	Cell	0.00120538
CD3E	CD68	OV	Stereo-seq v1.3	Cell	0.00328043
CD3E	CSF3R	OV	Stereo-seq v1.3	Cell	-0.00209899
CD3E	EPCAM	OV	Stereo-seq v1.3	Cell	0.0044153
MS4A1	MZB1	OV	Stereo-seq v1.3	Cell	0.000871982
MS4A1	NCAM1	OV	Stereo-seq v1.3	Cell	-0.000721798
MS4A1	CD68	OV	Stereo-seq v1.3	Cell	-0.000315774
MS4A1	CSF3R	OV	Stereo-seq v1.3	Cell	-0.000534052
MS4A1	EPCAM	OV	Stereo-seq v1.3	Cell	0.00339829
MZB1	NCAM1	OV	Stereo-seq v1.3	Cell	0.00284186
MZB1	CD68	OV	Stereo-seq v1.3	Cell	0.033826
MZB1	CSF3R	OV	Stereo-seq v1.3	Cell	0.0066498
MZB1	EPCAM	OV	Stereo-seq v1.3	Cell	0.0258784
NCAM1	CD68	OV	Stereo-seq v1.3	Cell	0.00336464
NCAM1	CSF3R	OV	Stereo-seq v1.3	Cell	0.00133688
NCAM1	EPCAM	OV	Stereo-seq v1.3	Cell	-0.0117812
CD68	CSF3R	OV	Stereo-seq v1.3	Cell	0.0132939
CD68	EPCAM	OV	Stereo-seq v1.3	Cell	0.0405481
CSF3R	EPCAM	OV	Stereo-seq v1.3	Cell	0.00660592
COL5A2	CD34	OV	Xenium 5K	Cell	0.0639049
COL5A2	CD3E	OV	Xenium 5K	Cell	0.00703538
COL5A2	MS4A1	OV	Xenium 5K	Cell	-0.00238994
COL5A2	MZB1	OV	Xenium 5K	Cell	0.0250856
COL5A2	NCAM1	OV	Xenium 5K	Cell	0.196863
COL5A2	CD68	OV	Xenium 5K	Cell	0.0286289
COL5A2	CSF3R	OV	Xenium 5K	Cell	-0.00986834
COL5A2	EPCAM	OV	Xenium 5K	Cell	-0.179143
CD34	CD3E	OV	Xenium 5K	Cell	-0.0161286
CD34	MS4A1	OV	Xenium 5K	Cell	-0.00234879
CD34	MZB1	OV	Xenium 5K	Cell	-0.0151239
CD34	NCAM1	OV	Xenium 5K	Cell	0.0222163
CD34	CD68	OV	Xenium 5K	Cell	-0.0173216
CD34	CSF3R	OV	Xenium 5K	Cell	-0.00813526
CD34	EPCAM	OV	Xenium 5K	Cell	-0.0669973
CD3E	MS4A1	OV	Xenium 5K	Cell	0.0498545
CD3E	MZB1	OV	Xenium 5K	Cell	0.0530696
CD3E	NCAM1	OV	Xenium 5K	Cell	0.00747417
CD3E	CD68	OV	Xenium 5K	Cell	0.0203049
CD3E	CSF3R	OV	Xenium 5K	Cell	-0.000656072
CD3E	EPCAM	OV	Xenium 5K	Cell	-0.101897
MS4A1	MZB1	OV	Xenium 5K	Cell	0.00386257
MS4A1	NCAM1	OV	Xenium 5K	Cell	0.000714443
MS4A1	CD68	OV	Xenium 5K	Cell	0.00387674
MS4A1	CSF3R	OV	Xenium 5K	Cell	0.00363129
MS4A1	EPCAM	OV	Xenium 5K	Cell	-0.0141024
MZB1	NCAM1	OV	Xenium 5K	Cell	0.011763
MZB1	CD68	OV	Xenium 5K	Cell	0.0160654
MZB1	CSF3R	OV	Xenium 5K	Cell	-0.00218508
MZB1	EPCAM	OV	Xenium 5K	Cell	-0.102122
NCAM1	CD68	OV	Xenium 5K	Cell	0.00259719
NCAM1	CSF3R	OV	Xenium 5K	Cell	-0.00647323
NCAM1	EPCAM	OV	Xenium 5K	Cell	-0.0910152
CD68	CSF3R	OV	Xenium 5K	Cell	0.203593
CD68	EPCAM	OV	Xenium 5K	Cell	-0.117253
CSF3R	EPCAM	OV	Xenium 5K	Cell	-0.0612198
COL5A2	CD34	OV	Xenium 5K	Bin	0.0593045
COL5A2	CD3E	OV	Xenium 5K	Bin	0.0378464
COL5A2	MS4A1	OV	Xenium 5K	Bin	0.000231312
COL5A2	MZB1	OV	Xenium 5K	Bin	0.0506437
COL5A2	NCAM1	OV	Xenium 5K	Bin	0.140807
COL5A2	CD68	OV	Xenium 5K	Bin	0.0334016
COL5A2	CSF3R	OV	Xenium 5K	Bin	-0.00586404
COL5A2	EPCAM	OV	Xenium 5K	Bin	-0.222177
CD34	CD3E	OV	Xenium 5K	Bin	-0.00653048
CD34	MS4A1	OV	Xenium 5K	Bin	-0.00110126
CD34	MZB1	OV	Xenium 5K	Bin	-0.00910136
CD34	NCAM1	OV	Xenium 5K	Bin	0.010155
CD34	CD68	OV	Xenium 5K	Bin	-0.0125762
CD34	CSF3R	OV	Xenium 5K	Bin	0.000100207
CD34	EPCAM	OV	Xenium 5K	Bin	-0.0588302
CD3E	MS4A1	OV	Xenium 5K	Bin	0.0373365
CD3E	MZB1	OV	Xenium 5K	Bin	0.0578805
CD3E	NCAM1	OV	Xenium 5K	Bin	0.00707814
CD3E	CD68	OV	Xenium 5K	Bin	0.0384635
CD3E	CSF3R	OV	Xenium 5K	Bin	0.00743677
CD3E	EPCAM	OV	Xenium 5K	Bin	-0.0590255
MS4A1	MZB1	OV	Xenium 5K	Bin	0.00581347
MS4A1	NCAM1	OV	Xenium 5K	Bin	0.000960028
MS4A1	CD68	OV	Xenium 5K	Bin	0.00364319
MS4A1	CSF3R	OV	Xenium 5K	Bin	0.00127785
MS4A1	EPCAM	OV	Xenium 5K	Bin	-0.0108137
MZB1	NCAM1	OV	Xenium 5K	Bin	0.00668756
MZB1	CD68	OV	Xenium 5K	Bin	0.022413
MZB1	CSF3R	OV	Xenium 5K	Bin	0.00125192
MZB1	EPCAM	OV	Xenium 5K	Bin	-0.0738879
NCAM1	CD68	OV	Xenium 5K	Bin	-0.00541996
NCAM1	CSF3R	OV	Xenium 5K	Bin	-0.00374001
NCAM1	EPCAM	OV	Xenium 5K	Bin	-0.0744539
CD68	CSF3R	OV	Xenium 5K	Bin	0.114172
CD68	EPCAM	OV	Xenium 5K	Bin	-0.0991408
CSF3R	EPCAM	OV	Xenium 5K	Bin	-0.0386749
