# Supplementary material for: Systematic benchmarking of high-throughput subcellular spatial transcriptomics platforms across human tumors
Source: Nat Commun. 2025 Oct 17;16:9232. doi: 10.1038/s41467-025-64292-3 (PMC12534522; doi:10.1038/s41467-025-64292-3)
Supplement: Supplementary file 12 — Source Data [file 41467_2025_64292_MOESM12_ESM.zip › Source data/Source data for Figure5.xlsx]

## Sheet: Figure 5b
Score	method	Tissue	Unit
-0.0803864	Visium HD FFPE	COAD	Bin
0.0760047	CosMx 6K	COAD	Cell
0.210735	scRNA-seq	COAD	Cell
-0.0750652	Stereo-seq v1.3	COAD	Cell
-0.0220991	Xenium 5K	COAD	Cell
-0.127652	Visium HD FFPE	HCC	Bin
0.0426331	CosMx 6K	HCC	Cell
0.174414	scRNA-seq	HCC	Cell
-0.0803979	Stereo-seq v1.3	HCC	Cell
0.0566793	Xenium 5K	HCC	Cell
-0.0854032	Visium HD FFPE	OV	Bin
0.0463866	CosMx 6K	OV	Cell
0.221709	scRNA-seq	OV	Cell
-0.0334365	Stereo-seq v1.3	OV	Cell
0.0658532	Xenium 5K	OV	Cell

## Sheet: Figure 5c
tissue	Method	Value	Unit	Platform
COAD	1	0.0207958	Cell	Stereo-seq v1.3
COAD	1	0.00376612	Bin	Visium HD FFPE
COAD	1	0.0424321	Cell	CosMx 6K
COAD	1	0.00217287	Cell	Xenium 5K
COAD	2	0.215229	Cell	Stereo-seq v1.3
COAD	2	0.104189	Bin	Visium HD FFPE
COAD	2	0.222415	Cell	CosMx 6K
COAD	2	0.0466236	Cell	Xenium 5K
COAD	3	0.302255	Cell	Stereo-seq v1.3
COAD	3	0.339314	Bin	Visium HD FFPE
COAD	3	0.217628	Cell	CosMx 6K
COAD	3	0.230395	Cell	Xenium 5K
COAD	4	0.341421	Cell	Stereo-seq v1.3
COAD	4	0.374036	Bin	Visium HD FFPE
COAD	4	0.343906	Cell	CosMx 6K
COAD	4	0.386595	Cell	Xenium 5K
COAD	5	0.120298	Cell	Stereo-seq v1.3
COAD	5	0.178695	Bin	Visium HD FFPE
COAD	5	0.173619	Cell	CosMx 6K
COAD	5	0.334214	Cell	Xenium 5K
HCC	1	0.0284944	Cell	Stereo-seq v1.3
HCC	1	0.000526513	Bin	Visium HD FFPE
HCC	1	0.0150737	Cell	CosMx 6K
HCC	1	0.000833984	Cell	Xenium 5K
HCC	2	0.415131	Cell	Stereo-seq v1.3
HCC	2	0.0774697	Bin	Visium HD FFPE
HCC	2	0.18769	Cell	CosMx 6K
HCC	2	0.0611588	Cell	Xenium 5K
HCC	3	0.472261	Cell	Stereo-seq v1.3
HCC	3	0.810424	Bin	Visium HD FFPE
HCC	3	0.296149	Cell	CosMx 6K
HCC	3	0.328193	Cell	Xenium 5K
HCC	4	0.0814288	Cell	Stereo-seq v1.3
HCC	4	0.108523	Bin	Visium HD FFPE
HCC	4	0.450786	Cell	CosMx 6K
HCC	4	0.479455	Cell	Xenium 5K
HCC	5	0.00268493	Cell	Stereo-seq v1.3
HCC	5	0.00305711	Bin	Visium HD FFPE
HCC	5	0.0503018	Cell	CosMx 6K
HCC	5	0.130359	Cell	Xenium 5K
OV	1	0.0174922	Cell	Stereo-seq v1.3
OV	1	0.00323297	Bin	Visium HD FFPE
OV	1	0.0305244	Cell	CosMx 6K
OV	1	0.000246399	Cell	Xenium 5K
OV	2	0.18444	Cell	Stereo-seq v1.3
OV	2	0.0678329	Bin	Visium HD FFPE
OV	2	0.156458	Cell	CosMx 6K
OV	2	0.0155773	Cell	Xenium 5K
OV	3	0.222647	Cell	Stereo-seq v1.3
OV	3	0.218138	Bin	Visium HD FFPE
OV	3	0.258045	Cell	CosMx 6K
OV	3	0.102483	Cell	Xenium 5K
OV	4	0.439245	Cell	Stereo-seq v1.3
OV	4	0.486465	Bin	Visium HD FFPE
OV	4	0.395727	Cell	CosMx 6K
OV	4	0.514535	Cell	Xenium 5K
OV	5	0.136176	Cell	Stereo-seq v1.3
OV	5	0.224331	Bin	Visium HD FFPE
OV	5	0.159245	Cell	CosMx 6K
OV	5	0.367159	Cell	Xenium 5K

## Sheet: Figure 5e
Platform	Bin	Tissue	Gene	correlation
Xenium 5K	100	COAD	CD4T	0.741419
Xenium 5K	100	COAD	CD8T	0.730346
Xenium 5K	100	COAD	Endothelial	0.484449
Xenium 5K	100	COAD	Fibroblast	0.649804
Xenium 5K	100	HCC	CD4T	0.116288
Xenium 5K	100	HCC	CD8T	-0.0815586
Xenium 5K	100	HCC	Endothelial	0.238164
Xenium 5K	100	HCC	Fibroblast	0.315447
Xenium 5K	100	OV	CD4T	0.110557
Xenium 5K	100	OV	CD8T	0.197496
Xenium 5K	100	OV	Endothelial	0.211064
Xenium 5K	100	OV	Fibroblast	0.509976
Xenium 5K	200	COAD	CD4T	0.842453
Xenium 5K	200	COAD	CD8T	0.854885
Xenium 5K	200	COAD	Endothelial	0.620605
Xenium 5K	200	COAD	Fibroblast	0.753833
Xenium 5K	200	HCC	CD4T	0.490162
Xenium 5K	200	HCC	CD8T	0.355201
Xenium 5K	200	HCC	Endothelial	0.420973
Xenium 5K	200	HCC	Fibroblast	0.389441
Xenium 5K	200	OV	CD4T	0.525645
Xenium 5K	200	OV	CD8T	0.573422
Xenium 5K	200	OV	Endothelial	0.457143
Xenium 5K	200	OV	Fibroblast	0.711778
Xenium 5K	300	COAD	CD4T	0.884808
Xenium 5K	300	COAD	CD8T	0.887766
Xenium 5K	300	COAD	Endothelial	0.671127
Xenium 5K	300	COAD	Fibroblast	0.768324
Xenium 5K	300	HCC	CD4T	0.638251
Xenium 5K	300	HCC	CD8T	0.438954
Xenium 5K	300	HCC	Endothelial	0.565358
Xenium 5K	300	HCC	Fibroblast	0.377465
Xenium 5K	300	OV	CD4T	0.685617
Xenium 5K	300	OV	CD8T	0.682552
Xenium 5K	300	OV	Endothelial	0.530075
Xenium 5K	300	OV	Fibroblast	0.770794
Xenium 5K	400	COAD	CD4T	0.895412
Xenium 5K	400	COAD	CD8T	0.909688
Xenium 5K	400	COAD	Endothelial	0.705004
Xenium 5K	400	COAD	Fibroblast	0.806009
Xenium 5K	400	HCC	CD4T	0.743698
Xenium 5K	400	HCC	CD8T	0.576645
Xenium 5K	400	HCC	Endothelial	0.659457
Xenium 5K	400	HCC	Fibroblast	0.385006
Xenium 5K	400	OV	CD4T	0.74368
Xenium 5K	400	OV	CD8T	0.736375
Xenium 5K	400	OV	Endothelial	0.547626
Xenium 5K	400	OV	Fibroblast	0.800088
Xenium 5K	500	COAD	CD4T	0.901205
Xenium 5K	500	COAD	CD8T	0.911986
Xenium 5K	500	COAD	Endothelial	0.711507
Xenium 5K	500	COAD	Fibroblast	0.812894
Xenium 5K	500	HCC	CD4T	0.746399
Xenium 5K	500	HCC	CD8T	0.597347
Xenium 5K	500	HCC	Endothelial	0.713802
Xenium 5K	500	HCC	Fibroblast	0.354901
Xenium 5K	500	OV	CD4T	0.764409
Xenium 5K	500	OV	CD8T	0.761068
Xenium 5K	500	OV	Endothelial	0.48506
Xenium 5K	500	OV	Fibroblast	0.795775
CosMx 6K	100	COAD	CD4T	0.464776
CosMx 6K	100	COAD	CD8T	0.433531
CosMx 6K	100	COAD	Endothelial	0.212425
CosMx 6K	100	COAD	Fibroblast	0.557047
CosMx 6K	100	HCC	CD4T	-0.231032
CosMx 6K	100	HCC	CD8T	-0.0557533
CosMx 6K	100	HCC	Endothelial	0.264527
CosMx 6K	100	HCC	Fibroblast	0.413744
CosMx 6K	100	OV	CD4T	-0.108277
CosMx 6K	100	OV	CD8T	-0.0960176
CosMx 6K	100	OV	Endothelial	0.266573
CosMx 6K	100	OV	Fibroblast	0.310178
CosMx 6K	200	COAD	CD4T	0.674898
CosMx 6K	200	COAD	CD8T	0.687644
CosMx 6K	200	COAD	Endothelial	0.451471
CosMx 6K	200	COAD	Fibroblast	0.679261
CosMx 6K	200	HCC	CD4T	0.0182333
CosMx 6K	200	HCC	CD8T	0.209586
CosMx 6K	200	HCC	Endothelial	0.507212
CosMx 6K	200	HCC	Fibroblast	0.509602
CosMx 6K	200	OV	CD4T	0.2183
CosMx 6K	200	OV	CD8T	0.168194
CosMx 6K	200	OV	Endothelial	0.427962
CosMx 6K	200	OV	Fibroblast	0.425915
CosMx 6K	300	COAD	CD4T	0.747528
CosMx 6K	300	COAD	CD8T	0.736677
CosMx 6K	300	COAD	Endothelial	0.515094
CosMx 6K	300	COAD	Fibroblast	0.712905
CosMx 6K	300	HCC	CD4T	0.204388
CosMx 6K	300	HCC	CD8T	0.407959
CosMx 6K	300	HCC	Endothelial	0.663341
CosMx 6K	300	HCC	Fibroblast	0.513953
CosMx 6K	300	OV	CD4T	0.293856
CosMx 6K	300	OV	CD8T	0.250881
CosMx 6K	300	OV	Endothelial	0.489116
CosMx 6K	300	OV	Fibroblast	0.441201
CosMx 6K	400	COAD	CD4T	0.801012
CosMx 6K	400	COAD	CD8T	0.783017
CosMx 6K	400	COAD	Endothelial	0.56783
CosMx 6K	400	COAD	Fibroblast	0.72222
CosMx 6K	400	HCC	CD4T	0.275604
CosMx 6K	400	HCC	CD8T	0.348495
CosMx 6K	400	HCC	Endothelial	0.765746
CosMx 6K	400	HCC	Fibroblast	0.48736
CosMx 6K	400	OV	CD4T	0.319227
CosMx 6K	400	OV	CD8T	0.284299
CosMx 6K	400	OV	Endothelial	0.484313
CosMx 6K	400	OV	Fibroblast	0.464777
CosMx 6K	500	COAD	CD4T	0.822593
CosMx 6K	500	COAD	CD8T	0.804879
CosMx 6K	500	COAD	Endothelial	0.626917
CosMx 6K	500	COAD	Fibroblast	0.728785
CosMx 6K	500	HCC	CD4T	0.307658
CosMx 6K	500	HCC	CD8T	0.456966
CosMx 6K	500	HCC	Endothelial	0.833031
CosMx 6K	500	HCC	Fibroblast	0.514454
CosMx 6K	500	OV	CD4T	0.348515
CosMx 6K	500	OV	CD8T	0.278205
CosMx 6K	500	OV	Endothelial	0.509196
CosMx 6K	500	OV	Fibroblast	0.439258
Visium HD FFPE	100	COAD	CD4T	0.495811
Visium HD FFPE	100	COAD	CD8T	0.200634
Visium HD FFPE	100	COAD	Endothelial	0.326776
Visium HD FFPE	100	COAD	Fibroblast	0.249109
Visium HD FFPE	100	HCC	CD4T	-0.0230357
Visium HD FFPE	100	HCC	CD8T	-0.173405
Visium HD FFPE	100	HCC	Endothelial	0.19379
Visium HD FFPE	100	HCC	Fibroblast	0.169953
Visium HD FFPE	100	OV	CD4T	0.128439
Visium HD FFPE	100	OV	CD8T	0.10826
Visium HD FFPE	100	OV	Endothelial	0.233458
Visium HD FFPE	100	OV	Fibroblast	0.649612
Visium HD FFPE	200	COAD	CD4T	0.603815
Visium HD FFPE	200	COAD	CD8T	0.313844
Visium HD FFPE	200	COAD	Endothelial	0.480785
Visium HD FFPE	200	COAD	Fibroblast	0.316078
Visium HD FFPE	200	HCC	CD4T	0.0823259
Visium HD FFPE	200	HCC	CD8T	0.00808642
Visium HD FFPE	200	HCC	Endothelial	0.336434
Visium HD FFPE	200	HCC	Fibroblast	0.284755
Visium HD FFPE	200	OV	CD4T	0.469751
Visium HD FFPE	200	OV	CD8T	0.337322
Visium HD FFPE	200	OV	Endothelial	0.323094
Visium HD FFPE	200	OV	Fibroblast	0.750266
Visium HD FFPE	300	COAD	CD4T	0.658228
Visium HD FFPE	300	COAD	CD8T	0.394008
Visium HD FFPE	300	COAD	Endothelial	0.571177
Visium HD FFPE	300	COAD	Fibroblast	0.331749
Visium HD FFPE	300	HCC	CD4T	0.147058
Visium HD FFPE	300	HCC	CD8T	0.0940016
Visium HD FFPE	300	HCC	Endothelial	0.344619
Visium HD FFPE	300	HCC	Fibroblast	0.296235
Visium HD FFPE	300	OV	CD4T	0.577439
Visium HD FFPE	300	OV	CD8T	0.394098
Visium HD FFPE	300	OV	Endothelial	0.347857
Visium HD FFPE	300	OV	Fibroblast	0.780008
Visium HD FFPE	400	COAD	CD4T	0.70876
Visium HD FFPE	400	COAD	CD8T	0.371539
Visium HD FFPE	400	COAD	Endothelial	0.628819
Visium HD FFPE	400	COAD	Fibroblast	0.273252
Visium HD FFPE	400	HCC	CD4T	0.189693
Visium HD FFPE	400	HCC	CD8T	0.113963
Visium HD FFPE	400	HCC	Endothelial	0.375455
Visium HD FFPE	400	HCC	Fibroblast	0.323634
Visium HD FFPE	400	OV	CD4T	0.62159
Visium HD FFPE	400	OV	CD8T	0.374643
Visium HD FFPE	400	OV	Endothelial	0.347647
Visium HD FFPE	400	OV	Fibroblast	0.777688
Visium HD FFPE	500	COAD	CD4T	0.698237
Visium HD FFPE	500	COAD	CD8T	0.423584
Visium HD FFPE	500	COAD	Endothelial	0.665056
Visium HD FFPE	500	COAD	Fibroblast	0.342809
Visium HD FFPE	500	HCC	CD4T	0.249798
Visium HD FFPE	500	HCC	CD8T	0.153939
Visium HD FFPE	500	HCC	Endothelial	0.386353
Visium HD FFPE	500	HCC	Fibroblast	0.295832
Visium HD FFPE	500	OV	CD4T	0.758205
Visium HD FFPE	500	OV	CD8T	0.477672
Visium HD FFPE	500	OV	Endothelial	0.381109
Visium HD FFPE	500	OV	Fibroblast	0.799081
Stereo-seq v1.3	100	COAD	CD4T	0.0077517
Stereo-seq v1.3	100	COAD	CD8T	-0.0846501
Stereo-seq v1.3	100	COAD	Endothelial	0.0583716
Stereo-seq v1.3	100	COAD	Fibroblast	0.288665
Stereo-seq v1.3	100	HCC	CD4T	-0.0318396
Stereo-seq v1.3	100	HCC	CD8T	-0.295632
Stereo-seq v1.3	100	HCC	Endothelial	-0.0125642
Stereo-seq v1.3	100	HCC	Fibroblast	-0.0139458
Stereo-seq v1.3	100	OV	CD4T	-0.230075
Stereo-seq v1.3	100	OV	CD8T	-0.0523648
Stereo-seq v1.3	100	OV	Endothelial	0.100543
Stereo-seq v1.3	100	OV	Fibroblast	0.0592312
Stereo-seq v1.3	200	COAD	CD4T	0.142265
Stereo-seq v1.3	200	COAD	CD8T	0.0536222
Stereo-seq v1.3	200	COAD	Endothelial	0.288423
Stereo-seq v1.3	200	COAD	Fibroblast	0.529501
Stereo-seq v1.3	200	HCC	CD4T	0.156012
Stereo-seq v1.3	200	HCC	CD8T	-0.072032
Stereo-seq v1.3	200	HCC	Endothelial	0.0225072
Stereo-seq v1.3	200	HCC	Fibroblast	0.230915
Stereo-seq v1.3	200	OV	CD4T	-0.0962437
Stereo-seq v1.3	200	OV	CD8T	0.0893787
Stereo-seq v1.3	200	OV	Endothelial	0.277036
Stereo-seq v1.3	200	OV	Fibroblast	0.174288
Stereo-seq v1.3	300	COAD	CD4T	0.220187
Stereo-seq v1.3	300	COAD	CD8T	0.131311
Stereo-seq v1.3	300	COAD	Endothelial	0.408973
Stereo-seq v1.3	300	COAD	Fibroblast	0.665357
Stereo-seq v1.3	300	HCC	CD4T	0.267084
Stereo-seq v1.3	300	HCC	CD8T	0.0223235
Stereo-seq v1.3	300	HCC	Endothelial	0.0755305
Stereo-seq v1.3	300	HCC	Fibroblast	0.343235
Stereo-seq v1.3	300	OV	CD4T	-0.0882447
Stereo-seq v1.3	300	OV	CD8T	0.105256
Stereo-seq v1.3	300	OV	Endothelial	0.36885
Stereo-seq v1.3	300	OV	Fibroblast	0.256135
Stereo-seq v1.3	400	COAD	CD4T	0.314712
Stereo-seq v1.3	400	COAD	CD8T	0.124039
Stereo-seq v1.3	400	COAD	Endothelial	0.47432
Stereo-seq v1.3	400	COAD	Fibroblast	0.734078
Stereo-seq v1.3	400	HCC	CD4T	0.392397
Stereo-seq v1.3	400	HCC	CD8T	0.0724755
Stereo-seq v1.3	400	HCC	Endothelial	0.14453
Stereo-seq v1.3	400	HCC	Fibroblast	0.430402
Stereo-seq v1.3	400	OV	CD4T	-0.0891089
Stereo-seq v1.3	400	OV	CD8T	0.0758134
Stereo-seq v1.3	400	OV	Endothelial	0.386034
Stereo-seq v1.3	400	OV	Fibroblast	0.289922
Stereo-seq v1.3	500	COAD	CD4T	0.399868
Stereo-seq v1.3	500	COAD	CD8T	0.335815
Stereo-seq v1.3	500	COAD	Endothelial	0.531124
Stereo-seq v1.3	500	COAD	Fibroblast	0.763264
Stereo-seq v1.3	500	HCC	CD4T	0.387676
Stereo-seq v1.3	500	HCC	CD8T	0.169896
Stereo-seq v1.3	500	HCC	Endothelial	0.212239
Stereo-seq v1.3	500	HCC	Fibroblast	0.498588
Stereo-seq v1.3	500	OV	CD4T	-0.0826014
Stereo-seq v1.3	500	OV	CD8T	0.0868769
Stereo-seq v1.3	500	OV	Endothelial	0.398843
Stereo-seq v1.3	500	OV	Fibroblast	0.317296

## Sheet: Figure 5f
Platform	Bin	Tissue	Gene	correlation
Xenium 5K	100	COAD	CD4T	0.741419
Xenium 5K	100	COAD	CD8T	0.730346
Xenium 5K	100	COAD	Endothelial	0.484449
Xenium 5K	100	COAD	Fibroblast	0.649804
Xenium 5K	100	HCC	CD4T	0.116288
Xenium 5K	100	HCC	CD8T	-0.0815586
Xenium 5K	100	HCC	Endothelial	0.238164
Xenium 5K	100	HCC	Fibroblast	0.315447
Xenium 5K	100	OV	CD4T	0.110557
Xenium 5K	100	OV	CD8T	0.197496
Xenium 5K	100	OV	Endothelial	0.211064
Xenium 5K	100	OV	Fibroblast	0.509976
Xenium 5K	200	COAD	CD4T	0.842453
Xenium 5K	200	COAD	CD8T	0.854885
Xenium 5K	200	COAD	Endothelial	0.620605
Xenium 5K	200	COAD	Fibroblast	0.753833
Xenium 5K	200	HCC	CD4T	0.490162
Xenium 5K	200	HCC	CD8T	0.355201
Xenium 5K	200	HCC	Endothelial	0.420973
Xenium 5K	200	HCC	Fibroblast	0.389441
Xenium 5K	200	OV	CD4T	0.525645
Xenium 5K	200	OV	CD8T	0.573422
Xenium 5K	200	OV	Endothelial	0.457143
Xenium 5K	200	OV	Fibroblast	0.711778
Xenium 5K	300	COAD	CD4T	0.884808
Xenium 5K	300	COAD	CD8T	0.887766
Xenium 5K	300	COAD	Endothelial	0.671127
Xenium 5K	300	COAD	Fibroblast	0.768324
Xenium 5K	300	HCC	CD4T	0.638251
Xenium 5K	300	HCC	CD8T	0.438954
Xenium 5K	300	HCC	Endothelial	0.565358
Xenium 5K	300	HCC	Fibroblast	0.377465
Xenium 5K	300	OV	CD4T	0.685617
Xenium 5K	300	OV	CD8T	0.682552
Xenium 5K	300	OV	Endothelial	0.530075
Xenium 5K	300	OV	Fibroblast	0.770794
Xenium 5K	400	COAD	CD4T	0.895412
Xenium 5K	400	COAD	CD8T	0.909688
Xenium 5K	400	COAD	Endothelial	0.705004
Xenium 5K	400	COAD	Fibroblast	0.806009
Xenium 5K	400	HCC	CD4T	0.743698
Xenium 5K	400	HCC	CD8T	0.576645
Xenium 5K	400	HCC	Endothelial	0.659457
Xenium 5K	400	HCC	Fibroblast	0.385006
Xenium 5K	400	OV	CD4T	0.74368
Xenium 5K	400	OV	CD8T	0.736375
Xenium 5K	400	OV	Endothelial	0.547626
Xenium 5K	400	OV	Fibroblast	0.800088
Xenium 5K	500	COAD	CD4T	0.901205
Xenium 5K	500	COAD	CD8T	0.911986
Xenium 5K	500	COAD	Endothelial	0.711507
Xenium 5K	500	COAD	Fibroblast	0.812894
Xenium 5K	500	HCC	CD4T	0.746399
Xenium 5K	500	HCC	CD8T	0.597347
Xenium 5K	500	HCC	Endothelial	0.713802
Xenium 5K	500	HCC	Fibroblast	0.354901
Xenium 5K	500	OV	CD4T	0.764409
Xenium 5K	500	OV	CD8T	0.761068
Xenium 5K	500	OV	Endothelial	0.48506
Xenium 5K	500	OV	Fibroblast	0.795775
CosMx 6K	100	COAD	CD4T	0.464776
CosMx 6K	100	COAD	CD8T	0.433531
CosMx 6K	100	COAD	Endothelial	0.212425
CosMx 6K	100	COAD	Fibroblast	0.557047
CosMx 6K	100	HCC	CD4T	-0.231032
CosMx 6K	100	HCC	CD8T	-0.0557533
CosMx 6K	100	HCC	Endothelial	0.264527
CosMx 6K	100	HCC	Fibroblast	0.413744
CosMx 6K	100	OV	CD4T	-0.108277
CosMx 6K	100	OV	CD8T	-0.0960176
CosMx 6K	100	OV	Endothelial	0.266573
CosMx 6K	100	OV	Fibroblast	0.310178
CosMx 6K	200	COAD	CD4T	0.674898
CosMx 6K	200	COAD	CD8T	0.687644
CosMx 6K	200	COAD	Endothelial	0.451471
CosMx 6K	200	COAD	Fibroblast	0.679261
CosMx 6K	200	HCC	CD4T	0.0182333
CosMx 6K	200	HCC	CD8T	0.209586
CosMx 6K	200	HCC	Endothelial	0.507212
CosMx 6K	200	HCC	Fibroblast	0.509602
CosMx 6K	200	OV	CD4T	0.2183
CosMx 6K	200	OV	CD8T	0.168194
CosMx 6K	200	OV	Endothelial	0.427962
CosMx 6K	200	OV	Fibroblast	0.425915
CosMx 6K	300	COAD	CD4T	0.747528
CosMx 6K	300	COAD	CD8T	0.736677
CosMx 6K	300	COAD	Endothelial	0.515094
CosMx 6K	300	COAD	Fibroblast	0.712905
CosMx 6K	300	HCC	CD4T	0.204388
CosMx 6K	300	HCC	CD8T	0.407959
CosMx 6K	300	HCC	Endothelial	0.663341
CosMx 6K	300	HCC	Fibroblast	0.513953
CosMx 6K	300	OV	CD4T	0.293856
CosMx 6K	300	OV	CD8T	0.250881
CosMx 6K	300	OV	Endothelial	0.489116
CosMx 6K	300	OV	Fibroblast	0.441201
CosMx 6K	400	COAD	CD4T	0.801012
CosMx 6K	400	COAD	CD8T	0.783017
CosMx 6K	400	COAD	Endothelial	0.56783
CosMx 6K	400	COAD	Fibroblast	0.72222
CosMx 6K	400	HCC	CD4T	0.275604
CosMx 6K	400	HCC	CD8T	0.348495
CosMx 6K	400	HCC	Endothelial	0.765746
CosMx 6K	400	HCC	Fibroblast	0.48736
CosMx 6K	400	OV	CD4T	0.319227
CosMx 6K	400	OV	CD8T	0.284299
CosMx 6K	400	OV	Endothelial	0.484313
CosMx 6K	400	OV	Fibroblast	0.464777
CosMx 6K	500	COAD	CD4T	0.822593
CosMx 6K	500	COAD	CD8T	0.804879
CosMx 6K	500	COAD	Endothelial	0.626917
CosMx 6K	500	COAD	Fibroblast	0.728785
CosMx 6K	500	HCC	CD4T	0.307658
CosMx 6K	500	HCC	CD8T	0.456966
CosMx 6K	500	HCC	Endothelial	0.833031
CosMx 6K	500	HCC	Fibroblast	0.514454
CosMx 6K	500	OV	CD4T	0.348515
CosMx 6K	500	OV	CD8T	0.278205
CosMx 6K	500	OV	Endothelial	0.509196
CosMx 6K	500	OV	Fibroblast	0.439258
Visium HD FFPE	100	COAD	CD4T	0.495811
Visium HD FFPE	100	COAD	CD8T	0.200634
Visium HD FFPE	100	COAD	Endothelial	0.326776
Visium HD FFPE	100	COAD	Fibroblast	0.249109
Visium HD FFPE	100	HCC	CD4T	-0.0230357
Visium HD FFPE	100	HCC	CD8T	-0.173405
Visium HD FFPE	100	HCC	Endothelial	0.19379
Visium HD FFPE	100	HCC	Fibroblast	0.169953
Visium HD FFPE	100	OV	CD4T	0.128439
Visium HD FFPE	100	OV	CD8T	0.10826
Visium HD FFPE	100	OV	Endothelial	0.233458
Visium HD FFPE	100	OV	Fibroblast	0.649612
Visium HD FFPE	200	COAD	CD4T	0.603815
Visium HD FFPE	200	COAD	CD8T	0.313844
Visium HD FFPE	200	COAD	Endothelial	0.480785
Visium HD FFPE	200	COAD	Fibroblast	0.316078
Visium HD FFPE	200	HCC	CD4T	0.0823259
Visium HD FFPE	200	HCC	CD8T	0.00808642
Visium HD FFPE	200	HCC	Endothelial	0.336434
Visium HD FFPE	200	HCC	Fibroblast	0.284755
Visium HD FFPE	200	OV	CD4T	0.469751
Visium HD FFPE	200	OV	CD8T	0.337322
Visium HD FFPE	200	OV	Endothelial	0.323094
Visium HD FFPE	200	OV	Fibroblast	0.750266
Visium HD FFPE	300	COAD	CD4T	0.658228
Visium HD FFPE	300	COAD	CD8T	0.394008
Visium HD FFPE	300	COAD	Endothelial	0.571177
Visium HD FFPE	300	COAD	Fibroblast	0.331749
Visium HD FFPE	300	HCC	CD4T	0.147058
Visium HD FFPE	300	HCC	CD8T	0.0940016
Visium HD FFPE	300	HCC	Endothelial	0.344619
Visium HD FFPE	300	HCC	Fibroblast	0.296235
Visium HD FFPE	300	OV	CD4T	0.577439
Visium HD FFPE	300	OV	CD8T	0.394098
Visium HD FFPE	300	OV	Endothelial	0.347857
Visium HD FFPE	300	OV	Fibroblast	0.780008
Visium HD FFPE	400	COAD	CD4T	0.70876
Visium HD FFPE	400	COAD	CD8T	0.371539
Visium HD FFPE	400	COAD	Endothelial	0.628819
Visium HD FFPE	400	COAD	Fibroblast	0.273252
Visium HD FFPE	400	HCC	CD4T	0.189693
Visium HD FFPE	400	HCC	CD8T	0.113963
Visium HD FFPE	400	HCC	Endothelial	0.375455
Visium HD FFPE	400	HCC	Fibroblast	0.323634
Visium HD FFPE	400	OV	CD4T	0.62159
Visium HD FFPE	400	OV	CD8T	0.374643
Visium HD FFPE	400	OV	Endothelial	0.347647
Visium HD FFPE	400	OV	Fibroblast	0.777688
Visium HD FFPE	500	COAD	CD4T	0.698237
Visium HD FFPE	500	COAD	CD8T	0.423584
Visium HD FFPE	500	COAD	Endothelial	0.665056
Visium HD FFPE	500	COAD	Fibroblast	0.342809
Visium HD FFPE	500	HCC	CD4T	0.249798
Visium HD FFPE	500	HCC	CD8T	0.153939
Visium HD FFPE	500	HCC	Endothelial	0.386353
Visium HD FFPE	500	HCC	Fibroblast	0.295832
Visium HD FFPE	500	OV	CD4T	0.758205
Visium HD FFPE	500	OV	CD8T	0.477672
Visium HD FFPE	500	OV	Endothelial	0.381109
Visium HD FFPE	500	OV	Fibroblast	0.799081
Stereo-seq v1.3	100	COAD	CD4T	0.0077517
Stereo-seq v1.3	100	COAD	CD8T	-0.0846501
Stereo-seq v1.3	100	COAD	Endothelial	0.0583716
Stereo-seq v1.3	100	COAD	Fibroblast	0.288665
Stereo-seq v1.3	100	HCC	CD4T	-0.0318396
Stereo-seq v1.3	100	HCC	CD8T	-0.295632
Stereo-seq v1.3	100	HCC	Endothelial	-0.0125642
Stereo-seq v1.3	100	HCC	Fibroblast	-0.0139458
Stereo-seq v1.3	100	OV	CD4T	-0.230075
Stereo-seq v1.3	100	OV	CD8T	-0.0523648
Stereo-seq v1.3	100	OV	Endothelial	0.100543
Stereo-seq v1.3	100	OV	Fibroblast	0.0592312
Stereo-seq v1.3	200	COAD	CD4T	0.142265
Stereo-seq v1.3	200	COAD	CD8T	0.0536222
Stereo-seq v1.3	200	COAD	Endothelial	0.288423
Stereo-seq v1.3	200	COAD	Fibroblast	0.529501
Stereo-seq v1.3	200	HCC	CD4T	0.156012
Stereo-seq v1.3	200	HCC	CD8T	-0.072032
Stereo-seq v1.3	200	HCC	Endothelial	0.0225072
Stereo-seq v1.3	200	HCC	Fibroblast	0.230915
Stereo-seq v1.3	200	OV	CD4T	-0.0962437
Stereo-seq v1.3	200	OV	CD8T	0.0893787
Stereo-seq v1.3	200	OV	Endothelial	0.277036
Stereo-seq v1.3	200	OV	Fibroblast	0.174288
Stereo-seq v1.3	300	COAD	CD4T	0.220187
Stereo-seq v1.3	300	COAD	CD8T	0.131311
Stereo-seq v1.3	300	COAD	Endothelial	0.408973
Stereo-seq v1.3	300	COAD	Fibroblast	0.665357
Stereo-seq v1.3	300	HCC	CD4T	0.267084
Stereo-seq v1.3	300	HCC	CD8T	0.0223235
Stereo-seq v1.3	300	HCC	Endothelial	0.0755305
Stereo-seq v1.3	300	HCC	Fibroblast	0.343235
Stereo-seq v1.3	300	OV	CD4T	-0.0882447
Stereo-seq v1.3	300	OV	CD8T	0.105256
Stereo-seq v1.3	300	OV	Endothelial	0.36885
Stereo-seq v1.3	300	OV	Fibroblast	0.256135
Stereo-seq v1.3	400	COAD	CD4T	0.314712
Stereo-seq v1.3	400	COAD	CD8T	0.124039
Stereo-seq v1.3	400	COAD	Endothelial	0.47432
Stereo-seq v1.3	400	COAD	Fibroblast	0.734078
Stereo-seq v1.3	400	HCC	CD4T	0.392397
Stereo-seq v1.3	400	HCC	CD8T	0.0724755
Stereo-seq v1.3	400	HCC	Endothelial	0.14453
Stereo-seq v1.3	400	HCC	Fibroblast	0.430402
Stereo-seq v1.3	400	OV	CD4T	-0.0891089
Stereo-seq v1.3	400	OV	CD8T	0.0758134
Stereo-seq v1.3	400	OV	Endothelial	0.386034
Stereo-seq v1.3	400	OV	Fibroblast	0.289922
Stereo-seq v1.3	500	COAD	CD4T	0.399868
Stereo-seq v1.3	500	COAD	CD8T	0.335815
Stereo-seq v1.3	500	COAD	Endothelial	0.531124
Stereo-seq v1.3	500	COAD	Fibroblast	0.763264
Stereo-seq v1.3	500	HCC	CD4T	0.387676
Stereo-seq v1.3	500	HCC	CD8T	0.169896
Stereo-seq v1.3	500	HCC	Endothelial	0.212239
Stereo-seq v1.3	500	HCC	Fibroblast	0.498588
Stereo-seq v1.3	500	OV	CD4T	-0.0826014
Stereo-seq v1.3	500	OV	CD8T	0.0868769
Stereo-seq v1.3	500	OV	Endothelial	0.398843
Stereo-seq v1.3	500	OV	Fibroblast	0.317296
