# Supplementary material for: Systematic benchmarking of high-throughput subcellular spatial transcriptomics platforms across human tumors
Source: Nat Commun. 2025 Oct 17;16:9232. doi: 10.1038/s41467-025-64292-3 (PMC12534522; doi:10.1038/s41467-025-64292-3)
Supplement: Supplementary file 12 — Source Data [file 41467_2025_64292_MOESM12_ESM.zip › Source data/Source data for Figure6.xlsx]

## Sheet: Figure 6b
correlation	bin	tissue	platform
0.699375	100	COAD	Visium HD FFPE
0.574012	100	COAD	CosMx 6K
0.453704	100	COAD	Stereo-seq v1.3
0.653711	100	COAD	Xenium 5K
0.270021	100	HCC	Visium HD FFPE
0.353025	100	HCC	CosMx 6K
0.148346	100	HCC	Stereo-seq v1.3
0.2827	100	HCC	Xenium 5K
0.510973	100	OV	Visium HD FFPE
0.471855	100	OV	CosMx 6K
0.512639	100	OV	Stereo-seq v1.3
0.467801	100	OV	Xenium 5K
0.733655	200	COAD	Visium HD FFPE
0.616882	200	COAD	CosMx 6K
0.512296	200	COAD	Stereo-seq v1.3
0.660041	200	COAD	Xenium 5K
0.306046	200	HCC	Visium HD FFPE
0.374072	200	HCC	CosMx 6K
0.180997	200	HCC	Stereo-seq v1.3
0.31909	200	HCC	Xenium 5K
0.536088	200	OV	Visium HD FFPE
0.520071	200	OV	CosMx 6K
0.542539	200	OV	Stereo-seq v1.3
0.50114	200	OV	Xenium 5K
0.759208	300	COAD	Visium HD FFPE
0.644548	300	COAD	CosMx 6K
0.548031	300	COAD	Stereo-seq v1.3
0.665472	300	COAD	Xenium 5K
0.335211	300	HCC	Visium HD FFPE
0.372214	300	HCC	CosMx 6K
0.197216	300	HCC	Stereo-seq v1.3
0.33973	300	HCC	Xenium 5K
0.565238	300	OV	Visium HD FFPE
0.550964	300	OV	CosMx 6K
0.553484	300	OV	Stereo-seq v1.3
0.513741	300	OV	Xenium 5K
0.763591	400	COAD	Visium HD FFPE
0.675523	400	COAD	CosMx 6K
0.569298	400	COAD	Stereo-seq v1.3
0.646424	400	COAD	Xenium 5K
0.363974	400	HCC	Visium HD FFPE
0.380999	400	HCC	CosMx 6K
0.22015	400	HCC	Stereo-seq v1.3
0.3776	400	HCC	Xenium 5K
0.546743	400	OV	Visium HD FFPE
0.569696	400	OV	CosMx 6K
0.547633	400	OV	Stereo-seq v1.3
0.520628	400	OV	Xenium 5K
0.766464	500	COAD	Visium HD FFPE
0.657725	500	COAD	CosMx 6K
0.599891	500	COAD	Stereo-seq v1.3
0.629165	500	COAD	Xenium 5K
0.356242	500	HCC	Visium HD FFPE
0.377546	500	HCC	CosMx 6K
0.237762	500	HCC	Stereo-seq v1.3
0.347865	500	HCC	Xenium 5K
0.574132	500	OV	Visium HD FFPE
0.579388	500	OV	CosMx 6K
0.570396	500	OV	Stereo-seq v1.3
0.546922	500	OV	Xenium 5K
