# Supplementary material for: Systematic benchmarking of high-throughput subcellular spatial transcriptomics platforms across human tumors
Source: Nat Commun. 2025 Oct 17;16:9232. doi: 10.1038/s41467-025-64292-3 (PMC12534522; doi:10.1038/s41467-025-64292-3)
Supplement: Supplementary file 12 — Source Data [file 41467_2025_64292_MOESM12_ESM.zip › Source data/Source data for Supplementary Figure10.xlsx]

## Sheet: Supplementary Figure 10a
Percentage	Tissue	Platform
0.846566	COAD	Xenium 5K
0.879473	COAD	CosMx 6K
0.800754	COAD	Stereo-seq v1.3
0.875386	HCC	Xenium 5K
0.876704	HCC	CosMx 6K
0.7062	HCC	Stereo-seq v1.3
0.874986	OV	Xenium 5K
0.845581	OV	CosMx 6K
0.805582	OV	Stereo-seq v1.3

## Sheet: Supplementary Figure 10b
Gene	Tissue	Platform	Expression
CD34	COAD	scRNA-seq	4.06137
CD34	COAD	Stereo-seq v1.3	1.26833
CD34	COAD	CosMx 6K	1.38727
CD34	COAD	Xenium 5K	2.19311
CD34	HCC	scRNA-seq	2.79553
CD34	HCC	Stereo-seq v1.3	1.08294
CD34	HCC	CosMx 6K	1.25873
CD34	HCC	Xenium 5K	1.88973
CD34	OV	scRNA-seq	2.23429
CD34	OV	Stereo-seq v1.3	1.08637
CD34	OV	CosMx 6K	1.33033
CD34	OV	Xenium 5K	1.65007
CD3E	COAD	scRNA-seq	2.05836
CD3E	COAD	Stereo-seq v1.3	1.10303
CD3E	COAD	CosMx 6K	1.25398
CD3E	COAD	Xenium 5K	2.53532
CD3E	HCC	scRNA-seq	2.16204
CD3E	HCC	Stereo-seq v1.3	1.07692
CD3E	HCC	CosMx 6K	1.09285
CD3E	HCC	Xenium 5K	2.65993
CD3E	OV	scRNA-seq	1.67175
CD3E	OV	Stereo-seq v1.3	1.0334
CD3E	OV	CosMx 6K	1.18947
CD3E	OV	Xenium 5K	2.3438
CD4	COAD	scRNA-seq	2.28796
CD4	COAD	Stereo-seq v1.3	1.11506
CD4	COAD	CosMx 6K	1.30744
CD4	COAD	Xenium 5K	1.96816
CD4	HCC	scRNA-seq	2.74066
CD4	HCC	Stereo-seq v1.3	1.05582
CD4	HCC	CosMx 6K	1.14087
CD4	HCC	Xenium 5K	1.86212
CD4	OV	scRNA-seq	2.17565
CD4	OV	Stereo-seq v1.3	1.05465
CD4	OV	CosMx 6K	1.30871
CD4	OV	Xenium 5K	2.27378
CD68	COAD	scRNA-seq	3.84007
CD68	COAD	Stereo-seq v1.3	1.26318
CD68	COAD	CosMx 6K	1.5949
CD68	COAD	Xenium 5K	1.67656
CD68	HCC	scRNA-seq	7.76193
CD68	HCC	Stereo-seq v1.3	1.05339
CD68	HCC	CosMx 6K	1.39178
CD68	HCC	Xenium 5K	2.87585
CD68	OV	scRNA-seq	4.08348
CD68	OV	Stereo-seq v1.3	1.08722
CD68	OV	CosMx 6K	1.67251
CD68	OV	Xenium 5K	2.36009
CD8A	COAD	scRNA-seq	2.01149
CD8A	COAD	Stereo-seq v1.3	1.19599
CD8A	COAD	CosMx 6K	1.16414
CD8A	COAD	Xenium 5K	2.61098
CD8A	HCC	scRNA-seq	2.06018
CD8A	HCC	Stereo-seq v1.3	1.05382
CD8A	HCC	CosMx 6K	1.07428
CD8A	HCC	Xenium 5K	2.86004
CD8A	OV	scRNA-seq	1.6911
CD8A	OV	Stereo-seq v1.3	1.05992
CD8A	OV	CosMx 6K	1.15536
CD8A	OV	Xenium 5K	3.51394
COL5A2	COAD	scRNA-seq	9.19969
COL5A2	COAD	Stereo-seq v1.3	1.79792
COL5A2	COAD	CosMx 6K	1.60477
COL5A2	COAD	Xenium 5K	3.9021
COL5A2	HCC	scRNA-seq	1.79474
COL5A2	HCC	Stereo-seq v1.3	1.10142
COL5A2	HCC	CosMx 6K	1.08805
COL5A2	HCC	Xenium 5K	1.35997
COL5A2	OV	scRNA-seq	7.09863
COL5A2	OV	Stereo-seq v1.3	1.2059
COL5A2	OV	CosMx 6K	1.49353
COL5A2	OV	Xenium 5K	3.08683
EPCAM	COAD	scRNA-seq	5.82938
EPCAM	COAD	Stereo-seq v1.3	1.79883
EPCAM	COAD	CosMx 6K	2.73283
EPCAM	COAD	Xenium 5K	4.99222
EPCAM	HCC	scRNA-seq	1.1411
EPCAM	HCC	Stereo-seq v1.3	1.04878
EPCAM	HCC	CosMx 6K	1.08219
EPCAM	HCC	Xenium 5K	1.12145
EPCAM	OV	scRNA-seq	4.90459
EPCAM	OV	Stereo-seq v1.3	1.22026
EPCAM	OV	CosMx 6K	2.08901
EPCAM	OV	Xenium 5K	3.03647
MS4A1	COAD	scRNA-seq	2.71765
MS4A1	COAD	Stereo-seq v1.3	1.20386
MS4A1	COAD	CosMx 6K	1.16452
MS4A1	COAD	Xenium 5K	2.39212
MS4A1	HCC	scRNA-seq	1.62032
MS4A1	HCC	Stereo-seq v1.3	1.09091
MS4A1	HCC	CosMx 6K	1.06111
MS4A1	HCC	Xenium 5K	1.36049
MS4A1	OV	scRNA-seq	1.58824
MS4A1	OV	Stereo-seq v1.3	1.0303
MS4A1	OV	CosMx 6K	1.20874
MS4A1	OV	Xenium 5K	1.48644
MZB1	COAD	scRNA-seq	13.6842
MZB1	COAD	Stereo-seq v1.3	1.43115
MZB1	COAD	CosMx 6K	1.73132
MZB1	COAD	Xenium 5K	5.54184
MZB1	HCC	scRNA-seq	3.69507
MZB1	HCC	Stereo-seq v1.3	1.05
MZB1	HCC	CosMx 6K	1.08108
MZB1	HCC	Xenium 5K	1.0614
MZB1	OV	scRNA-seq	11.2774
MZB1	OV	Stereo-seq v1.3	1.13001
MZB1	OV	CosMx 6K	1.37968
MZB1	OV	Xenium 5K	4.87191
