# Supplementary material for: Systematic benchmarking of high-throughput subcellular spatial transcriptomics platforms across human tumors
Source: Nat Commun. 2025 Oct 17;16:9232. doi: 10.1038/s41467-025-64292-3 (PMC12534522; doi:10.1038/s41467-025-64292-3)
Supplement: Supplementary file 12 — Source Data [file 41467_2025_64292_MOESM12_ESM.zip › Source data/Source data for Supplementary Figure11.xlsx]

## Sheet: Supplementary Figure 11a
tissue	Value	Unit	Platform
COAD	16	Cell	Stereo-seq v1.3
COAD	16	Bin	Visium HD FFPE
COAD	16	Cell	CosMx 6K
COAD	16	Cell	Xenium 5K
COAD	13	Cell	Stereo-seq v1.3
COAD	16	Bin	Visium HD FFPE
COAD	16	Cell	CosMx 6K
COAD	16	Cell	Xenium 5K
COAD	16	Cell	Stereo-seq v1.3
COAD	16	Bin	Visium HD FFPE
COAD	16	Cell	CosMx 6K
COAD	16	Cell	Xenium 5K
COAD	16	Cell	Stereo-seq v1.3
COAD	16	Bin	Visium HD FFPE
COAD	16	Cell	CosMx 6K
COAD	16	Cell	Xenium 5K
COAD	16	Cell	Stereo-seq v1.3
COAD	16	Bin	Visium HD FFPE
COAD	16	Cell	CosMx 6K
COAD	16	Cell	Xenium 5K
HCC	11	Cell	Stereo-seq v1.3
HCC	13	Bin	Visium HD FFPE
HCC	17	Cell	CosMx 6K
HCC	17	Cell	Xenium 5K
HCC	14	Cell	Stereo-seq v1.3
HCC	14	Bin	Visium HD FFPE
HCC	17	Cell	CosMx 6K
HCC	17	Cell	Xenium 5K
HCC	17	Cell	Stereo-seq v1.3
HCC	17	Bin	Visium HD FFPE
HCC	17	Cell	CosMx 6K
HCC	17	Cell	Xenium 5K
HCC	17	Cell	Stereo-seq v1.3
HCC	17	Bin	Visium HD FFPE
HCC	17	Cell	CosMx 6K
HCC	17	Cell	Xenium 5K
HCC	17	Cell	Stereo-seq v1.3
HCC	17	Bin	Visium HD FFPE
HCC	17	Cell	CosMx 6K
HCC	17	Cell	Xenium 5K
OV	12	Cell	Stereo-seq v1.3
OV	13	Bin	Visium HD FFPE
OV	13	Cell	CosMx 6K
OV	13	Cell	Xenium 5K
OV	13	Cell	Stereo-seq v1.3
OV	13	Bin	Visium HD FFPE
OV	13	Cell	CosMx 6K
OV	13	Cell	Xenium 5K
OV	13	Cell	Stereo-seq v1.3
OV	13	Bin	Visium HD FFPE
OV	13	Cell	CosMx 6K
OV	13	Cell	Xenium 5K
OV	13	Cell	Stereo-seq v1.3
OV	13	Bin	Visium HD FFPE
OV	13	Cell	CosMx 6K
OV	13	Cell	Xenium 5K
OV	13	Cell	Stereo-seq v1.3
OV	13	Bin	Visium HD FFPE
OV	13	Cell	CosMx 6K
OV	13	Cell	Xenium 5K

## Sheet: Supplementary Figure 11b
ct	tissue	Value	Unit	Platform
CD8T	COAD	1.35756	Cell	Stereo-seq v1.3
CD8T	COAD	1.36754	Bin	Visium HD FFPE
CD8T	COAD	1.33826	Cell	CosMx 6K
CD8T	COAD	1.44265	Cell	Xenium 5K
CD4T	COAD	1.29048	Cell	Stereo-seq v1.3
CD4T	COAD	1.29769	Bin	Visium HD FFPE
CD4T	COAD	1.24938	Cell	CosMx 6K
CD4T	COAD	1.5552	Cell	Xenium 5K
Plasma	COAD	1.41149	Cell	Stereo-seq v1.3
Plasma	COAD	1.51423	Bin	Visium HD FFPE
Plasma	COAD	1.41507	Cell	CosMx 6K
Plasma	COAD	1.60889	Cell	Xenium 5K
Neutrophil	COAD	1.16742	Cell	Stereo-seq v1.3
Neutrophil	COAD	0.863445	Bin	Visium HD FFPE
Neutrophil	COAD	1.10649	Cell	CosMx 6K
Neutrophil	COAD	1.52838	Cell	Xenium 5K
Macrophage	COAD	1.12611	Cell	Stereo-seq v1.3
Macrophage	COAD	1.34974	Bin	Visium HD FFPE
Macrophage	COAD	1.46388	Cell	CosMx 6K
Macrophage	COAD	1.54969	Cell	Xenium 5K
Epithelial	COAD	1.45962	Cell	Stereo-seq v1.3
Epithelial	COAD	1.47086	Bin	Visium HD FFPE
Epithelial	COAD	1.48201	Cell	CosMx 6K
Epithelial	COAD	1.49371	Cell	Xenium 5K
B	COAD	0.382589	Cell	Stereo-seq v1.3
B	COAD	0.342855	Bin	Visium HD FFPE
B	COAD	1.15311	Cell	CosMx 6K
B	COAD	1.18147	Cell	Xenium 5K
Fibroblast	COAD	1.55249	Cell	Stereo-seq v1.3
Fibroblast	COAD	1.57097	Bin	Visium HD FFPE
Fibroblast	COAD	1.54558	Cell	CosMx 6K
Fibroblast	COAD	1.58186	Cell	Xenium 5K
Tprolif	COAD	0.554004	Cell	Stereo-seq v1.3
Tprolif	COAD	0.692003	Bin	Visium HD FFPE
Tprolif	COAD	0.870592	Cell	CosMx 6K
Tprolif	COAD	1.08911	Cell	Xenium 5K
Endothelial	COAD	1.34729	Cell	Stereo-seq v1.3
Endothelial	COAD	1.49579	Bin	Visium HD FFPE
Endothelial	COAD	1.57798	Cell	CosMx 6K
Endothelial	COAD	1.60842	Cell	Xenium 5K
Monocyte	COAD	0.323723	Cell	Stereo-seq v1.3
Monocyte	COAD	0.394075	Bin	Visium HD FFPE
Monocyte	COAD	0.873917	Cell	CosMx 6K
Monocyte	COAD	0.976479	Cell	Xenium 5K
cDC2	COAD	0.257319	Cell	Stereo-seq v1.3
cDC2	COAD	0.69955	Bin	Visium HD FFPE
cDC2	COAD	0.783912	Cell	CosMx 6K
cDC2	COAD	0.990836	Cell	Xenium 5K
Mast	COAD	0.463542	Cell	Stereo-seq v1.3
Mast	COAD	0.315536	Bin	Visium HD FFPE
Mast	COAD	1.07469	Cell	CosMx 6K
Mast	COAD	0.666646	Cell	Xenium 5K
SMC	COAD	1.19739	Cell	Stereo-seq v1.3
SMC	COAD	1.46353	Bin	Visium HD FFPE
SMC	COAD	1.48869	Cell	CosMx 6K
SMC	COAD	1.57678	Cell	Xenium 5K
mregDC	COAD	0.355355	Cell	Stereo-seq v1.3
mregDC	COAD	0.28495	Bin	Visium HD FFPE
mregDC	COAD	0.463158	Cell	CosMx 6K
mregDC	COAD	1.13538	Cell	Xenium 5K
pDC	COAD	0.298662	Cell	Stereo-seq v1.3
pDC	COAD	0.221461	Bin	Visium HD FFPE
pDC	COAD	0.786369	Cell	CosMx 6K
pDC	COAD	0.387087	Cell	Xenium 5K
Endothelial	HCC	1.05463	Cell	Stereo-seq v1.3
Endothelial	HCC	1.08765	Bin	Visium HD FFPE
Endothelial	HCC	1.55174	Cell	CosMx 6K
Endothelial	HCC	1.59194	Cell	Xenium 5K
CD8T	HCC	1.06543	Cell	Stereo-seq v1.3
CD8T	HCC	0.819664	Bin	Visium HD FFPE
CD8T	HCC	1.33733	Cell	CosMx 6K
CD8T	HCC	1.14129	Cell	Xenium 5K
Monocyte	HCC	0.875779	Cell	Stereo-seq v1.3
Monocyte	HCC	0.680158	Bin	Visium HD FFPE
Monocyte	HCC	0.849433	Cell	CosMx 6K
Monocyte	HCC	0.768925	Cell	Xenium 5K
Macrophage	HCC	1.05414	Cell	Stereo-seq v1.3
Macrophage	HCC	1.12148	Bin	Visium HD FFPE
Macrophage	HCC	1.12873	Cell	CosMx 6K
Macrophage	HCC	1.20372	Cell	Xenium 5K
NK	HCC	1.26707	Cell	Stereo-seq v1.3
NK	HCC	0.769612	Bin	Visium HD FFPE
NK	HCC	1.20853	Cell	CosMx 6K
NK	HCC	1.25676	Cell	Xenium 5K
Kupffer	HCC	0.640585	Cell	Stereo-seq v1.3
Kupffer	HCC	0.482955	Bin	Visium HD FFPE
Kupffer	HCC	1.21789	Cell	CosMx 6K
Kupffer	HCC	0.928351	Cell	Xenium 5K
SMC	HCC	0.944741	Cell	Stereo-seq v1.3
SMC	HCC	0.985215	Bin	Visium HD FFPE
SMC	HCC	1.60726	Cell	CosMx 6K
SMC	HCC	1.60384	Cell	Xenium 5K
Neutrophil	HCC	0.957622	Cell	Stereo-seq v1.3
Neutrophil	HCC	0.732173	Bin	Visium HD FFPE
Neutrophil	HCC	1.03618	Cell	CosMx 6K
Neutrophil	HCC	0.776004	Cell	Xenium 5K
Hepatocyte	HCC	1.25381	Cell	Stereo-seq v1.3
Hepatocyte	HCC	1.2328	Bin	Visium HD FFPE
Hepatocyte	HCC	1.38449	Cell	CosMx 6K
Hepatocyte	HCC	1.41421	Cell	Xenium 5K
cDC2	HCC	0.671257	Cell	Stereo-seq v1.3
cDC2	HCC	0.645384	Bin	Visium HD FFPE
cDC2	HCC	0.403437	Cell	CosMx 6K
cDC2	HCC	0.268057	Cell	Xenium 5K
Tprolif	HCC	0.71319	Cell	Stereo-seq v1.3
Tprolif	HCC	0.641656	Bin	Visium HD FFPE
Tprolif	HCC	1.24347	Cell	CosMx 6K
Tprolif	HCC	0.721728	Cell	Xenium 5K
cDC1	HCC	0.555049	Cell	Stereo-seq v1.3
cDC1	HCC	0.68871	Bin	Visium HD FFPE
cDC1	HCC	0.471923	Cell	CosMx 6K
cDC1	HCC	0.325545	Cell	Xenium 5K
CD4T	HCC	0.801316	Cell	Stereo-seq v1.3
CD4T	HCC	0.711666	Bin	Visium HD FFPE
CD4T	HCC	0.878555	Cell	CosMx 6K
CD4T	HCC	0.892086	Cell	Xenium 5K
Mast	HCC	0.698739	Cell	Stereo-seq v1.3
Mast	HCC	0.655869	Bin	Visium HD FFPE
Mast	HCC	0.739648	Cell	CosMx 6K
Mast	HCC	0.110892	Cell	Xenium 5K
B	HCC	0.520227	Cell	Stereo-seq v1.3
B	HCC	0.697398	Bin	Visium HD FFPE
B	HCC	0.613303	Cell	CosMx 6K
B	HCC	0.289234	Cell	Xenium 5K
Plasma	HCC	0.544722	Cell	Stereo-seq v1.3
Plasma	HCC	0.747139	Bin	Visium HD FFPE
Plasma	HCC	0.254533	Cell	CosMx 6K
Plasma	HCC	0.736683	Cell	Xenium 5K
mregDC	HCC	0.667353	Cell	Stereo-seq v1.3
mregDC	HCC	0.702059	Bin	Visium HD FFPE
mregDC	HCC	0.6434	Cell	CosMx 6K
mregDC	HCC	0.263778	Cell	Xenium 5K
Fibroblast	OV	1.48904	Cell	Stereo-seq v1.3
Fibroblast	OV	1.57336	Bin	Visium HD FFPE
Fibroblast	OV	1.56777	Cell	CosMx 6K
Fibroblast	OV	1.5982	Cell	Xenium 5K
Plasma	OV	1.4336	Cell	Stereo-seq v1.3
Plasma	OV	1.45351	Bin	Visium HD FFPE
Plasma	OV	1.43128	Cell	CosMx 6K
Plasma	OV	1.21777	Cell	Xenium 5K
CD8T	OV	0.977768	Cell	Stereo-seq v1.3
CD8T	OV	1.10703	Bin	Visium HD FFPE
CD8T	OV	0.984028	Cell	CosMx 6K
CD8T	OV	1.36092	Cell	Xenium 5K
Epithelial	OV	1.49041	Cell	Stereo-seq v1.3
Epithelial	OV	1.50492	Bin	Visium HD FFPE
Epithelial	OV	1.47537	Cell	CosMx 6K
Epithelial	OV	1.54519	Cell	Xenium 5K
Macrophage	OV	1.24521	Cell	Stereo-seq v1.3
Macrophage	OV	1.46044	Bin	Visium HD FFPE
Macrophage	OV	1.54867	Cell	CosMx 6K
Macrophage	OV	1.56878	Cell	Xenium 5K
NK	OV	0.564683	Cell	Stereo-seq v1.3
NK	OV	0.125797	Bin	Visium HD FFPE
NK	OV	1.03968	Cell	CosMx 6K
NK	OV	0.239454	Cell	Xenium 5K
CD4T	OV	1.02237	Cell	Stereo-seq v1.3
CD4T	OV	0.589238	Bin	Visium HD FFPE
CD4T	OV	1.30307	Cell	CosMx 6K
CD4T	OV	0.941247	Cell	Xenium 5K
Neutrophil	OV	0.551825	Cell	Stereo-seq v1.3
Neutrophil	OV	0.334253	Bin	Visium HD FFPE
Neutrophil	OV	0.69648	Cell	CosMx 6K
Neutrophil	OV	0.608791	Cell	Xenium 5K
SMC	OV	0.96851	Cell	Stereo-seq v1.3
SMC	OV	1.58185	Bin	Visium HD FFPE
SMC	OV	1.48266	Cell	CosMx 6K
SMC	OV	1.51224	Cell	Xenium 5K
Monocyte	OV	0.431644	Cell	Stereo-seq v1.3
Monocyte	OV	0.535834	Bin	Visium HD FFPE
Monocyte	OV	0.693101	Cell	CosMx 6K
Monocyte	OV	0.908699	Cell	Xenium 5K
DC	OV	0.695746	Cell	Stereo-seq v1.3
DC	OV	0.332171	Bin	Visium HD FFPE
DC	OV	0.260593	Cell	CosMx 6K
DC	OV	0.345092	Cell	Xenium 5K
Mast	OV	0.673035	Cell	Stereo-seq v1.3
Mast	OV	0.175828	Bin	Visium HD FFPE
Mast	OV	1.04223	Cell	CosMx 6K
Mast	OV	0.158042	Cell	Xenium 5K
Endothelial	OV	0.759614	Cell	Stereo-seq v1.3
Endothelial	OV	1.31535	Bin	Visium HD FFPE
Endothelial	OV	1.05751	Cell	CosMx 6K
Endothelial	OV	1.54099	Cell	Xenium 5K

## Sheet: Supplementary Figure 11c
correlation	ct	tissue	platform
0.818026	B	COAD	Visium HD FFPE
0.534278	CD4T	COAD	Visium HD FFPE
0.642869	CD8T	COAD	Visium HD FFPE
0.392269	Epithelial	COAD	Visium HD FFPE
0.694838	Fibroblast	COAD	Visium HD FFPE
0.526581	Macrophage	COAD	Visium HD FFPE
0.845731	Mast	COAD	Visium HD FFPE
0.727837	Neutrophil	COAD	Visium HD FFPE
0.958562	Plasma	COAD	Visium HD FFPE
0.696805	SMC	COAD	Visium HD FFPE
0.777182	Tprolif	COAD	Visium HD FFPE
0.58354	mregDC	COAD	Visium HD FFPE
0.625522	pDC	COAD	Visium HD FFPE
0.173508	B	COAD	CosMx 6K
0.35228	CD4T	COAD	CosMx 6K
0.393821	Endothelial	COAD	CosMx 6K
0.168726	Epithelial	COAD	CosMx 6K
0.647802	Fibroblast	COAD	CosMx 6K
0.574342	Macrophage	COAD	CosMx 6K
0.230656	Monocyte	COAD	CosMx 6K
0.0850207	Neutrophil	COAD	CosMx 6K
0.845524	Plasma	COAD	CosMx 6K
0.59238	SMC	COAD	CosMx 6K
0.203066	cDC2	COAD	CosMx 6K
0.400174	mregDC	COAD	CosMx 6K
0.103266	pDC	COAD	CosMx 6K
0.685179	B	COAD	Stereo-seq v1.3
0.659155	CD8T	COAD	Stereo-seq v1.3
0.595487	Endothelial	COAD	Stereo-seq v1.3
0.780135	Epithelial	COAD	Stereo-seq v1.3
0.61438	Fibroblast	COAD	Stereo-seq v1.3
0.657315	Mast	COAD	Stereo-seq v1.3
0.659049	Monocyte	COAD	Stereo-seq v1.3
0.588552	Neutrophil	COAD	Stereo-seq v1.3
0.949502	Plasma	COAD	Stereo-seq v1.3
0.800302	Tprolif	COAD	Stereo-seq v1.3
0.52849	cDC2	COAD	Stereo-seq v1.3
0.505556	mregDC	COAD	Stereo-seq v1.3
0.59005	pDC	COAD	Stereo-seq v1.3
0.355134	CD4T	COAD	Xenium 5K
0.380268	CD8T	COAD	Xenium 5K
0.734597	Endothelial	COAD	Xenium 5K
0.472729	Epithelial	COAD	Xenium 5K
0.574311	Macrophage	COAD	Xenium 5K
0.303138	Mast	COAD	Xenium 5K
0.646577	Monocyte	COAD	Xenium 5K
0.527965	Neutrophil	COAD	Xenium 5K
0.720261	SMC	COAD	Xenium 5K
0.445107	Tprolif	COAD	Xenium 5K
0.321968	cDC2	COAD	Xenium 5K
0.474104	mregDC	COAD	Xenium 5K
0.289726	CD4T	HCC	Visium HD FFPE
0.341847	CD8T	HCC	Visium HD FFPE
0.427079	Endothelial	HCC	Visium HD FFPE
0.78565	Hepatocyte	HCC	Visium HD FFPE
-0.00584816	Macrophage	HCC	Visium HD FFPE
-0.0624853	Mast	HCC	Visium HD FFPE
-0.312871	Monocyte	HCC	Visium HD FFPE
0.314655	NK	HCC	Visium HD FFPE
0.41377	Plasma	HCC	Visium HD FFPE
0.015874	SMC	HCC	Visium HD FFPE
0.265069	Tprolif	HCC	Visium HD FFPE
0.0226263	cDC1	HCC	Visium HD FFPE
-0.128149	mregDC	HCC	Visium HD FFPE
0.306665	B	HCC	CosMx 6K
0.284532	CD4T	HCC	CosMx 6K
0.283706	CD8T	HCC	CosMx 6K
0.739162	Hepatocyte	HCC	CosMx 6K
0.805389	Kupffer	HCC	CosMx 6K
0.779462	Macrophage	HCC	CosMx 6K
0.197164	Mast	HCC	CosMx 6K
0.199618	NK	HCC	CosMx 6K
0.181178	Neutrophil	HCC	CosMx 6K
0.307803	Plasma	HCC	CosMx 6K
0.502484	SMC	HCC	CosMx 6K
0.355786	cDC1	HCC	CosMx 6K
0.463384	cDC2	HCC	CosMx 6K
0.329218	mregDC	HCC	CosMx 6K
-0.10117	B	HCC	Stereo-seq v1.3
-0.0829079	CD8T	HCC	Stereo-seq v1.3
-0.00832652	Endothelial	HCC	Stereo-seq v1.3
0.684503	Hepatocyte	HCC	Stereo-seq v1.3
0.174617	Kupffer	HCC	Stereo-seq v1.3
-0.00838659	Mast	HCC	Stereo-seq v1.3
-0.081993	Monocyte	HCC	Stereo-seq v1.3
-0.0523693	NK	HCC	Stereo-seq v1.3
0.00403414	Neutrophil	HCC	Stereo-seq v1.3
-0.0609012	SMC	HCC	Stereo-seq v1.3
-0.0690735	Tprolif	HCC	Stereo-seq v1.3
-0.050182	cDC1	HCC	Stereo-seq v1.3
-0.110129	cDC2	HCC	Stereo-seq v1.3
0.594851	B	HCC	Xenium 5K
0.710853	CD4T	HCC	Xenium 5K
0.625293	CD8T	HCC	Xenium 5K
0.730364	Endothelial	HCC	Xenium 5K
0.929548	Kupffer	HCC	Xenium 5K
0.848666	Macrophage	HCC	Xenium 5K
0.370789	Mast	HCC	Xenium 5K
0.508392	Monocyte	HCC	Xenium 5K
0.384771	Neutrophil	HCC	Xenium 5K
0.656451	Plasma	HCC	Xenium 5K
0.675199	SMC	HCC	Xenium 5K
0.458719	Tprolif	HCC	Xenium 5K
0.630095	cDC2	HCC	Xenium 5K
0.486534	mregDC	HCC	Xenium 5K
0.418527	CD4T	OV	Visium HD FFPE
0.402326	CD8T	OV	Visium HD FFPE
0.523283	Endothelial	OV	Visium HD FFPE
0.430856	Epithelial	OV	Visium HD FFPE
0.746603	Fibroblast	OV	Visium HD FFPE
0.423464	Macrophage	OV	Visium HD FFPE
0.477592	Monocyte	OV	Visium HD FFPE
0.396526	NK	OV	Visium HD FFPE
0.433971	Neutrophil	OV	Visium HD FFPE
0.681871	Plasma	OV	Visium HD FFPE
0.223847	CD4T	OV	CosMx 6K
0.185777	CD8T	OV	CosMx 6K
0.265619	DC	OV	CosMx 6K
0.370045	Endothelial	OV	CosMx 6K
0.711136	Fibroblast	OV	CosMx 6K
0.616167	Macrophage	OV	CosMx 6K
0.0621976	Mast	OV	CosMx 6K
0.183573	Monocyte	OV	CosMx 6K
0.0596818	Neutrophil	OV	CosMx 6K
0.965045	Plasma	OV	CosMx 6K
0.501279	SMC	OV	CosMx 6K
0.738447	CD4T	OV	Stereo-seq v1.3
0.68965	DC	OV	Stereo-seq v1.3
0.67377	Endothelial	OV	Stereo-seq v1.3
0.655396	Epithelial	OV	Stereo-seq v1.3
0.646367	Fibroblast	OV	Stereo-seq v1.3
0.592009	Mast	OV	Stereo-seq v1.3
0.556148	Monocyte	OV	Stereo-seq v1.3
0.718991	NK	OV	Stereo-seq v1.3
0.372192	Neutrophil	OV	Stereo-seq v1.3
0.676423	SMC	OV	Stereo-seq v1.3
0.566603	CD4T	OV	Xenium 5K
0.601009	CD8T	OV	Xenium 5K
0.583644	DC	OV	Xenium 5K
0.634073	Epithelial	OV	Xenium 5K
0.59015	Fibroblast	OV	Xenium 5K
0.682332	Macrophage	OV	Xenium 5K
0.464479	Mast	OV	Xenium 5K
0.606427	NK	OV	Xenium 5K
0.677794	Neutrophil	OV	Xenium 5K
0.626253	Plasma	OV	Xenium 5K
0.742697	SMC	OV	Xenium 5K
