# Supplementary material for: Systematic benchmarking of high-throughput subcellular spatial transcriptomics platforms across human tumors
Source: Nat Commun. 2025 Oct 17;16:9232. doi: 10.1038/s41467-025-64292-3 (PMC12534522; doi:10.1038/s41467-025-64292-3)
Supplement: Supplementary file 12 — Source Data [file 41467_2025_64292_MOESM12_ESM.zip › Source data/Source data for Supplementary Figure12.xlsx]

## Sheet: Supplementary Figure 12b
number	tissue	platform
11	COAD	Visium HD FFPE
11	COAD	Visium HD FFPE
12	COAD	Visium HD FFPE
12	COAD	Visium HD FFPE
12	COAD	Visium HD FFPE
11	COAD	Stereo-seq v1.3
12	COAD	Stereo-seq v1.3
12	COAD	Stereo-seq v1.3
12	COAD	Stereo-seq v1.3
12	COAD	Stereo-seq v1.3
12	COAD	Xenium 5K
12	COAD	Xenium 5K
11	COAD	Xenium 5K
12	COAD	Xenium 5K
12	COAD	Xenium 5K
12	COAD	CosMx 6K
11	COAD	CosMx 6K
11	COAD	CosMx 6K
12	COAD	CosMx 6K
12	COAD	CosMx 6K
5	HCC	Visium HD FFPE
5	HCC	Visium HD FFPE
7	HCC	Visium HD FFPE
7	HCC	Visium HD FFPE
7	HCC	Visium HD FFPE
6	HCC	Stereo-seq v1.3
7	HCC	Stereo-seq v1.3
8	HCC	Stereo-seq v1.3
7	HCC	Stereo-seq v1.3
7	HCC	Stereo-seq v1.3
7	HCC	Xenium 5K
7	HCC	Xenium 5K
7	HCC	Xenium 5K
7	HCC	Xenium 5K
7	HCC	Xenium 5K
7	HCC	CosMx 6K
7	HCC	CosMx 6K
7	HCC	CosMx 6K
7	HCC	CosMx 6K
7	HCC	CosMx 6K
7	OV	Visium HD FFPE
7	OV	Visium HD FFPE
7	OV	Visium HD FFPE
7	OV	Visium HD FFPE
6	OV	Stereo-seq v1.3
7	OV	Stereo-seq v1.3
7	OV	Stereo-seq v1.3
7	OV	Stereo-seq v1.3
7	OV	Stereo-seq v1.3
7	OV	Xenium 5K
7	OV	Xenium 5K
7	OV	Xenium 5K
7	OV	Xenium 5K
7	OV	Xenium 5K
7	OV	CosMx 6K
7	OV	CosMx 6K
7	OV	CosMx 6K
7	OV	CosMx 6K
7	OV	CosMx 6K

## Sheet: Supplementary Figure 12c
Percent	tissue	Method	platform
0.03717	COAD	1	Visium HD FFPE
0.331657	COAD	2	Visium HD FFPE
0.26037	COAD	3	Visium HD FFPE
0.224457	COAD	4	Visium HD FFPE
0.146346	COAD	5	Visium HD FFPE
0.0471347	COAD	1	Stereo-seq v1.3
0.498884	COAD	2	Stereo-seq v1.3
0.282312	COAD	3	Stereo-seq v1.3
0.14711	COAD	4	Stereo-seq v1.3
0.0245597	COAD	5	Stereo-seq v1.3
0.0827155	COAD	1	Xenium 5K
0.389121	COAD	2	Xenium 5K
0.278471	COAD	3	Xenium 5K
0.184265	COAD	4	Xenium 5K
0.0654275	COAD	5	Xenium 5K
0.169734	COAD	1	CosMx 6K
0.518098	COAD	2	CosMx 6K
0.214453	COAD	3	CosMx 6K
0.0774552	COAD	4	CosMx 6K
0.0202594	COAD	5	CosMx 6K
0.0243902	HCC	1	Visium HD FFPE
0.479675	HCC	2	Visium HD FFPE
0.333333	HCC	3	Visium HD FFPE
0.138211	HCC	4	Visium HD FFPE
0.0243902	HCC	5	Visium HD FFPE
0.0625135	HCC	1	Stereo-seq v1.3
0.61605	HCC	2	Stereo-seq v1.3
0.277525	HCC	3	Stereo-seq v1.3
0.0415315	HCC	4	Stereo-seq v1.3
0.00237941	HCC	5	Stereo-seq v1.3
0.00172166	HCC	1	Xenium 5K
0.129412	HCC	2	Xenium 5K
0.294118	HCC	3	Xenium 5K
0.54462	HCC	4	Xenium 5K
0.0301291	HCC	5	Xenium 5K
0.0314465	HCC	1	CosMx 6K
0.441892	HCC	2	CosMx 6K
0.355483	HCC	3	CosMx 6K
0.140279	HCC	4	CosMx 6K
0.0308996	HCC	5	CosMx 6K
0.0675599	OV	1	Visium HD FFPE
0.629418	OV	2	Visium HD FFPE
0.259122	OV	3	Visium HD FFPE
0.0438997	OV	4	Visium HD FFPE
0.0196288	OV	1	Stereo-seq v1.3
0.45182	OV	2	Stereo-seq v1.3
0.442898	OV	3	Stereo-seq v1.3
0.0824411	OV	4	Stereo-seq v1.3
0.00321199	OV	5	Stereo-seq v1.3
0.0121494	OV	1	Xenium 5K
0.202792	OV	2	Xenium 5K
0.280083	OV	3	Xenium 5K
0.292361	OV	4	Xenium 5K
0.212615	OV	5	Xenium 5K
0.0440181	OV	1	CosMx 6K
0.469074	OV	2	CosMx 6K
0.304289	OV	3	CosMx 6K
0.147404	OV	4	CosMx 6K
0.0352144	OV	5	CosMx 6K
