# Supplementary material for: Systematic benchmarking of high-throughput subcellular spatial transcriptomics platforms across human tumors
Source: Nat Commun. 2025 Oct 17;16:9232. doi: 10.1038/s41467-025-64292-3 (PMC12534522; doi:10.1038/s41467-025-64292-3)
Supplement: Supplementary file 12 — Source Data [file 41467_2025_64292_MOESM12_ESM.zip › Source data/Source data for Supplementary Figure13.xlsx]

## Sheet: Supplementary Figure 13b
solidity	circularity	aspect_ratio	segmentation	celltype
0.980516	0.895525	0.928571	Cell	Hepatocyte
0.872059	0.713501	1.23529	Cell	Hepatocyte
0.896477	0.489983	1.15789	Cell	Hepatocyte
0.956803	0.823586	0.916667	Cell	Hepatocyte
0.939258	0.833721	1.23077	Cell	Hepatocyte
0.988086	0.932696	1	Cell	Hepatocyte
0.961129	0.803036	0.722222	Cell	Hepatocyte
0.990022	0.929555	0.933333	Cell	Hepatocyte
0.908602	0.682423	0.9	Cell	Hepatocyte
0.992848	0.941815	0.866667	Cell	Hepatocyte
0.960064	0.767158	1.36364	Cell	Hepatocyte
0.976311	0.86972	1.10526	Cell	Hepatocyte
0.975444	0.867749	1.125	Cell	Hepatocyte
0.960802	0.812244	0.923077	Cell	Hepatocyte
0.966349	0.8099	1.52632	Cell	Hepatocyte
0.925345	0.778849	0.9	Cell	Hepatocyte
0.994619	0.91358	1	Cell	Hepatocyte
0.91259	0.611753	2.18182	Cell	Hepatocyte
0.982315	0.899292	1.41176	Cell	Hepatocyte
0.965524	0.851752	0.9	Cell	Hepatocyte
0.866945	0.643831	2	Cell	Hepatocyte
0.961185	0.751586	1.21053	Cell	Hepatocyte
0.989491	0.945902	1	Cell	Hepatocyte
0.991227	0.94122	0.904762	Cell	Hepatocyte
0.913127	0.620206	1.35294	Cell	Hepatocyte
0.995568	0.962489	1.07692	Cell	Hepatocyte
0.936203	0.76101	1.10526	Cell	Hepatocyte
0.994196	0.960861	1	Cell	Hepatocyte
0.973288	0.845529	1.13333	Cell	Hepatocyte
0.949398	0.751551	1.14286	Cell	Hepatocyte
0.907412	0.73058	0.923077	Cell	Hepatocyte
0.976175	0.868486	0.9375	Cell	Hepatocyte
0.973069	0.864183	0.772727	Cell	Hepatocyte
0.936483	0.765142	1.0625	Cell	Hepatocyte
0.934552	0.755267	1.375	Cell	Hepatocyte
0.989579	0.953145	1.0625	Cell	Hepatocyte
0.863653	0.404032	1.07143	Cell	Hepatocyte
0.984149	0.89275	1.21429	Cell	Hepatocyte
0.959195	0.779102	1.46667	Cell	Hepatocyte
0.96614	0.904715	0.892857	Cell	Hepatocyte
0.983075	0.891334	1	Cell	Hepatocyte
0.973831	0.86538	1.05882	Cell	Hepatocyte
0.978891	0.904025	1	Cell	Hepatocyte
0.943693	0.835205	0.894737	Cell	Hepatocyte
0.947145	0.705996	0.733333	Cell	Hepatocyte
0.959522	0.834446	0.894737	Cell	Hepatocyte
0.968838	0.876076	0.764706	Cell	Hepatocyte
0.975952	0.861173	1.21429	Cell	Hepatocyte
0.992862	0.901782	0.666667	Cell	Hepatocyte
0.951937	0.828066	0.869565	Cell	Hepatocyte
0.968428	0.877223	1.1	Cell	Hepatocyte
0.867799	0.544137	1.2	Cell	Hepatocyte
0.978456	0.92856	0.857143	Cell	Hepatocyte
0.940654	0.746343	1.5	Cell	Hepatocyte
0.936351	0.825941	1.10526	Cell	Hepatocyte
0.926767	0.81105	1.11111	Cell	Hepatocyte
0.972297	0.861086	1.06667	Cell	Hepatocyte
0.916554	0.757644	0.75	Cell	Hepatocyte
0.99359	0.945067	1.23077	Cell	Hepatocyte
0.967822	0.878025	1.21429	Cell	Hepatocyte
0.955907	0.768695	1.57143	Cell	Hepatocyte
0.968207	0.872018	1.07692	Cell	Hepatocyte
0.979694	0.9167	0.916667	Cell	Hepatocyte
0.954913	0.860471	0.923077	Cell	Hepatocyte
0.97803	0.884302	0.916667	Cell	Hepatocyte
0.966437	0.847788	0.846154	Cell	Hepatocyte
0.984818	0.880045	0.857143	Cell	Hepatocyte
0.967066	0.893466	0.928571	Cell	Hepatocyte
0.941714	0.836094	1	Cell	Hepatocyte
0.956816	0.868474	0.933333	Cell	Hepatocyte
0.93642	0.738202	1.33333	Cell	Hepatocyte
0.940825	0.779236	1.4	Cell	Hepatocyte
0.919974	0.762696	1.125	Cell	Hepatocyte
0.977084	0.911108	1	Cell	Hepatocyte
0.966321	0.866432	1	Cell	Hepatocyte
0.946995	0.689666	1.28571	Cell	Hepatocyte
0.973979	0.903709	1.05882	Cell	Hepatocyte
0.991158	0.931776	1.25	Cell	Hepatocyte
0.903113	0.646851	0.9375	Cell	Hepatocyte
0.901485	0.724337	1	Cell	Hepatocyte
0.979687	0.890422	1.14286	Cell	Hepatocyte
0.964474	0.814233	1.33333	Cell	Hepatocyte
0.98527	0.890366	1.26667	Cell	Hepatocyte
0.980392	0.901776	1.13333	Cell	Hepatocyte
0.965627	0.835358	1.11111	Cell	Hepatocyte
0.985157	0.907684	1.27273	Cell	Hepatocyte
0.96082	0.834543	1.30769	Cell	Hepatocyte
0.952182	0.85128	1.27273	Cell	Hepatocyte
0.940712	0.811082	1	Cell	Hepatocyte
0.973967	0.833603	1.15385	Cell	Hepatocyte
0.97858	0.834957	1.5	Cell	Hepatocyte
0.951435	0.79799	0.8	Cell	Hepatocyte
0.981405	0.892751	1	Cell	Hepatocyte
0.96658	0.830031	1.25	Cell	Hepatocyte
0.972077	0.855712	1.15789	Cell	Hepatocyte
0.989228	0.936998	1.23077	Cell	Hepatocyte
0.984629	0.857768	1.16667	Cell	Hepatocyte
0.992471	0.937875	1.07692	Cell	Hepatocyte
0.945216	0.833742	0.7	Cell	Hepatocyte
0.975862	0.883676	1.13333	Cell	Hepatocyte
0.963097	0.86142	1.23529	Cell	Hepatocyte
0.918162	0.748434	1.27778	Cell	Hepatocyte
0.979901	0.868917	0.833333	Cell	Hepatocyte
0.975713	0.902278	1.05263	Cell	Hepatocyte
0.918216	0.760208	1.07692	Cell	Hepatocyte
0.989387	0.920899	1.14286	Cell	Hepatocyte
0.98942	0.887781	1.29412	Cell	Hepatocyte
0.887376	0.655963	1.64706	Cell	Hepatocyte
0.956693	0.790106	0.833333	Cell	Hepatocyte
0.962634	0.855353	1	Cell	Hepatocyte
0.935392	0.820754	1.05556	Cell	Hepatocyte
0.953286	0.832153	0.846154	Cell	Hepatocyte
0.922818	0.741425	1.30769	Cell	Hepatocyte
0.942309	0.833143	0.866667	Cell	Hepatocyte
0.969167	0.889488	1.2	Cell	Hepatocyte
0.969981	0.895812	1	Cell	Hepatocyte
0.93639	0.744817	0.857143	Cell	Hepatocyte
0.936541	0.699224	0.9	Cell	Hepatocyte
0.962337	0.864286	0.894737	Cell	Hepatocyte
0.985893	0.924643	1.125	Cell	Hepatocyte
0.932109	0.816716	1.2	Cell	Hepatocyte
0.985767	0.894355	1.13333	Cell	Hepatocyte
0.943248	0.81758	1.27273	Cell	Hepatocyte
0.983199	0.892718	1.35714	Cell	Hepatocyte
0.953915	0.821131	1.33333	Cell	Hepatocyte
0.970537	0.880783	1.25	Cell	Hepatocyte
0.969437	0.86191	1.2	Cell	Hepatocyte
0.931983	0.812106	1.14286	Cell	Hepatocyte
0.961263	0.844475	1.27273	Cell	Hepatocyte
0.952606	0.773462	1.6	Cell	Hepatocyte
0.968074	0.803849	1.53846	Cell	Hepatocyte
0.979408	0.875181	1.07143	Cell	Hepatocyte
0.952812	0.814552	1.25	Cell	Hepatocyte
0.902924	0.712725	1.3	Cell	Hepatocyte
0.949577	0.796054	1.26667	Cell	Hepatocyte
0.964701	0.836398	1.45455	Cell	Hepatocyte
0.804439	0.474607	2.46667	Cell	Hepatocyte
0.98025	0.910478	1.07692	Cell	Hepatocyte
0.991115	0.939334	1	Cell	Hepatocyte
0.99323	0.936111	1.25	Cell	Hepatocyte
0.856491	0.594644	1.13333	Cell	Hepatocyte
0.984124	0.915274	1.0625	Cell	Hepatocyte
0.943631	0.703195	1.23529	Cell	Hepatocyte
0.957743	0.819034	0.692308	Cell	Hepatocyte
0.924397	0.764371	1.04167	Cell	Hepatocyte
0.836807	0.549308	0.857143	Cell	Hepatocyte
0.998444	0.965103	1	Cell	Hepatocyte
0.975926	0.901421	0.928571	Cell	Hepatocyte
0.958753	0.785974	1	Cell	Hepatocyte
0.961188	0.869558	1.25	Cell	Hepatocyte
0.867329	0.572705	1.13333	Cell	Hepatocyte
0.952527	0.777553	1.45455	Cell	Hepatocyte
0.958226	0.816675	1.53333	Cell	Hepatocyte
0.957367	0.83864	0.75	Cell	Hepatocyte
0.909459	0.683761	0.769231	Cell	Hepatocyte
0.963064	0.848836	0.882353	Cell	Hepatocyte
0.953884	0.772169	0.6875	Cell	Hepatocyte
0.96054	0.808245	1.04762	Cell	Hepatocyte
0.968389	0.787955	1.61538	Cell	Hepatocyte
0.987417	0.944018	1.05882	Cell	Hepatocyte
0.978377	0.856577	1.36364	Cell	Hepatocyte
0.981027	0.881552	0.944444	Cell	Hepatocyte
0.991194	0.919686	1.11765	Cell	Hepatocyte
0.812483	0.594622	1.92308	Cell	Hepatocyte
0.944964	0.769932	0.705882	Cell	Hepatocyte
0.951288	0.832737	1.1875	Cell	Hepatocyte
0.987546	0.933686	0.923077	Cell	Hepatocyte
0.931122	0.795404	1.0625	Cell	Hepatocyte
0.883378	0.656521	1	Cell	Hepatocyte
0.978802	0.905304	1.18182	Cell	Hepatocyte
0.92257	0.7785	1	Cell	Hepatocyte
0.961529	0.818567	1.10526	Cell	Hepatocyte
0.924531	0.786824	0.8125	Cell	Hepatocyte
0.961954	0.855702	1.23077	Cell	Hepatocyte
0.951593	0.822433	1	Cell	Hepatocyte
0.98103	0.880823	1.16667	Cell	Hepatocyte
0.973801	0.861864	0.916667	Cell	Hepatocyte
0.961358	0.867759	1.07143	Cell	Hepatocyte
0.973893	0.907843	1.05882	Cell	Hepatocyte
0.942522	0.774071	1.10526	Cell	Hepatocyte
0.984073	0.942321	1.16667	Cell	Hepatocyte
0.969487	0.859095	0.866667	Cell	Hepatocyte
0.941767	0.707208	1	Cell	Hepatocyte
0.965151	0.753279	1.5	Cell	Hepatocyte
0.987315	0.915353	0.95	Cell	Hepatocyte
0.984503	0.896262	1	Cell	Hepatocyte
0.92254	0.742787	1.2	Cell	Hepatocyte
0.981456	0.902271	1	Cell	Hepatocyte
0.983526	0.923543	1.05	Cell	Hepatocyte
0.995541	0.954108	1	Cell	Hepatocyte
0.969678	0.885406	0.833333	Cell	Hepatocyte
0.929915	0.743484	1.54545	Cell	Hepatocyte
0.986316	0.868112	1.375	Cell	Hepatocyte
0.984018	0.918282	1.11111	Cell	Hepatocyte
0.94792	0.81318	1	Cell	Hepatocyte
0.982618	0.888015	1.25	Cell	Hepatocyte
0.934351	0.758228	0.7	Cell	Hepatocyte
0.988742	0.927726	1	Cell	Hepatocyte
0.964844	0.771072	0.809524	Cell	Hepatocyte
0.979811	0.902266	1.21053	Cell	Hepatocyte
0.958249	0.848421	0.857143	Cell	Hepatocyte
0.95317	0.780935	1.46667	Cell	Hepatocyte
0.936994	0.814975	1	Cell	Hepatocyte
0.977509	0.866168	1.375	Cell	Hepatocyte
0.991725	0.915948	1.05882	Cell	Hepatocyte
0.982495	0.873908	1.16667	Cell	Hepatocyte
0.913802	0.687856	0.607143	Cell	Hepatocyte
0.98911	0.924289	1.21429	Cell	Hepatocyte
0.946336	0.837392	1.17647	Cell	Hepatocyte
0.98039	0.890308	0.875	Cell	Hepatocyte
0.888088	0.665169	0.666667	Cell	Hepatocyte
0.923642	0.741049	0.928571	Cell	Hepatocyte
0.979011	0.891615	0.882353	Cell	Hepatocyte
0.988527	0.937412	1.06667	Cell	Hepatocyte
0.976718	0.899301	1.11765	Cell	Hepatocyte
0.950622	0.858255	1	Cell	Hepatocyte
0.975309	0.873388	1.23077	Cell	Hepatocyte
0.946932	0.740903	0.857143	Cell	Hepatocyte
0.951107	0.811941	1.29412	Cell	Hepatocyte
0.958929	0.839481	1.125	Cell	Hepatocyte
0.966299	0.898159	0.941176	Cell	Hepatocyte
0.989114	0.897106	1.13333	Cell	Hepatocyte
0.991326	0.930289	0.882353	Cell	Hepatocyte
0.95271	0.781602	1.375	Cell	Hepatocyte
0.967835	0.863403	0.866667	Cell	Hepatocyte
0.992147	0.912877	0.75	Cell	Hepatocyte
0.988436	0.941517	0.888889	Cell	Hepatocyte
0.992171	0.947042	1	Cell	Hepatocyte
0.967357	0.88528	0.928571	Cell	Hepatocyte
0.986952	0.919418	0.888889	Cell	Hepatocyte
0.919826	0.681707	0.9	Cell	Hepatocyte
0.938906	0.812252	1	Cell	Hepatocyte
0.965221	0.853339	0.913043	Cell	Hepatocyte
0.986578	0.878138	1.17647	Cell	Hepatocyte
0.897021	0.706955	1.07143	Cell	Hepatocyte
0.981969	0.915703	1	Cell	Hepatocyte
0.94242	0.775185	0.785714	Cell	Hepatocyte
0.923422	0.756761	1.5	Cell	Hepatocyte
0.95931	0.847816	1.3125	Cell	Hepatocyte
0.95354	0.800277	0.714286	Cell	Hepatocyte
0.977903	0.736335	1.5	Cell	Hepatocyte
0.985236	0.898761	0.947368	Cell	Hepatocyte
0.951613	0.876776	1.11111	Cell	Hepatocyte
0.960719	0.855583	1.15	Cell	Hepatocyte
0.96391	0.799264	0.904762	Cell	Hepatocyte
0.965555	0.869398	1	Cell	Hepatocyte
0.983388	0.907051	1.16667	Cell	Hepatocyte
0.941608	0.750437	1	Cell	Hepatocyte
0.973014	0.890349	0.777778	Cell	Hepatocyte
0.96581	0.862812	1.06667	Cell	Hepatocyte
0.981131	0.883199	1.05	Cell	Hepatocyte
0.982905	0.859521	1.23529	Cell	Hepatocyte
0.890265	0.752391	1.27778	Cell	Hepatocyte
0.921645	0.786141	1.44444	Cell	Hepatocyte
0.890139	0.699183	1.05882	Cell	Hepatocyte
0.981352	0.888294	1.33333	Cell	Hepatocyte
0.943295	0.837631	0.875	Cell	Hepatocyte
0.893977	0.751822	1.33333	Cell	Hepatocyte
0.984601	0.919172	0.941176	Cell	Hepatocyte
0.965209	0.844735	0.884615	Cell	Hepatocyte
0.982323	0.891864	1.05556	Cell	Hepatocyte
0.912061	0.716203	0.84	Cell	Hepatocyte
0.963367	0.781599	1.84615	Cell	Hepatocyte
0.964736	0.840093	1.26087	Cell	Hepatocyte
0.956373	0.823637	1.15	Cell	Hepatocyte
0.925255	0.820744	0.8	Cell	Hepatocyte
0.964799	0.89042	1.13636	Cell	Hepatocyte
0.976422	0.88406	1.13333	Cell	Hepatocyte
0.846192	0.504189	1.30769	Cell	Hepatocyte
0.930109	0.697325	1.3913	Cell	Hepatocyte
0.981036	0.839924	1.17647	Cell	Hepatocyte
0.986197	0.873675	1.5	Cell	Hepatocyte
0.943703	0.793248	0.933333	Cell	Hepatocyte
0.989658	0.944465	1.05882	Cell	Hepatocyte
0.975663	0.880148	1.21739	Cell	Hepatocyte
0.965531	0.858903	1.10526	Cell	Hepatocyte
0.923956	0.741198	1.15385	Cell	Hepatocyte
0.984905	0.854493	1.41176	Cell	Hepatocyte
0.848334	0.50777	1.13333	Cell	Hepatocyte
0.963293	0.866617	0.941176	Cell	Hepatocyte
0.997769	0.926383	0.875	Cell	Hepatocyte
0.990043	0.949534	1	Cell	Hepatocyte
0.990801	0.917671	1.26667	Cell	Hepatocyte
0.986505	0.911166	1.06667	Cell	Hepatocyte
0.976997	0.888033	1.04	Cell	Hepatocyte
0.958879	0.814229	1.05882	Cell	Hepatocyte
0.970843	0.851009	1.21429	Cell	Hepatocyte
0.937815	0.743721	1.78571	Cell	Hepatocyte
0.967762	0.850469	0.73913	Cell	Hepatocyte
0.984337	0.926941	1.125	Cell	Hepatocyte
0.917646	0.736635	0.95	Cell	Hepatocyte
0.972042	0.885964	0.9375	Cell	Hepatocyte
0.980782	0.851003	1.05	Cell	Hepatocyte
0.927592	0.801164	1.125	Cell	Hepatocyte
0.973039	0.862393	1.17647	Cell	Hepatocyte
0.985136	0.937426	1.05882	Cell	Hepatocyte
0.989592	0.917418	1.05556	Cell	Hepatocyte
0.946505	0.820698	0.95	Cell	Hepatocyte
0.957962	0.809716	1.33333	Cell	Hepatocyte
0.990889	0.917999	1.14286	Cell	Hepatocyte
0.955111	0.836282	0.928571	Cell	Hepatocyte
0.986406	0.907371	0.818182	Cell	Hepatocyte
0.974105	0.890878	1	Cell	Hepatocyte
0.980273	0.884219	0.833333	Cell	Hepatocyte
0.934737	0.803743	1.29412	Cell	Hepatocyte
0.967466	0.891104	1	Cell	Hepatocyte
0.971182	0.887242	1.25	Cell	Hepatocyte
0.976012	0.86762	1.0625	Cell	Hepatocyte
0.976888	0.895538	1.2	Cell	Hepatocyte
0.971245	0.807793	1.05263	Cell	Hepatocyte
0.971263	0.863904	0.85	Cell	Hepatocyte
0.967578	0.86349	1	Cell	Hepatocyte
0.893528	0.66794	1	Cell	Hepatocyte
0.970114	0.858095	0.857143	Cell	Hepatocyte
0.98876	0.910309	0.9375	Cell	Hepatocyte
0.836083	0.568686	0.9375	Cell	Hepatocyte
0.916245	0.673415	0.833333	Cell	Hepatocyte
0.91237	0.688312	1.33333	Cell	Hepatocyte
0.915434	0.663876	0.785714	Cell	Hepatocyte
0.940389	0.723067	1.1875	Cell	Hepatocyte
0.885255	0.595803	1.81818	Cell	Hepatocyte
0.925979	0.668414	1.46154	Cell	Hepatocyte
0.977512	0.897875	1.26667	Cell	Hepatocyte
0.905857	0.655609	0.826087	Cell	Hepatocyte
0.975538	0.861306	1	Cell	Hepatocyte
0.87762	0.596079	0.8125	Cell	Hepatocyte
0.959393	0.815687	1	Cell	Hepatocyte
0.98319	0.919413	1	Cell	Hepatocyte
0.978055	0.873735	1	Cell	Hepatocyte
0.940534	0.805863	1.06667	Cell	Hepatocyte
0.970786	0.896052	1.10526	Cell	Hepatocyte
0.993807	0.958046	1	Cell	Hepatocyte
0.954314	0.843264	1.27778	Cell	Hepatocyte
0.948415	0.834081	1	Cell	Hepatocyte
0.967798	0.873018	1.22222	Cell	Hepatocyte
0.98462	0.883988	1.3125	Cell	Hepatocyte
0.939738	0.759174	1.33333	Cell	Hepatocyte
0.987139	0.867634	1	Cell	Hepatocyte
0.955929	0.770191	1.07692	Cell	Hepatocyte
0.973052	0.815037	1.4	Cell	Hepatocyte
0.989088	0.92667	0.904762	Cell	Hepatocyte
0.903149	0.764178	0.777778	Cell	Hepatocyte
0.973602	0.89906	0.933333	Cell	Hepatocyte
0.951761	0.846102	0.809524	Cell	Hepatocyte
0.991417	0.935145	1.14286	Cell	Hepatocyte
0.987265	0.846538	1.14286	Cell	Hepatocyte
0.984141	0.88122	0.85	Cell	Hepatocyte
0.977526	0.894114	1.15385	Cell	Hepatocyte
0.987934	0.899017	1.30769	Cell	Hepatocyte
0.984659	0.910276	1	Cell	Hepatocyte
0.986753	0.941062	1	Cell	Hepatocyte
0.944427	0.704141	1.05556	Cell	Hepatocyte
0.981205	0.867406	0.846154	Cell	Hepatocyte
0.989336	0.934189	1.14286	Cell	Hepatocyte
0.9025	0.752569	0.9	Cell	Hepatocyte
0.979314	0.905544	0.9375	Cell	Hepatocyte
0.964647	0.840745	0.875	Cell	Hepatocyte
0.996566	0.90528	0.882353	Cell	Hepatocyte
0.885142	0.561704	1.58333	Cell	Hepatocyte
0.961012	0.85228	0.933333	Cell	Hepatocyte
0.992179	0.921393	0.928571	Cell	Hepatocyte
0.938398	0.815445	1.14286	Cell	Hepatocyte
0.984934	0.907758	0.928571	Cell	Hepatocyte
0.975868	0.847873	1.125	Cell	Hepatocyte
0.991758	0.946251	1.16667	Cell	Hepatocyte
0.933518	0.825339	1.15385	Cell	Hepatocyte
0.986152	0.91591	0.875	Cell	Hepatocyte
0.962833	0.827315	1	Cell	Hepatocyte
0.973357	0.860118	0.833333	Cell	Hepatocyte
0.958433	0.800777	0.904762	Cell	Hepatocyte
0.9443	0.801578	0.818182	Cell	Hepatocyte
0.961228	0.823317	0.684211	Cell	Hepatocyte
0.991544	0.886939	0.7	Cell	Hepatocyte
0.993365	0.948121	0.882353	Cell	Hepatocyte
0.939046	0.65152	0.9375	Cell	Hepatocyte
0.980062	0.912293	0.947368	Cell	Hepatocyte
0.901385	0.722445	1.05263	Cell	Hepatocyte
0.9857	0.883283	1.1	Cell	Hepatocyte
0.995884	0.949478	1.16667	Cell	Hepatocyte
0.96427	0.889753	1.11111	Cell	Hepatocyte
0.982276	0.901178	0.947368	Cell	Hepatocyte
0.915279	0.776958	0.7	Cell	Hepatocyte
0.96955	0.847824	1.05263	Cell	Hepatocyte
0.981521	0.913142	1.06667	Cell	Hepatocyte
0.985118	0.885578	1.13333	Cell	Hepatocyte
0.956108	0.843383	1.14286	Cell	Hepatocyte
0.862086	0.655085	0.727273	Cell	Hepatocyte
0.960186	0.795426	0.823529	Cell	Hepatocyte
0.984813	0.903751	0.833333	Cell	Hepatocyte
0.972479	0.840969	0.904762	Cell	Hepatocyte
0.908979	0.740379	1.19048	Cell	Hepatocyte
0.924549	0.768568	1.46667	Cell	Hepatocyte
0.939263	0.742698	1.05556	Cell	Hepatocyte
0.977391	0.827091	1.125	Cell	Hepatocyte
0.971645	0.880251	0.909091	Cell	Hepatocyte
0.947424	0.847725	0.941176	Cell	Hepatocyte
0.99457	0.946437	0.833333	Cell	Hepatocyte
0.982223	0.909911	1.26667	Cell	Hepatocyte
0.955365	0.79378	1.4	Cell	Hepatocyte
0.990302	0.913989	1.04762	Cell	Hepatocyte
0.963835	0.865444	1.3	Cell	Hepatocyte
0.964697	0.848868	1	Cell	Hepatocyte
0.931615	0.772332	1.45455	Cell	Hepatocyte
0.932821	0.784974	1.35714	Cell	Hepatocyte
0.978809	0.899316	1.13333	Cell	Hepatocyte
0.969184	0.839676	1.35294	Cell	Hepatocyte
0.976629	0.836608	1.30769	Cell	Hepatocyte
0.987643	0.922727	1	Cell	Hepatocyte
0.959308	0.803402	1.4	Cell	Hepatocyte
0.972469	0.849202	1.14286	Cell	Hepatocyte
0.867527	0.590408	0.923077	Cell	Hepatocyte
0.843649	0.608792	1.27273	Cell	Hepatocyte
0.983221	0.88216	1	Cell	Hepatocyte
0.83443	0.654992	1.19048	Cell	Hepatocyte
0.929258	0.738715	0.954545	Cell	Hepatocyte
0.917812	0.731934	1.1875	Cell	Hepatocyte
0.988043	0.907944	0.764706	Cell	Hepatocyte
0.971537	0.88911	1.11765	Cell	Hepatocyte
0.974154	0.837343	1.28571	Cell	Hepatocyte
0.986031	0.909673	0.846154	Cell	Hepatocyte
0.957094	0.813869	1.53846	Cell	Hepatocyte
0.975454	0.919622	0.875	Cell	Hepatocyte
0.989402	0.931219	1.0625	Cell	Hepatocyte
0.9505	0.843105	1	Cell	Hepatocyte
0.993193	0.955881	1.07143	Cell	Hepatocyte
0.942587	0.827613	0.823529	Cell	Hepatocyte
0.892772	0.700276	1	Cell	Hepatocyte
0.98081	0.888362	0.882353	Cell	Hepatocyte
0.974729	0.828839	1.42857	Cell	Hepatocyte
0.911974	0.720659	1.1	Cell	Hepatocyte
0.968507	0.878105	0.928571	Cell	Hepatocyte
0.965528	0.844891	1	Cell	Hepatocyte
0.978685	0.914457	1.0625	Cell	Hepatocyte
0.988575	0.881779	0.888889	Cell	Hepatocyte
0.958825	0.81848	0.857143	Cell	Hepatocyte
0.978326	0.853858	0.8125	Cell	Hepatocyte
0.981012	0.883203	0.75	Cell	Hepatocyte
0.943249	0.818472	0.692308	Cell	Hepatocyte
0.98346	0.815147	0.736842	Cell	Hepatocyte
0.884208	0.686559	0.75	Cell	Hepatocyte
0.967005	0.874497	1.23077	Cell	Hepatocyte
0.980645	0.898952	0.823529	Cell	Hepatocyte
0.972301	0.861053	1	Cell	Hepatocyte
0.955922	0.857423	0.789474	Cell	Hepatocyte
0.983253	0.885635	0.733333	Cell	Hepatocyte
0.971311	0.857064	0.85	Cell	Hepatocyte
0.9871	0.907148	1.15385	Cell	Hepatocyte
0.960236	0.884057	1.07143	Cell	Hepatocyte
0.991975	0.939001	1.3	Cell	Hepatocyte
0.951334	0.774147	0.666667	Cell	Hepatocyte
0.880199	0.692135	1.41667	Cell	Hepatocyte
0.986431	0.871426	0.842105	Cell	Hepatocyte
0.955249	0.819074	1.05263	Cell	Hepatocyte
0.99129	0.930485	1.15385	Cell	Hepatocyte
0.996545	0.923387	1.05556	Cell	Hepatocyte
0.979125	0.889926	1.17647	Cell	Hepatocyte
0.98788	0.936325	1	Cell	Hepatocyte
0.970091	0.880781	0.941176	Cell	Hepatocyte
0.966647	0.675124	1.15385	Cell	Hepatocyte
0.990227	0.881844	0.75	Cell	Hepatocyte
0.989233	0.924887	0.952381	Cell	Hepatocyte
0.976635	0.909889	1	Cell	Hepatocyte
0.948536	0.803422	0.714286	Cell	Hepatocyte
0.871549	0.618554	0.666667	Cell	Hepatocyte
0.987785	0.891761	0.777778	Cell	Hepatocyte
0.950222	0.80136	0.904762	Cell	Hepatocyte
0.977381	0.881354	0.9	Cell	Hepatocyte
0.968578	0.827969	1.38462	Cell	Hepatocyte
0.979823	0.903521	1	Cell	Hepatocyte
0.974075	0.690302	1	Cell	Hepatocyte
0.994547	0.940749	1.11765	Cell	Hepatocyte
0.977534	0.867329	0.9	Cell	Hepatocyte
0.927338	0.70195	1.71429	Cell	Hepatocyte
0.984811	0.882936	1.05556	Cell	Hepatocyte
0.957686	0.815035	0.826087	Cell	Hepatocyte
0.95903	0.843939	0.875	Cell	Hepatocyte
0.985665	0.874441	0.8125	Cell	Hepatocyte
0.954343	0.830174	1.11765	Cell	Hepatocyte
0.947818	0.764334	1.35294	Cell	Hepatocyte
0.878192	0.720996	1.09091	Cell	Hepatocyte
0.923713	0.672278	1.11765	Cell	Hepatocyte
0.957265	0.855492	1.07143	Cell	Hepatocyte
0.981128	0.861685	1.26316	Cell	Hepatocyte
0.980578	0.89784	1.11111	Cell	Hepatocyte
0.790802	0.606936	1.21053	Cell	Hepatocyte
0.956685	0.82044	1.1875	Cell	Hepatocyte
0.861007	0.678112	1.3125	Cell	Hepatocyte
0.963833	0.856148	1.21053	Cell	Hepatocyte
0.989486	0.931583	0.863636	Cell	Hepatocyte
0.969223	0.874599	1	Cell	Hepatocyte
0.941869	0.800192	1.16667	Cell	Hepatocyte
0.86327	0.575178	2	Cell	Hepatocyte
0.955457	0.682809	0.814815	Cell	Hepatocyte
0.96451	0.82015	0.9375	Cell	Hepatocyte
0.90573	0.647394	1	Cell	Hepatocyte
0.926717	0.758409	0.882353	Cell	Hepatocyte
0.985925	0.902114	0.857143	Cell	Hepatocyte
0.967333	0.81518	0.863636	Cell	Hepatocyte
0.983873	0.909103	0.772727	Cell	Hepatocyte
0.948337	0.846236	0.904762	Cell	Hepatocyte
0.898827	0.710111	1.44444	Cell	Hepatocyte
0.984286	0.898002	1	Cell	Hepatocyte
0.978214	0.872811	1.125	Cell	Hepatocyte
0.963715	0.750189	0.695652	Cell	Hepatocyte
0.978846	0.912598	1	Cell	Hepatocyte
0.966019	0.812155	1.26316	Cell	Hepatocyte
0.921738	0.741755	1.2381	Cell	Hepatocyte
0.983766	0.867174	0.777778	Cell	Hepatocyte
0.961973	0.765989	1.17647	Cell	Hepatocyte
0.994507	0.922512	1.2	Cell	Hepatocyte
0.923957	0.80184	0.958333	Cell	Hepatocyte
0.8981	0.608579	1.6	Cell	Hepatocyte
0.943451	0.747188	1.81818	Cell	Hepatocyte
0.970787	0.86608	1.05556	Cell	Hepatocyte
0.985496	0.925673	1.05882	Cell	Hepatocyte
0.962293	0.833736	0.882353	Cell	Hepatocyte
0.959966	0.845859	0.869565	Cell	Hepatocyte
0.932429	0.779448	1.07692	Cell	Hepatocyte
0.978361	0.867142	0.722222	Cell	Hepatocyte
0.965736	0.857923	1.375	Cell	Hepatocyte
0.973661	0.892594	1	Cell	Hepatocyte
0.963337	0.804302	0.8	Cell	Hepatocyte
0.979389	0.860492	1.30769	Cell	Hepatocyte
0.962536	0.834784	1.25	Cell	Hepatocyte
0.979958	0.912361	1	Cell	Hepatocyte
0.96024	0.84154	1.36364	Cell	Hepatocyte
0.980047	0.915763	1.0625	Cell	Hepatocyte
0.984061	0.891471	0.875	Cell	Hepatocyte
0.987955	0.92568	0.933333	Cell	Hepatocyte
0.971888	0.888921	1	Cell	Hepatocyte
0.997843	0.976881	0.9	Cell	Hepatocyte
0.873943	0.674016	0.904762	Cell	Hepatocyte
0.981758	0.918571	1.06667	Cell	Hepatocyte
0.963394	0.810129	0.909091	Cell	Hepatocyte
0.943009	0.777638	1	Cell	Hepatocyte
0.958206	0.792567	0.833333	Cell	Hepatocyte
0.846086	0.655139	1.38889	Cell	Hepatocyte
0.89408	0.710306	0.818182	Cell	Hepatocyte
0.909106	0.610291	0.823529	Cell	Hepatocyte
0.987773	0.865671	1.25	Cell	Hepatocyte
0.946434	0.807232	1.16667	Cell	Hepatocyte
0.976678	0.891137	1.04762	Cell	Hepatocyte
0.989379	0.930637	1.23077	Cell	Hepatocyte
0.969551	0.858702	0.941176	Cell	Hepatocyte
0.990078	0.907775	0.727273	Cell	Hepatocyte
0.976571	0.869491	1	Cell	Hepatocyte
0.959382	0.796765	1.2	Cell	Hepatocyte
0.987658	0.915912	1.07143	Cell	Hepatocyte
0.990051	0.922497	1.06667	Cell	Hepatocyte
0.93759	0.719758	0.842105	Cell	Hepatocyte
0.973127	0.879376	1.18182	Cell	Hepatocyte
0.95633	0.820985	1.28571	Cell	Hepatocyte
0.983448	0.894022	1.07143	Cell	Hepatocyte
0.984312	0.919497	0.882353	Cell	Hepatocyte
0.935628	0.804752	0.772727	Cell	Hepatocyte
0.936193	0.818938	1.06897	Cell	Hepatocyte
0.935001	0.760919	0.95	Cell	Hepatocyte
0.939829	0.748096	0.689655	Cell	Hepatocyte
0.977851	0.876572	0.888889	Cell	Hepatocyte
0.977674	0.88112	1	Cell	Hepatocyte
0.935819	0.780337	1.21429	Cell	Hepatocyte
0.92981	0.782348	0.888889	Cell	Hepatocyte
0.981893	0.903881	1.125	Cell	Hepatocyte
0.973725	0.867568	1.05	Cell	Hepatocyte
0.964093	0.860254	1.26667	Cell	Hepatocyte
0.984318	0.878196	0.833333	Cell	Hepatocyte
0.960421	0.826476	0.692308	Cell	Hepatocyte
0.966993	0.856545	1.09524	Cell	Hepatocyte
0.926708	0.767756	1.28571	Cell	Hepatocyte
0.95151	0.823562	1.11111	Cell	Hepatocyte
0.955293	0.834296	0.8125	Cell	Hepatocyte
0.966107	0.85323	1.0625	Cell	Hepatocyte
0.974266	0.886053	1	Cell	Hepatocyte
0.984498	0.937685	1	Cell	Hepatocyte
0.926377	0.697977	1.375	Cell	Hepatocyte
0.981325	0.915478	1.13333	Cell	Hepatocyte
0.971388	0.83429	1.05556	Cell	Hepatocyte
0.878954	0.60126	1.9	Cell	Hepatocyte
0.970384	0.864218	1.11765	Cell	Hepatocyte
0.985137	0.926717	1.05556	Cell	Hepatocyte
0.996154	0.968288	1.05	Cell	Hepatocyte
0.981532	0.920732	0.954545	Cell	Hepatocyte
0.981373	0.899336	1.26316	Cell	Hepatocyte
0.873976	0.686984	1.2	Cell	Hepatocyte
0.9172	0.689905	1.73333	Cell	Hepatocyte
0.954936	0.809545	0.941176	Cell	Hepatocyte
0.84166	0.672774	1.1875	Cell	Hepatocyte
0.990096	0.918434	1	Cell	Hepatocyte
0.987368	0.869507	1.27778	Cell	Hepatocyte
0.942105	0.732125	1.15	Cell	Hepatocyte
0.971177	0.821063	1.42857	Cell	Hepatocyte
0.956915	0.789549	1.63636	Cell	Hepatocyte
0.895318	0.700233	1.375	Cell	Hepatocyte
0.928546	0.762787	0.904762	Cell	Hepatocyte
0.987203	0.903207	1.27778	Cell	Hepatocyte
0.965937	0.767307	1.46667	Cell	Hepatocyte
0.993223	0.936496	1.28571	Cell	Hepatocyte
0.935387	0.783379	1.0625	Cell	Hepatocyte
0.991389	0.913424	1	Cell	Hepatocyte
0.982028	0.924424	0.95	Cell	Hepatocyte
0.961232	0.869377	0.888889	Cell	Hepatocyte
0.988321	0.907734	1	Cell	Hepatocyte
0.995112	0.929983	0.866667	Cell	Hepatocyte
0.930756	0.76876	1.23529	Cell	Hepatocyte
0.981439	0.882473	0.9	Cell	Hepatocyte
0.953732	0.781081	0.85	Cell	Hepatocyte
0.977891	0.865207	0.814815	Cell	Hepatocyte
0.955024	0.829198	1.0625	Cell	Hepatocyte
0.988044	0.923931	0.814815	Cell	Hepatocyte
0.931724	0.793595	1.05	Cell	Hepatocyte
0.960346	0.889148	1	Cell	Hepatocyte
0.950652	0.864319	1.125	Cell	Hepatocyte
0.981507	0.889877	1.22222	Cell	Hepatocyte
0.951612	0.804254	1	Cell	Hepatocyte
0.928141	0.79883	1.04762	Cell	Hepatocyte
0.985434	0.865372	0.666667	Cell	Hepatocyte
0.970563	0.836675	1.05882	Cell	Hepatocyte
0.938743	0.783501	1.38889	Cell	Hepatocyte
0.90868	0.744344	1.30769	Cell	Hepatocyte
0.98627	0.923386	1.21429	Cell	Hepatocyte
0.991126	0.926713	1	Cell	Hepatocyte
0.988723	0.875082	1.03846	Cell	Hepatocyte
0.975237	0.865385	1.125	Cell	Hepatocyte
0.816491	0.537444	1.08696	Cell	Hepatocyte
0.950234	0.820935	1.4375	Cell	Hepatocyte
0.982075	0.909877	1.27778	Cell	Hepatocyte
0.957196	0.86332	0.818182	Cell	Hepatocyte
0.960027	0.781511	1.33333	Cell	Hepatocyte
0.98653	0.941651	0.95	Cell	Hepatocyte
0.93666	0.819411	1.22222	Cell	Hepatocyte
0.958864	0.83298	0.833333	Cell	Hepatocyte
0.943718	0.79371	1.3	Cell	Hepatocyte
0.972746	0.886263	0.833333	Cell	Hepatocyte
0.98198	0.911343	1	Cell	Hepatocyte
0.972114	0.762445	1.64286	Cell	Hepatocyte
0.912293	0.728085	1.0625	Cell	Hepatocyte
0.929763	0.792677	1	Cell	Hepatocyte
0.970128	0.861973	0.875	Cell	Hepatocyte
0.93658	0.785956	0.785714	Cell	Hepatocyte
0.964838	0.806383	0.904762	Cell	Hepatocyte
0.986575	0.899944	0.75	Cell	Hepatocyte
0.992523	0.946034	1.0625	Cell	Hepatocyte
0.985265	0.907383	1	Cell	Hepatocyte
0.95463	0.815721	0.9	Cell	Hepatocyte
0.94541	0.811686	1.57143	Cell	Hepatocyte
0.865764	0.623301	1	Cell	Hepatocyte
0.950219	0.881509	1	Cell	Hepatocyte
0.971346	0.857365	1.46667	Cell	Hepatocyte
0.951617	0.805571	1.07143	Cell	Hepatocyte
0.949756	0.805306	1.4375	Cell	Hepatocyte
0.854738	0.679864	1.09091	Cell	Hepatocyte
0.947182	0.752967	1.46154	Cell	Hepatocyte
0.984223	0.875172	1.25	Cell	Hepatocyte
0.977347	0.870249	0.913043	Cell	Hepatocyte
0.981889	0.8987	1	Cell	Hepatocyte
0.921949	0.687653	1.63636	Cell	Hepatocyte
0.977303	0.873103	0.764706	Cell	Hepatocyte
0.963375	0.818621	0.703704	Cell	Hepatocyte
0.984318	0.885366	1.21429	Cell	Hepatocyte
0.766624	0.496062	1.57143	Cell	Hepatocyte
0.956584	0.799514	0.875	Cell	Hepatocyte
0.962034	0.788575	0.866667	Cell	Hepatocyte
0.981364	0.827514	1.29412	Cell	Hepatocyte
0.946127	0.741493	1.35294	Cell	Hepatocyte
0.900526	0.689778	1.11765	Cell	Hepatocyte
0.930155	0.744316	1.64706	Cell	Hepatocyte
0.98103	0.894911	1	Cell	Hepatocyte
0.98933	0.891001	1.33333	Cell	Hepatocyte
0.951822	0.820661	1.2	Cell	Hepatocyte
0.96834	0.872248	0.888889	Cell	Hepatocyte
0.876115	0.645936	0.6	Cell	Hepatocyte
0.990372	0.908989	0.869565	Cell	Hepatocyte
0.964889	0.834099	0.944444	Cell	Hepatocyte
0.982245	0.841725	0.823529	Cell	Hepatocyte
0.955237	0.859979	1.17647	Cell	Hepatocyte
0.962927	0.781372	1.28571	Cell	Hepatocyte
0.896774	0.765547	0.8	Cell	Hepatocyte
0.966126	0.840729	1.13333	Cell	Hepatocyte
0.915242	0.765396	0.952381	Cell	Hepatocyte
0.972778	0.856865	1.44444	Cell	Hepatocyte
0.985176	0.897182	0.809524	Cell	Hepatocyte
0.987539	0.911801	1	Cell	Hepatocyte
0.927963	0.621238	1	Cell	Hepatocyte
0.979653	0.901581	1.11765	Cell	Hepatocyte
0.971629	0.840816	1.42857	Cell	Hepatocyte
0.97747	0.845536	1.07143	Cell	Hepatocyte
0.983932	0.908224	1.2	Cell	Hepatocyte
0.985609	0.88409	1	Cell	Hepatocyte
0.959889	0.842432	1.13333	Cell	Hepatocyte
0.97557	0.891857	0.833333	Cell	Hepatocyte
0.981039	0.856147	0.823529	Cell	Hepatocyte
0.969499	0.846626	1.125	Cell	Hepatocyte
0.970773	0.800838	1.5625	Cell	Hepatocyte
0.94338	0.825837	1.21053	Cell	Hepatocyte
0.938758	0.787189	0.904762	Cell	Hepatocyte
0.981982	0.899636	1	Cell	Hepatocyte
0.920347	0.76079	1.28571	Cell	Hepatocyte
0.943205	0.770987	0.833333	Cell	Hepatocyte
0.945567	0.820806	0.923077	Cell	Hepatocyte
0.990743	0.923011	0.888889	Cell	Hepatocyte
0.941556	0.817742	0.882353	Cell	Hepatocyte
0.923876	0.751717	0.777778	Cell	Hepatocyte
0.971981	0.893814	1.13333	Cell	Hepatocyte
0.986872	0.907434	0.842105	Cell	Hepatocyte
0.987563	0.881499	0.75	Cell	Hepatocyte
0.98692	0.882059	0.9	Cell	Hepatocyte
0.985314	0.897872	1	Cell	Hepatocyte
0.927818	0.748243	0.833333	Cell	Hepatocyte
0.940117	0.687638	0.5	Cell	Hepatocyte
0.934407	0.734471	0.631579	Cell	Hepatocyte
0.993183	0.925466	0.952381	Cell	Hepatocyte
0.985188	0.906899	1	Cell	Hepatocyte
0.958406	0.86922	1.05556	Cell	Hepatocyte
0.978484	0.863251	0.857143	Cell	Hepatocyte
0.982511	0.906271	1.06667	Cell	Hepatocyte
0.98275	0.908152	1.26667	Cell	Hepatocyte
0.982273	0.910938	1.125	Cell	Hepatocyte
0.957389	0.820899	1.06667	Cell	Hepatocyte
0.983517	0.826407	1.4375	Cell	Hepatocyte
0.991752	0.94209	0.916667	Cell	Hepatocyte
0.926752	0.801107	0.944444	Cell	Hepatocyte
0.951593	0.78875	1.75	Cell	Hepatocyte
0.993449	0.921997	1.0625	Cell	Hepatocyte
0.974658	0.876409	1.33333	Cell	Hepatocyte
0.949854	0.788367	0.709677	Cell	Hepatocyte
0.968993	0.835044	1.04	Cell	Hepatocyte
0.929766	0.773577	0.761905	Cell	Hepatocyte
0.975574	0.866479	1.1875	Cell	Hepatocyte
0.976183	0.891733	0.833333	Cell	Hepatocyte
0.968327	0.876523	0.95	Cell	Hepatocyte
0.972757	0.855311	0.941176	Cell	Hepatocyte
0.950607	0.81937	1	Cell	Hepatocyte
0.989907	0.926396	1.07692	Cell	Hepatocyte
0.959544	0.883004	0.888889	Cell	Hepatocyte
0.962212	0.817179	0.866667	Cell	Hepatocyte
0.979779	0.922196	1.09091	Cell	Hepatocyte
0.988189	0.914949	0.9375	Cell	Hepatocyte
0.971297	0.854657	1.1	Cell	Hepatocyte
0.979406	0.844192	1.3125	Cell	Hepatocyte
0.911276	0.691775	1.57143	Cell	Hepatocyte
0.928897	0.765856	0.8125	Cell	Hepatocyte
0.968443	0.823612	1	Cell	Hepatocyte
0.98502	0.876082	1.41176	Cell	Hepatocyte
0.97169	0.883717	1.17647	Cell	Hepatocyte
0.958343	0.803608	1.125	Cell	Hepatocyte
0.957659	0.711897	2	Cell	Hepatocyte
0.965205	0.806249	1.3125	Cell	Hepatocyte
0.948029	0.775998	0.833333	Cell	Hepatocyte
0.949959	0.815244	0.95	Cell	Hepatocyte
0.877129	0.735874	1	Cell	Hepatocyte
0.979654	0.880837	1.29412	Cell	Hepatocyte
0.949254	0.829866	1.15789	Cell	Hepatocyte
0.965963	0.833514	1.5	Cell	Hepatocyte
0.990325	0.926618	0.941176	Cell	Hepatocyte
0.982689	0.928086	1.08696	Cell	Hepatocyte
0.946408	0.800338	1	Cell	Hepatocyte
0.97824	0.866937	1.35	Cell	Hepatocyte
0.977527	0.895918	0.882353	Cell	Hepatocyte
0.909617	0.802327	0.857143	Cell	Hepatocyte
0.899233	0.625267	0.769231	Cell	Hepatocyte
0.979255	0.892851	1	Cell	Hepatocyte
0.972439	0.886586	1.06667	Cell	Hepatocyte
0.935019	0.755772	1.41667	Cell	Hepatocyte
0.984173	0.913762	1	Cell	Hepatocyte
0.99375	0.917682	0.789474	Cell	Hepatocyte
0.968014	0.824776	1.33333	Cell	Hepatocyte
0.916056	0.743861	0.866667	Cell	Hepatocyte
0.980743	0.913761	1.1875	Cell	Hepatocyte
0.977484	0.871344	1	Cell	Hepatocyte
0.974772	0.870094	1.25	Cell	Hepatocyte
0.869388	0.674597	1.2	Cell	Hepatocyte
0.968914	0.798985	1.7	Cell	Hepatocyte
0.976707	0.899568	1.15385	Cell	Hepatocyte
0.93584	0.805467	1.13333	Cell	Hepatocyte
0.97978	0.900639	1.2	Cell	Hepatocyte
0.942061	0.842583	0.9375	Cell	Hepatocyte
0.963681	0.815677	1.27273	Cell	Hepatocyte
0.992249	0.943958	1	Cell	Hepatocyte
0.961207	0.892892	0.9375	Cell	Hepatocyte
0.986843	0.903008	1	Cell	Hepatocyte
0.984214	0.841228	1	Cell	Hepatocyte
0.980325	0.845804	1.4	Cell	Hepatocyte
0.949234	0.849112	1.33333	Cell	Hepatocyte
0.985938	0.88085	1.36364	Cell	Hepatocyte
0.954027	0.813539	0.954545	Cell	Hepatocyte
0.896072	0.731406	1	Cell	Hepatocyte
0.97827	0.871261	1.1875	Cell	Hepatocyte
0.953866	0.855011	0.789474	Cell	Hepatocyte
0.986745	0.89162	1	Cell	Hepatocyte
0.991454	0.933736	0.857143	Cell	Hepatocyte
0.944539	0.854424	1	Cell	Hepatocyte
0.986459	0.913883	1.30769	Cell	Hepatocyte
0.964439	0.874487	1.04348	Cell	Hepatocyte
0.991756	0.922683	1.125	Cell	Hepatocyte
0.987297	0.876212	1.41667	Cell	Hepatocyte
0.995738	0.939718	0.894737	Cell	Hepatocyte
0.977591	0.858325	1.125	Cell	Hepatocyte
0.992027	0.953513	0.826087	Cell	Hepatocyte
0.947576	0.721433	1.5	Cell	Hepatocyte
0.983996	0.906335	1.14286	Cell	Hepatocyte
0.972266	0.832924	1.28571	Cell	Hepatocyte
0.936411	0.778895	1.28571	Cell	Hepatocyte
0.98743	0.940474	1.06667	Cell	Hepatocyte
0.975518	0.847117	1	Cell	Hepatocyte
0.962461	0.827038	1.31579	Cell	Hepatocyte
0.946477	0.759708	1.33333	Cell	Hepatocyte
0.978638	0.901064	0.933333	Cell	Hepatocyte
0.951121	0.758117	1.25	Cell	Hepatocyte
0.983326	0.904121	0.722222	Cell	Hepatocyte
0.988098	0.955687	1	Cell	Hepatocyte
0.986712	0.911688	0.842105	Cell	Hepatocyte
0.981359	0.82988	0.705882	Cell	Hepatocyte
0.98837	0.927183	1	Cell	Hepatocyte
0.879129	0.564475	1.07692	Cell	Hepatocyte
0.984892	0.91369	0.947368	Cell	Hepatocyte
0.969697	0.864293	0.722222	Cell	Hepatocyte
0.958168	0.853655	0.8	Cell	Hepatocyte
0.914413	0.698401	0.647059	Cell	Hepatocyte
0.953843	0.803881	0.789474	Cell	Hepatocyte
0.958788	0.655636	1	Cell	Hepatocyte
0.992655	0.927928	1.05556	Cell	Hepatocyte
0.950332	0.760357	0.9375	Cell	Hepatocyte
0.989588	0.920331	1	Cell	Hepatocyte
0.965915	0.855217	0.882353	Cell	Hepatocyte
0.857463	0.553117	0.875	Cell	Hepatocyte
0.976786	0.863637	1.27778	Cell	Hepatocyte
0.977528	0.912431	1	Cell	Hepatocyte
0.982306	0.867829	0.75	Cell	Hepatocyte
0.972188	0.75843	1.28571	Cell	Hepatocyte
0.938543	0.803114	1.5	Cell	Hepatocyte
0.933546	0.737847	1	Cell	Hepatocyte
0.973527	0.876241	1	Cell	Hepatocyte
0.933721	0.759166	1.4	Cell	Hepatocyte
0.979772	0.876658	0.947368	Cell	Hepatocyte
0.939147	0.772832	0.65	Cell	Hepatocyte
0.966616	0.80329	0.565217	Cell	Hepatocyte
0.978792	0.845102	1.64286	Cell	Hepatocyte
0.974359	0.871794	1.27778	Cell	Hepatocyte
0.973274	0.885037	1.05556	Cell	Hepatocyte
0.954543	0.815095	1.125	Cell	Hepatocyte
0.989908	0.920506	0.928571	Cell	Hepatocyte
0.982749	0.893843	1.21429	Cell	Hepatocyte
0.975584	0.831019	1.2	Cell	Hepatocyte
0.898222	0.739182	0.842105	Cell	Hepatocyte
0.991047	0.810746	0.8	Cell	Hepatocyte
0.868678	0.598886	0.464286	Cell	Hepatocyte
0.882985	0.734663	0.947368	Cell	Hepatocyte
0.97105	0.775689	0.789474	Cell	Hepatocyte
0.96652	0.825741	0.8	Cell	Hepatocyte
0.935937	0.825941	0.869565	Cell	Hepatocyte
0.993183	0.945301	1.21053	Cell	Hepatocyte
0.992577	0.929891	0.866667	Cell	Hepatocyte
0.955236	0.80937	1.75	Cell	Hepatocyte
0.984786	0.887331	1	Cell	Hepatocyte
0.934691	0.73674	0.947368	Cell	Hepatocyte
0.909341	0.68189	1.15	Cell	Hepatocyte
0.941642	0.691889	1.42857	Cell	Hepatocyte
0.983203	0.894412	1.10526	Cell	Hepatocyte
0.981218	0.871854	1	Cell	Hepatocyte
0.948959	0.849587	1.11765	Cell	Hepatocyte
0.985841	0.869508	0.894737	Cell	Hepatocyte
0.968312	0.870251	0.909091	Cell	Hepatocyte
0.959859	0.863631	0.789474	Cell	Hepatocyte
0.96044	0.822043	1.41176	Cell	Hepatocyte
0.957718	0.842599	0.95	Cell	Hepatocyte
0.989086	0.93333	0.857143	Cell	Hepatocyte
0.98522	0.87883	1.25	Cell	Hepatocyte
0.971031	0.820309	1.35294	Cell	Hepatocyte
0.987465	0.882914	1.31579	Cell	Hepatocyte
0.907931	0.752267	1.35714	Cell	Hepatocyte
0.98413	0.876994	1.41176	Cell	Hepatocyte
0.930271	0.769851	1.05263	Cell	Hepatocyte
0.977952	0.884625	1	Cell	Hepatocyte
0.979444	0.915076	0.863636	Cell	Hepatocyte
0.973775	0.881134	0.95	Cell	Hepatocyte
0.984057	0.900658	1.1	Cell	Hepatocyte
0.942516	0.845748	0.882353	Cell	Hepatocyte
0.976802	0.894866	1.09524	Cell	Hepatocyte
0.96613	0.88058	1.05	Cell	Hepatocyte
0.913233	0.654227	1.8	Cell	Hepatocyte
0.958674	0.799348	0.95	Cell	Hepatocyte
0.960748	0.876395	1	Cell	Hepatocyte
0.963292	0.821325	1.2381	Cell	Hepatocyte
0.989565	0.909695	1.28571	Cell	Hepatocyte
0.991098	0.905697	1	Cell	Hepatocyte
0.877439	0.72456	1	Cell	Hepatocyte
0.977202	0.887378	1.33333	Cell	Hepatocyte
0.883965	0.709504	0.952381	Cell	Hepatocyte
0.984145	0.920633	0.944444	Cell	Hepatocyte
0.910083	0.72866	0.956522	Cell	Hepatocyte
0.949451	0.858893	1.11765	Cell	Hepatocyte
0.958874	0.768874	1.15789	Cell	Hepatocyte
0.986729	0.90955	1.15789	Cell	Hepatocyte
0.983838	0.919069	1.125	Cell	Hepatocyte
0.966889	0.862401	1.05556	Cell	Hepatocyte
0.9782	0.898751	1.30769	Cell	Hepatocyte
0.971983	0.878144	0.882353	Cell	Hepatocyte
0.941795	0.74655	1.78571	Cell	Hepatocyte
0.901756	0.658781	0.571429	Cell	Hepatocyte
0.801265	0.552738	1.07143	Cell	Hepatocyte
0.933001	0.801932	1.06667	Cell	Hepatocyte
0.950207	0.739823	1.28571	Cell	Hepatocyte
0.927348	0.633216	0.733333	Cell	Hepatocyte
0.968366	0.847866	1.14286	Cell	Hepatocyte
0.988043	0.920955	1.2	Cell	Hepatocyte
0.956347	0.839136	0.941176	Cell	Hepatocyte
0.930625	0.782254	0.894737	Cell	Hepatocyte
0.908743	0.681149	1.25	Cell	Hepatocyte
0.970128	0.897608	1.05263	Cell	Hepatocyte
0.952627	0.809378	1	Cell	Hepatocyte
0.974761	0.89516	1	Cell	Hepatocyte
0.920529	0.7188	0.740741	Cell	Hepatocyte
0.932842	0.786568	0.84	Cell	Hepatocyte
0.977108	0.861636	1.05882	Cell	Hepatocyte
0.952618	0.81354	1.29412	Cell	Hepatocyte
0.989543	0.938192	1	Cell	Hepatocyte
0.976311	0.86533	0.952381	Cell	Hepatocyte
0.902653	0.676115	1.19048	Cell	Hepatocyte
0.948613	0.658729	0.814815	Cell	Hepatocyte
0.956095	0.797841	0.875	Cell	Hepatocyte
0.963008	0.84293	1.42857	Cell	Hepatocyte
0.88387	0.701811	1	Cell	Hepatocyte
0.959007	0.850787	0.807692	Cell	Hepatocyte
0.952547	0.805204	1	Cell	Hepatocyte
0.930469	0.740746	1	Cell	Hepatocyte
0.971625	0.837315	1.3125	Cell	Hepatocyte
0.962812	0.8286	0.888889	Cell	Hepatocyte
0.991684	0.871423	1	Cell	Hepatocyte
0.958607	0.804227	0.842105	Cell	Hepatocyte
0.985648	0.888194	1.16667	Cell	Hepatocyte
0.900283	0.722646	1.05263	Cell	Hepatocyte
0.931547	0.810206	1.11765	Cell	Hepatocyte
0.98816	0.937768	1.0625	Cell	Hepatocyte
0.979292	0.885001	1.125	Cell	Hepatocyte
0.965742	0.886986	0.842105	Cell	Hepatocyte
0.951449	0.773217	1.57143	Cell	Hepatocyte
0.929244	0.786822	1.06667	Cell	Hepatocyte
0.981897	0.879824	0.857143	Cell	Hepatocyte
0.945643	0.85194	0.916667	Cell	Hepatocyte
0.957914	0.806554	1.38462	Cell	Hepatocyte
0.942444	0.791355	1	Cell	Hepatocyte
0.962702	0.832651	1.06667	Cell	Hepatocyte
0.970824	0.856385	1.05556	Cell	Hepatocyte
0.970012	0.820452	0.740741	Cell	Hepatocyte
0.985345	0.861879	0.764706	Cell	Hepatocyte
0.948113	0.77394	1.26667	Cell	Hepatocyte
0.947076	0.787023	1.2	Cell	Hepatocyte
0.951007	0.792907	0.826087	Cell	Hepatocyte
0.985004	0.937411	0.947368	Cell	Hepatocyte
0.956974	0.83578	1.05882	Cell	Hepatocyte
0.869686	0.635917	1.4375	Cell	Hepatocyte
0.910158	0.628825	1.23077	Cell	Hepatocyte
0.990598	0.841396	1.4	Cell	Hepatocyte
0.936294	0.742502	1.4375	Cell	Hepatocyte
0.929386	0.684457	1.04762	Cell	Hepatocyte
0.95581	0.800703	1.1875	Cell	Hepatocyte
0.976336	0.878253	0.9	Cell	Hepatocyte
0.979708	0.874994	0.866667	Cell	Hepatocyte
0.910258	0.695785	0.882353	Cell	Hepatocyte
0.957903	0.831721	1.15385	Cell	Hepatocyte
0.990953	0.925041	1	Cell	Hepatocyte
0.987807	0.937025	0.913043	Cell	Hepatocyte
0.850423	0.651003	0.677419	Cell	Hepatocyte
0.978533	0.878937	1.07143	Cell	Hepatocyte
0.93458	0.777008	1.33333	Cell	Hepatocyte
0.956294	0.818792	0.958333	Cell	Hepatocyte
0.981254	0.838009	1.4	Cell	Hepatocyte
0.982392	0.846696	1.5	Cell	Hepatocyte
0.965958	0.803668	1.8125	Cell	Hepatocyte
0.984087	0.784175	1.125	Cell	Hepatocyte
0.919585	0.698814	1.57143	Cell	Hepatocyte
0.962655	0.837246	1	Cell	Hepatocyte
0.91138	0.653095	0.954545	Cell	Hepatocyte
0.975683	0.845818	1.29412	Cell	Hepatocyte
0.977266	0.857765	1.23529	Cell	Hepatocyte
0.964666	0.853283	1.22222	Cell	Hepatocyte
0.969762	0.855215	1	Cell	Hepatocyte
0.978783	0.911096	1.17647	Cell	Hepatocyte
0.974006	0.852993	1.42105	Cell	Hepatocyte
0.926171	0.668528	1.1875	Cell	Hepatocyte
0.977925	0.741946	1.52941	Cell	Hepatocyte
0.903218	0.674754	1.5	Cell	Hepatocyte
0.942104	0.738809	1.4	Cell	Hepatocyte
0.871024	0.538659	1.1875	Cell	Hepatocyte
0.98454	0.875567	1.46667	Cell	Hepatocyte
0.833177	0.614186	0.913043	Cell	Hepatocyte
0.88673	0.642592	1.33333	Cell	Hepatocyte
0.918149	0.73744	1.11111	Cell	Hepatocyte
0.973461	0.916964	1.05882	Cell	Hepatocyte
0.964819	0.790118	1.57143	Cell	Hepatocyte
0.98809	0.921499	1.05882	Cell	Hepatocyte
0.878402	0.665093	1.78571	Cell	Hepatocyte
0.924509	0.798425	1.28571	Cell	Hepatocyte
0.962692	0.838733	1.28571	Cell	Hepatocyte
0.992388	0.937443	1.05556	Cell	Hepatocyte
0.986928	0.867822	1.47059	Cell	Hepatocyte
0.985628	0.880794	0.875	Cell	Hepatocyte
0.942927	0.800198	1.30769	Cell	Hepatocyte
0.925863	0.750509	1.04348	Cell	Hepatocyte
0.928082	0.767678	1.25	Cell	Hepatocyte
0.988363	0.918641	0.941176	Cell	Hepatocyte
0.938781	0.830549	0.944444	Cell	Hepatocyte
0.973058	0.820728	1.30769	Cell	Hepatocyte
0.936415	0.742311	1.07143	Cell	Hepatocyte
0.963791	0.85492	0.944444	Cell	Hepatocyte
0.985834	0.902377	0.875	Cell	Hepatocyte
0.972512	0.856695	1.21429	Cell	Hepatocyte
0.961851	0.815645	1	Cell	Hepatocyte
0.974572	0.793337	1.06667	Cell	Hepatocyte
0.981959	0.905457	1.125	Cell	Hepatocyte
0.915425	0.626828	1.72727	Cell	Hepatocyte
0.974644	0.893975	1.11765	Cell	Hepatocyte
0.967064	0.836686	1.23077	Cell	Hepatocyte
0.944035	0.805654	1.2	Cell	Hepatocyte
0.974396	0.75088	1.92857	Cell	Hepatocyte
0.972598	0.853152	1	Cell	Hepatocyte
0.919582	0.662826	2	Cell	Hepatocyte
0.960878	0.817434	0.875	Cell	Hepatocyte
0.979138	0.900296	0.923077	Cell	Hepatocyte
0.973532	0.870202	0.842105	Cell	Hepatocyte
0.958514	0.805738	1.71429	Cell	Hepatocyte
0.977638	0.836054	1.52941	Cell	Hepatocyte
0.972055	0.904624	1.11111	Cell	Hepatocyte
0.974744	0.908165	1.13043	Cell	Hepatocyte
0.900151	0.549323	1.625	Cell	Hepatocyte
0.968612	0.81266	1.0625	Cell	Hepatocyte
0.93511	0.786849	1.08333	Cell	Hepatocyte
0.923516	0.667715	1.21053	Cell	Hepatocyte
0.923366	0.612499	0.875	Cell	Hepatocyte
0.773001	0.571099	1.57143	Cell	Hepatocyte
0.974593	0.92501	1	Cell	Hepatocyte
0.983564	0.911589	1	Cell	Hepatocyte
0.951108	0.765222	1.28571	Cell	Hepatocyte
0.971474	0.87303	1.2	Cell	Hepatocyte
0.907053	0.689318	1.3	Cell	Hepatocyte
0.946104	0.823538	1.05	Cell	Hepatocyte
0.980339	0.844834	0.7	Cell	Hepatocyte
0.93446	0.808348	0.9	Cell	Hepatocyte
0.983425	0.938229	1.13333	Cell	Hepatocyte
0.952899	0.793795	0.772727	Cell	Hepatocyte
0.852376	0.666384	0.633333	Cell	Hepatocyte
0.959138	0.835766	1.26316	Cell	Hepatocyte
0.958335	0.824416	1.33333	Cell	Hepatocyte
0.975509	0.753141	0.923077	Cell	Hepatocyte
0.85133	0.606262	0.923077	Cell	Hepatocyte
0.966431	0.834995	0.869565	Cell	Hepatocyte
0.959637	0.826036	1.33333	Cell	Hepatocyte
0.989901	0.940916	1.05263	Cell	Hepatocyte
0.945229	0.764977	0.714286	Cell	Hepatocyte
0.989484	0.945212	1	Cell	Hepatocyte
0.977007	0.87076	1.28571	Cell	Hepatocyte
0.948309	0.806071	0.681818	Cell	Hepatocyte
0.989449	0.90848	1.05556	Cell	Hepatocyte
0.988911	0.847754	1.35714	Cell	Hepatocyte
0.926516	0.818385	0.952381	Cell	Hepatocyte
0.979913	0.904041	0.875	Cell	Hepatocyte
0.917462	0.676384	1.33333	Cell	Hepatocyte
0.901815	0.755216	1.375	Cell	Hepatocyte
0.985464	0.802008	1.8	Cell	Hepatocyte
0.93833	0.790217	1.06667	Cell	Hepatocyte
0.974329	0.90408	1	Cell	Hepatocyte
0.930658	0.709324	0.954545	Cell	Hepatocyte
0.955706	0.839857	1.3125	Cell	Hepatocyte
0.96929	0.845654	1.17647	Cell	Hepatocyte
0.951912	0.811888	1.5	Cell	Hepatocyte
0.921002	0.760818	1.21429	Cell	Hepatocyte
0.956483	0.824125	1	Cell	Hepatocyte
0.914023	0.718145	1.55556	Cell	Hepatocyte
0.9498	0.811056	1.15385	Cell	Hepatocyte
0.987298	0.861661	1.15385	Cell	Hepatocyte
0.97649	0.842545	1.4	Cell	Hepatocyte
0.923844	0.747911	0.882353	Cell	Hepatocyte
0.981063	0.868	1.3125	Cell	Hepatocyte
0.981058	0.84084	0.75	Cell	Hepatocyte
0.988994	0.921109	1.07143	Cell	Hepatocyte
0.884324	0.629063	1.90909	Cell	Hepatocyte
0.961466	0.801178	1.66667	Cell	Hepatocyte
0.98555	0.902746	1.2	Cell	Hepatocyte
0.964063	0.856509	1.11111	Cell	Hepatocyte
0.984874	0.828728	0.6875	Cell	Hepatocyte
0.980294	0.8529	0.882353	Cell	Hepatocyte
0.955499	0.738152	1.41667	Cell	Hepatocyte
0.884192	0.744464	0.956522	Cell	Hepatocyte
0.971052	0.874028	1.42857	Cell	Hepatocyte
0.962834	0.877535	1	Cell	Hepatocyte
0.879988	0.675094	0.9375	Cell	Hepatocyte
0.969986	0.864807	1.17647	Cell	Hepatocyte
0.971989	0.888622	1.29412	Cell	Hepatocyte
0.899206	0.745522	1.2	Cell	Hepatocyte
0.980298	0.854946	1.23077	Cell	Hepatocyte
0.984481	0.924634	1	Cell	Hepatocyte
0.982389	0.92969	1.07143	Cell	Hepatocyte
0.9896	0.928295	0.95	Cell	Hepatocyte
0.949151	0.79796	1.25	Cell	Hepatocyte
0.94316	0.832537	1.11765	Cell	Hepatocyte
0.967162	0.885209	1	Cell	Hepatocyte
0.968409	0.744347	1.66667	Cell	Hepatocyte
0.98271	0.920275	1.0625	Cell	Hepatocyte
0.945224	0.807722	1.05556	Cell	Hepatocyte
0.980347	0.87779	1.35714	Cell	Hepatocyte
0.982935	0.907785	1.11765	Cell	Hepatocyte
0.983472	0.901279	1	Cell	Hepatocyte
0.986431	0.921938	0.708333	Cell	Hepatocyte
0.96935	0.821931	1.35714	Cell	Hepatocyte
0.975562	0.858546	1.05882	Cell	Hepatocyte
0.942442	0.781734	1.15	Cell	Hepatocyte
0.974184	0.854281	1.2	Cell	Hepatocyte
0.988365	0.817831	1.75	Cell	Hepatocyte
0.987188	0.886394	1	Cell	Hepatocyte
0.948815	0.806911	1.4375	Cell	Hepatocyte
0.993949	0.939743	0.882353	Cell	Hepatocyte
0.979943	0.878254	1.38462	Cell	Hepatocyte
0.91233	0.705799	0.75	Cell	Hepatocyte
0.96302	0.826886	1.1875	Cell	Hepatocyte
0.942428	0.806913	1.5	Cell	Hepatocyte
0.933107	0.790741	1.05556	Cell	Hepatocyte
0.989762	0.914252	1.35714	Cell	Hepatocyte
0.975078	0.887716	1.0625	Cell	Hepatocyte
0.974548	0.880472	0.947368	Cell	Hepatocyte
0.956372	0.862129	0.882353	Cell	Hepatocyte
0.992375	0.950836	1	Cell	Hepatocyte
0.97757	0.877737	1.27778	Cell	Hepatocyte
0.966087	0.860844	0.875	Cell	Hepatocyte
0.916596	0.804476	1.4375	Cell	Hepatocyte
0.752781	0.450249	1.22222	Cell	Hepatocyte
0.977031	0.872829	1.10526	Cell	Hepatocyte
0.929825	0.768796	1.4	Cell	Hepatocyte
0.914766	0.76345	1	Cell	Hepatocyte
0.956619	0.796653	1.3125	Cell	Hepatocyte
0.95807	0.835088	1.41176	Cell	Hepatocyte
0.866414	0.630043	1.21053	Cell	Hepatocyte
0.896114	0.734013	1.3125	Cell	Hepatocyte
0.940888	0.736505	0.8	Cell	Hepatocyte
0.978773	0.811117	1.11765	Cell	Hepatocyte
0.970969	0.83539	1.47059	Cell	Hepatocyte
0.981321	0.842221	1.21429	Cell	Hepatocyte
0.931493	0.724191	1.90909	Cell	Hepatocyte
0.986142	0.918764	1	Cell	Hepatocyte
0.973284	0.905825	1	Cell	Hepatocyte
0.982414	0.907826	1.25	Cell	Hepatocyte
0.933586	0.734409	1.61538	Cell	Hepatocyte
0.989251	0.916199	1.21429	Cell	Hepatocyte
0.974652	0.750034	2	Cell	Hepatocyte
0.951193	0.782772	0.944444	Cell	Hepatocyte
0.981268	0.904044	0.941176	Cell	Hepatocyte
0.961217	0.865032	0.888889	Cell	Hepatocyte
0.981151	0.880837	1	Cell	Hepatocyte
0.93724	0.68832	0.84	Cell	Hepatocyte
0.950688	0.722979	1.30769	Cell	Hepatocyte
0.926014	0.764699	1.47059	Cell	Hepatocyte
0.812147	0.432309	1.28571	Cell	Hepatocyte
0.972903	0.859276	0.833333	Cell	Hepatocyte
0.975318	0.911639	1.11111	Cell	Hepatocyte
0.97022	0.875366	1.22222	Cell	Hepatocyte
0.910368	0.772981	1.125	Cell	Hepatocyte
0.903581	0.757605	1.41667	Cell	Hepatocyte
0.966732	0.809181	1.2	Cell	Hepatocyte
0.966514	0.854065	1.375	Cell	Hepatocyte
0.99575	0.875658	1.26316	Cell	Hepatocyte
0.970744	0.869649	1.375	Cell	Hepatocyte
0.934657	0.823754	0.916667	Cell	Hepatocyte
0.929286	0.769182	1.05	Cell	Hepatocyte
0.878381	0.625338	1.0625	Cell	Hepatocyte
0.963986	0.845224	1.1875	Cell	Hepatocyte
0.979265	0.909888	0.85	Cell	Hepatocyte
0.955076	0.835837	1.23529	Cell	Hepatocyte
0.97751	0.898392	1.25	Cell	Hepatocyte
0.948091	0.838139	1.33333	Cell	Hepatocyte
0.989695	0.926147	1	Cell	Hepatocyte
0.984933	0.907218	1	Cell	Hepatocyte
0.9389	0.749778	1.66667	Cell	Hepatocyte
0.967313	0.8485	0.875	Cell	Hepatocyte
0.989435	0.866132	1	Cell	Hepatocyte
0.984838	0.864568	0.769231	Cell	Hepatocyte
0.94633	0.799973	0.833333	Cell	Hepatocyte
0.986437	0.904442	0.894737	Cell	Hepatocyte
0.98132	0.824519	1.28571	Cell	Hepatocyte
0.967965	0.862354	1.33333	Cell	Hepatocyte
0.96	0.81986	0.9	Cell	Hepatocyte
0.923422	0.60268	1.63636	Cell	Hepatocyte
0.922294	0.710027	1.26667	Cell	Hepatocyte
0.960164	0.837497	1.15385	Cell	Hepatocyte
0.984075	0.839995	1.14286	Cell	Hepatocyte
0.935767	0.769861	1	Cell	Hepatocyte
0.98903	0.909895	1.25	Cell	Hepatocyte
0.995299	0.929662	0.785714	Cell	Hepatocyte
0.966298	0.825778	1.17647	Cell	Hepatocyte
0.987478	0.846076	0.928571	Cell	Hepatocyte
0.962094	0.785668	0.842105	Cell	Hepatocyte
0.968171	0.88559	1	Cell	Hepatocyte
0.939846	0.803163	0.727273	Cell	Hepatocyte
0.988963	0.920207	0.818182	Cell	Hepatocyte
0.970464	0.808425	0.833333	Cell	Hepatocyte
0.981015	0.881556	1.41667	Cell	Hepatocyte
0.979048	0.906541	1	Cell	Hepatocyte
0.980958	0.893092	1.07143	Cell	Hepatocyte
0.989842	0.912671	1.2	Cell	Hepatocyte
0.981663	0.873024	1.23077	Cell	Hepatocyte
0.99729	0.964258	1	Cell	Hepatocyte
0.921653	0.808319	1.125	Cell	Hepatocyte
0.95058	0.85472	1.25	Cell	Hepatocyte
0.964689	0.80169	1	Cell	Hepatocyte
0.952079	0.803986	1.125	Cell	Hepatocyte
0.966509	0.873887	0.823529	Cell	Hepatocyte
0.972861	0.848366	1.44444	Cell	Hepatocyte
0.962528	0.838699	0.695652	Cell	Hepatocyte
0.881643	0.601791	1.0625	Cell	Hepatocyte
0.912764	0.695141	0.9375	Cell	Hepatocyte
0.984116	0.872423	1.2	Cell	Hepatocyte
0.988786	0.865596	0.782609	Cell	Hepatocyte
0.943287	0.8111	1	Cell	Hepatocyte
0.985935	0.902965	1	Cell	Hepatocyte
0.984727	0.846235	1.46667	Cell	Hepatocyte
0.943222	0.776782	1.15385	Cell	Hepatocyte
0.90757	0.682111	1.71429	Cell	Hepatocyte
0.960733	0.865362	1.07143	Cell	Hepatocyte
0.970216	0.887444	1.1875	Cell	Hepatocyte
0.952139	0.761379	1.14286	Cell	Hepatocyte
0.897419	0.701783	1.38462	Cell	Hepatocyte
0.866941	0.642156	1.38889	Cell	Hepatocyte
0.975599	0.911912	1.1875	Cell	Hepatocyte
0.978607	0.788342	0.571429	Cell	Hepatocyte
0.983496	0.897574	1.38462	Cell	Hepatocyte
0.947734	0.844002	1.30769	Cell	Hepatocyte
0.966936	0.855398	1.15	Cell	Hepatocyte
0.972126	0.872327	1.21429	Cell	Hepatocyte
0.982198	0.908446	0.933333	Cell	Hepatocyte
0.948635	0.775148	0.909091	Cell	Hepatocyte
0.986054	0.892708	1.18182	Cell	Hepatocyte
0.894256	0.683004	0.75	Cell	Hepatocyte
0.968398	0.790085	0.952381	Cell	Hepatocyte
0.97661	0.868753	0.888889	Cell	Hepatocyte
0.992307	0.957007	0.923077	Cell	Hepatocyte
0.98649	0.909712	0.947368	Cell	Hepatocyte
0.990537	0.910676	0.882353	Cell	Hepatocyte
0.912423	0.751225	1	Cell	Hepatocyte
0.928562	0.714574	0.8125	Cell	Hepatocyte
0.93355	0.777531	0.823529	Cell	Hepatocyte
0.96652	0.724139	0.48	Cell	Hepatocyte
0.98333	0.82989	0.8125	Cell	Hepatocyte
0.994259	0.908543	1.13333	Cell	Hepatocyte
0.982311	0.916933	1.23529	Cell	Hepatocyte
0.953321	0.846626	1.33333	Cell	Hepatocyte
0.982167	0.91066	1.0625	Cell	Hepatocyte
0.9354	0.735298	1.33333	Cell	Hepatocyte
0.986358	0.884694	1.1	Cell	Hepatocyte
0.960451	0.836623	1.35714	Cell	Hepatocyte
0.961023	0.765177	1.71429	Cell	Hepatocyte
0.984999	0.908533	1.27273	Cell	Hepatocyte
0.978157	0.871629	0.695652	Cell	Hepatocyte
0.964349	0.759764	1.47059	Cell	Hepatocyte
0.965044	0.779905	1.75	Cell	Hepatocyte
0.930727	0.814177	1	Cell	Hepatocyte
0.93615	0.721394	1.125	Cell	Hepatocyte
0.92813	0.710977	1.4	Cell	Hepatocyte
0.971307	0.750669	1.90909	Cell	Hepatocyte
0.90224	0.693477	1.31579	Cell	Hepatocyte
0.970891	0.858503	1.33333	Cell	Hepatocyte
0.975873	0.898851	0.875	Cell	Hepatocyte
0.990247	0.934803	0.826087	Cell	Hepatocyte
0.992162	0.907127	1.07692	Cell	Hepatocyte
0.923492	0.802241	1.11765	Cell	Hepatocyte
0.963219	0.861638	0.904762	Cell	Hepatocyte
0.942328	0.779686	0.777778	Cell	Hepatocyte
0.981181	0.849589	0.722222	Cell	Hepatocyte
0.950417	0.793979	1.33333	Cell	Hepatocyte
0.93546	0.737908	1.61538	Cell	Hepatocyte
0.988521	0.8778	1.125	Cell	Hepatocyte
0.904539	0.677245	1.25	Cell	Hepatocyte
0.98345	0.891655	1.17647	Cell	Hepatocyte
0.942414	0.799806	1.35294	Cell	Hepatocyte
0.976374	0.873412	0.652174	Cell	Hepatocyte
0.978349	0.865823	0.923077	Cell	Hepatocyte
0.909933	0.687919	1.3125	Cell	Hepatocyte
0.972526	0.887459	1.11111	Cell	Hepatocyte
0.986816	0.897438	1.23077	Cell	Hepatocyte
0.963321	0.863824	0.789474	Cell	Hepatocyte
0.957725	0.809412	0.888889	Cell	Hepatocyte
0.985871	0.819771	1.58333	Cell	Hepatocyte
0.981227	0.85647	1.375	Cell	Hepatocyte
0.964298	0.850495	0.76	Cell	Hepatocyte
0.9835	0.937003	1.1	Cell	Hepatocyte
0.974316	0.873521	1	Cell	Hepatocyte
0.98008	0.910655	0.833333	Cell	Hepatocyte
0.987366	0.921652	1	Cell	Hepatocyte
0.962667	0.814	0.909091	Cell	Hepatocyte
0.981552	0.92115	0.941176	Cell	Hepatocyte
0.96694	0.877294	1.125	Cell	Hepatocyte
0.991474	0.889524	1.28571	Cell	Hepatocyte
0.951485	0.81554	0.761905	Cell	Hepatocyte
0.991244	0.938322	1	Cell	Hepatocyte
0.905009	0.690943	0.785714	Cell	Hepatocyte
0.95603	0.780157	1.11765	Cell	Hepatocyte
0.912916	0.769855	0.944444	Cell	Hepatocyte
0.977683	0.895649	1.1875	Cell	Hepatocyte
0.98665	0.911237	0.952381	Cell	Hepatocyte
0.972594	0.84601	0.7	Cell	Hepatocyte
0.987201	0.926076	1.08696	Cell	Hepatocyte
0.911943	0.715298	0.8	Cell	Hepatocyte
0.979424	0.915687	1	Cell	Hepatocyte
0.916867	0.773334	0.8	Cell	Hepatocyte
0.974476	0.846049	0.777778	Cell	Hepatocyte
0.987945	0.902921	1.15385	Cell	Hepatocyte
0.960136	0.793798	0.842105	Cell	Hepatocyte
0.911651	0.607494	0.789474	Cell	Hepatocyte
0.958599	0.785053	1.11111	Cell	Hepatocyte
0.971343	0.821921	1.2	Cell	Hepatocyte
0.978659	0.889714	0.869565	Cell	Hepatocyte
0.959461	0.818297	1.04545	Cell	Hepatocyte
0.980617	0.898377	0.842105	Cell	Hepatocyte
0.958043	0.831197	0.909091	Cell	Hepatocyte
0.97646	0.866946	0.857143	Cell	Hepatocyte
0.961486	0.789459	1.36842	Cell	Hepatocyte
0.937232	0.701282	1.64286	Cell	Hepatocyte
0.896062	0.687796	1.625	Cell	Hepatocyte
0.835688	0.508465	2.13333	Cell	Hepatocyte
0.98411	0.909394	1.07143	Cell	Hepatocyte
0.979361	0.83876	1.26316	Cell	Hepatocyte
0.973177	0.869291	1.3125	Cell	Hepatocyte
0.832373	0.590775	0.8	Cell	Hepatocyte
0.966401	0.840505	1.14286	Cell	Hepatocyte
0.845945	0.562525	1.15789	Cell	Hepatocyte
0.825477	0.579436	1.5	Cell	Hepatocyte
0.972488	0.804965	1.11765	Cell	Hepatocyte
0.988293	0.931456	1	Cell	Hepatocyte
0.890314	0.717524	1.08333	Cell	Hepatocyte
0.959795	0.803165	0.888889	Cell	Hepatocyte
0.9276	0.797949	1.11765	Cell	Hepatocyte
0.957111	0.811366	1.23529	Cell	Hepatocyte
0.923519	0.739646	1.4	Cell	Hepatocyte
0.990256	0.938668	1.31579	Cell	Hepatocyte
0.957975	0.84016	1	Cell	Hepatocyte
0.959826	0.768175	1	Cell	Hepatocyte
0.983979	0.889492	1.30769	Cell	Hepatocyte
0.92001	0.733688	0.947368	Cell	Hepatocyte
0.980888	0.822948	1.57143	Cell	Hepatocyte
0.932016	0.762498	1	Cell	Hepatocyte
0.992532	0.933245	1	Cell	Hepatocyte
0.932595	0.77533	1.0625	Cell	Hepatocyte
0.949511	0.848672	0.894737	Cell	Hepatocyte
0.980906	0.917529	1.22222	Cell	Hepatocyte
0.848395	0.600204	1.69231	Cell	Hepatocyte
0.97448	0.914767	0.888889	Cell	Hepatocyte
0.956999	0.792723	1.64286	Cell	Hepatocyte
0.981432	0.882502	1.23529	Cell	Hepatocyte
0.959813	0.777919	1.2	Cell	Hepatocyte
0.964946	0.831515	0.869565	Cell	Hepatocyte
0.978292	0.888831	1.13333	Cell	Hepatocyte
0.988706	0.859019	1.27273	Cell	Hepatocyte
0.81142	0.491059	1.58824	Cell	Hepatocyte
0.962568	0.833127	1.17647	Cell	Hepatocyte
0.966114	0.82306	1.2	Cell	Hepatocyte
0.928281	0.763113	0.933333	Cell	Hepatocyte
0.987709	0.921346	1.13333	Cell	Hepatocyte
0.96673	0.857445	1.2	Cell	Hepatocyte
0.980646	0.92666	0.9375	Cell	Hepatocyte
0.978308	0.921819	1.21429	Cell	Hepatocyte
0.978956	0.871572	0.882353	Cell	Hepatocyte
0.948631	0.823993	0.958333	Cell	Hepatocyte
0.971694	0.867442	1	Cell	Hepatocyte
0.965906	0.85475	1.11765	Cell	Hepatocyte
0.986612	0.858165	1.22222	Cell	Hepatocyte
0.915677	0.72249	1.21053	Cell	Hepatocyte
0.983953	0.866777	1.05882	Cell	Hepatocyte
0.958008	0.830837	1	Cell	Hepatocyte
0.991311	0.942816	1	Cell	Hepatocyte
0.987813	0.935556	1.15385	Cell	Hepatocyte
0.990908	0.928025	1	Cell	Hepatocyte
0.933735	0.807084	1.3	Cell	Hepatocyte
0.958039	0.710664	1.08333	Cell	Hepatocyte
0.85186	0.59516	1.63636	Cell	Hepatocyte
0.971536	0.892726	1.17647	Cell	Hepatocyte
0.954739	0.828728	1	Cell	Hepatocyte
0.988964	0.927687	1.11111	Cell	Hepatocyte
0.952599	0.867897	1	Cell	Hepatocyte
0.988118	0.917571	1.30769	Cell	Hepatocyte
0.939852	0.773201	1.13636	Cell	Hepatocyte
0.957125	0.762306	1.53846	Cell	Hepatocyte
0.895343	0.764323	1.15	Cell	Hepatocyte
0.984684	0.909734	0.894737	Cell	Hepatocyte
0.978732	0.869396	1.33333	Cell	Hepatocyte
0.974699	0.879935	1.1875	Cell	Hepatocyte
0.952409	0.845441	0.888889	Cell	Hepatocyte
0.97016	0.850657	1	Cell	Hepatocyte
0.919817	0.769128	1.4	Cell	Hepatocyte
0.991257	0.955044	1.05556	Cell	Hepatocyte
0.933621	0.813802	0.8	Cell	Hepatocyte
0.984616	0.928991	1.0625	Cell	Hepatocyte
0.964067	0.858112	1	Cell	Hepatocyte
0.977815	0.872244	1.35294	Cell	Hepatocyte
0.966648	0.825147	0.894737	Cell	Hepatocyte
0.93773	0.723686	1.05	Cell	Hepatocyte
0.979779	0.903166	0.933333	Cell	Hepatocyte
0.972334	0.849523	1.53846	Cell	Hepatocyte
0.919181	0.792117	0.96	Cell	Hepatocyte
0.849173	0.670059	1	Cell	Hepatocyte
0.9466	0.855158	0.894737	Cell	Hepatocyte
0.966794	0.895966	0.842105	Cell	Hepatocyte
0.968464	0.777642	0.571429	Cell	Hepatocyte
0.972662	0.862435	1.21429	Cell	Hepatocyte
0.994474	0.938311	1.16667	Cell	Hepatocyte
0.960607	0.80693	1	Cell	Hepatocyte
0.989802	0.898229	1	Cell	Hepatocyte
0.831169	0.545858	1.15789	Cell	Hepatocyte
0.970398	0.816832	1.63158	Cell	Hepatocyte
0.9676	0.815858	1.23529	Cell	Hepatocyte
0.942933	0.803826	1.58333	Cell	Hepatocyte
0.932764	0.687791	1.75	Cell	Hepatocyte
0.955093	0.852887	1.33333	Cell	Hepatocyte
0.86845	0.550325	1.4	Cell	Hepatocyte
0.895447	0.648284	1.73333	Cell	Hepatocyte
0.996176	0.960754	1.17647	Cell	Hepatocyte
0.964401	0.82728	1.07143	Cell	Hepatocyte
0.904828	0.688774	1.06667	Cell	Hepatocyte
0.982967	0.908314	1	Cell	Hepatocyte
0.987924	0.885305	1.11765	Cell	Hepatocyte
0.914165	0.766833	1.05556	Cell	Hepatocyte
0.951435	0.793148	1.52941	Cell	Hepatocyte
0.737302	0.496011	1.8	Cell	Hepatocyte
0.947525	0.693375	1.45455	Cell	Hepatocyte
0.936003	0.73223	1.33333	Cell	Hepatocyte
0.954143	0.783651	1.58333	Cell	Hepatocyte
0.900149	0.715442	1.46154	Cell	Hepatocyte
0.969343	0.859655	0.8125	Cell	Hepatocyte
0.904613	0.73089	0.758621	Cell	Hepatocyte
0.967528	0.901982	0.894737	Cell	Hepatocyte
0.904001	0.716333	0.722222	Cell	Hepatocyte
0.945897	0.788334	0.9	Cell	Hepatocyte
0.914411	0.625616	1.08696	Cell	Hepatocyte
0.940707	0.819826	1	Cell	Hepatocyte
0.964445	0.832219	1.07143	Cell	Hepatocyte
0.918344	0.753117	0.947368	Cell	Hepatocyte
0.977639	0.837322	1.2	Cell	Hepatocyte
0.941597	0.796899	1.4375	Cell	Hepatocyte
0.983528	0.868587	1.125	Cell	Hepatocyte
0.942793	0.792421	1.15385	Cell	Hepatocyte
0.960722	0.86245	1.06667	Cell	Hepatocyte
0.983627	0.901654	1.06667	Cell	Hepatocyte
0.934084	0.68204	1.0625	Cell	Hepatocyte
0.959191	0.84528	0.9	Cell	Hepatocyte
0.98152	0.890767	1.1875	Cell	Hepatocyte
0.965245	0.802473	1.47059	Cell	Hepatocyte
0.964273	0.836204	1.07143	Cell	Hepatocyte
0.924385	0.754175	1.4375	Cell	Hepatocyte
0.99084	0.889911	1.41667	Cell	Hepatocyte
0.972557	0.835002	1.38462	Cell	Hepatocyte
0.982207	0.918615	1.07143	Cell	Hepatocyte
0.978862	0.895612	1.06667	Cell	Hepatocyte
0.975018	0.909209	0.941176	Cell	Hepatocyte
0.96779	0.875031	1.11765	Cell	Hepatocyte
0.924985	0.756646	1.27778	Cell	Hepatocyte
0.96293	0.830102	1.30769	Cell	Hepatocyte
0.952109	0.802489	0.904762	Cell	Hepatocyte
0.972742	0.890996	1.11111	Cell	Hepatocyte
0.982973	0.910829	1.07143	Cell	Hepatocyte
0.978395	0.87636	1	Cell	Hepatocyte
0.967189	0.858641	0.882353	Cell	Hepatocyte
0.95325	0.820305	1.05263	Cell	Hepatocyte
0.968782	0.859826	0.888889	Cell	Hepatocyte
0.977075	0.888668	0.894737	Cell	Hepatocyte
0.975394	0.866542	1.06667	Cell	Hepatocyte
0.903614	0.734224	1.25	Cell	Hepatocyte
0.973101	0.856741	0.894737	Cell	Hepatocyte
0.967309	0.835456	0.833333	Cell	Hepatocyte
0.98732	0.930775	0.9375	Cell	Hepatocyte
0.984945	0.909465	1.17647	Cell	Hepatocyte
0.96505	0.860627	1.05556	Cell	Hepatocyte
0.866759	0.576523	1.85714	Cell	Hepatocyte
0.936519	0.71073	1.66667	Cell	Hepatocyte
0.879494	0.714119	0.733333	Cell	Hepatocyte
0.935208	0.83633	0.833333	Cell	Hepatocyte
0.98212	0.886915	0.647059	Cell	Hepatocyte
0.98393	0.907231	0.823529	Cell	Hepatocyte
0.952474	0.792514	1.44444	Cell	Hepatocyte
0.956295	0.800903	0.6875	Cell	Hepatocyte
0.958516	0.877114	0.941176	Cell	Hepatocyte
0.98174	0.926324	0.9375	Cell	Hepatocyte
0.988567	0.940904	1	Cell	Hepatocyte
0.992775	0.948912	0.882353	Cell	Hepatocyte
0.973387	0.808881	0.733333	Cell	Hepatocyte
0.930025	0.737448	1.92308	Cell	Hepatocyte
0.964622	0.852513	0.75	Cell	Hepatocyte
0.991686	0.912896	1.33333	Cell	Hepatocyte
0.91383	0.7861	1.15385	Cell	Hepatocyte
0.978407	0.816962	1.25	Cell	Hepatocyte
0.962521	0.767798	1.78571	Cell	Hepatocyte
0.968067	0.876777	0.8125	Cell	Hepatocyte
0.804392	0.555483	0.888889	Cell	Hepatocyte
0.992511	0.900388	0.928571	Cell	Hepatocyte
0.974276	0.867673	0.809524	Cell	Hepatocyte
0.950851	0.812809	0.928571	Cell	Hepatocyte
0.989132	0.901385	1.36364	Cell	Hepatocyte
0.974336	0.895976	1.2	Cell	Hepatocyte
0.977539	0.886998	0.923077	Cell	Hepatocyte
0.971425	0.904024	0.944444	Cell	Hepatocyte
0.955587	0.752039	0.52381	Cell	Hepatocyte
0.971938	0.909328	1.125	Cell	Hepatocyte
0.975991	0.895283	0.857143	Cell	Hepatocyte
0.919099	0.707942	1.2381	Cell	Hepatocyte
0.993296	0.93132	1.1875	Cell	Hepatocyte
0.926114	0.78749	1	Cell	Hepatocyte
0.983871	0.910348	0.882353	Cell	Hepatocyte
0.867614	0.689893	1.36842	Cell	Hepatocyte
0.944629	0.82446	1.16667	Cell	Hepatocyte
0.963476	0.852457	1	Cell	Hepatocyte
0.968088	0.835209	1.28571	Cell	Hepatocyte
0.938127	0.737641	1.08696	Cell	Hepatocyte
0.953566	0.812188	0.952381	Cell	Hepatocyte
0.902074	0.748729	1.42857	Cell	Hepatocyte
0.992164	0.864695	1.46667	Cell	Hepatocyte
0.953299	0.81015	0.8	Cell	Hepatocyte
0.904427	0.763363	1.0625	Cell	Hepatocyte
0.961888	0.739357	1.57143	Cell	Hepatocyte
0.943996	0.773196	0.7	Cell	Hepatocyte
0.953286	0.857031	0.913043	Cell	Hepatocyte
0.983598	0.901537	1	Cell	Hepatocyte
0.96525	0.859709	0.6875	Cell	Hepatocyte
0.979351	0.879884	0.8	Cell	Hepatocyte
0.981167	0.880411	0.904762	Cell	Hepatocyte
0.967192	0.878668	1	Cell	Hepatocyte
0.960535	0.835469	1.07692	Cell	Hepatocyte
0.955972	0.790404	0.947368	Cell	Hepatocyte
0.844998	0.548809	0.884615	Cell	Hepatocyte
0.95142	0.820584	1	Cell	Hepatocyte
0.972774	0.858994	1.4375	Cell	Hepatocyte
0.979043	0.907821	1	Cell	Hepatocyte
0.960552	0.740155	0.571429	Cell	Hepatocyte
0.973354	0.889605	1.10526	Cell	Hepatocyte
0.967769	0.884168	1.21053	Cell	Hepatocyte
0.97859	0.846786	1.38462	Cell	Hepatocyte
0.957565	0.871288	1.05882	Cell	Hepatocyte
0.949899	0.825903	1.04762	Cell	Hepatocyte
0.958375	0.78108	1.38462	Cell	Hepatocyte
0.96813	0.797782	1.26667	Cell	Hepatocyte
0.926632	0.766101	1.375	Cell	Hepatocyte
0.941105	0.804868	1.30769	Cell	Hepatocyte
0.943086	0.817088	1.25	Cell	Hepatocyte
0.949744	0.815648	1.33333	Cell	Hepatocyte
0.860857	0.710046	0.913043	Cell	Hepatocyte
0.982238	0.929883	1.10526	Cell	Hepatocyte
0.964907	0.821059	0.761905	Cell	Hepatocyte
0.991381	0.919102	1.23077	Cell	Hepatocyte
0.961051	0.859694	1	Cell	Hepatocyte
0.918946	0.767835	1.41176	Cell	Hepatocyte
0.929748	0.817084	1.17647	Cell	Hepatocyte
0.98266	0.869928	1.30769	Cell	Hepatocyte
0.897761	0.696689	1.375	Cell	Hepatocyte
0.895149	0.679816	1.3	Cell	Hepatocyte
0.93397	0.825938	1.15789	Cell	Hepatocyte
0.973439	0.868976	1	Cell	Hepatocyte
0.860183	0.636623	1.27778	Cell	Hepatocyte
0.987166	0.891835	1.25	Cell	Hepatocyte
0.918251	0.718408	1.29412	Cell	Hepatocyte
0.973522	0.829385	1	Cell	Hepatocyte
0.923676	0.759416	0.75	Cell	Hepatocyte
0.935919	0.718803	1.4	Cell	Hepatocyte
0.963652	0.848083	1.30769	Cell	Hepatocyte
0.939058	0.775322	1	Cell	Hepatocyte
0.956203	0.869845	1.26316	Cell	Hepatocyte
0.963382	0.852528	1.125	Cell	Hepatocyte
0.946833	0.793463	1.17647	Cell	Hepatocyte
0.969895	0.886877	0.882353	Cell	Hepatocyte
0.8748	0.585272	2.5	Cell	Hepatocyte
0.882811	0.641423	0.857143	Cell	Hepatocyte
0.946017	0.794399	1	Cell	Hepatocyte
0.950316	0.838827	0.941176	Cell	Hepatocyte
0.988225	0.935847	1.05	Cell	Hepatocyte
0.961473	0.840947	1.23529	Cell	Hepatocyte
0.896041	0.734534	0.727273	Cell	Hepatocyte
0.908025	0.739251	1.25	Cell	Hepatocyte
0.979674	0.814154	0.894737	Cell	Hepatocyte
0.988882	0.908307	0.75	Cell	Hepatocyte
0.954078	0.849751	0.857143	Cell	Hepatocyte
0.971653	0.850067	1.375	Cell	Hepatocyte
0.964812	0.864907	1.05	Cell	Hepatocyte
0.975786	0.885094	1.11111	Cell	Hepatocyte
0.970799	0.870076	0.8125	Cell	Hepatocyte
0.980158	0.893818	1.14286	Cell	Hepatocyte
0.972419	0.902088	0.947368	Cell	Hepatocyte
0.900851	0.728164	1.16667	Cell	Hepatocyte
0.924325	0.743239	1.21053	Cell	Hepatocyte
0.98029	0.873083	1.05	Cell	Hepatocyte
0.922524	0.789497	1.22222	Cell	Hepatocyte
0.957309	0.736563	1.33333	Cell	Hepatocyte
0.95255	0.787599	1.5	Cell	Hepatocyte
0.941701	0.778871	1.4	Cell	Hepatocyte
0.977746	0.853076	1.5	Cell	Hepatocyte
0.968981	0.899019	0.947368	Cell	Hepatocyte
0.91111	0.751962	0.863636	Cell	Hepatocyte
0.968407	0.827246	1	Cell	Hepatocyte
0.852533	0.58084	1.375	Cell	Hepatocyte
0.97823	0.876853	1.26667	Cell	Hepatocyte
0.963441	0.824548	1.09091	Cell	Hepatocyte
0.994186	0.939215	0.736842	Cell	Hepatocyte
0.946601	0.818293	1.16667	Cell	Hepatocyte
0.865905	0.577954	2.23077	Cell	Hepatocyte
0.964219	0.815734	0.947368	Cell	Hepatocyte
0.955143	0.856459	0.947368	Cell	Hepatocyte
0.970942	0.827186	1.28571	Cell	Hepatocyte
0.915268	0.78113	0.941176	Cell	Hepatocyte
0.963762	0.817186	0.888889	Cell	Hepatocyte
0.850487	0.589517	1.47619	Cell	Hepatocyte
0.990193	0.937536	0.952381	Cell	Hepatocyte
0.915256	0.806311	0.875	Cell	Hepatocyte
0.998937	0.954328	1.22222	Cell	Hepatocyte
0.932579	0.801467	0.777778	Cell	Hepatocyte
0.983993	0.886115	1.1875	Cell	Hepatocyte
0.844944	0.57161	1.25	Cell	Hepatocyte
0.940226	0.759958	1.15789	Cell	Hepatocyte
0.977505	0.846617	1.53846	Cell	Hepatocyte
0.948119	0.834	1.09524	Cell	Hepatocyte
0.914391	0.678468	1.52941	Cell	Hepatocyte
0.97115	0.874907	1.04348	Cell	Hepatocyte
0.986108	0.910558	1	Cell	Hepatocyte
0.959283	0.838294	1	Cell	Hepatocyte
0.934642	0.757905	0.65	Cell	Hepatocyte
0.986451	0.875425	1.4	Cell	Hepatocyte
0.952117	0.792927	1.22222	Cell	Hepatocyte
0.973616	0.846225	1.375	Cell	Hepatocyte
0.926562	0.800577	0.962963	Cell	Hepatocyte
0.851744	0.631023	0.894737	Cell	Hepatocyte
0.95291	0.791794	1.04167	Cell	Hepatocyte
0.976486	0.901329	1	Cell	Hepatocyte
0.966861	0.874255	1.16667	Cell	Hepatocyte
0.969659	0.87089	0.947368	Cell	Hepatocyte
0.959221	0.783995	0.7	Cell	Hepatocyte
0.955862	0.783331	1.42857	Cell	Hepatocyte
0.908143	0.75355	1.23529	Cell	Hepatocyte
0.958522	0.825576	1.125	Cell	Hepatocyte
0.980942	0.915978	0.9	Cell	Hepatocyte
0.988972	0.926003	0.928571	Cell	Hepatocyte
0.923105	0.795094	0.789474	Cell	Hepatocyte
0.953707	0.779413	1	Cell	Hepatocyte
0.967855	0.818668	1.04762	Cell	Hepatocyte
0.958437	0.857011	1.2	Cell	Hepatocyte
0.993375	0.932493	0.941176	Cell	Hepatocyte
0.90453	0.701341	0.6	Cell	Hepatocyte
0.880808	0.623693	1.42105	Cell	Hepatocyte
0.972442	0.853835	1.16667	Cell	Hepatocyte
0.918451	0.738435	1.40909	Cell	Hepatocyte
0.967477	0.857253	1.21429	Cell	Hepatocyte
0.927594	0.733808	1.36842	Cell	Hepatocyte
0.97706	0.809843	1.22222	Cell	Hepatocyte
0.893304	0.661592	1.5625	Cell	Hepatocyte
0.915454	0.716927	0.909091	Cell	Hepatocyte
0.954947	0.822496	0.958333	Cell	Hepatocyte
0.964085	0.854826	0.833333	Cell	Hepatocyte
0.969992	0.862789	1.23529	Cell	Hepatocyte
0.959727	0.796361	1	Cell	Hepatocyte
0.982739	0.859291	1	Cell	Hepatocyte
0.976999	0.81599	1.13333	Cell	Hepatocyte
0.982318	0.840772	1.23529	Cell	Hepatocyte
0.92882	0.758421	0.818182	Cell	Hepatocyte
0.936269	0.827502	0.904762	Cell	Hepatocyte
0.976687	0.875812	0.941176	Cell	Hepatocyte
0.952367	0.794287	1.42857	Cell	Hepatocyte
0.950018	0.831713	0.75	Cell	Hepatocyte
0.916292	0.765036	0.9	Cell	Hepatocyte
0.958306	0.810569	1.4375	Cell	Hepatocyte
0.98061	0.798436	1.73684	Cell	Hepatocyte
0.911702	0.758287	0.954545	Cell	Hepatocyte
0.956817	0.869142	1.30769	Cell	Hepatocyte
0.962217	0.763931	1.8	Cell	Hepatocyte
0.959483	0.882062	1	Cell	Hepatocyte
0.974274	0.841397	1	Cell	Hepatocyte
0.977082	0.881764	1.41667	Cell	Hepatocyte
0.968349	0.858712	1	Cell	Hepatocyte
0.9347	0.785893	1.09524	Cell	Hepatocyte
0.988167	0.893624	1.15385	Cell	Hepatocyte
0.929502	0.740223	1.5	Cell	Hepatocyte
0.954884	0.799337	1.27273	Cell	Hepatocyte
0.940161	0.805162	0.777778	Cell	Hepatocyte
0.983445	0.918364	1	Cell	Hepatocyte
0.958129	0.825622	1.3125	Cell	Hepatocyte
0.972907	0.825738	1.38889	Cell	Hepatocyte
0.946974	0.829806	0.777778	Cell	Hepatocyte
0.967172	0.865039	1.35294	Cell	Hepatocyte
0.97145	0.764166	0.894737	Cell	Hepatocyte
0.955093	0.820046	1.05556	Cell	Hepatocyte
0.903407	0.662237	1.42857	Cell	Hepatocyte
0.982152	0.833457	1.64286	Cell	Hepatocyte
0.977602	0.881982	1.07692	Cell	Hepatocyte
0.94248	0.792948	1.05882	Cell	Hepatocyte
0.945378	0.811054	1.18182	Cell	Hepatocyte
0.925844	0.746515	1.15	Cell	Hepatocyte
0.956083	0.801062	0.894737	Cell	Hepatocyte
0.980099	0.888489	1	Cell	Hepatocyte
0.979761	0.897519	0.882353	Cell	Hepatocyte
0.911014	0.78219	0.777778	Cell	Hepatocyte
0.991875	0.898783	1.44444	Cell	Hepatocyte
0.929321	0.712297	1.18182	Cell	Hepatocyte
0.948417	0.842783	1	Cell	Hepatocyte
0.980287	0.916405	1.17647	Cell	Hepatocyte
0.963522	0.808195	1.33333	Cell	Hepatocyte
0.989554	0.923637	1.1875	Cell	Hepatocyte
0.949479	0.811494	1	Cell	Hepatocyte
0.972002	0.912243	1.05556	Cell	Hepatocyte
0.97759	0.906861	1.14286	Cell	Hepatocyte
0.932224	0.822961	1.06667	Cell	Hepatocyte
0.959843	0.811157	1	Cell	Hepatocyte
0.917448	0.801561	1	Cell	Hepatocyte
0.910643	0.734411	1.66667	Cell	Hepatocyte
0.961772	0.80015	1.46154	Cell	Hepatocyte
0.981532	0.923908	0.866667	Cell	Hepatocyte
0.985448	0.882713	1.2	Cell	Hepatocyte
0.94271	0.851138	0.947368	Cell	Hepatocyte
0.990538	0.903223	1	Cell	Hepatocyte
0.960593	0.844553	1	Cell	Hepatocyte
0.988518	0.913917	1.07692	Cell	Hepatocyte
0.980763	0.877184	0.95	Cell	Hepatocyte
0.939441	0.805908	1.4375	Cell	Hepatocyte
0.943836	0.809103	1.2	Cell	Hepatocyte
0.972661	0.882927	0.75	Cell	Hepatocyte
0.975331	0.894423	1.07143	Cell	Hepatocyte
0.975559	0.854521	0.705882	Cell	Hepatocyte
0.985805	0.932468	1.06667	Cell	Hepatocyte
0.969746	0.882772	1.07143	Cell	Hepatocyte
0.984502	0.870986	1.16667	Cell	Hepatocyte
0.972611	0.869094	0.941176	Cell	Hepatocyte
0.977499	0.851941	0.947368	Cell	Hepatocyte
0.951212	0.806556	1.33333	Cell	Hepatocyte
0.99195	0.926992	1.07692	Cell	Hepatocyte
0.937696	0.770574	1.28571	Cell	Hepatocyte
0.92489	0.756765	1	Cell	Hepatocyte
0.975358	0.86621	1.13333	Cell	Hepatocyte
0.924058	0.799444	1.41667	Cell	Hepatocyte
0.990488	0.895892	1.21429	Cell	Hepatocyte
0.945151	0.813207	0.736842	Cell	Hepatocyte
0.952444	0.812342	1.30769	Cell	Hepatocyte
0.931151	0.667	1.57143	Cell	Hepatocyte
0.986569	0.931876	1	Cell	Hepatocyte
0.948902	0.76044	0.882353	Cell	Hepatocyte
0.989412	0.934315	1	Cell	Hepatocyte
0.982338	0.914542	1.125	Cell	Hepatocyte
0.961094	0.798665	1.25	Cell	Hepatocyte
0.977628	0.870078	1.16667	Cell	Hepatocyte
0.987526	0.921779	1.05556	Cell	Hepatocyte
0.983974	0.877185	0.789474	Cell	Hepatocyte
0.983347	0.908543	1	Cell	Hepatocyte
0.947714	0.786257	0.809524	Cell	Hepatocyte
0.947039	0.750161	1.5	Cell	Hepatocyte
0.976768	0.890621	1.0625	Cell	Hepatocyte
0.960226	0.817035	1.3125	Cell	Hepatocyte
0.974146	0.881413	1.05882	Cell	Hepatocyte
0.962992	0.86906	1	Cell	Hepatocyte
0.948603	0.767022	1.58333	Cell	Hepatocyte
0.947974	0.759197	0.909091	Cell	Hepatocyte
0.980317	0.907308	1	Cell	Hepatocyte
0.938331	0.803838	1.07692	Cell	Hepatocyte
0.985607	0.907597	0.923077	Cell	Hepatocyte
0.986313	0.902372	1.36364	Cell	Hepatocyte
0.941746	0.811786	0.846154	Cell	Hepatocyte
0.954662	0.77335	0.916667	Cell	Hepatocyte
0.980453	0.904985	1.1875	Cell	Hepatocyte
0.938399	0.737371	1.61538	Cell	Hepatocyte
0.967039	0.854961	1.4	Cell	Hepatocyte
0.894126	0.686236	0.678571	Cell	Hepatocyte
0.970606	0.762652	0.913043	Cell	Hepatocyte
0.989535	0.912784	0.9375	Cell	Hepatocyte
0.851792	0.608472	1.4	Cell	Hepatocyte
0.961216	0.848419	0.75	Cell	Hepatocyte
0.989914	0.907707	1.46667	Cell	Hepatocyte
0.965397	0.835574	1.15385	Cell	Hepatocyte
0.957473	0.73034	1.0625	Cell	Hepatocyte
0.966535	0.861412	1.05263	Cell	Hepatocyte
0.865318	0.674892	1.57143	Cell	Hepatocyte
0.977762	0.855996	1.25	Cell	Hepatocyte
0.944289	0.821123	0.944444	Cell	Hepatocyte
0.985058	0.886125	0.833333	Cell	Hepatocyte
0.934855	0.763427	1.25	Cell	Hepatocyte
0.976475	0.898239	1.1875	Cell	Hepatocyte
0.975566	0.855174	1	Cell	Hepatocyte
0.957989	0.803035	1.66667	Cell	Hepatocyte
0.97892	0.923963	1.11111	Cell	Hepatocyte
0.95866	0.864051	0.944444	Cell	Hepatocyte
0.981002	0.933417	1.05556	Cell	Hepatocyte
0.962718	0.838534	1.1875	Cell	Hepatocyte
0.969757	0.792742	0.730769	Cell	Hepatocyte
0.965561	0.88485	1.13333	Cell	Hepatocyte
0.920008	0.763977	0.888889	Cell	Hepatocyte
0.971822	0.868826	0.923077	Cell	Hepatocyte
0.922374	0.776496	1.04545	Cell	Hepatocyte
0.967868	0.838301	0.7	Cell	Hepatocyte
0.892699	0.644618	1.15385	Cell	Hepatocyte
0.953553	0.851592	0.9375	Cell	Hepatocyte
0.968825	0.892042	0.842105	Cell	Hepatocyte
0.984629	0.889956	1.38889	Cell	Hepatocyte
0.955634	0.848374	0.944444	Cell	Hepatocyte
0.976887	0.870456	1	Cell	Hepatocyte
0.984526	0.927525	1	Cell	Hepatocyte
0.990737	0.923052	1.14286	Cell	Hepatocyte
0.96675	0.846199	1.13333	Cell	Hepatocyte
0.949828	0.822334	1.11765	Cell	Hepatocyte
0.96651	0.795838	1.42857	Cell	Hepatocyte
0.983102	0.910701	1.23077	Cell	Hepatocyte
0.853824	0.680148	1.125	Cell	Hepatocyte
0.981608	0.873181	1.2	Cell	Hepatocyte
0.958778	0.780264	0.64	Cell	Hepatocyte
0.950383	0.853225	0.8	Cell	Hepatocyte
0.981567	0.866154	0.823529	Cell	Hepatocyte
0.975913	0.86117	1.2	Cell	Hepatocyte
0.92525	0.693516	1.07143	Cell	Hepatocyte
0.9751	0.887196	0.882353	Cell	Hepatocyte
0.987295	0.923354	0.875	Cell	Hepatocyte
0.95438	0.856021	1.10526	Cell	Hepatocyte
0.990464	0.907079	0.933333	Cell	Hepatocyte
0.957263	0.806344	0.933333	Cell	Hepatocyte
0.952009	0.875346	0.941176	Cell	Hepatocyte
0.969424	0.839316	1.13333	Cell	Hepatocyte
0.966662	0.837315	1.23077	Cell	Hepatocyte
0.950901	0.827407	1	Cell	Hepatocyte
0.985963	0.883705	1	Cell	Hepatocyte
0.929419	0.768593	1.2	Cell	Hepatocyte
0.95893	0.818088	1.46667	Cell	Hepatocyte
0.979159	0.888835	1.0625	Cell	Hepatocyte
0.971434	0.801569	0.833333	Cell	Hepatocyte
0.969635	0.851922	1.14286	Cell	Hepatocyte
0.993059	0.906066	0.944444	Cell	Hepatocyte
0.988151	0.930681	1	Cell	Hepatocyte
0.948012	0.809184	0.708333	Cell	Hepatocyte
0.980249	0.880565	1.27273	Cell	Hepatocyte
0.985083	0.861946	1.42857	Cell	Hepatocyte
0.975839	0.882209	0.909091	Cell	Hepatocyte
0.976823	0.88954	0.75	Cell	Hepatocyte
0.969528	0.818414	1.58333	Cell	Hepatocyte
0.96675	0.853239	1.23077	Cell	Hepatocyte
0.983971	0.909635	1.21429	Cell	Hepatocyte
0.920258	0.768481	1.07143	Cell	Hepatocyte
0.963113	0.807478	1.16667	Cell	Hepatocyte
0.962352	0.848587	1.27778	Cell	Hepatocyte
0.941149	0.79862	0.954545	Cell	Hepatocyte
0.969885	0.823846	1.61538	Cell	Hepatocyte
0.962966	0.831926	1.55	Cell	Hepatocyte
0.958695	0.839456	0.882353	Cell	Hepatocyte
0.981723	0.923317	1.05	Cell	Hepatocyte
0.952296	0.86065	1	Cell	Hepatocyte
0.951178	0.826949	0.875	Cell	Hepatocyte
0.944779	0.786099	1	Cell	Hepatocyte
0.934941	0.78363	1.18182	Cell	Hepatocyte
0.896897	0.684609	1.23529	Cell	Hepatocyte
0.979829	0.891751	0.85	Cell	Hepatocyte
0.914119	0.729311	1.41176	Cell	Hepatocyte
0.993911	0.936151	1.21429	Cell	Hepatocyte
0.978172	0.822195	1.41667	Cell	Hepatocyte
0.979163	0.889221	1.21429	Cell	Hepatocyte
0.921658	0.758604	1.36364	Cell	Hepatocyte
0.961803	0.81715	1.4	Cell	Hepatocyte
0.982156	0.902719	1	Cell	Hepatocyte
0.96915	0.876375	0.85	Cell	Hepatocyte
0.943627	0.731436	2	Cell	Hepatocyte
0.989144	0.903077	1.28571	Cell	Hepatocyte
0.978034	0.878672	1.07692	Cell	Hepatocyte
0.98032	0.887023	1.08333	Cell	Hepatocyte
0.92484	0.768012	1	Cell	Hepatocyte
0.98324	0.920376	1.07143	Cell	Hepatocyte
0.970474	0.858857	0.941176	Cell	Hepatocyte
0.971311	0.822776	1.27273	Cell	Hepatocyte
0.957112	0.830198	1	Cell	Hepatocyte
0.985531	0.927547	1.07692	Cell	Hepatocyte
0.986601	0.934399	1.16667	Cell	Hepatocyte
0.959426	0.816535	1.14286	Cell	Hepatocyte
0.967036	0.835226	1.07692	Cell	Hepatocyte
0.952124	0.828402	1.16667	Cell	Hepatocyte
0.958643	0.843507	0.923077	Cell	Hepatocyte
0.893054	0.685141	1.35714	Cell	Hepatocyte
0.981617	0.855205	1.25	Cell	Hepatocyte
0.911981	0.678749	1.46154	Cell	Hepatocyte
0.896461	0.750859	1.1	Cell	Hepatocyte
0.952671	0.75708	1.0625	Cell	Hepatocyte
0.972931	0.815617	0.722222	Cell	Hepatocyte
0.974549	0.871307	0.888889	Cell	Hepatocyte
0.920916	0.769264	1.28571	Cell	Hepatocyte
0.982124	0.8529	1	Cell	Hepatocyte
0.975123	0.881886	0.9375	Cell	Hepatocyte
0.975991	0.886078	0.884615	Cell	Hepatocyte
0.955337	0.814621	1.35294	Cell	Hepatocyte
0.9843	0.811705	1.64286	Cell	Hepatocyte
0.98372	0.832077	1.64286	Cell	Hepatocyte
0.990422	0.937824	1.05556	Cell	Hepatocyte
0.98171	0.880716	1.0625	Cell	Hepatocyte
0.932287	0.754728	1.26667	Cell	Hepatocyte
0.987781	0.905913	1.26316	Cell	Hepatocyte
0.984108	0.885028	0.933333	Cell	Hepatocyte
0.987601	0.901315	1.1875	Cell	Hepatocyte
0.942874	0.796917	0.695652	Cell	Hepatocyte
0.910011	0.683633	0.75	Cell	Hepatocyte
0.953789	0.756296	1.6	Cell	Hepatocyte
0.961707	0.862788	0.894737	Cell	Hepatocyte
0.942596	0.826171	0.857143	Cell	Hepatocyte
0.964738	0.823145	0.761905	Cell	Hepatocyte
0.994255	0.88921	1.27778	Cell	Hepatocyte
0.976022	0.888347	1.0625	Cell	Hepatocyte
0.977229	0.756275	1.91667	Cell	Hepatocyte
0.965901	0.873425	0.9375	Cell	Hepatocyte
0.822972	0.594183	1.90909	Cell	Hepatocyte
0.973757	0.857427	1.41667	Cell	Hepatocyte
0.979713	0.863202	1.42857	Cell	Hepatocyte
0.939042	0.7669	1.36842	Cell	Hepatocyte
0.966843	0.887715	1.09091	Cell	Hepatocyte
0.986097	0.884922	1.28571	Cell	Hepatocyte
0.972234	0.775546	1.54545	Cell	Hepatocyte
0.95432	0.840741	1.26667	Cell	Hepatocyte
0.940282	0.78226	0.875	Cell	Hepatocyte
0.925138	0.60843	2.15385	Cell	Hepatocyte
0.990042	0.928248	1.14286	Cell	Hepatocyte
0.960463	0.828457	1.2	Cell	Hepatocyte
0.985612	0.890601	1	Cell	Hepatocyte
0.920109	0.686522	0.857143	Cell	Hepatocyte
0.888249	0.651584	1.06667	Cell	Hepatocyte
0.947288	0.836938	1.1875	Cell	Hepatocyte
0.95572	0.80724	1.07143	Cell	Hepatocyte
0.983106	0.904938	1.0625	Cell	Hepatocyte
0.979625	0.891777	1.07692	Cell	Hepatocyte
0.96403	0.851209	1.33333	Cell	Hepatocyte
0.960883	0.891697	1.13333	Cell	Hepatocyte
0.943871	0.774645	1.13333	Cell	Hepatocyte
0.985165	0.84246	0.8	Cell	Hepatocyte
0.973121	0.855327	0.95	Cell	Hepatocyte
0.963563	0.758594	1.66667	Cell	Hepatocyte
0.973996	0.860308	0.8	Cell	Hepatocyte
0.937759	0.817801	1.15385	Cell	Hepatocyte
0.95831	0.717236	1.7	Cell	Hepatocyte
0.931795	0.740588	0.954545	Cell	Hepatocyte
0.968569	0.883796	1.13333	Cell	Hepatocyte
0.94573	0.805598	1.28571	Cell	Hepatocyte
0.967912	0.866529	1.33333	Cell	Hepatocyte
0.935385	0.785935	1	Cell	Hepatocyte
0.948084	0.777234	1.35294	Cell	Hepatocyte
0.988231	0.903066	1.17647	Cell	Hepatocyte
0.958754	0.852931	1.15789	Cell	Hepatocyte
0.975264	0.901833	0.842105	Cell	Hepatocyte
0.953546	0.804544	1.35294	Cell	Hepatocyte
0.961864	0.839818	1.07143	Cell	Hepatocyte
0.988296	0.902887	0.944444	Cell	Hepatocyte
0.930659	0.80813	1.07692	Cell	Hepatocyte
0.928341	0.774561	0.882353	Cell	Hepatocyte
0.919132	0.801919	1	Cell	Hepatocyte
0.95989	0.850068	1	Cell	Hepatocyte
0.971913	0.760527	1.71429	Cell	Hepatocyte
0.958703	0.845522	0.888889	Cell	Hepatocyte
0.967159	0.864562	1.22222	Cell	Hepatocyte
0.977127	0.852182	1.0625	Cell	Hepatocyte
0.972183	0.877664	1.05882	Cell	Hepatocyte
0.99061	0.935015	1.15385	Cell	Hepatocyte
0.986773	0.911608	1.28571	Cell	Hepatocyte
0.944599	0.849287	1	Cell	Hepatocyte
0.984887	0.925166	1.125	Cell	Hepatocyte
0.928524	0.707695	1.28571	Cell	Hepatocyte
0.992471	0.937377	1.07692	Cell	Hepatocyte
0.948269	0.811166	1.11111	Cell	Hepatocyte
0.953234	0.715138	1.5	Cell	Hepatocyte
0.991584	0.901567	1.15385	Cell	Hepatocyte
0.985002	0.88025	0.764706	Cell	Hepatocyte
0.967382	0.849916	1.36364	Cell	Hepatocyte
0.948062	0.852253	0.947368	Cell	Hepatocyte
0.93538	0.65958	1.5	Cell	Hepatocyte
0.977847	0.854568	1.0625	Cell	Hepatocyte
0.991019	0.897976	1.13333	Cell	Hepatocyte
0.862204	0.59904	1.6	Cell	Hepatocyte
0.950869	0.797868	1.6	Cell	Hepatocyte
0.984226	0.912429	1.21429	Cell	Hepatocyte
0.980937	0.894687	0.9375	Cell	Hepatocyte
0.898347	0.729184	1	Cell	Hepatocyte
0.996741	0.957663	1	Cell	Hepatocyte
0.975882	0.855498	1.11765	Cell	Hepatocyte
0.979275	0.865792	1.26667	Cell	Hepatocyte
0.90895	0.623883	1.0625	Cell	Hepatocyte
0.926808	0.753122	1.13333	Cell	Hepatocyte
0.988323	0.892708	1.30769	Cell	Hepatocyte
0.98896	0.917826	1.0625	Cell	Hepatocyte
0.944067	0.77214	0.652174	Cell	Hepatocyte
0.976539	0.83892	1.11765	Cell	Hepatocyte
0.982693	0.876885	0.789474	Cell	Hepatocyte
0.986437	0.922699	1.06667	Cell	Hepatocyte
0.947308	0.828945	1.23077	Cell	Hepatocyte
0.995273	0.940864	1.0625	Cell	Hepatocyte
0.860048	0.675859	0.941176	Cell	Hepatocyte
0.977594	0.868282	0.857143	Cell	Hepatocyte
0.976907	0.90797	0.875	Cell	Hepatocyte
0.989959	0.922814	1.14286	Cell	Hepatocyte
0.939754	0.822199	1.17647	Cell	Hepatocyte
0.951613	0.844123	1.13333	Cell	Hepatocyte
0.988686	0.88156	0.894737	Cell	Hepatocyte
0.951656	0.831322	1.16667	Cell	Hepatocyte
0.878597	0.669551	1.21429	Cell	Hepatocyte
0.872185	0.626761	1.4	Cell	Hepatocyte
0.978812	0.886645	1.21429	Cell	Hepatocyte
0.960052	0.83764	1.375	Cell	Hepatocyte
0.964054	0.83616	1.07143	Cell	Hepatocyte
0.966722	0.792026	1.55556	Cell	Hepatocyte
0.975379	0.847014	1.05882	Cell	Hepatocyte
0.976428	0.870986	1.42857	Cell	Hepatocyte
0.970546	0.831853	0.95	Cell	Hepatocyte
0.91307	0.710462	1.11111	Cell	Hepatocyte
0.931846	0.748671	1.25	Cell	Hepatocyte
0.965875	0.872419	1	Cell	Hepatocyte
0.966258	0.87705	0.736842	Cell	Hepatocyte
0.934173	0.810294	0.904762	Cell	Hepatocyte
0.894218	0.740842	1.15789	Cell	Hepatocyte
[truncated: 345,899+ more rows]

## Sheet: Supplementary Figure 13d
tissue	platform	segmentation	Percentage
COAD	Xenium 5K	Nucleus	0.513661
COAD	Xenium 5K	Cell	0.966246
HCC	Xenium 5K	Nucleus	0.39878
HCC	Xenium 5K	Cell	0.973525
OV	Xenium 5K	Nucleus	0.523917
OV	Xenium 5K	Cell	0.966644
COAD	CosMx 6K	Nucleus	0.46139
COAD	CosMx 6K	Cell	0.878871
HCC	CosMx 6K	Nucleus	0.35196
HCC	CosMx 6K	Cell	0.880754
OV	CosMx 6K	Nucleus	0.398903
OV	CosMx 6K	Cell	0.843571

## Sheet: Supplementary Figure 13f
nucleus_count	segmentation_method	count	tissue
0	Boundary stain	17197	HCC
1	Boundary stain	93249	HCC
2	Boundary stain	13925	HCC
3	Boundary stain	1011	HCC
4	Boundary stain	60	HCC
5	Boundary stain	3	HCC

## Sheet: Supplementary Figure 13g
celltype	percentage
B	0
DC	0.027027
Endothelial	0.0126871
Hepatocyte	0.0785132
Macrophage	0.00950908
Mast	0
Monocyte	0.00907029
Neutrophil	0.224638
NK	0.0156724
Plasma	0
SMC	0.00591479
T	0.0141327
