# Supplementary material for: Systematic benchmarking of high-throughput subcellular spatial transcriptomics platforms across human tumors
Source: Nat Commun. 2025 Oct 17;16:9232. doi: 10.1038/s41467-025-64292-3 (PMC12534522; doi:10.1038/s41467-025-64292-3)
Supplement: Supplementary file 12 — Source Data [file 41467_2025_64292_MOESM12_ESM.zip › Source data/Source data for Supplementary Figure14.xlsx]

## Sheet: Supplementary Figure 14a
count	ct	tissue	platform	type
21038	CD4T	COAD	CosMx 6K	CODEX
14347	CD8T	COAD	CosMx 6K	CODEX
4378	Macrophage	COAD	CosMx 6K	CODEX
11121	Macrophage	COAD	CosMx 6K	Transcriptome
4584	CD8T	COAD	CosMx 6K	Transcriptome
3465	CD4T	COAD	CosMx 6K	Transcriptome
16963	Macrophage	COAD	Stereo-seq v1.3	CODEX
6509	CD8T	COAD	Stereo-seq v1.3	CODEX
6431	CD4T	COAD	Stereo-seq v1.3	CODEX
2628	Macrophage	COAD	Stereo-seq v1.3	Transcriptome
1473	CD8T	COAD	Stereo-seq v1.3	Transcriptome
1051	CD4T	COAD	Stereo-seq v1.3	Transcriptome
12069	CD4T	COAD	Visium HD FFPE	CODEX
10319	CD8T	COAD	Visium HD FFPE	CODEX
3825	Macrophage	COAD	Visium HD FFPE	CODEX
11480	Macrophage	COAD	Visium HD FFPE	Transcriptome
4071	CD8T	COAD	Visium HD FFPE	Transcriptome
1497	CD4T	COAD	Visium HD FFPE	Transcriptome
21740	CD4T	COAD	Xenium 5K	CODEX
13108	CD8T	COAD	Xenium 5K	CODEX
12807	Macrophage	COAD	Xenium 5K	CODEX
21686	Macrophage	COAD	Xenium 5K	Transcriptome
16786	CD4T	COAD	Xenium 5K	Transcriptome
11672	CD8T	COAD	Xenium 5K	Transcriptome
12425	Macrophage	HCC	CosMx 6K	CODEX
2523	CD8T	HCC	CosMx 6K	CODEX
1620	CD4T	HCC	CosMx 6K	CODEX
5793	Macrophage	HCC	CosMx 6K	Transcriptome
2859	CD8T	HCC	CosMx 6K	Transcriptome
789	CD4T	HCC	CosMx 6K	Transcriptome
19495	Macrophage	HCC	Stereo-seq v1.3	CODEX
2978	CD8T	HCC	Stereo-seq v1.3	CODEX
1877	CD4T	HCC	Stereo-seq v1.3	CODEX
4432	CD8T	HCC	Stereo-seq v1.3	Transcriptome
3655	Macrophage	HCC	Stereo-seq v1.3	Transcriptome
170	CD4T	HCC	Stereo-seq v1.3	Transcriptome
9169	Macrophage	HCC	Visium HD FFPE	CODEX
2027	CD8T	HCC	Visium HD FFPE	CODEX
1376	CD4T	HCC	Visium HD FFPE	CODEX
3155	Macrophage	HCC	Visium HD FFPE	Transcriptome
88	CD8T	HCC	Visium HD FFPE	Transcriptome
35	CD4T	HCC	Visium HD FFPE	Transcriptome
13053	Macrophage	HCC	Xenium 5K	CODEX
2312	CD4T	HCC	Xenium 5K	CODEX
2218	CD8T	HCC	Xenium 5K	CODEX
11316	Macrophage	HCC	Xenium 5K	Transcriptome
1949	CD8T	HCC	Xenium 5K	Transcriptome
1518	CD4T	HCC	Xenium 5K	Transcriptome
7515	Macrophage	OV	CosMx 6K	CODEX
4540	CD8T	OV	CosMx 6K	CODEX
2858	CD4T	OV	CosMx 6K	CODEX
18423	Macrophage	OV	CosMx 6K	Transcriptome
2654	CD4T	OV	CosMx 6K	Transcriptome
1551	CD8T	OV	CosMx 6K	Transcriptome
19967	Macrophage	OV	Stereo-seq v1.3	CODEX
5032	CD8T	OV	Stereo-seq v1.3	CODEX
3934	CD4T	OV	Stereo-seq v1.3	CODEX
7436	Macrophage	OV	Stereo-seq v1.3	Transcriptome
1488	CD8T	OV	Stereo-seq v1.3	Transcriptome
1163	CD4T	OV	Stereo-seq v1.3	Transcriptome
6073	Macrophage	OV	Visium HD FFPE	CODEX
2589	CD8T	OV	Visium HD FFPE	CODEX
2062	CD4T	OV	Visium HD FFPE	CODEX
29186	Macrophage	OV	Visium HD FFPE	Transcriptome
1828	CD8T	OV	Visium HD FFPE	Transcriptome
1680	CD4T	OV	Visium HD FFPE	Transcriptome
13772	Macrophage	OV	Xenium 5K	CODEX
4982	CD8T	OV	Xenium 5K	CODEX
3809	CD4T	OV	Xenium 5K	CODEX
26030	Macrophage	OV	Xenium 5K	Transcriptome
4406	CD8T	OV	Xenium 5K	Transcriptome
3267	CD4T	OV	Xenium 5K	Transcriptome
