# Supplementary material for: Systematic benchmarking of high-throughput subcellular spatial transcriptomics platforms across human tumors
Source: Nat Commun. 2025 Oct 17;16:9232. doi: 10.1038/s41467-025-64292-3 (PMC12534522; doi:10.1038/s41467-025-64292-3)
Supplement: Supplementary file 12 — Source Data [file 41467_2025_64292_MOESM12_ESM.zip › Source data/Source data for Supplementary Figure16.xlsx]

## Sheet: Supplementary Figure 16d
gene	Platform
COL1A1	Visium HD FFPE
COL1A2	Visium HD FFPE
SPARC	Visium HD FFPE
COL3A1	Visium HD FFPE
TAGLN	Visium HD FFPE
MMP2	Visium HD FFPE
ELN	Visium HD FFPE
TPM2	Visium HD FFPE
TPM1	Visium HD FFPE
CCN2	Visium HD FFPE
FN1	Visium HD FFPE
CALD1	Visium HD FFPE
AEBP1	Visium HD FFPE
CCN1	Visium HD FFPE
THBS2	Visium HD FFPE
IGFBP7	Visium HD FFPE
LUM	Visium HD FFPE
VIM	Visium HD FFPE
LGALS1	Visium HD FFPE
COL5A1	Visium HD FFPE
COL12A1	Visium HD FFPE
ACTG2	Visium HD FFPE
TIMP1	Visium HD FFPE
CD74	Visium HD FFPE
MYL9	Visium HD FFPE
SULF1	Visium HD FFPE
CTHRC1	Visium HD FFPE
ACTA2	Visium HD FFPE
BGN	Visium HD FFPE
IGFBP3	Visium HD FFPE
ANTXR1	Visium HD FFPE
COL4A1	Visium HD FFPE
FBN1	Visium HD FFPE
COL11A1	Visium HD FFPE
PRSS23	Visium HD FFPE
CNN1	Visium HD FFPE
COL6A3	Visium HD FFPE
COL5A2	Visium HD FFPE
SFRP4	Visium HD FFPE
FSTL1	Visium HD FFPE
SERPINE1	Visium HD FFPE
SPON2	Visium HD FFPE
IGHG1	Visium HD FFPE
DUSP1	Visium HD FFPE
EGR1	Visium HD FFPE
RGS1	Visium HD FFPE
GREM1	Visium HD FFPE
COL8A1	Visium HD FFPE
MMP14	Visium HD FFPE
C1S	Visium HD FFPE
LOXL2	Visium HD FFPE
COL4A2	Visium HD FFPE
C1R	Visium HD FFPE
CSRP1	Visium HD FFPE
MMP11	Visium HD FFPE
IGFBP5	Visium HD FFPE
THBS1	Visium HD FFPE
DKK3	Visium HD FFPE
IFI6	Visium HD FFPE
THY1	Visium HD FFPE
TNC	Visium HD FFPE
TRBC2	Visium HD FFPE
TRAC	Visium HD FFPE
TGFBI	Visium HD FFPE
LTBP2	Visium HD FFPE
MXRA7	Visium HD FFPE
MRC2	Visium HD FFPE
PALLD	Visium HD FFPE
IGFBP4	Visium HD FFPE
MYLK	Visium HD FFPE
JUN	Visium HD FFPE
ANGPTL2	Visium HD FFPE
BST2	Visium HD FFPE
DCN	Visium HD FFPE
COL16A1	Visium HD FFPE
CTSK	Visium HD FFPE
LBH	Visium HD FFPE
MYH11	Visium HD FFPE
CD44	Visium HD FFPE
GBP1	Visium HD FFPE
POSTN	Visium HD FFPE
COL15A1	Visium HD FFPE
NUPR1	Visium HD FFPE
CXCR4	Visium HD FFPE
CDKN2B	Visium HD FFPE
VCAN	Visium HD FFPE
SERPING1	Visium HD FFPE
MXRA8	Visium HD FFPE
LAPTM5	Visium HD FFPE
CMTM3	Visium HD FFPE
CD248	Visium HD FFPE
COMP	Visium HD FFPE
CCL5	Visium HD FFPE
CDH11	Visium HD FFPE
NBL1	Visium HD FFPE
C3	Visium HD FFPE
FOSB	Visium HD FFPE
EVL	Visium HD FFPE
COL14A1	Visium HD FFPE
SELENOM	Visium HD FFPE
DKK2	Visium HD FFPE
CLIC4	Visium HD FFPE
CD2	Visium HD FFPE
FILIP1L	Visium HD FFPE
MFGE8	Visium HD FFPE
TYMP	Visium HD FFPE
NNMT	Visium HD FFPE
S100A4	Visium HD FFPE
MFAP4	Visium HD FFPE
ISLR	Visium HD FFPE
ISG15	Visium HD FFPE
CAVIN1	Visium HD FFPE
CRYAB	Visium HD FFPE
C1QTNF3	Visium HD FFPE
CERCAM	Visium HD FFPE
ALKAL1	Visium HD FFPE
ADAMTS2	Visium HD FFPE
TNFRSF12A	Visium HD FFPE
DPYSL3	Visium HD FFPE
ITGA11	Visium HD FFPE
CXCL10	Visium HD FFPE
MRVI1	Visium HD FFPE
SCARF2	Visium HD FFPE
MXRA5	Visium HD FFPE
PDGFRB	Visium HD FFPE
MEGF6	Visium HD FFPE
IGHG3	Visium HD FFPE
FLNA	Visium HD FFPE
ASPN	Visium HD FFPE
PDLIM7	Visium HD FFPE
LOXL1	Visium HD FFPE
MYADM	Visium HD FFPE
TRIM22	Visium HD FFPE
CD6	Visium HD FFPE
LTBP1	Visium HD FFPE
DES	Visium HD FFPE
HTRA1	Visium HD FFPE
TNFAIP3	Visium HD FFPE
EMP1	Visium HD FFPE
CCDC80	Visium HD FFPE
GPC1	Visium HD FFPE
PLXDC2	Visium HD FFPE
TRBC1	Visium HD FFPE
APOL1	Visium HD FFPE
GALNT10	Visium HD FFPE
MMP19	Visium HD FFPE
MGP	Visium HD FFPE
HAPLN3	Visium HD FFPE
KLF2	Visium HD FFPE
CD3E	Visium HD FFPE
IER3	Visium HD FFPE
EMP3	Visium HD FFPE
COPZ2	Visium HD FFPE
COL8A2	Visium HD FFPE
SERPINE2	Visium HD FFPE
SPOCK2	Visium HD FFPE
ATF3	Visium HD FFPE
IFI27	Visium HD FFPE
GBP5	Visium HD FFPE
EGR2	Visium HD FFPE
PDPN	Visium HD FFPE
LMOD1	Visium HD FFPE
DIO2	Visium HD FFPE
EFEMP1	Visium HD FFPE
ADAMTS12	Visium HD FFPE
CHPF	Visium HD FFPE
PRNP	Visium HD FFPE
CD96	Visium HD FFPE
FAP	Visium HD FFPE
SPOCK1	Visium HD FFPE
PTGER3	Visium HD FFPE
CEMIP	Visium HD FFPE
ANXA1	Visium HD FFPE
RORA	Visium HD FFPE
GPNMB	Visium HD FFPE
DNAJB4	Visium HD FFPE
SPSB1	Visium HD FFPE
SLC24A3	Visium HD FFPE
ITGBL1	Visium HD FFPE
LIMS2	Visium HD FFPE
MSRB3	Visium HD FFPE
BASP1	Visium HD FFPE
CD52	Visium HD FFPE
FSTL3	Visium HD FFPE
DUSP2	Visium HD FFPE
RAB23	Visium HD FFPE
HOPX	Visium HD FFPE
SPARC	CosMx 6K
TAGLN	CosMx 6K
COL1A1	CosMx 6K
TPM2	CosMx 6K
MYL9	CosMx 6K
COL1A2	CosMx 6K
IFI6	CosMx 6K
CALD1	CosMx 6K
B2M	CosMx 6K
ACTA2	CosMx 6K
LGALS1	CosMx 6K
THBS2	CosMx 6K
IGFBP7	CosMx 6K
COL3A1	CosMx 6K
BGN	CosMx 6K
MMP2	CosMx 6K
IGFBP5	CosMx 6K
LUM	CosMx 6K
SPON2	CosMx 6K
DUSP1	CosMx 6K
FN1	CosMx 6K
THBS1	CosMx 6K
TIMP2	CosMx 6K
HSPB1	CosMx 6K
ACTG2	CosMx 6K
CCN2	CosMx 6K
VIM	CosMx 6K
S100A6	CosMx 6K
TPM1	CosMx 6K
FLNA	CosMx 6K
POSTN	CosMx 6K
CCN1	CosMx 6K
TIMP1	CosMx 6K
FSTL1	CosMx 6K
COL12A1	CosMx 6K
IGFBP3	CosMx 6K
IL32	CosMx 6K
FOS	CosMx 6K
INHBA	CosMx 6K
SFRP4	CosMx 6K
TIMP3	CosMx 6K
S100A4	CosMx 6K
MMP14	CosMx 6K
ITGB1	CosMx 6K
NBL1	CosMx 6K
EGR1	CosMx 6K
MFGE8	CosMx 6K
COL4A2	CosMx 6K
LOXL2	CosMx 6K
C1S	CosMx 6K
MMP11	CosMx 6K
THY1	CosMx 6K
C1R	CosMx 6K
COL5A1	CosMx 6K
ISG15	CosMx 6K
IER3	CosMx 6K
MYH11	CosMx 6K
TNFRSF12A	CosMx 6K
ACTN1	CosMx 6K
CALU	CosMx 6K
GREM1	CosMx 6K
JUN	CosMx 6K
MT2A	CosMx 6K
COL16A1	CosMx 6K
COL11A1	CosMx 6K
JUNB	CosMx 6K
MXRA8	CosMx 6K
BST2	CosMx 6K
HOPX	CosMx 6K
COL5A2	CosMx 6K
SERPINE1	CosMx 6K
NNMT	CosMx 6K
KLF2	CosMx 6K
FOSB	CosMx 6K
COL8A1	CosMx 6K
MFAP4	CosMx 6K
PDPN	CosMx 6K
SERPING1	CosMx 6K
CD44	CosMx 6K
ATF3	CosMx 6K
GBP1	CosMx 6K
MRC2	CosMx 6K
TNC	CosMx 6K
FBN1	CosMx 6K
FSTL3	CosMx 6K
CCL5	CosMx 6K
SPSB1	CosMx 6K
CDH11	CosMx 6K
ANGPTL2	CosMx 6K
RAB31	CosMx 6K
SULF1	Xenium 5K
PALLD	Xenium 5K
POSTN	Xenium 5K
THBS2	Xenium 5K
COL5A1	Xenium 5K
THY1	Xenium 5K
THBS1	Xenium 5K
GREM1	Xenium 5K
CTHRC1	Xenium 5K
INHBA	Xenium 5K
MMP14	Xenium 5K
MXRA7	Xenium 5K
FILIP1L	Xenium 5K
ADAM12	Xenium 5K
CCN1	Xenium 5K
LBH	Xenium 5K
COL5A2	Xenium 5K
STAT1	Xenium 5K
MSN	Xenium 5K
FSTL1	Xenium 5K
GBP1	Xenium 5K
CTSK	Xenium 5K
SFRP4	Xenium 5K
NBL1	Xenium 5K
PEA15	Xenium 5K
TIMP2	Xenium 5K
CD44	Xenium 5K
AEBP1	Xenium 5K
CLIC4	Xenium 5K
CCN2	Xenium 5K
CD3E	Xenium 5K
ADAMTS2	Xenium 5K
NR4A1	Xenium 5K
NREP	Xenium 5K
COL4A1	Xenium 5K
ELN	Xenium 5K
COL11A1	Xenium 5K
CDH11	Xenium 5K
ZYX	Xenium 5K
SERPINE1	Xenium 5K
CSRP1	Xenium 5K
SPON2	Xenium 5K
MYLK	Xenium 5K
APOL1	Xenium 5K
CXCR4	Xenium 5K
EGR3	Xenium 5K
MMP11	Xenium 5K
CST1	Xenium 5K
TNC	Xenium 5K
PDPN	Xenium 5K
CYBA	Xenium 5K
MRC2	Xenium 5K
DKK3	Xenium 5K
LTBP2	Xenium 5K
GBP5	Xenium 5K
LOXL1	Xenium 5K
LTBP1	Xenium 5K
COL10A1	Xenium 5K
ITGA4	Xenium 5K
RFTN1	Xenium 5K
CDKN2B	Xenium 5K
ACTN1	Xenium 5K
CD2	Xenium 5K
ADAMTS12	Xenium 5K
ANGPTL2	Xenium 5K
PFKFB3	Xenium 5K
SLC2A3	Xenium 5K
FCGR2A	Xenium 5K
CXCL9	Xenium 5K
CORIN	Xenium 5K
SDC2	Xenium 5K
CCDC80	Xenium 5K
CD8A	Xenium 5K
ASPN	Xenium 5K
PDGFRB	Xenium 5K
IL2RG	Xenium 5K
LOXL2	Xenium 5K
TMEM119	Xenium 5K
APOL2	Xenium 5K
MSR1	Xenium 5K
JAK3	Xenium 5K
HTRA1	Xenium 5K
RASSF5	Xenium 5K
PLAUR	Xenium 5K
CD82	Xenium 5K
TGFBR1	Xenium 5K
IKZF1	Xenium 5K
IKZF3	Xenium 5K
DPT	Xenium 5K
TENT5C	Xenium 5K
CD247	Xenium 5K
MAP7D1	Xenium 5K
MIAT	Xenium 5K
TNFSF4	Xenium 5K
MX1	Xenium 5K
FAP	Xenium 5K
ACAP1	Xenium 5K
CXCL10	Xenium 5K
IFI16	Xenium 5K
SPECC1	Xenium 5K
CST4	Xenium 5K
ITGAL	Xenium 5K
RTL8C	Xenium 5K
EGR2	Xenium 5K
GZMA	Xenium 5K
APOBEC3C	Xenium 5K
RASGRP1	Xenium 5K
EPDR1	Xenium 5K
GIMAP4	Xenium 5K
IL16	Xenium 5K
SELPLG	Xenium 5K
ERRFI1	Xenium 5K
DDR2	Xenium 5K
CTLA4	Xenium 5K
PDE4B	Xenium 5K
OPTN	Xenium 5K
SH2D2A	Xenium 5K
LCK	Xenium 5K
SLAMF7	Xenium 5K
DUSP5	Xenium 5K
MDFIC	Xenium 5K
CD6	Xenium 5K
LOX	Xenium 5K
GLIPR2	Xenium 5K
RSPO3	Xenium 5K
EMP1	Xenium 5K
GZMH	Xenium 5K
CD5	Xenium 5K
EVI2B	Xenium 5K
CD96	Xenium 5K
TYMP	Xenium 5K
MZB1	Xenium 5K
SYNPO2	Xenium 5K
CAVIN3	Xenium 5K
SMAP2	Xenium 5K
ATF3	Xenium 5K
WAS	Xenium 5K
CD38	Xenium 5K
ICAM1	Xenium 5K
PRNP	Xenium 5K
PLN	Xenium 5K
STMN2	Xenium 5K
PBX3	Xenium 5K
RAI14	Xenium 5K
FGFR1	Xenium 5K
GZMB	Xenium 5K
HOPX	Xenium 5K
SLFN5	Xenium 5K
PFKP	Xenium 5K
CD3G	Xenium 5K
PIK3CD	Xenium 5K
DIO2	Xenium 5K
C5AR1	Xenium 5K
KLRB1	Xenium 5K
CD27	Xenium 5K
DERL3	Xenium 5K
PPP1R16B	Xenium 5K
FOXO1	Xenium 5K
SH2D1A	Xenium 5K
FCGR3A	Xenium 5K
IL10RA	Xenium 5K
IL2RB	Xenium 5K
WNT2	Xenium 5K
PYGL	Xenium 5K
FRMD6	Xenium 5K
TNFRSF12A	Xenium 5K
ATXN1	Xenium 5K
CD79A	Xenium 5K
LAG3	Xenium 5K
MAPRE2	Xenium 5K
CDK14	Xenium 5K
LY96	Xenium 5K
BATF	Xenium 5K
SATB1	Xenium 5K
SPOCK1	Xenium 5K
TNFRSF1B	Xenium 5K
RRAS	Xenium 5K
SP140	Xenium 5K
APOBEC3G	Xenium 5K
RHOH	Xenium 5K
DNAJB4	Xenium 5K
MEG3	Xenium 5K
CARD11	Xenium 5K
ITK	Xenium 5K
LPXN	Xenium 5K
AKT3	Xenium 5K
UBASH3A	Xenium 5K
RASSF2	Xenium 5K
LDLRAD4	Xenium 5K
GPR174	Xenium 5K
ANKRD44	Xenium 5K
CST7	Xenium 5K
MYO1F	Xenium 5K
SMPD1	Xenium 5K
TWIST1	Xenium 5K
VGLL3	Xenium 5K
LAT	Xenium 5K
TGFB3	Xenium 5K
FPR1	Xenium 5K
PTGER3	Xenium 5K
RUNX2	Xenium 5K
PDK1	Xenium 5K
RUNX3	Xenium 5K
POU2AF1	Xenium 5K
ZAP70	Xenium 5K
VDR	Xenium 5K
SOCS1	Xenium 5K
MEIS1	Xenium 5K
ICAM3	Xenium 5K
DNAJB5	Xenium 5K
PTPN22	Xenium 5K
ADA	Xenium 5K
TRAF3IP3	Xenium 5K
PRRX1	Xenium 5K
FLT3LG	Xenium 5K
NCS1	Xenium 5K
NR3C1	Xenium 5K
TNFSF13B	Xenium 5K
BAG2	Xenium 5K
TIGIT	Xenium 5K
MAP1A	Xenium 5K
CCR4	Xenium 5K
PIK3CG	Xenium 5K
ITGAE	Xenium 5K
THEMIS	Xenium 5K
GZMK	Xenium 5K
FLNC	Xenium 5K
C3AR1	Xenium 5K
CCN4	Xenium 5K
CXCR6	Xenium 5K
MITF	Xenium 5K
CD28	Xenium 5K
NEXN	Xenium 5K
ANGPT1	Xenium 5K
NLRP1	Xenium 5K
IRF4	Xenium 5K
FBLN2	Xenium 5K
CD248	Xenium 5K
ICOS	Xenium 5K
HSPB8	Xenium 5K
RSAD2	Xenium 5K
CYTOR	Xenium 5K
KLRK1	Xenium 5K
LIPG	Xenium 5K
SNURF	Xenium 5K
KCNA3	Xenium 5K
IL21R	Xenium 5K
SLAMF6	Xenium 5K
HAVCR2	Xenium 5K
FCRL5	Xenium 5K
CDH2	Xenium 5K
HBEGF	Xenium 5K
DPYD	Xenium 5K
ITM2A	Xenium 5K
TGFB2	Xenium 5K
GLI3	Xenium 5K
INMT	Xenium 5K
CCR5	Xenium 5K
IFI44L	Xenium 5K
CD84	Xenium 5K
APOL3	Xenium 5K
ZEB1	Xenium 5K
LRRC15	Xenium 5K
MKX	Xenium 5K
CD7	Xenium 5K
CXCR3	Xenium 5K
SPHK1	Xenium 5K
MYO5A	Xenium 5K
MPDZ	Xenium 5K
ITGB7	Xenium 5K
FOXP3	Xenium 5K
ZNF469	Xenium 5K
BCL11B	Xenium 5K
PLCG2	Xenium 5K
MAB21L2	Xenium 5K
GLT8D2	Xenium 5K
ZBP1	Xenium 5K
ABCG1	Xenium 5K
CPZ	Xenium 5K
CSF2RA	Xenium 5K
IFIH1	Xenium 5K
SLC7A5	Xenium 5K
MR1	Xenium 5K
ITGAX	Xenium 5K
SPN	Xenium 5K
TRPS1	Xenium 5K
FLI1	Xenium 5K
CCR6	Xenium 5K
CD8B	Xenium 5K
IDO1	Xenium 5K
EOMES	Xenium 5K
IFIT2	Xenium 5K
FCGR2B	Xenium 5K

## Sheet: Supplementary Figure 16e
gene	Platform
APOA1	Visium HD FFPE
BEX5	Visium HD FFPE
ACTB	Visium HD FFPE
FTL	Visium HD FFPE
SPINK1	Visium HD FFPE
HIST1H1C	Visium HD FFPE
RBP4	Visium HD FFPE
COL2A1	Visium HD FFPE
MT-ATP6	Visium HD FFPE
CST3	Visium HD FFPE
RRBP1	Visium HD FFPE
GSTP1	Visium HD FFPE
OAZ1	Visium HD FFPE
ALDH1A1	Visium HD FFPE
CLU	Visium HD FFPE
S100A10	Visium HD FFPE
HSP90AB1	Visium HD FFPE
HNRNPA2B1	Visium HD FFPE
NENF	Visium HD FFPE
MT-ND4	Visium HD FFPE
MT-ND1	Visium HD FFPE
EEF2	Visium HD FFPE
MLEC	Visium HD FFPE
LGALS2	Visium HD FFPE
MT-ND4L	Visium HD FFPE
ENC1	Visium HD FFPE
HSP90AA1	Visium HD FFPE
CTSB	Visium HD FFPE
NPC2	Visium HD FFPE
MT-ND2	Visium HD FFPE
MYL6	Visium HD FFPE
COL3A1	Visium HD FFPE
ACTG1	Visium HD FFPE
OLFML3	Visium HD FFPE
BCAM	Visium HD FFPE
ADD3	Visium HD FFPE
ARID3A	Visium HD FFPE
CPNE1	Visium HD FFPE
HIST1H1D	Visium HD FFPE
TOP2A	Visium HD FFPE
MT-CYB	Visium HD FFPE
CD9	Visium HD FFPE
H1F0	Visium HD FFPE
EIF4A1	Visium HD FFPE
EEF1G	Visium HD FFPE
MT-CO3	Visium HD FFPE
PHPT1	Visium HD FFPE
PRDX2	Visium HD FFPE
LGR5	Visium HD FFPE
CIRBP	Visium HD FFPE
SNRPB	Visium HD FFPE
SCD	Visium HD FFPE
FTH1	Visium HD FFPE
ORM1	Visium HD FFPE
NUCKS1	Visium HD FFPE
HNRNPD	Visium HD FFPE
RACK1	Visium HD FFPE
EIF4EBP2	Visium HD FFPE
BEX3	Visium HD FFPE
UBA52	Visium HD FFPE
CRLS1	Visium HD FFPE
DACH1	Visium HD FFPE
HMGB2	Visium HD FFPE
CDK4	Visium HD FFPE
ESD	Visium HD FFPE
CCND2	Visium HD FFPE
ZNF703	Visium HD FFPE
NDUFA4	Visium HD FFPE
HSPD1	Visium HD FFPE
REEP6	Visium HD FFPE
IMPDH2	Visium HD FFPE
HIST1H1E	Visium HD FFPE
SESN1	Visium HD FFPE
GPC3	Visium HD FFPE
FASN	Visium HD FFPE
FADS2	Visium HD FFPE
COL1A2	Visium HD FFPE
APEX1	Visium HD FFPE
ETFB	Visium HD FFPE
PON2	Visium HD FFPE
ILF3	Visium HD FFPE
DST	Visium HD FFPE
TYMS	Visium HD FFPE
TMEM97	Visium HD FFPE
SDC4	Visium HD FFPE
NPNT	Visium HD FFPE
PPDPF	Visium HD FFPE
HIST1H4C	Visium HD FFPE
CHPT1	Visium HD FFPE
RHOB	Visium HD FFPE
SCARB2	Visium HD FFPE
OCLN	Visium HD FFPE
PLPP1	Visium HD FFPE
COL1A1	Visium HD FFPE
TPX2	Visium HD FFPE
UBB	Visium HD FFPE
HSPA8	Visium HD FFPE
LMNB1	Visium HD FFPE
PGRMC1	Visium HD FFPE
CASK	Visium HD FFPE
HNRNPL	Visium HD FFPE
YWHAE	Visium HD FFPE
SLC2A4RG	Visium HD FFPE
DUSP16	Visium HD FFPE
MAGED2	Visium HD FFPE
PDCD4	Visium HD FFPE
SEC11A	Visium HD FFPE
AKAP1	Visium HD FFPE
ERBB3	Visium HD FFPE
CALM3	Visium HD FFPE
PSME1	Visium HD FFPE
BIN1	Visium HD FFPE
HELLS	Visium HD FFPE
LAPTM4B	Visium HD FFPE
TP53	Visium HD FFPE
CD68	Visium HD FFPE
CDK1	Visium HD FFPE
EEF1B2	Visium HD FFPE
ASXL1	Visium HD FFPE
CLIC1	Visium HD FFPE
GATA6	Visium HD FFPE
MT-CO2	Visium HD FFPE
DHCR24	Visium HD FFPE
CCNI	Visium HD FFPE
COL6A3	Visium HD FFPE
UBE2V1	Visium HD FFPE
RAB3IP	Visium HD FFPE
SNX5	Visium HD FFPE
ERGIC3	Visium HD FFPE
CRTAP	Visium HD FFPE
CPS1	Visium HD FFPE
SLC9A3R1	Visium HD FFPE
SUCLG1	Visium HD FFPE
LUC7L3	Visium HD FFPE
APOE	Visium HD FFPE
LAMC1	Visium HD FFPE
SLC12A2	Visium HD FFPE
SERINC5	Visium HD FFPE
FBLN1	Visium HD FFPE
CTSH	Visium HD FFPE
MGST2	Visium HD FFPE
SET	Visium HD FFPE
MCM4	Visium HD FFPE
CXCL14	Visium HD FFPE
SAP18	Visium HD FFPE
GCHFR	Visium HD FFPE
ZFP36L2	Visium HD FFPE
PBX2	Visium HD FFPE
AFDN	Visium HD FFPE
H2AFZ	Visium HD FFPE
UBE2I	Visium HD FFPE
FUS	Visium HD FFPE
F10	Visium HD FFPE
CCNG1	Visium HD FFPE
ANAPC11	Visium HD FFPE
PCBD1	Visium HD FFPE
JUND	Visium HD FFPE
DEK	Visium HD FFPE
CYB5B	Visium HD FFPE
COMT	Visium HD FFPE
MCM7	Visium HD FFPE
LAMP1	Visium HD FFPE
COL27A1	Visium HD FFPE
CBX4	Visium HD FFPE
BRI3	Visium HD FFPE
HNRNPDL	Visium HD FFPE
EIF5	Visium HD FFPE
ARID5B	Visium HD FFPE
SIVA1	Visium HD FFPE
LSM4	Visium HD FFPE
FAM3C	Visium HD FFPE
COX6A1	Visium HD FFPE
COL6A1	Visium HD FFPE
COL5A1	Visium HD FFPE
IGFBP7	Visium HD FFPE
ZMYM2	Visium HD FFPE
APLP2	Visium HD FFPE
LTA4H	Visium HD FFPE
C1QC	Visium HD FFPE
MDK	Visium HD FFPE
DDAH2	Visium HD FFPE
ROMO1	Visium HD FFPE
ILF2	Visium HD FFPE
LRPPRC	Visium HD FFPE
CCL20	Visium HD FFPE
IRF2BP2	Visium HD FFPE
TM4SF20	Visium HD FFPE
SOX9	Visium HD FFPE
LY6E	Visium HD FFPE
HSPE1	Visium HD FFPE
MBIP	Visium HD FFPE
RNF7	Visium HD FFPE
PSMB1	Visium HD FFPE
SF3B3	Visium HD FFPE
ATP5F1B	Visium HD FFPE
ATP5ME	Visium HD FFPE
DNMT3A	Visium HD FFPE
APOB	Visium HD FFPE
DHRS7	Visium HD FFPE
PSMF1	Visium HD FFPE
SERPINH1	Visium HD FFPE
MYO6	Visium HD FFPE
VIL1	Visium HD FFPE
SLC39A5	Visium HD FFPE
TMEM45B	Visium HD FFPE
NME4	Visium HD FFPE
PRKDC	Visium HD FFPE
PRSS23	Visium HD FFPE
TUBB	Visium HD FFPE
ANXA5	Visium HD FFPE
SUPT16H	Visium HD FFPE
HACD3	Visium HD FFPE
CEBPD	Visium HD FFPE
CAND1	Visium HD FFPE
CHCHD2	Visium HD FFPE
LAMB3	Visium HD FFPE
CCN2	Visium HD FFPE
DGAT1	Visium HD FFPE
SLC25A1	Visium HD FFPE
FCGRT	Visium HD FFPE
VTN	Visium HD FFPE
ACAT2	Visium HD FFPE
CALD1	Visium HD FFPE
ITM2B	Visium HD FFPE
SELENOH	Visium HD FFPE
COL6A2	Visium HD FFPE
A2M	Visium HD FFPE
NAA38	Visium HD FFPE
SUGT1	Visium HD FFPE
SMARCA5	Visium HD FFPE
TRA2A	Visium HD FFPE
EIF6	Visium HD FFPE
ATP6AP1	Visium HD FFPE
KHSRP	Visium HD FFPE
NECTIN3	Visium HD FFPE
GPR160	Visium HD FFPE
CNBP	Visium HD FFPE
BTBD2	Visium HD FFPE
OGA	Visium HD FFPE
SLC25A6	Visium HD FFPE
LRP1	Visium HD FFPE
CENPU	Visium HD FFPE
LMNB2	Visium HD FFPE
SRSF2	Visium HD FFPE
CFDP1	Visium HD FFPE
STT3B	Visium HD FFPE
TFDP1	Visium HD FFPE
CNN3	Visium HD FFPE
MYBL2	Visium HD FFPE
PMM1	Visium HD FFPE
ARGLU1	Visium HD FFPE
ARHGAP35	Visium HD FFPE
TMEM8B	Visium HD FFPE
LTBP3	Visium HD FFPE
ELAVL1	Visium HD FFPE
C19orf33	Visium HD FFPE
ELF1	Visium HD FFPE
C1QA	Visium HD FFPE
SENP6	Visium HD FFPE
DMKN	Visium HD FFPE
CLTA	Visium HD FFPE
KIFC1	Visium HD FFPE
CREG1	Visium HD FFPE
CCNB1	Visium HD FFPE
GLS	Visium HD FFPE
CDT1	Visium HD FFPE
SLC37A4	Visium HD FFPE
LAMB1	Visium HD FFPE
FARP1	Visium HD FFPE
COX7C	Visium HD FFPE
ADK	Visium HD FFPE
MAP4	Visium HD FFPE
CALM2	Visium HD FFPE
NUSAP1	Visium HD FFPE
SP3	Visium HD FFPE
FGFR3	Visium HD FFPE
C1QB	Visium HD FFPE
PHGDH	Visium HD FFPE
DHX9	Visium HD FFPE
MYH10	Visium HD FFPE
NT5DC2	Visium HD FFPE
LBR	Visium HD FFPE
USH1C	Visium HD FFPE
TNRC18	Visium HD FFPE
HNRNPA3	Visium HD FFPE
CKAP2	Visium HD FFPE
GAMT	Visium HD FFPE
CYP51A1	Visium HD FFPE
LRIG1	Visium HD FFPE
ANKRD10	Visium HD FFPE
GRINA	Visium HD FFPE
CFB	Visium HD FFPE
IGF2BP2	Visium HD FFPE
TAF7	Visium HD FFPE
CBX5	Visium HD FFPE
LAMA5	Visium HD FFPE
AMACR	Visium HD FFPE
TRIR	Visium HD FFPE
UBE2C	Visium HD FFPE
CHMP3	Visium HD FFPE
LIG1	Visium HD FFPE
MCM2	Visium HD FFPE
CCND1	Visium HD FFPE
DIDO1	Visium HD FFPE
LASP1	Visium HD FFPE
MAL2	Visium HD FFPE
PLBD1	Visium HD FFPE
EIF3B	Visium HD FFPE
CYC1	Visium HD FFPE
TRIM2	Visium HD FFPE
PLEKHG6	Visium HD FFPE
LSM7	Visium HD FFPE
EIF4A3	Visium HD FFPE
FN1	Visium HD FFPE
MKI67	Visium HD FFPE
PRPF40A	Visium HD FFPE
CDKN1B	Visium HD FFPE
CD47	Visium HD FFPE
PA2G4	Visium HD FFPE
CHD2	Visium HD FFPE
MGST3	Visium HD FFPE
TMEM98	Visium HD FFPE
EPHX2	Visium HD FFPE
NUTF2	Visium HD FFPE
TPR	Visium HD FFPE
GALC	Visium HD FFPE
YWHAQ	Visium HD FFPE
B4GALT5	Visium HD FFPE
TOMM5	Visium HD FFPE
ABRACL	Visium HD FFPE
MMP14	Visium HD FFPE
ITGA9	Visium HD FFPE
TCERG1	Visium HD FFPE
EPS8L2	Visium HD FFPE
SHTN1	Visium HD FFPE
LCOR	Visium HD FFPE
TIAL1	Visium HD FFPE
DYNLRB1	Visium HD FFPE
ZCCHC3	Visium HD FFPE
ATP13A3	Visium HD FFPE
RBM25	Visium HD FFPE
WDR83OS	Visium HD FFPE
TTR	Visium HD FFPE
HBS1L	Visium HD FFPE
CCNA2	Visium HD FFPE
CARHSP1	Visium HD FFPE
SNRPC	Visium HD FFPE
DCLK2	Visium HD FFPE
COL12A1	Visium HD FFPE
MAPK1IP1L	Visium HD FFPE
CLN6	Visium HD FFPE
ATP5F1E	Visium HD FFPE
SREBF2	Visium HD FFPE
TIA1	Visium HD FFPE
NDUFV2	Visium HD FFPE
RMND5A	Visium HD FFPE
LSM6	Visium HD FFPE
RBM39	Visium HD FFPE
ST14	Visium HD FFPE
CENPM	Visium HD FFPE
PAFAH1B1	Visium HD FFPE
ZWINT	Visium HD FFPE
PRPF6	Visium HD FFPE
ABHD16A	Visium HD FFPE
RBM5	Visium HD FFPE
NR5A2	Visium HD FFPE
CERS2	Visium HD FFPE
TF	Visium HD FFPE
PCM1	Visium HD FFPE
LPP	Visium HD FFPE
EMD	Visium HD FFPE
LMO7	Visium HD FFPE
GID8	Visium HD FFPE
TBC1D2B	Visium HD FFPE
PLEKHJ1	Visium HD FFPE
SRSF3	Visium HD FFPE
ZNF22	Visium HD FFPE
TRIM24	Visium HD FFPE
DHX15	Visium HD FFPE
TUBGCP3	Visium HD FFPE
RABL6	Visium HD FFPE
MORF4L1	Visium HD FFPE
MIF	Visium HD FFPE
HOXA9	Visium HD FFPE
DACT2	Visium HD FFPE
METAP2	Visium HD FFPE
MTA1	Visium HD FFPE
MPHOSPH8	Visium HD FFPE
CIB2	Visium HD FFPE
PRR15L	Visium HD FFPE
BAZ1B	Visium HD FFPE
EREG	Visium HD FFPE
LRIG3	Visium HD FFPE
PPP1R3B	Visium HD FFPE
GCNT1	Visium HD FFPE
SCCPDH	Visium HD FFPE
AEBP2	Visium HD FFPE
SORBS3	Visium HD FFPE
CCN1	Visium HD FFPE
C5orf15	Visium HD FFPE
PRXL2A	Visium HD FFPE
TUBB4B	Visium HD FFPE
S100A13	Visium HD FFPE
DPM1	Visium HD FFPE
SEPTIN11	Visium HD FFPE
SMC1A	Visium HD FFPE
COMMD6	Visium HD FFPE
CABLES2	Visium HD FFPE
LUM	Visium HD FFPE
CTSA	Visium HD FFPE
FUCA2	Visium HD FFPE
CHTOP	Visium HD FFPE
RXRA	Visium HD FFPE
AREG	Visium HD FFPE
CTNNB1	Visium HD FFPE
DAB2	Visium HD FFPE
HNRNPA0	Visium HD FFPE
EIF1B	Visium HD FFPE
SPINT1	Visium HD FFPE
CDH17	Visium HD FFPE
MEST	Visium HD FFPE
CENPV	Visium HD FFPE
FDPS	Visium HD FFPE
PRKACA	Visium HD FFPE
MDM4	Visium HD FFPE
SMARCC1	Visium HD FFPE
ADNP	Visium HD FFPE
AATK	Visium HD FFPE
AKIRIN2	Visium HD FFPE
SLC3A2	Visium HD FFPE
SPIN1	Visium HD FFPE
SNRNP200	Visium HD FFPE
CYP2W1	Visium HD FFPE
ARRB2	Visium HD FFPE
UBE2R2	Visium HD FFPE
GPX4	Visium HD FFPE
XRN2	Visium HD FFPE
TMEM245	Visium HD FFPE
POLR1D	Visium HD FFPE
PKDCC	Visium HD FFPE
ATP9A	Visium HD FFPE
FOXP4	Visium HD FFPE
ZNF217	Visium HD FFPE
ZNF219	Visium HD FFPE
TOMM20	Visium HD FFPE
DMTN	Visium HD FFPE
WDR82	Visium HD FFPE
PNRC1	Visium HD FFPE
MOV10	Visium HD FFPE
ABAT	Visium HD FFPE
SERINC1	Visium HD FFPE
PSMB5	Visium HD FFPE
KIF12	Visium HD FFPE
SMARCA1	Visium HD FFPE
SMC4	Visium HD FFPE
GPBP1	Visium HD FFPE
DPY30	Visium HD FFPE
MICU2	Visium HD FFPE
UBE2D3	Visium HD FFPE
MPC2	Visium HD FFPE
TIMM13	Visium HD FFPE
TACC3	Visium HD FFPE
GNPAT	Visium HD FFPE
RPA1	Visium HD FFPE
POFUT1	Visium HD FFPE
RBX1	Visium HD FFPE
SCT	Visium HD FFPE
SUMO2	Visium HD FFPE
GGH	Visium HD FFPE
GALNT11	Visium HD FFPE
ATXN7L3B	Visium HD FFPE
CTSV	Visium HD FFPE
SEPTIN9	Visium HD FFPE
HMGCR	Visium HD FFPE
TMEM38B	Visium HD FFPE
EWSR1	Visium HD FFPE
TNS3	Visium HD FFPE
CERS6	Visium HD FFPE
VEGFA	Visium HD FFPE
NOP53	Visium HD FFPE
ERG28	Visium HD FFPE
SNRPD2	Visium HD FFPE
APOC2	Visium HD FFPE
VPS25	Visium HD FFPE
SLC7A7	Visium HD FFPE
SLC7A2	Visium HD FFPE
PPP4R3B	Visium HD FFPE
KIF22	Visium HD FFPE
ATP6V1G1	Visium HD FFPE
HADHA	Visium HD FFPE
FOXP1	Visium HD FFPE
LAPTM5	Visium HD FFPE
ZC3H4	Visium HD FFPE
AURKB	Visium HD FFPE
TK1	Visium HD FFPE
NCAPD2	Visium HD FFPE
ANKRD27	Visium HD FFPE
DNAH14	Visium HD FFPE
VDAC1	Visium HD FFPE
DENND4C	Visium HD FFPE
DHCR7	Visium HD FFPE
RGMB	Visium HD FFPE
CGN	Visium HD FFPE
CTDSP1	Visium HD FFPE
PSMA4	Visium HD FFPE
SLC25A36	Visium HD FFPE
TUBA1C	Visium HD FFPE
LUC7L2	Visium HD FFPE
EBP	Visium HD FFPE
FOXA1	Visium HD FFPE
HABP2	Visium HD FFPE
POLD2	Visium HD FFPE
UXT	Visium HD FFPE
THY1	Visium HD FFPE
PRLR	Visium HD FFPE
PRPF4B	Visium HD FFPE
TMEM256	Visium HD FFPE
BRD4	Visium HD FFPE
TUFM	Visium HD FFPE
TSC22D2	Visium HD FFPE
CKAP5	Visium HD FFPE
TSPYL1	Visium HD FFPE
SERPINA4	Visium HD FFPE
C12orf75	Visium HD FFPE
PPIG	Visium HD FFPE
RNPS1	Visium HD FFPE
AIG1	Visium HD FFPE
UGDH	Visium HD FFPE
CKS1B	Visium HD FFPE
CNPY2	Visium HD FFPE
DNAJC7	Visium HD FFPE
FAM20C	Visium HD FFPE
DHRS11	Visium HD FFPE
TSPAN6	Visium HD FFPE
PTOV1	Visium HD FFPE
ETNK1	Visium HD FFPE
CHURC1	Visium HD FFPE
RAB4A	Visium HD FFPE
GINS1	Visium HD FFPE
USP14	Visium HD FFPE
CEBPG	Visium HD FFPE
NDUFB5	Visium HD FFPE
FOXM1	Visium HD FFPE
EDIL3	Visium HD FFPE
NOL4L	Visium HD FFPE
COX16	Visium HD FFPE
YAP1	Visium HD FFPE
ANKRD17	Visium HD FFPE
PPIA	Visium HD FFPE
RAD23B	Visium HD FFPE
PSPC1	Visium HD FFPE
SLC20A1	Visium HD FFPE
USP10	Visium HD FFPE
CCT6A	Visium HD FFPE
SMIM26	Visium HD FFPE
NDUFAF8	Visium HD FFPE
DTYMK	Visium HD FFPE
MAP4K4	Visium HD FFPE
ABHD11	Visium HD FFPE
OARD1	Visium HD FFPE
FAT1	Visium HD FFPE
MCM6	Visium HD FFPE
PPT1	Visium HD FFPE
EML4	Visium HD FFPE
AGFG1	Visium HD FFPE
NOP56	Visium HD FFPE
NDUFB8	Visium HD FFPE
ITGA1	Visium HD FFPE
SLC35D2	Visium HD FFPE
MSH6	Visium HD FFPE
ATN1	Visium HD FFPE
CENPJ	Visium HD FFPE
SLC44A2	Visium HD FFPE
HOXA10	Visium HD FFPE
FAM32A	Visium HD FFPE
UACA	Visium HD FFPE
SMARCB1	Visium HD FFPE
MLLT6	Visium HD FFPE
NCOR1	Visium HD FFPE
PCLAF	Visium HD FFPE
RNF187	Visium HD FFPE
ATP5MC2	Visium HD FFPE
CBX3	Visium HD FFPE
DCAF7	Visium HD FFPE
PRPF19	Visium HD FFPE
POLDIP3	Visium HD FFPE
SORD	Visium HD FFPE
GLO1	Visium HD FFPE
SEC23A	Visium HD FFPE
RAB21	Visium HD FFPE
AP1M1	Visium HD FFPE
NCK2	Visium HD FFPE
TRIB3	Visium HD FFPE
CD276	Visium HD FFPE
ODC1	Visium HD FFPE
RAE1	Visium HD FFPE
CES1	Visium HD FFPE
PLEKHA5	Visium HD FFPE
UBAP2L	Visium HD FFPE
CNPY3	Visium HD FFPE
PJA2	Visium HD FFPE
SLC6A6	Visium HD FFPE
CPSF6	Visium HD FFPE
EIF1	Visium HD FFPE
PCSK6	Visium HD FFPE
SLBP	Visium HD FFPE
PABPC1L	Visium HD FFPE
RNF5	Visium HD FFPE
MS4A6A	Visium HD FFPE
RNPEP	Visium HD FFPE
ALYREF	Visium HD FFPE
RTN4	Visium HD FFPE
ERO1A	Visium HD FFPE
EPB41L5	Visium HD FFPE
CSNK2A2	Visium HD FFPE
MPP6	Visium HD FFPE
SPRY2	Visium HD FFPE
PDHB	Visium HD FFPE
CNNM3	Visium HD FFPE
DLG5	Visium HD FFPE
CDC5L	Visium HD FFPE
DEPDC1B	Visium HD FFPE
STK24	Visium HD FFPE
ROCK2	Visium HD FFPE
USP22	Visium HD FFPE
CERS4	Visium HD FFPE
NR2F6	Visium HD FFPE
NOTCH3	Visium HD FFPE
PWWP3A	Visium HD FFPE
ERH	Visium HD FFPE
PRTFDC1	Visium HD FFPE
METTL9	Visium HD FFPE
SCAF11	Visium HD FFPE
SCAP	Visium HD FFPE
DOCK5	Visium HD FFPE
DBI	Visium HD FFPE
PRRC2C	Visium HD FFPE
DLG1	Visium HD FFPE
FOXO3	Visium HD FFPE
CDK2	Visium HD FFPE
LANCL1	Visium HD FFPE
ETFA	Visium HD FFPE
RCN3	Visium HD FFPE
NES	Visium HD FFPE
BLVRB	Visium HD FFPE
PARP4	Visium HD FFPE
PUF60	Visium HD FFPE
N4BP2	Visium HD FFPE
FADS1	Visium HD FFPE
SLC2A8	Visium HD FFPE
RPIA	Visium HD FFPE
PTCH1	Visium HD FFPE
CTDSP2	Visium HD FFPE
TRAF4	Visium HD FFPE
DDRGK1	Visium HD FFPE
DNASE1	Visium HD FFPE
EPS8	Visium HD FFPE
MAVS	Visium HD FFPE
LUC7L	Visium HD FFPE
MCM3	Visium HD FFPE
RCN1	Visium HD FFPE
DARS	Visium HD FFPE
GFRA3	Visium HD FFPE
RFC3	Visium HD FFPE
GLYCTK	Visium HD FFPE
PCNA	Visium HD FFPE
OAZ2	Visium HD FFPE
CRKL	Visium HD FFPE
CD99	Visium HD FFPE
NMNAT3	Visium HD FFPE
DDX17	Visium HD FFPE
EZH2	Visium HD FFPE
CUL4A	Visium HD FFPE
RGS5	Visium HD FFPE
FGB	Visium HD FFPE
ZNF83	Visium HD FFPE
COPS2	Visium HD FFPE
LAMB2	Visium HD FFPE
AFF1	Visium HD FFPE
WDR33	Visium HD FFPE
EGLN2	Visium HD FFPE
EXOSC8	Visium HD FFPE
C1orf198	Visium HD FFPE
CDC16	Visium HD FFPE
LSM14B	Visium HD FFPE
ATXN10	Visium HD FFPE
DDX1	Visium HD FFPE
PUM2	Visium HD FFPE
PTPRG	Visium HD FFPE
SEM1	Visium HD FFPE
HNRNPUL1	Visium HD FFPE
PLOD2	Visium HD FFPE
DCBLD1	Visium HD FFPE
RGN	Visium HD FFPE
MCM5	Visium HD FFPE
DDX42	Visium HD FFPE
C2orf72	Visium HD FFPE
TECR	Visium HD FFPE
NUP188	Visium HD FFPE
PAN3	Visium HD FFPE
C19orf48	Visium HD FFPE
F11R	Visium HD FFPE
ARPP19	Visium HD FFPE
MGME1	Visium HD FFPE
TMPO	Visium HD FFPE
HAAO	Visium HD FFPE
RB1	Visium HD FFPE
BMP7	Visium HD FFPE
GNG10	Visium HD FFPE
HERC2	Visium HD FFPE
MXD4	Visium HD FFPE
CREBBP	Visium HD FFPE
OBSL1	Visium HD FFPE
MFAP2	Visium HD FFPE
NKD2	Visium HD FFPE
NSA2	Visium HD FFPE
SEPTIN8	Visium HD FFPE
TMEM63A	Visium HD FFPE
ENOSF1	Visium HD FFPE
EHMT2	Visium HD FFPE
SUZ12	Visium HD FFPE
AP1G2	Visium HD FFPE
ERF	Visium HD FFPE
NONO	Visium HD FFPE
PPM1H	Visium HD FFPE
ANAPC5	Visium HD FFPE
COL5A2	Visium HD FFPE
ECI1	Visium HD FFPE
SMAD3	Visium HD FFPE
ZNF444	Visium HD FFPE
NIPSNAP1	Visium HD FFPE
MBNL1	Visium HD FFPE
CD81	Visium HD FFPE
AUTS2	Visium HD FFPE
ADCY1	Visium HD FFPE
HDGF	Visium HD FFPE
DPP4	Visium HD FFPE
UNG	Visium HD FFPE
SMAD5	Visium HD FFPE
TBL1XR1	Visium HD FFPE
ZDHHC20	Visium HD FFPE
DHFR	Visium HD FFPE
EP300	Visium HD FFPE
OCIAD1	Visium HD FFPE
DVL3	Visium HD FFPE
COX6C	Visium HD FFPE
ZFHX3	Visium HD FFPE
ARHGAP12	Visium HD FFPE
TPST1	Visium HD FFPE
CTSK	Visium HD FFPE
RIMS4	Visium HD FFPE
HMGA2	Visium HD FFPE
PFDN5	Visium HD FFPE
DNPH1	Visium HD FFPE
H2AFY2	Visium HD FFPE
GASK1B	Visium HD FFPE
VCAN	Visium HD FFPE
CTDSPL	Visium HD FFPE
CCNG2	Visium HD FFPE
LRRFIP2	Visium HD FFPE
DNM1L	Visium HD FFPE
DNMT1	Visium HD FFPE
FZR1	Visium HD FFPE
LMBR1	Visium HD FFPE
TM7SF2	Visium HD FFPE
2025-03-07	Visium HD FFPE
SORBS2	Visium HD FFPE
CMTM3	Visium HD FFPE
MAPRE1	Visium HD FFPE
HAUS4	Visium HD FFPE
IHH	Visium HD FFPE
NCOR2	Visium HD FFPE
POLR2I	Visium HD FFPE
DHX36	Visium HD FFPE
WLS	Visium HD FFPE
RAD21	Visium HD FFPE
FANCI	Visium HD FFPE
PRMT1	Visium HD FFPE
APBB2	Visium HD FFPE
DDX46	Visium HD FFPE
ATIC	Visium HD FFPE
RPRD1B	Visium HD FFPE
PPM1G	Visium HD FFPE
PANK1	Visium HD FFPE
ALDH3A2	Visium HD FFPE
SNX14	Visium HD FFPE
ELP5	Visium HD FFPE
TPD52L2	Visium HD FFPE
ZNF638	Visium HD FFPE
APMAP	Visium HD FFPE
XDH	Visium HD FFPE
SMARCE1	Visium HD FFPE
DAZAP1	Visium HD FFPE
HDAC2	Visium HD FFPE
MCMBP	Visium HD FFPE
POLDIP2	Visium HD FFPE
PVR	Visium HD FFPE
SNRPF	Visium HD FFPE
SH3PXD2A	Visium HD FFPE
SMARCA4	Visium HD FFPE
ATP6V1B2	Visium HD FFPE
COLGALT1	Visium HD FFPE
MSH2	Visium HD FFPE
MGAT4A	Visium HD FFPE
SNRPA	Visium HD FFPE
CASC3	Visium HD FFPE
CRYL1	Visium HD FFPE
PARD3B	Visium HD FFPE
TGM2	Visium HD FFPE
CCNB2	Visium HD FFPE
UGT8	Visium HD FFPE
CGGBP1	Visium HD FFPE
RMDN3	Visium HD FFPE
ACVR1B	Visium HD FFPE
N4BP2L2	Visium HD FFPE
NDUFB1	Visium HD FFPE
C16orf72	Visium HD FFPE
TMEM168	Visium HD FFPE
ASF1B	Visium HD FFPE
NCBP3	Visium HD FFPE
BRD7	Visium HD FFPE
TBCB	Visium HD FFPE
ACKR3	Visium HD FFPE
TCEAL4	Visium HD FFPE
NECTIN2	Visium HD FFPE
DICER1	Visium HD FFPE
MCUR1	Visium HD FFPE
RFC2	Visium HD FFPE
NUP58	Visium HD FFPE
TARBP1	Visium HD FFPE
CHDH	Visium HD FFPE
KIAA1217	Visium HD FFPE
CYP27A1	Visium HD FFPE
ARHGEF1	Visium HD FFPE
NEDD8	Visium HD FFPE
MAPK1	Visium HD FFPE
ZMYM3	Visium HD FFPE
GTF2I	Visium HD FFPE
DKC1	Visium HD FFPE
RARS2	Visium HD FFPE
SNRNP25	Visium HD FFPE
NEK3	Visium HD FFPE
EMILIN1	Visium HD FFPE
ERBB2	Visium HD FFPE
PSMG2	Visium HD FFPE
MOCS2	Visium HD FFPE
KLF5	Visium HD FFPE
ALDH18A1	Visium HD FFPE
WDR6	Visium HD FFPE
RBM33	Visium HD FFPE
DCAF16	Visium HD FFPE
FAM168B	Visium HD FFPE
EIF4B	Visium HD FFPE
PDS5B	Visium HD FFPE
CCDC85C	Visium HD FFPE
MBOAT7	Visium HD FFPE
UNK	Visium HD FFPE
HNRNPK	Visium HD FFPE
CHCHD3	Visium HD FFPE
TPP2	Visium HD FFPE
POLR2A	Visium HD FFPE
NDUFB11	Visium HD FFPE
PDGFA	Visium HD FFPE
TNIK	Visium HD FFPE
COPS6	Visium HD FFPE
ESYT1	Visium HD FFPE
PPIL1	Visium HD FFPE
FEM1B	Visium HD FFPE
SGCB	Visium HD FFPE
MBNL3	Visium HD FFPE
NUP107	Visium HD FFPE
LRP4	Visium HD FFPE
PLS3	Visium HD FFPE
SCARB1	Visium HD FFPE
RPP21	Visium HD FFPE
UBE2B	Visium HD FFPE
ELP3	Visium HD FFPE
TM9SF4	Visium HD FFPE
SYMPK	Visium HD FFPE
CTNNAL1	Visium HD FFPE
GJB1	Visium HD FFPE
CTPS2	Visium HD FFPE
PPM1B	Visium HD FFPE
APOC1	Visium HD FFPE
PTEN	Visium HD FFPE
PDZD8	Visium HD FFPE
SAFB	Visium HD FFPE
CARS2	Visium HD FFPE
PARD3	Visium HD FFPE
TRAP1	Visium HD FFPE
MMAB	Visium HD FFPE
IGBP1	Visium HD FFPE
UBE3A	Visium HD FFPE
TBC1D5	Visium HD FFPE
TCP1	Visium HD FFPE
ANKHD1	Visium HD FFPE
MYC	Visium HD FFPE
AJUBA	Visium HD FFPE
APH1A	Visium HD FFPE
PHIP	Visium HD FFPE
DENND11	Visium HD FFPE
CAPN7	Visium HD FFPE
PTBP1	Visium HD FFPE
MAP3K20	Visium HD FFPE
HIPK3	Visium HD FFPE
AMN	Visium HD FFPE
CKB	Visium HD FFPE
LDB1	Visium HD FFPE
GGA2	Visium HD FFPE
PNN	Visium HD FFPE
PRSS3	Visium HD FFPE
ASH1L	Visium HD FFPE
ZC3H13	Visium HD FFPE
ADSL	Visium HD FFPE
DVL2	Visium HD FFPE
CPVL	Visium HD FFPE
KHNYN	Visium HD FFPE
KLF3	Visium HD FFPE
SMIM24	Visium HD FFPE
YWHAH	Visium HD FFPE
ARF5	Visium HD FFPE
ZNF384	Visium HD FFPE
NUP205	Visium HD FFPE
SULF1	Visium HD FFPE
MNAT1	Visium HD FFPE
HNRNPUL2	Visium HD FFPE
VAPB	Visium HD FFPE
DNAJA1	Visium HD FFPE
SEPTIN10	Visium HD FFPE
NIPSNAP2	Visium HD FFPE
GEM	Visium HD FFPE
POSTN	Visium HD FFPE
PPP3R1	Visium HD FFPE
AHCY	Visium HD FFPE
STK25	Visium HD FFPE
PCID2	Visium HD FFPE
VDAC3	Visium HD FFPE
SSBP1	Visium HD FFPE
FNBP1	Visium HD FFPE
WDR34	Visium HD FFPE
AIF1	Visium HD FFPE
CDCA3	Visium HD FFPE
TOMM7	Visium HD FFPE
SF3B4	Visium HD FFPE
C2	Visium HD FFPE
CHD4	Visium HD FFPE
SMC2	Visium HD FFPE
GTF3A	Visium HD FFPE
PPP1R12A	Visium HD FFPE
EDA	Visium HD FFPE
TMTC4	Visium HD FFPE
RNF40	Visium HD FFPE
EMG1	Visium HD FFPE
DENND1A	Visium HD FFPE
RNF167	Visium HD FFPE
ZNF69	Visium HD FFPE
SKA3	Visium HD FFPE
SNRPE	Visium HD FFPE
LRBA	Visium HD FFPE
ERBIN	Visium HD FFPE
SLC25A13	Visium HD FFPE
APCDD1	Visium HD FFPE
ANKLE2	Visium HD FFPE
SMC3	Visium HD FFPE
NSD2	Visium HD FFPE
DDX39A	Visium HD FFPE
PIK3R2	Visium HD FFPE
IFNGR1	Visium HD FFPE
UHRF1	Visium HD FFPE
NRCAM	Visium HD FFPE
SPC24	Visium HD FFPE
NRBP1	Visium HD FFPE
ZFC3H1	Visium HD FFPE
SNHG32	Visium HD FFPE
MVD	Visium HD FFPE
ACOT13	Visium HD FFPE
YWHAG	Visium HD FFPE
DIAPH1	Visium HD FFPE
ERAP1	Visium HD FFPE
ZCCHC9	Visium HD FFPE
NUP54	Visium HD FFPE
ATRAID	Visium HD FFPE
BRCA2	Visium HD FFPE
TAOK1	Visium HD FFPE
GPRIN3	Visium HD FFPE
FANCA	Visium HD FFPE
TMOD3	Visium HD FFPE
PRELID3B	Visium HD FFPE
PTTG1	Visium HD FFPE
CLSTN3	Visium HD FFPE
CXXC5	Visium HD FFPE
RAD23A	Visium HD FFPE
EFTUD2	Visium HD FFPE
CSNK2B	Visium HD FFPE
SLC11A2	Visium HD FFPE
NPEPL1	Visium HD FFPE
TRPC4AP	Visium HD FFPE
RTKN	Visium HD FFPE
NAP1L4	Visium HD FFPE
NELFCD	Visium HD FFPE
EIF4A2	Visium HD FFPE
SETDB2	Visium HD FFPE
ZNRF3	Visium HD FFPE
EIF1AY	Visium HD FFPE
MKLN1	Visium HD FFPE
CYP2S1	Visium HD FFPE
ARL2	Visium HD FFPE
GNAI2	Visium HD FFPE
ERCC6L2	Visium HD FFPE
CEP57	Visium HD FFPE
2025-03-06	Visium HD FFPE
ESF1	Visium HD FFPE
LOXL2	Visium HD FFPE
ABHD12	Visium HD FFPE
DOCK9	Visium HD FFPE
TBCD	Visium HD FFPE
PLAT	Visium HD FFPE
BMP2K	Visium HD FFPE
LRP3	Visium HD FFPE
PRPSAP1	Visium HD FFPE
UBE2T	Visium HD FFPE
STAB1	Visium HD FFPE
SLC19A3	Visium HD FFPE
BRD8	Visium HD FFPE
GDF15	Visium HD FFPE
PPP4R1	Visium HD FFPE
FAM122B	Visium HD FFPE
NUDT21	Visium HD FFPE
PDP1	Visium HD FFPE
BGN	Visium HD FFPE
NEDD4	Visium HD FFPE
PPP2R5A	Visium HD FFPE
CCDC14	Visium HD FFPE
NAXE	Visium HD FFPE
PRRC2B	Visium HD FFPE
CLK1	Visium HD FFPE
NCAPG2	Visium HD FFPE
NUP153	Visium HD FFPE
TAF1D	Visium HD FFPE
TMEM250	Visium HD FFPE
BPTF	Visium HD FFPE
CBX6	Visium HD FFPE
SNX6	Visium HD FFPE
PSAT1	Visium HD FFPE
ZNF711	Visium HD FFPE
DCTPP1	Visium HD FFPE
ZCCHC14	Visium HD FFPE
ACSL3	Visium HD FFPE
RNF157	Visium HD FFPE
PCIF1	Visium HD FFPE
BICD1	Visium HD FFPE
CXCR4	Visium HD FFPE
ELAC2	Visium HD FFPE
TNFRSF10B	Visium HD FFPE
TMEM9	Visium HD FFPE
CDK16	Visium HD FFPE
DIPK1B	Visium HD FFPE
VDAC2	Visium HD FFPE
PTGR1	Visium HD FFPE
LCP1	Visium HD FFPE
ADD1	Visium HD FFPE
RBM26	Visium HD FFPE
RBBP7	Visium HD FFPE
CNOT9	Visium HD FFPE
SELENON	Visium HD FFPE
RBFOX2	Visium HD FFPE
GPAA1	Visium HD FFPE
IP6K2	Visium HD FFPE
HINT1	Visium HD FFPE
LARS2	Visium HD FFPE
TMEM68	Visium HD FFPE
ZNF518A	Visium HD FFPE
ZNF768	Visium HD FFPE
PALM2-AKAP2	Visium HD FFPE
PSEN1	Visium HD FFPE
CLDN1	Visium HD FFPE
ATP5F1C	Visium HD FFPE
REPS1	Visium HD FFPE
CENPF	Visium HD FFPE
GAL3ST1	Visium HD FFPE
RAB3D	Visium HD FFPE
CUL4B	Visium HD FFPE
TROAP	Visium HD FFPE
MAPK14	Visium HD FFPE
RCC1L	Visium HD FFPE
CIAO1	Visium HD FFPE
BAX	Visium HD FFPE
CTSL	Visium HD FFPE
SLC25A11	Visium HD FFPE
SRSF9	Visium HD FFPE
H2AFX	Visium HD FFPE
CDS2	Visium HD FFPE
NUP62	Visium HD FFPE
SKI	Visium HD FFPE
CHD3	Visium HD FFPE
SH3BP4	Visium HD FFPE
NUDCD2	Visium HD FFPE
SUPT4H1	Visium HD FFPE
DDX6	Visium HD FFPE
FNTA	Visium HD FFPE
ZFP62	Visium HD FFPE
GGNBP2	Visium HD FFPE
HAT1	Visium HD FFPE
RHOBTB1	Visium HD FFPE
RASGEF1B	Visium HD FFPE
TRA2B	Visium HD FFPE
MALSU1	Visium HD FFPE
SEPHS1	Visium HD FFPE
RMI2	Visium HD FFPE
PTPN9	Visium HD FFPE
NUP85	Visium HD FFPE
CHKA	Visium HD FFPE
SAMHD1	Visium HD FFPE
ZNF146	Visium HD FFPE
TRAPPC1	Visium HD FFPE
RBM17	Visium HD FFPE
ZNF160	Visium HD FFPE
ADSS	Visium HD FFPE
NUDT9	Visium HD FFPE
TBC1D16	Visium HD FFPE
EXOC7	Visium HD FFPE
RBM23	Visium HD FFPE
MVK	Visium HD FFPE
CANX	Visium HD FFPE
TAF4	Visium HD FFPE
MMP11	Visium HD FFPE
GNL1	Visium HD FFPE
LZTS2	Visium HD FFPE
RTKN2	Visium HD FFPE
GADD45GIP1	Visium HD FFPE
RANBP3	Visium HD FFPE
PBRM1	Visium HD FFPE
DIS3	Visium HD FFPE
TCF7L1	Visium HD FFPE
GGCT	Visium HD FFPE
UBE2D2	Visium HD FFPE
LRP6	Visium HD FFPE
PCK2	Visium HD FFPE
NISCH	Visium HD FFPE
ANLN	Visium HD FFPE
PEBP1	Visium HD FFPE
DIAPH3	Visium HD FFPE
PPP2R5D	Visium HD FFPE
STOML2	Visium HD FFPE
BZW2	Visium HD FFPE
DCTN4	Visium HD FFPE
H2AFY	Visium HD FFPE
CNOT6	Visium HD FFPE
PSMA2	Visium HD FFPE
PIK3C2A	Visium HD FFPE
UQCRB	Visium HD FFPE
CENPN	Visium HD FFPE
LEF1	Visium HD FFPE
UCHL3	Visium HD FFPE
ARID1B	Visium HD FFPE
FDFT1	Visium HD FFPE
SOAT2	Visium HD FFPE
UBE2Z	Visium HD FFPE
METTL26	Visium HD FFPE
CARM1	Visium HD FFPE
LRP11	Visium HD FFPE
SRPK1	Visium HD FFPE
BUB3	Visium HD FFPE
PREP	Visium HD FFPE
PARD6B	Visium HD FFPE
TGIF1	Visium HD FFPE
DCN	Visium HD FFPE
TFG	Visium HD FFPE
AMD1	Visium HD FFPE
TP53BP2	Visium HD FFPE
PKN1	Visium HD FFPE
DGCR2	Visium HD FFPE
CIT	Visium HD FFPE
SLK	Visium HD FFPE
EXOSC7	Visium HD FFPE
NYNRIN	Visium HD FFPE
CAMK2G	Visium HD FFPE
MAPKAPK3	Visium HD FFPE
ASPM	Visium HD FFPE
UPF3A	Visium HD FFPE
KCTD12	Visium HD FFPE
CHAF1A	Visium HD FFPE
C11orf95	Visium HD FFPE
NDC80	Visium HD FFPE
RABGAP1	Visium HD FFPE
NUP43	Visium HD FFPE
WBP1	Visium HD FFPE
ZDHHC7	Visium HD FFPE
H1FX	Visium HD FFPE
EXOC4	Visium HD FFPE
XRCC6	Visium HD FFPE
FAM136A	Visium HD FFPE
STAU2	Visium HD FFPE
CDC42BPB	Visium HD FFPE
CTSD	Visium HD FFPE
PCGF2	Visium HD FFPE
CUL3	Visium HD FFPE
COTL1	Visium HD FFPE
TASOR	Visium HD FFPE
UBP1	Visium HD FFPE
SLC39A14	Visium HD FFPE
TBC1D10B	Visium HD FFPE
PRPS2	Visium HD FFPE
CHIC2	Visium HD FFPE
NHLRC3	Visium HD FFPE
FZD5	Visium HD FFPE
PSMD1	Visium HD FFPE
NUP50	Visium HD FFPE
SMPD4	Visium HD FFPE
TOMM34	Visium HD FFPE
NSMCE1	Visium HD FFPE
PPP4R2	Visium HD FFPE
NDUFA8	Visium HD FFPE
FAM126A	Visium HD FFPE
ANP32E	Visium HD FFPE
ZFYVE16	Visium HD FFPE
NEO1	Visium HD FFPE
YTHDF3	Visium HD FFPE
DCBLD2	Visium HD FFPE
PRC1	Visium HD FFPE
DTX4	Visium HD FFPE
OXA1L	Visium HD FFPE
CMC2	Visium HD FFPE
ST13	Visium HD FFPE
ARHGAP17	Visium HD FFPE
SPC25	Visium HD FFPE
EIF2AK2	Visium HD FFPE
HSPA9	Visium HD FFPE
EIF3D	Visium HD FFPE
CHMP4A	Visium HD FFPE
BMPR2	Visium HD FFPE
CCNB1IP1	Visium HD FFPE
CNOT2	Visium HD FFPE
MFGE8	Visium HD FFPE
CIAO2A	Visium HD FFPE
CAMSAP3	Visium HD FFPE
PLXNB1	Visium HD FFPE
MCRIP1	Visium HD FFPE
PLD1	Visium HD FFPE
TNKS	Visium HD FFPE
ZNF326	Visium HD FFPE
ESPL1	Visium HD FFPE
PSPH	Visium HD FFPE
RBMX	Visium HD FFPE
BCCIP	Visium HD FFPE
GRK3	Visium HD FFPE
MLXIPL	Visium HD FFPE
FBXO9	Visium HD FFPE
CLUH	Visium HD FFPE
CLCN5	Visium HD FFPE
DNAJA3	Visium HD FFPE
ATP6V1A	Visium HD FFPE
PTK2	Visium HD FFPE
CUL1	Visium HD FFPE
GMNN	Visium HD FFPE
MOB4	Visium HD FFPE
PAK4	Visium HD FFPE
SETD5	Visium HD FFPE
ASCC3	Visium HD FFPE
TAB2	Visium HD FFPE
STK35	Visium HD FFPE
STAU1	Visium HD FFPE
SNTB1	Visium HD FFPE
NSL1	Visium HD FFPE
SLC36A1	Visium HD FFPE
SCML1	Visium HD FFPE
ANXA3	Visium HD FFPE
HDAC6	Visium HD FFPE
ITPKC	Visium HD FFPE
RAPH1	Visium HD FFPE
PLA2G12A	Visium HD FFPE
BCL11A	Visium HD FFPE
PGRMC2	Visium HD FFPE
VBP1	Visium HD FFPE
AGT	Visium HD FFPE
ITPR2	Visium HD FFPE
BCL7C	Visium HD FFPE
DLGAP5	Visium HD FFPE
NINJ1	Visium HD FFPE
ANO6	Visium HD FFPE
WDR72	Visium HD FFPE
NUP88	Visium HD FFPE
CD4	Visium HD FFPE
IPO9	Visium HD FFPE
CNIH1	Visium HD FFPE
ENG	Visium HD FFPE
PGLS	Visium HD FFPE
SAMD1	Visium HD FFPE
SPTLC1	Visium HD FFPE
CCT3	Visium HD FFPE
SMTNL2	Visium HD FFPE
BIRC5	Visium HD FFPE
SNX13	Visium HD FFPE
YTHDC1	Visium HD FFPE
MIB1	Visium HD FFPE
FEN1	Visium HD FFPE
DOCK1	Visium HD FFPE
MED13L	Visium HD FFPE
MAML1	Visium HD FFPE
COMMD7	Visium HD FFPE
GPCPD1	Visium HD FFPE
TSC22D1	Visium HD FFPE
GRAMD1A	Visium HD FFPE
SEH1L	Visium HD FFPE
PAPOLA	Visium HD FFPE
MYO19	Visium HD FFPE
AHSA1	Visium HD FFPE
SFXN1	Visium HD FFPE
ECT2	Visium HD FFPE
PAGR1	Visium HD FFPE
PRKAR1B	Visium HD FFPE
DCUN1D1	Visium HD FFPE
ARHGAP5	Visium HD FFPE
ELOVL5	Visium HD FFPE
SKAP2	Visium HD FFPE
NUP210	Visium HD FFPE
NCOA1	Visium HD FFPE
HNF4A	Visium HD FFPE
CWC15	Visium HD FFPE
TXN2	Visium HD FFPE
GPR35	Visium HD FFPE
LRRC75B	Visium HD FFPE
MST1	Visium HD FFPE
SHISA5	Visium HD FFPE
ZNF141	Visium HD FFPE
DKK3	Visium HD FFPE
WNK1	Visium HD FFPE
FOXF1	Visium HD FFPE
ZKSCAN1	Visium HD FFPE
DHRSX	Visium HD FFPE
BANF1	Visium HD FFPE
KIF1C	Visium HD FFPE
PEG10	Visium HD FFPE
HNRNPC	Visium HD FFPE
E2F1	Visium HD FFPE
SLF2	Visium HD FFPE
MYL5	Visium HD FFPE
TOMM22	Visium HD FFPE
LY6G6D	Visium HD FFPE
CCT2	Visium HD FFPE
CDKN3	Visium HD FFPE
ARHGAP11A	Visium HD FFPE
ZNF507	Visium HD FFPE
COBLL1	Visium HD FFPE
DPYSL2	Visium HD FFPE
MAN2A1	Visium HD FFPE
EXOC5	Visium HD FFPE
NID1	Visium HD FFPE
TBC1D20	Visium HD FFPE
ACBD6	Visium HD FFPE
NAT14	Visium HD FFPE
DTL	Visium HD FFPE
ATL2	Visium HD FFPE
UBE2L3	Visium HD FFPE
PRDM5	Visium HD FFPE
WDR76	Visium HD FFPE
CKS2	Visium HD FFPE
RHOU	Visium HD FFPE
NMD3	Visium HD FFPE
ZFR	Visium HD FFPE
SP1	Visium HD FFPE
CBX2	Visium HD FFPE
ATP2B1	Visium HD FFPE
FAM98B	Visium HD FFPE
BORA	Visium HD FFPE
EIF3H	Visium HD FFPE
PTPRA	Visium HD FFPE
PRCC	Visium HD FFPE
KLHL23	Visium HD FFPE
PPP6C	Visium HD FFPE
PCMT1	Visium HD FFPE
NDFIP2	Visium HD FFPE
ERLIN2	Visium HD FFPE
CEBPA	Visium HD FFPE
PPP3CB	Visium HD FFPE
PTK7	Visium HD FFPE
GDI2	Visium HD FFPE
ANTXR1	Visium HD FFPE
SMARCD1	Visium HD FFPE
CCDC12	Visium HD FFPE
GLB1	Visium HD FFPE
RECQL4	Visium HD FFPE
FIP1L1	Visium HD FFPE
LAMTOR3	Visium HD FFPE
ZNF121	Visium HD FFPE
RBBP8NL	Visium HD FFPE
PAK2	Visium HD FFPE
PARPBP	Visium HD FFPE
CPSF7	Visium HD FFPE
TCEAL9	Visium HD FFPE
TCAF1	Visium HD FFPE
DSN1	Visium HD FFPE
PLAGL1	Visium HD FFPE
BLMH	Visium HD FFPE
CCNC	Visium HD FFPE
GRB7	Visium HD FFPE
C1orf115	Visium HD FFPE
PSMD6	Visium HD FFPE
THOC7	Visium HD FFPE
ABI3BP	Visium HD FFPE
APPL2	Visium HD FFPE
SIGMAR1	Visium HD FFPE
RAD51B	Visium HD FFPE
APPL1	Visium HD FFPE
DRAM1	Visium HD FFPE
U2SURP	Visium HD FFPE
C19orf53	Visium HD FFPE
RNF43	Visium HD FFPE
FGFR4	Visium HD FFPE
ACTL6A	Visium HD FFPE
CHAMP1	Visium HD FFPE
TNPO2	Visium HD FFPE
NUP160	Visium HD FFPE
SCAF8	Visium HD FFPE
COG4	Visium HD FFPE
ZDHHC4	Visium HD FFPE
PPP2R2A	Visium HD FFPE
TSPAN33	Visium HD FFPE
GTPBP6	Visium HD FFPE
CCNY	Visium HD FFPE
UBTD2	Visium HD FFPE
SAE1	Visium HD FFPE
BMS1	Visium HD FFPE
MPRIP	Visium HD FFPE
C9orf64	Visium HD FFPE
CEP72	Visium HD FFPE
RAB35	Visium HD FFPE
EPHB1	Visium HD FFPE
TBCK	Visium HD FFPE
PRPF31	Visium HD FFPE
TSPOAP1	Visium HD FFPE
CARMIL1	Visium HD FFPE
HCFC1	Visium HD FFPE
SLC25A23	Visium HD FFPE
RGS10	Visium HD FFPE
CISH	Visium HD FFPE
EXOSC2	Visium HD FFPE
GPATCH2L	Visium HD FFPE
LSM8	Visium HD FFPE
MLH1	Visium HD FFPE
CASP3	Visium HD FFPE
RALGAPB	Visium HD FFPE
UHRF2	Visium HD FFPE
SUPT20H	Visium HD FFPE
ELF4	Visium HD FFPE
ACAD9	Visium HD FFPE
KHDC4	Visium HD FFPE
TTC17	Visium HD FFPE
LLGL1	Visium HD FFPE
WASHC4	Visium HD FFPE
ANKRD26	Visium HD FFPE
RPRD2	Visium HD FFPE
CASP2	Visium HD FFPE
NR1I2	Visium HD FFPE
TCF7	Visium HD FFPE
MARVELD2	Visium HD FFPE
PAPLN	Visium HD FFPE
CLSTN2	Visium HD FFPE
WBP4	Visium HD FFPE
MEA1	Visium HD FFPE
CDC25B	Visium HD FFPE
CHD6	Visium HD FFPE
KDM2B	Visium HD FFPE
TRAPPC2L	Visium HD FFPE
NUFIP2	Visium HD FFPE
CDH1	Visium HD FFPE
SMC5	Visium HD FFPE
TMTC3	Visium HD FFPE
FNIP1	Visium HD FFPE
PPP1CC	Visium HD FFPE
COPS5	Visium HD FFPE
DCP2	Visium HD FFPE
ATP7B	Visium HD FFPE
CSTF3	Visium HD FFPE
CDC25A	Visium HD FFPE
EIF2A	Visium HD FFPE
ZNF189	Visium HD FFPE
TEX10	Visium HD FFPE
EXOSC9	Visium HD FFPE
FAR1	Visium HD FFPE
TOMM6	Visium HD FFPE
CEBPZOS	Visium HD FFPE
PAM	Visium HD FFPE
CDC42EP4	Visium HD FFPE
BPHL	Visium HD FFPE
LIPA	Visium HD FFPE
DUSP18	Visium HD FFPE
NUP37	Visium HD FFPE
CREB1	Visium HD FFPE
RBM10	Visium HD FFPE
IGF2BP1	Visium HD FFPE
ENAH	Visium HD FFPE
PMF1	Visium HD FFPE
WDR43	Visium HD FFPE
FBXL3	Visium HD FFPE
MORC2	Visium HD FFPE
FAM49B	Visium HD FFPE
DCP1A	Visium HD FFPE
PGAP3	Visium HD FFPE
ENOPH1	Visium HD FFPE
EFNA1	Visium HD FFPE
MAP2K4	Visium HD FFPE
CENPH	Visium HD FFPE
ZNF264	Visium HD FFPE
PRPF3	Visium HD FFPE
BMP4	Visium HD FFPE
PPP1R9A	Visium HD FFPE
CAMKMT	Visium HD FFPE
CYBB	Visium HD FFPE
STARD3	Visium HD FFPE
PSKH1	Visium HD FFPE
MAD2L1	Visium HD FFPE
CNOT1	Visium HD FFPE
TTK	Visium HD FFPE
TAF15	Visium HD FFPE
RFC4	Visium HD FFPE
FAIM	Visium HD FFPE
SFXN3	Visium HD FFPE
PDZRN3	Visium HD FFPE
RHOT2	Visium HD FFPE
ZC3H7A	Visium HD FFPE
ZNF639	Visium HD FFPE
SEC63	Visium HD FFPE
FAM111A	Visium HD FFPE
TMEM64	Visium HD FFPE
EIF4E	Visium HD FFPE
CSTF2T	Visium HD FFPE
CLNS1A	Visium HD FFPE
CNTROB	Visium HD FFPE
ATP1B3	Visium HD FFPE
NUP133	Visium HD FFPE
ZNF544	Visium HD FFPE
GTF3C6	Visium HD FFPE
PACSIN3	Visium HD FFPE
TMEM41A	Visium HD FFPE
CAMSAP2	Visium HD FFPE
XRCC1	Visium HD FFPE
PWWP2A	Visium HD FFPE
TNPO3	Visium HD FFPE
UBAC2	Visium HD FFPE
ELMOD2	Visium HD FFPE
MTPAP	Visium HD FFPE
ANP32B	Visium HD FFPE
PRIM1	Visium HD FFPE
CPN1	Visium HD FFPE
ARID1A	Visium HD FFPE
RHOBTB3	Visium HD FFPE
CEP192	Visium HD FFPE
CAMKK2	Visium HD FFPE
PLTP	Visium HD FFPE
MTHFS	Visium HD FFPE
CASP4	Visium HD FFPE
TFAM	Visium HD FFPE
SFMBT1	Visium HD FFPE
DNAJC13	Visium HD FFPE
NAA60	Visium HD FFPE
PM20D2	Visium HD FFPE
HNRNPM	Visium HD FFPE
SNRPG	Visium HD FFPE
MED28	Visium HD FFPE
TOPBP1	Visium HD FFPE
NHLRC2	Visium HD FFPE
LAMTOR2	Visium HD FFPE
BICC1	Visium HD FFPE
SETDB1	Visium HD FFPE
CPD	Visium HD FFPE
SLC29A4	Visium HD FFPE
PHF10	Visium HD FFPE
CDK5RAP2	Visium HD FFPE
NR1H3	Visium HD FFPE
DDX21	Visium HD FFPE
FUBP3	Visium HD FFPE
RCBTB1	Visium HD FFPE
CFAP20	Visium HD FFPE
NDST1	Visium HD FFPE
NUDT16L1	Visium HD FFPE
MFSD8	Visium HD FFPE
MBD3	Visium HD FFPE
VPS13A	Visium HD FFPE
FMOD	Visium HD FFPE
WEE1	Visium HD FFPE
SPRY1	Visium HD FFPE
EFNA2	Visium HD FFPE
USP11	Visium HD FFPE
RGL2	Visium HD FFPE
HCFC1R1	Visium HD FFPE
HIF3A	Visium HD FFPE
TOX4	Visium HD FFPE
CA8	Visium HD FFPE
FCER1G	Visium HD FFPE
CACUL1	Visium HD FFPE
RAB11FIP4	Visium HD FFPE
SKP2	Visium HD FFPE
ARRB1	Visium HD FFPE
EGFL7	Visium HD FFPE
GPRC5B	Visium HD FFPE
EIF3J	Visium HD FFPE
LCLAT1	Visium HD FFPE
PBDC1	Visium HD FFPE
PLCB1	Visium HD FFPE
TTLL5	Visium HD FFPE
HMGCS2	Visium HD FFPE
NTN1	Visium HD FFPE
DDX27	Visium HD FFPE
IARS2	Visium HD FFPE
SLC26A2	Visium HD FFPE
CNP	Visium HD FFPE
RCN2	Visium HD FFPE
FAF2	Visium HD FFPE
PRKG1	Visium HD FFPE
PDE6B	Visium HD FFPE
FLNB	Visium HD FFPE
TDP1	Visium HD FFPE
MSL1	Visium HD FFPE
CCT4	Visium HD FFPE
PNKD	Visium HD FFPE
DEGS1	Visium HD FFPE
GIGYF1	Visium HD FFPE
FAM53B	Visium HD FFPE
CSNK2A1	Visium HD FFPE
SLC25A15	Visium HD FFPE
MXRA8	Visium HD FFPE
KBTBD2	Visium HD FFPE
MED4	Visium HD FFPE
PRPSAP2	Visium HD FFPE
GPAM	Visium HD FFPE
UPF1	Visium HD FFPE
EPSTI1	Visium HD FFPE
MAP3K4	Visium HD FFPE
PSMD12	Visium HD FFPE
C8orf33	Visium HD FFPE
PPP4R3A	Visium HD FFPE
CHEK1	Visium HD FFPE
EEFSEC	Visium HD FFPE
TSPAN7	Visium HD FFPE
PIGO	Visium HD FFPE
TRIM28	Visium HD FFPE
GDPD5	Visium HD FFPE
ZNF148	Visium HD FFPE
PLAU	Visium HD FFPE
PITX1	Visium HD FFPE
COX19	Visium HD FFPE
DIS3L	Visium HD FFPE
RIF1	Visium HD FFPE
MICU1	Visium HD FFPE
TBX4	Visium HD FFPE
MYRF	Visium HD FFPE
SMG5	Visium HD FFPE
TMEM87A	Visium HD FFPE
AKAP8L	Visium HD FFPE
TACC2	Visium HD FFPE
NUDT5	Visium HD FFPE
PPP2R3B	Visium HD FFPE
ANXA6	Visium HD FFPE
CEBPZ	Visium HD FFPE
RBP2	Visium HD FFPE
SMOC2	Visium HD FFPE
RGS2	Visium HD FFPE
RBMS1	Visium HD FFPE
NSFL1C	Visium HD FFPE
NXT1	Visium HD FFPE
SMARCC2	Visium HD FFPE
TNRC6B	Visium HD FFPE
CPSF1	Visium HD FFPE
SHMT1	Visium HD FFPE
YY1	Visium HD FFPE
RANGAP1	Visium HD FFPE
TOMM70	Visium HD FFPE
METRNL	Visium HD FFPE
NSDHL	Visium HD FFPE
KNTC1	Visium HD FFPE
STMP1	Visium HD FFPE
MRGBP	Visium HD FFPE
CPSF2	Visium HD FFPE
CDCA2	Visium HD FFPE
TESC	Visium HD FFPE
KNSTRN	Visium HD FFPE
CENPT	Visium HD FFPE
TCOF1	Visium HD FFPE
ARID2	Visium HD FFPE
NT5C3B	Visium HD FFPE
RFC1	Visium HD FFPE
KIF2A	Visium HD FFPE
PRKCI	Visium HD FFPE
UXS1	Visium HD FFPE
ARHGEF7	Visium HD FFPE
DNA2	Visium HD FFPE
TRAPPC9	Visium HD FFPE
KCTD3	Visium HD FFPE
XPO4	Visium HD FFPE
GNA13	Visium HD FFPE
PRDX6	Visium HD FFPE
SMYD2	Visium HD FFPE
CASP6	Visium HD FFPE
MGRN1	Visium HD FFPE
SESN3	Visium HD FFPE
LSM2	Visium HD FFPE
WAPL	Visium HD FFPE
XPO1	Visium HD FFPE
THBS1	Visium HD FFPE
DPH6	Visium HD FFPE
ZNF358	Visium HD FFPE
C1orf112	Visium HD FFPE
PHLDA1	Visium HD FFPE
FCGR3A	Visium HD FFPE
RRM1	Visium HD FFPE
LAGE3	Visium HD FFPE
ZFAND1	Visium HD FFPE
ANP32A	Visium HD FFPE
SHOC2	Visium HD FFPE
SMIM30	Visium HD FFPE
SLC3A1	Visium HD FFPE
NAA15	Visium HD FFPE
SLC4A4	Visium HD FFPE
2025-03-01	Visium HD FFPE
NCKAP1	Visium HD FFPE
PPIF	Visium HD FFPE
COX20	Visium HD FFPE
UBXN7	Visium HD FFPE
OGFR	Visium HD FFPE
AGO2	Visium HD FFPE
OSBPL8	Visium HD FFPE
SOGA1	Visium HD FFPE
COPS3	Visium HD FFPE
TPRKB	Visium HD FFPE
RTF1	Visium HD FFPE
PPFIBP1	Visium HD FFPE
KCTD20	Visium HD FFPE
ELOVL7	Visium HD FFPE
SPAST	Visium HD FFPE
NAA30	Visium HD FFPE
ZNF362	Visium HD FFPE
KIF20B	Visium HD FFPE
MFSD10	Visium HD FFPE
CEP78	Visium HD FFPE
PATZ1	Visium HD FFPE
NDUFA12	Visium HD FFPE
COL11A1	Visium HD FFPE
MIS18BP1	Visium HD FFPE
CPSF3	Visium HD FFPE
SLC4A2	Visium HD FFPE
DMXL2	Visium HD FFPE
DENND6A	Visium HD FFPE
CDCA7	Visium HD FFPE
SUPT6H	Visium HD FFPE
MSL2	Visium HD FFPE
ABCF1	Visium HD FFPE
BTBD7	Visium HD FFPE
SLC35B2	Visium HD FFPE
MFHAS1	Visium HD FFPE
RAD50	Visium HD FFPE
P4HA1	Visium HD FFPE
ZGRF1	Visium HD FFPE
VAV2	Visium HD FFPE
HDGFL3	Visium HD FFPE
ZNRF1	Visium HD FFPE
ERAL1	Visium HD FFPE
WNK2	Visium HD FFPE
RANBP17	Visium HD FFPE
UBE2H	Visium HD FFPE
SRRT	Visium HD FFPE
P4HTM	Visium HD FFPE
TMEM230	Visium HD FFPE
TCF20	Visium HD FFPE
PRAG1	Visium HD FFPE
COQ8A	Visium HD FFPE
GALT	Visium HD FFPE
NELFA	Visium HD FFPE
SULF2	Visium HD FFPE
USP9X	Visium HD FFPE
RHNO1	Visium HD FFPE
SSRP1	Visium HD FFPE
GYG2	Visium HD FFPE
KIF23	Visium HD FFPE
ZNF106	Visium HD FFPE
GEMIN4	Visium HD FFPE
SOWAHA	Visium HD FFPE
CNNM4	Visium HD FFPE
NADK2	Visium HD FFPE
GPN3	Visium HD FFPE
TSPAN18	Visium HD FFPE
SCRN2	Visium HD FFPE
SUSD1	Visium HD FFPE
D2HGDH	Visium HD FFPE
RBM6	Visium HD FFPE
CMSS1	Visium HD FFPE
BOD1	Visium HD FFPE
SEMA3F	Visium HD FFPE
PPP2R1B	Visium HD FFPE
CDC25C	Visium HD FFPE
ZBED1	Visium HD FFPE
P2RX4	Visium HD FFPE
GATAD1	Visium HD FFPE
BCOR	Visium HD FFPE
CD14	Visium HD FFPE
TMEM65	Visium HD FFPE
NOB1	Visium HD FFPE
MED13	Visium HD FFPE
DNAJC9	Visium HD FFPE
IRX3	Visium HD FFPE
TMED6	Visium HD FFPE
DUT	Visium HD FFPE
SPRY4	Visium HD FFPE
CCSER2	Visium HD FFPE
BUB1	Visium HD FFPE
TRIM71	Visium HD FFPE
ZNRD1	Visium HD FFPE
PPP5C	Visium HD FFPE
DROSHA	Visium HD FFPE
THRB	Visium HD FFPE
POGZ	Visium HD FFPE
OIP5	Visium HD FFPE
MGAT5	Visium HD FFPE
RAB11FIP3	Visium HD FFPE
FGF9	Visium HD FFPE
NFATC3	Visium HD FFPE
EEF1AKMT2	Visium HD FFPE
TUBG1	Visium HD FFPE
HSPA4	Visium HD FFPE
SRSF7	Visium HD FFPE
SIK2	Visium HD FFPE
INPP5A	Visium HD FFPE
PTPN12	Visium HD FFPE
DPY19L4	Visium HD FFPE
TCTN3	Visium HD FFPE
KIF11	Visium HD FFPE
LSM5	Visium HD FFPE
PAFAH1B3	Visium HD FFPE
MSANTD3	Visium HD FFPE
ATP2B4	Visium HD FFPE
USP19	Visium HD FFPE
RBL1	Visium HD FFPE
ZNF559	Visium HD FFPE
WDR75	Visium HD FFPE
SPOP	Visium HD FFPE
DDX52	Visium HD FFPE
PAXX	Visium HD FFPE
TRIP13	Visium HD FFPE
PDGFRA	Visium HD FFPE
CRYZ	Visium HD FFPE
SESTD1	Visium HD FFPE
MMS19	Visium HD FFPE
FXYD5	Visium HD FFPE
SFSWAP	Visium HD FFPE
GTPBP4	Visium HD FFPE
TSG101	Visium HD FFPE
PAM16	Visium HD FFPE
ZNF587B	Visium HD FFPE
NAE1	Visium HD FFPE
CHST14	Visium HD FFPE
PLIN3	Visium HD FFPE
HES1	Visium HD FFPE
PLK1	Visium HD FFPE
SERPINA7	Visium HD FFPE
ZNF704	Visium HD FFPE
POLH	Visium HD FFPE
PDCD5	Visium HD FFPE
SGK1	Visium HD FFPE
GP2	Visium HD FFPE
ZNF714	Visium HD FFPE
PREPL	Visium HD FFPE
FBXO46	Visium HD FFPE
NF1	Visium HD FFPE
ZDHHC14	Visium HD FFPE
SLC12A4	Visium HD FFPE
XPA	Visium HD FFPE
MFSD14B	Visium HD FFPE
CRTC3	Visium HD FFPE
LHPP	Visium HD FFPE
SOAT1	Visium HD FFPE
PTPRD	Visium HD FFPE
ACSL4	Visium HD FFPE
SNX3	Visium HD FFPE
DCTN6	Visium HD FFPE
ABCB7	Visium HD FFPE
MTR	Visium HD FFPE
EPM2AIP1	Visium HD FFPE
NCAPD3	Visium HD FFPE
ZRANB1	Visium HD FFPE
TTI1	Visium HD FFPE
SIN3A	Visium HD FFPE
BMP1	Visium HD FFPE
CSF1R	Visium HD FFPE
MTX2	Visium HD FFPE
NETO2	Visium HD FFPE
SNRNP48	Visium HD FFPE
RNF128	Visium HD FFPE
ZDHHC17	Visium HD FFPE
RAB11FIP2	Visium HD FFPE
ZNF664	Visium HD FFPE
SETD1B	Visium HD FFPE
PLK2	Visium HD FFPE
UMPS	Visium HD FFPE
TCF12	Visium HD FFPE
UBA6	Visium HD FFPE
PCSK9	Visium HD FFPE
BRIP1	Visium HD FFPE
FASTKD2	Visium HD FFPE
GINS2	Visium HD FFPE
BRD1	Visium HD FFPE
SGMS1	Visium HD FFPE
RRAGA	Visium HD FFPE
RIN2	Visium HD FFPE
CXCL16	Visium HD FFPE
DDX3Y	Visium HD FFPE
ETV4	Visium HD FFPE
NMT1	Visium HD FFPE
CDK6	Visium HD FFPE
WTIP	Visium HD FFPE
RHOT1	Visium HD FFPE
SNX27	Visium HD FFPE
AQR	Visium HD FFPE
SF3A2	Visium HD FFPE
MED24	Visium HD FFPE
CKAP2L	Visium HD FFPE
MET	Visium HD FFPE
WRNIP1	Visium HD FFPE
WDR59	Visium HD FFPE
MFF	Visium HD FFPE
WDR11	Visium HD FFPE
SERPINA6	Visium HD FFPE
AP3M1	Visium HD FFPE
ORC6	Visium HD FFPE
PPID	Visium HD FFPE
MAPK9	Visium HD FFPE
PCOLCE	Visium HD FFPE
USP54	Visium HD FFPE
GXYLT2	Visium HD FFPE
EPC1	Visium HD FFPE
BDP1	Visium HD FFPE
CDC20	Visium HD FFPE
NFAT5	Visium HD FFPE
SUGP2	Visium HD FFPE
CENPI	Visium HD FFPE
ARFRP1	Visium HD FFPE
STRN	Visium HD FFPE
CAMK1	Visium HD FFPE
CDC34	Visium HD FFPE
INPPL1	Visium HD FFPE
SLC27A2	Visium HD FFPE
LBH	Visium HD FFPE
SMARCD2	Visium HD FFPE
PSMC2	Visium HD FFPE
NRSN2	Visium HD FFPE
AGMAT	Visium HD FFPE
GMPR2	Visium HD FFPE
MB21D2	Visium HD FFPE
IFT88	Visium HD FFPE
EPHX1	Visium HD FFPE
NKTR	Visium HD FFPE
PCYOX1	Visium HD FFPE
NR2F1	Visium HD FFPE
FUBP1	Visium HD FFPE
CDK12	Visium HD FFPE
EMID1	Visium HD FFPE
EVL	Visium HD FFPE
C1orf131	Visium HD FFPE
GPALPP1	Visium HD FFPE
PSMC1	Visium HD FFPE
GANAB	Visium HD FFPE
TTC37	Visium HD FFPE
DAAM1	Visium HD FFPE
TMEM18	Visium HD FFPE
THOP1	Visium HD FFPE
DUSP9	Visium HD FFPE
SPNS1	Visium HD FFPE
LARP4B	Visium HD FFPE
VIPR1	Visium HD FFPE
MANBAL	Visium HD FFPE
ORAI1	Visium HD FFPE
ATXN7L1	Visium HD FFPE
PLA2R1	Visium HD FFPE
TRAPPC4	Visium HD FFPE
GNA11	Visium HD FFPE
ATAD5	Visium HD FFPE
PCDH18	Visium HD FFPE
FAM193B	Visium HD FFPE
ZNF292	Visium HD FFPE
UCK2	Visium HD FFPE
SNAPIN	Visium HD FFPE
TDRD7	Visium HD FFPE
MTERF4	Visium HD FFPE
CHERP	Visium HD FFPE
BLCAP	Visium HD FFPE
MALRD1	Visium HD FFPE
SPAG5	Visium HD FFPE
TSR2	Visium HD FFPE
TWF2	Visium HD FFPE
SHCBP1	Visium HD FFPE
LRCH1	Visium HD FFPE
RNF26	Visium HD FFPE
FKBP3	Visium HD FFPE
SLC30A1	Visium HD FFPE
WDR61	Visium HD FFPE
NPC1L1	Visium HD FFPE
C1QBP	Visium HD FFPE
CPOX	Visium HD FFPE
SUPT3H	Visium HD FFPE
PTDSS1	Visium HD FFPE
[truncated: 3,138 more rows]

## Sheet: Supplementary Figure 16j
ID	Description	GeneRatio	BgRatio	RichFactor	FoldEnrichment	zScore	pvalue	p.adjust	qvalue	geneID	Count	Platform
GO:0030198	extracellular matrix organization	39/184	339/18986	0.115044	11.8708	19.9788	9.96443e-31	1.20209e-27	9.11355e-28	COL1A1/COL1A2/COL3A1/MMP2/ELN/AEBP1/CCN1/LUM/COL5A1/COL12A1/SULF1/ANTXR1/COL4A1/COL11A1/COL5A2/GREM1/COL8A1/MMP14/LOXL2/COL4A2/MMP11/TGFBI/COL16A1/CTSK/MYH11/POSTN/COL15A1/COMP/COL14A1/MFAP4/ADAMTS2/LOXL1/CCDC80/MMP19/COL8A2/SPOCK2/PDPN/ADAMTS12/FAP	39	Visium HD FFPE
GO:0043062	extracellular structure organization	39/184	340/18986	0.114706	11.8359	19.9445	1.11703e-30	1.20209e-27	9.11355e-28	COL1A1/COL1A2/COL3A1/MMP2/ELN/AEBP1/CCN1/LUM/COL5A1/COL12A1/SULF1/ANTXR1/COL4A1/COL11A1/COL5A2/GREM1/COL8A1/MMP14/LOXL2/COL4A2/MMP11/TGFBI/COL16A1/CTSK/MYH11/POSTN/COL15A1/COMP/COL14A1/MFAP4/ADAMTS2/LOXL1/CCDC80/MMP19/COL8A2/SPOCK2/PDPN/ADAMTS12/FAP	39	Visium HD FFPE
GO:0045229	external encapsulating structure organization	39/184	341/18986	0.11437	11.8012	19.9104	1.25174e-30	1.20209e-27	9.11355e-28	COL1A1/COL1A2/COL3A1/MMP2/ELN/AEBP1/CCN1/LUM/COL5A1/COL12A1/SULF1/ANTXR1/COL4A1/COL11A1/COL5A2/GREM1/COL8A1/MMP14/LOXL2/COL4A2/MMP11/TGFBI/COL16A1/CTSK/MYH11/POSTN/COL15A1/COMP/COL14A1/MFAP4/ADAMTS2/LOXL1/CCDC80/MMP19/COL8A2/SPOCK2/PDPN/ADAMTS12/FAP	39	Visium HD FFPE
GO:0030199	collagen fibril organization	17/184	72/18986	0.236111	24.3631	19.6479	2.36199e-19	1.70122e-16	1.28977e-16	COL1A1/COL1A2/COL3A1/AEBP1/LUM/COL5A1/COL12A1/COL11A1/COL5A2/GREM1/LOXL2/MMP11/COMP/COL14A1/ADAMTS2/LOXL1/ADAMTS12	17	Visium HD FFPE
GO:0031589	cell-substrate adhesion	29/184	361/18986	0.0803324	8.28908	13.8322	1.47803e-18	8.5164e-16	6.45665e-16	COL1A1/COL3A1/CCN2/FN1/CCN1/ANTXR1/SERPINE1/GREM1/COL8A1/MMP14/THBS1/THY1/COL16A1/CD44/GBP1/POSTN/CDH11/ITGA11/FLNA/MYADM/CCDC80/CD3E/SPOCK2/PDPN/ADAMTS12/CD96/SPOCK1/ITGBL1/LIMS2	29	Visium HD FFPE
GO:0001503	ossification	27/184	456/18986	0.0592105	6.10963	10.9256	4.74849e-14	2.23178e-11	1.69201e-11	COL1A1/COL1A2/MMP2/CCN2/CCN1/CTHRC1/IGFBP3/COL11A1/COL5A2/GREM1/MMP14/IGFBP5/TNC/MRC2/CTSK/VCAN/COMP/CDH11/ISG15/ITGA11/ASPN/PDLIM7/MGP/EGR2/ADAMTS12/SLC24A3/FSTL3	27	Visium HD FFPE
GO:0010810	regulation of cell-substrate adhesion	20/184	223/18986	0.0896861	9.25424	12.2657	5.42258e-14	2.23178e-11	1.69201e-11	COL1A1/FN1/CCN1/SERPINE1/GREM1/COL8A1/MMP14/THBS1/THY1/COL16A1/GBP1/POSTN/FLNA/MYADM/CCDC80/CD3E/SPOCK2/PDPN/SPOCK1/LIMS2	20	Visium HD FFPE
GO:0061448	connective tissue development	22/184	290/18986	0.0758621	7.82781	11.5909	8.82701e-14	3.17883e-11	2.41e-11	COL1A1/COL3A1/CCN2/CCN1/COL5A1/TIMP1/SULF1/ACTA2/BGN/COL11A1/EGR1/GREM1/LOXL2/TGFBI/CTSK/CD44/COMP/SELENOM/PDGFRB/MGP/EFEMP1/ADAMTS12	22	Visium HD FFPE
GO:0001706	endoderm formation	11/184	61/18986	0.180328	18.6071	13.6253	1.4395e-11	4.60799e-09	3.49351e-09	MMP2/FN1/COL5A1/COL12A1/COL11A1/COL5A2/DUSP1/COL8A1/MMP14/COL4A2/DUSP2	11	Visium HD FFPE
GO:0051216	cartilage development	17/184	209/18986	0.0813397	8.39302	10.6315	2.20776e-11	6.36055e-09	4.82221e-09	COL1A1/COL3A1/CCN2/CCN1/TIMP1/SULF1/BGN/COL11A1/GREM1/LOXL2/TGFBI/CTSK/CD44/COMP/MGP/EFEMP1/ADAMTS12	17	Visium HD FFPE
GO:0032963	collagen metabolic process	13/184	111/18986	0.117117	12.0847	11.5866	5.7041e-11	1.49396e-08	1.13263e-08	COL1A1/COL1A2/MMP2/VIM/COL5A1/MMP14/MMP11/MRC2/CTSK/MFAP4/ADAMTS2/MMP19/FAP	13	Visium HD FFPE
GO:0007160	cell-matrix adhesion	17/184	241/18986	0.0705394	7.27859	9.70377	2.08295e-10	5.00081e-08	3.79133e-08	COL3A1/CCN2/FN1/SERPINE1/GREM1/MMP14/THBS1/THY1/COL16A1/CD44/POSTN/CDH11/ITGA11/CD3E/ADAMTS12/CD96/ITGBL1	17	Visium HD FFPE
GO:0007162	negative regulation of cell adhesion	19/184	314/18986	0.0605096	6.24367	9.26865	2.37191e-10	5.25651e-08	3.98518e-08	COL1A1/MMP2/LGALS1/CD74/SERPINE1/DUSP1/MMP14/THBS1/TNC/TGFBI/GBP1/POSTN/LAPTM5/MYADM/SERPINE2/PRNP/SPOCK1/ANXA1/GPNMB	19	Visium HD FFPE
GO:0042060	wound healing	22/184	444/18986	0.0495495	5.11276	8.67478	3.85139e-10	7.92562e-08	6.00876e-08	COL3A1/TPM1/FN1/CCN1/COL5A1/TIMP1/MYL9/SERPINE1/CSRP1/THBS1/MYLK/CD44/CXCR4/SERPING1/COMP/TNFRSF12A/FLNA/TNFAIP3/SERPINE2/PDPN/FAP/ANXA1	22	Visium HD FFPE
GO:0007492	endoderm development	11/184	87/18986	0.126437	13.0464	11.1406	7.75328e-10	1.48915e-07	1.12899e-07	MMP2/FN1/COL5A1/COL12A1/COL11A1/COL5A2/DUSP1/COL8A1/MMP14/COL4A2/DUSP2	11	Visium HD FFPE
GO:0035987	endodermal cell differentiation	9/184	52/18986	0.173077	17.8589	12.0426	1.59294e-09	2.86829e-07	2.17457e-07	MMP2/FN1/COL5A1/COL12A1/COL11A1/COL5A2/COL8A1/MMP14/COL4A2	9	Visium HD FFPE
GO:0141091	transforming growth factor beta receptor superfamily signaling pathway	20/184	397/18986	0.0503778	5.19823	8.36268	1.92179e-09	3.25687e-07	2.46917e-07	COL1A2/COL3A1/CCN1/SULF1/FBN1/SFRP4/FSTL1/EGR1/GREM1/THBS1/DKK3/LTBP2/JUN/CDKN2B/COMP/NBL1/ASPN/LTBP1/HTRA1/FSTL3	20	Visium HD FFPE
GO:0007178	cell surface receptor protein serine/threonine kinase signaling pathway	20/184	425/18986	0.0470588	4.85575	7.95271	6.13968e-09	9.7356e-07	7.38098e-07	COL1A2/COL3A1/CCN1/SULF1/FBN1/SFRP4/FSTL1/EGR1/GREM1/THBS1/DKK3/LTBP2/JUN/CDKN2B/COMP/NBL1/ASPN/LTBP1/HTRA1/FSTL3	20	Visium HD FFPE
GO:0030336	negative regulation of cell migration	19/184	383/18986	0.0496084	5.11883	8.05552	6.42056e-09	9.7356e-07	7.38098e-07	COL3A1/TPM1/TIMP1/CD74/SULF1/IGFBP3/SERPINE1/DUSP1/GREM1/IGFBP5/THBS1/THY1/BST2/DCN/CDH11/NBL1/EVL/CLIC4/DPYSL3	19	Visium HD FFPE
GO:0030574	collagen catabolic process	8/184	45/18986	0.177778	18.344	11.523	1.06021e-08	1.45226e-06	1.10102e-06	MMP2/MMP14/MMP11/MRC2/CTSK/ADAMTS2/MMP19/FAP	8	Visium HD FFPE
GO:0007229	integrin-mediated signaling pathway	11/184	111/18986	0.0990991	10.2255	9.6432	1.07141e-08	1.45226e-06	1.10102e-06	COL3A1/CCN2/FN1/TIMP1/THY1/COL16A1/ISG15/ITGA11/FLNA/ITGBL1/LIMS2	11	Visium HD FFPE
GO:0071559	response to transforming growth factor beta	17/184	313/18986	0.0543131	5.60429	8.1253	1.10898e-08	1.45226e-06	1.10102e-06	COL1A1/COL1A2/COL3A1/ACTA2/FBN1/COL4A2/THBS1/DKK3/LTBP2/JUN/CTSK/POSTN/CDKN2B/MXRA5/ASPN/LTBP1/HTRA1	17	Visium HD FFPE
GO:2000146	negative regulation of cell motility	19/184	398/18986	0.0477387	4.92591	7.83028	1.19548e-08	1.49747e-06	1.1353e-06	COL3A1/TPM1/TIMP1/CD74/SULF1/IGFBP3/SERPINE1/DUSP1/GREM1/IGFBP5/THBS1/THY1/BST2/DCN/CDH11/NBL1/EVL/CLIC4/DPYSL3	19	Visium HD FFPE
GO:0040013	negative regulation of locomotion	19/184	416/18986	0.0456731	4.71277	7.57444	2.42855e-08	2.91527e-06	2.21019e-06	COL3A1/TPM1/TIMP1/CD74/SULF1/IGFBP3/SERPINE1/DUSP1/GREM1/IGFBP5/THBS1/THY1/BST2/DCN/CDH11/NBL1/EVL/CLIC4/DPYSL3	19	Visium HD FFPE
GO:0010811	positive regulation of cell-substrate adhesion	11/184	126/18986	0.0873016	9.0082	8.92198	4.05638e-08	4.67457e-06	3.544e-06	FN1/CCN1/COL8A1/THY1/COL16A1/FLNA/MYADM/CCDC80/CD3E/SPOCK2/LIMS2	11	Visium HD FFPE
GO:0071560	cellular response to transforming growth factor beta stimulus	16/184	306/18986	0.0522876	5.39528	7.66781	5.17781e-08	5.73742e-06	4.34978e-06	COL1A1/COL1A2/COL3A1/ACTA2/FBN1/COL4A2/THBS1/DKK3/LTBP2/JUN/CTSK/POSTN/CDKN2B/ASPN/LTBP1/HTRA1	16	Visium HD FFPE
GO:0001704	formation of primary germ layer	11/184	132/18986	0.0833333	8.59873	8.6664	6.57145e-08	7.01198e-06	5.31608e-06	MMP2/FN1/COL5A1/COL12A1/COL11A1/COL5A2/DUSP1/COL8A1/MMP14/COL4A2/DUSP2	11	Visium HD FFPE
GO:0045785	positive regulation of cell adhesion	20/184	499/18986	0.0400802	4.13566	7.02196	8.76973e-08	9.02343e-06	6.84105e-06	TPM1/FN1/CCN1/LGALS1/CD74/COL8A1/THY1/COL16A1/CD44/CCL5/FLNA/MYADM/CD6/CCDC80/CD3E/SPOCK2/PDPN/ANXA1/LIMS2/FSTL3	20	Visium HD FFPE
GO:0007517	muscle organ development	17/184	369/18986	0.0460705	4.75377	7.20341	1.21721e-07	1.20924e-05	9.16774e-06	COL3A1/TAGLN/ELN/TPM1/COL11A1/COL6A3/EGR1/MYLK/NUPR1/CRYAB/ITGA11/CXCL10/DES/GPC1/ATF3/EGR2/BASP1	17	Visium HD FFPE
GO:0090287	regulation of cellular response to growth factor stimulus	17/184	381/18986	0.0446194	4.60405	7.02992	1.91878e-07	1.78512e-05	1.35338e-05	CCN1/SULF1/FBN1/SFRP4/FSTL1/GREM1/THBS1/DKK3/DCN/CDKN2B/NBL1/ASPN/LTBP1/HTRA1/GPC1/ADAMTS12/FSTL3	17	Visium HD FFPE
GO:0002062	chondrocyte differentiation	10/184	116/18986	0.0862069	8.89524	8.43763	1.92082e-07	1.78512e-05	1.35338e-05	COL3A1/CCN2/SULF1/COL11A1/GREM1/LOXL2/TGFBI/COMP/EFEMP1/ADAMTS12	10	Visium HD FFPE
GO:0071772	response to BMP	12/184	184/18986	0.0652174	6.72944	7.72559	2.45426e-07	2.14265e-05	1.62443e-05	CCN1/SULF1/FBN1/SFRP4/FSTL1/EGR1/GREM1/COMP/NBL1/HTRA1/ADAMTS12/FSTL3	12	Visium HD FFPE
GO:0071773	cellular response to BMP stimulus	12/184	184/18986	0.0652174	6.72944	7.72559	2.45426e-07	2.14265e-05	1.62443e-05	CCN1/SULF1/FBN1/SFRP4/FSTL1/EGR1/GREM1/COMP/NBL1/HTRA1/ADAMTS12/FSTL3	12	Visium HD FFPE
GO:0006936	muscle contraction	16/184	358/18986	0.0446927	4.61161	6.82451	4.3684e-07	3.70158e-05	2.80633e-05	TPM2/TPM1/CALD1/MYL9/SULF1/ACTA2/CNN1/MYLK/MYH11/CXCR4/COMP/CRYAB/FLNA/DES/LMOD1/PTGER3	16	Visium HD FFPE
GO:0090025	regulation of monocyte chemotaxis	6/184	31/18986	0.193548	19.9712	10.4575	4.59655e-07	3.78362e-05	2.86853e-05	SERPINE1/DUSP1/GREM1/CCL5/NBL1/CXCL10	6	Visium HD FFPE
GO:0003012	muscle system process	18/184	465/18986	0.0387097	3.99425	6.46687	6.66235e-07	5.20624e-05	3.94708e-05	TPM2/TPM1/CALD1/MYL9/SULF1/ACTA2/CNN1/IGFBP5/MYLK/MYH11/CXCR4/COMP/COL14A1/CRYAB/FLNA/DES/LMOD1/PTGER3	18	Visium HD FFPE
GO:0007369	gastrulation	12/184	202/18986	0.0594059	6.12979	7.25092	6.68625e-07	5.20624e-05	3.94708e-05	MMP2/FN1/COL5A1/COL12A1/COL11A1/COL5A2/DUSP1/COL8A1/MMP14/COL4A2/MYADM/DUSP2	12	Visium HD FFPE
GO:0002548	monocyte chemotaxis	7/184	54/18986	0.12963	13.3758	9.00916	8.63607e-07	6.5475e-05	4.96394e-05	SERPINE1/DUSP1/GREM1/CCL5/NBL1/CXCL10/ANXA1	7	Visium HD FFPE
GO:0030509	BMP signaling pathway	11/184	172/18986	0.0639535	6.59903	7.29707	9.56891e-07	7.06872e-05	5.3591e-05	CCN1/SULF1/FBN1/SFRP4/FSTL1/EGR1/GREM1/COMP/NBL1/HTRA1/FSTL3	11	Visium HD FFPE
GO:0090288	negative regulation of cellular response to growth factor stimulus	10/184	139/18986	0.0719424	7.42337	7.51902	1.03531e-06	7.45682e-05	5.65334e-05	SULF1/FBN1/GREM1/THBS1/DCN/NBL1/HTRA1/GPC1/ADAMTS12/FSTL3	10	Visium HD FFPE
GO:0048660	regulation of smooth muscle cell proliferation	11/184	174/18986	0.0632184	6.52318	7.24033	1.07272e-06	7.5378e-05	5.71473e-05	MMP2/ELN/TPM1/IGFBP3/CNN1/IGFBP5/THBS1/JUN/CCL5/PDGFRB/TNFAIP3	11	Visium HD FFPE
GO:0061041	regulation of wound healing	10/184	140/18986	0.0714286	7.37034	7.48392	1.10569e-06	7.5845e-05	5.75014e-05	SERPINE1/THBS1/MYLK/CXCR4/SERPING1/TNFRSF12A/TNFAIP3/SERPINE2/FAP/ANXA1	10	Visium HD FFPE
GO:0010951	negative regulation of endopeptidase activity	9/184	109/18986	0.0825688	8.51984	7.78875	1.14952e-06	7.70181e-05	5.83908e-05	TIMP1/SERPINE1/THBS1/IFI6/CD44/SERPING1/SERPINE2/SPOCK2/SPOCK1	9	Visium HD FFPE
GO:0048659	smooth muscle cell proliferation	11/184	178/18986	0.0617978	6.37659	7.12948	1.34196e-06	8.78677e-05	6.66163e-05	MMP2/ELN/TPM1/IGFBP3/CNN1/IGFBP5/THBS1/JUN/CCL5/PDGFRB/TNFAIP3	11	Visium HD FFPE
GO:1903034	regulation of response to wounding	11/184	181/18986	0.0607735	6.2709	7.04854	1.58123e-06	0.000101234	7.67498e-05	SERPINE1/THBS1/MYLK/CXCR4/SERPING1/TNFRSF12A/FLNA/TNFAIP3/SERPINE2/FAP/ANXA1	11	Visium HD FFPE
GO:0060537	muscle tissue development	17/184	447/18986	0.0380313	3.92425	6.18925	1.75781e-06	0.000110092	8.34657e-05	COL3A1/ELN/TPM1/COL11A1/EGR1/GREM1/CSRP1/IGFBP5/MYLK/MYH11/NUPR1/COL14A1/PDGFRB/GPC1/ATF3/EGR2/HOPX	17	Visium HD FFPE
GO:0035581	sequestering of extracellular ligand from receptor	4/184	11/18986	0.363636	37.5217	11.9859	2.67181e-06	0.000163776	0.000124166	FBN1/GREM1/NBL1/LTBP1	4	Visium HD FFPE
GO:0006958	complement activation, classical pathway	6/184	42/18986	0.142857	14.7407	8.8188	2.99771e-06	0.000179925	0.000136409	IGHG1/C1S/C1R/SERPING1/C3/IGHG3	6	Visium HD FFPE
GO:0022617	extracellular matrix disassembly	7/184	65/18986	0.107692	11.1122	8.07872	3.10358e-06	0.000182478	0.000138344	MMP2/MMP14/MMP11/CTSK/MMP19/PDPN/FAP	7	Visium HD FFPE
GO:0030510	regulation of BMP signaling pathway	9/184	124/18986	0.0725806	7.48922	7.17169	3.3782e-06	0.000194531	0.000147482	CCN1/SULF1/FBN1/SFRP4/FSTL1/GREM1/NBL1/HTRA1/FSTL3	9	Visium HD FFPE
GO:0010812	negative regulation of cell-substrate adhesion	7/184	66/18986	0.106061	10.9438	8.0053	3.44362e-06	0.000194531	0.000147482	COL1A1/SERPINE1/MMP14/THBS1/GBP1/POSTN/SPOCK1	7	Visium HD FFPE
GO:0006935	chemotaxis	17/184	472/18986	0.0360169	3.7164	5.9119	3.6523e-06	0.000202352	0.000153411	MMP2/CCN1/CD74/SERPINE1/DUSP1/GREM1/THBS1/CXCR4/CMTM3/CCL5/NBL1/TYMP/S100A4/CXCL10/PDGFRB/ANXA1/GPNMB	17	Visium HD FFPE
GO:0090092	regulation of transmembrane receptor protein serine/threonine kinase signaling pathway	14/184	326/18986	0.0429448	4.43125	6.18183	3.7471e-06	0.000203687	0.000154424	CCN1/SULF1/FBN1/SFRP4/FSTL1/GREM1/THBS1/DKK3/CDKN2B/NBL1/ASPN/LTBP1/HTRA1/FSTL3	14	Visium HD FFPE
GO:0042330	taxis	17/184	474/18986	0.035865	3.70072	5.89053	3.8638e-06	0.000206141	0.000156284	MMP2/CCN1/CD74/SERPINE1/DUSP1/GREM1/THBS1/CXCR4/CMTM3/CCL5/NBL1/TYMP/S100A4/CXCL10/PDGFRB/ANXA1/GPNMB	17	Visium HD FFPE
GO:0071774	response to fibroblast growth factor	9/184	128/18986	0.0703125	7.25518	7.0244	4.39039e-06	0.000229977	0.000174355	COL1A1/CCN2/SULF1/THBS1/TNC/CD44/POSTN/CCL5/GPC1	9	Visium HD FFPE
GO:1900115	extracellular regulation of signal transduction	4/184	13/18986	0.307692	31.7492	10.9711	5.7016e-06	0.000288181	0.000218482	FBN1/GREM1/NBL1/LTBP1	4	Visium HD FFPE
GO:1900116	extracellular negative regulation of signal transduction	4/184	13/18986	0.307692	31.7492	10.9711	5.7016e-06	0.000288181	0.000218482	FBN1/GREM1/NBL1/LTBP1	4	Visium HD FFPE
GO:0071229	cellular response to acid chemical	8/184	100/18986	0.08	8.25478	7.19559	5.816e-06	0.000288895	0.000219024	COL1A1/COL1A2/COL3A1/MMP2/COL4A1/COL5A2/COL16A1/KLF2	8	Visium HD FFPE
GO:0034446	substrate adhesion-dependent cell spreading	8/184	101/18986	0.0792079	8.17305	7.1502	6.26454e-06	0.000305901	0.000231917	FN1/ANTXR1/GBP1/POSTN/FLNA/MYADM/PDPN/LIMS2	8	Visium HD FFPE
GO:0061035	regulation of cartilage development	7/184	73/18986	0.0958904	9.89443	7.53202	6.80518e-06	0.000326762	0.000247733	CCN2/CCN1/GREM1/LOXL2/CTSK/EFEMP1/ADAMTS12	7	Visium HD FFPE
GO:0050851	antigen receptor-mediated signaling pathway	11/184	212/18986	0.0518868	5.35393	6.30642	7.27163e-06	0.000343435	0.000260373	IGHG1/THY1/TRBC2/TRAC/GBP1/LAPTM5/CMTM3/IGHG3/TRBC1/CD3E/PRNP	11	Visium HD FFPE
GO:0002009	morphogenesis of an epithelium	17/184	500/18986	0.034	3.50828	5.62279	7.81381e-06	0.00036309	0.000275274	MMP2/CCN1/COL5A1/SULF1/CTHRC1/COL4A1/GREM1/MMP14/IGFBP5/TNC/CD44/CXCR4/CLIC4/CXCL10/FLNA/PDPN/ADAMTS12	17	Visium HD FFPE
GO:0060348	bone development	11/184	217/18986	0.0506912	5.23057	6.2004	9.06827e-06	0.000414693	0.000314397	COL1A1/COL3A1/SULF1/BGN/FBN1/SFRP4/GREM1/MMP14/COMP/ADAMTS12/RAB23	11	Visium HD FFPE
GO:1900047	negative regulation of hemostasis	6/184	51/18986	0.117647	12.1394	7.87999	9.57406e-06	0.000430982	0.000326746	SERPINE1/THBS1/SERPING1/COMP/SERPINE2/FAP	6	Visium HD FFPE
GO:0038065	collagen-activated signaling pathway	4/184	15/18986	0.266667	27.5159	10.1629	1.07208e-05	0.000470239	0.000356508	COL1A1/COL4A1/COL4A2/ITGA11	4	Visium HD FFPE
GO:0071356	cellular response to tumor necrosis factor	11/184	221/18986	0.0497738	5.13589	6.11792	1.07726e-05	0.000470239	0.000356508	COL1A1/THBS1/CTSK/GBP1/POSTN/LAPTM5/CCL5/TNFAIP3/KLF2/ADAMTS12/RORA	11	Visium HD FFPE
GO:0009612	response to mechanical stimulus	11/184	222/18986	0.0495495	5.11276	6.0976	1.12398e-05	0.000483312	0.00036642	COL1A1/MMP2/COL11A1/MMP14/THBS1/TNC/POSTN/CXCR4/FOSB/CXCL10/SERPINE2	11	Visium HD FFPE
GO:0045765	regulation of angiogenesis	14/184	360/18986	0.0388889	4.01274	5.70907	1.16004e-05	0.000491484	0.000372615	SPARC/THBS2/SULF1/SERPINE1/GREM1/COL4A2/THBS1/DCN/CXCR4/C3/CXCL10/TNFAIP3/KLF2/GPNMB	14	Visium HD FFPE
GO:0060541	respiratory system development	11/184	225/18986	0.0488889	5.04459	6.0374	1.2749e-05	0.000532317	0.000403572	COL3A1/CCN2/FBN1/MMP14/IGFBP5/TNC/ADAMTS2/KLF2/PDPN/BASP1/HOPX	11	Visium HD FFPE
GO:1901342	regulation of vasculature development	14/184	369/18986	0.0379404	3.91487	5.59358	1.52929e-05	0.000622036	0.000471592	SPARC/THBS2/SULF1/SERPINE1/GREM1/COL4A2/THBS1/DCN/CXCR4/C3/CXCL10/TNFAIP3/KLF2/GPNMB	14	Visium HD FFPE
GO:0014812	muscle cell migration	8/184	114/18986	0.0701754	7.24104	6.61169	1.53296e-05	0.000622036	0.000471592	TPM1/IGFBP3/SERPINE1/IGFBP5/POSTN/CCL5/PDGFRB/ANXA1	8	Visium HD FFPE
GO:0071674	mononuclear cell migration	11/184	231/18986	0.047619	4.91356	5.92014	1.6303e-05	0.000645579	0.000489441	MMP2/SERPINE1/DUSP1/GREM1/MMP14/THBS1/CXCR4/CCL5/NBL1/CXCL10/ANXA1	11	Visium HD FFPE
GO:0002455	humoral immune response mediated by circulating immunoglobulin	6/184	56/18986	0.107143	11.0555	7.45478	1.6582e-05	0.000645579	0.000489441	IGHG1/C1S/C1R/SERPING1/C3/IGHG3	6	Visium HD FFPE
GO:0085029	extracellular matrix assembly	6/184	56/18986	0.107143	11.0555	7.45478	1.6582e-05	0.000645579	0.000489441	COL1A2/COL3A1/ELN/ANTXR1/MYH11/MFAP4	6	Visium HD FFPE
GO:0048705	skeletal system morphogenesis	11/184	232/18986	0.0474138	4.89238	5.90099	1.69721e-05	0.000651955	0.000494275	COL1A1/COL3A1/MMP2/CCN2/COL11A1/SFRP4/GREM1/MMP14/COMP/MGP/RAB23	11	Visium HD FFPE
GO:0048771	tissue remodeling	10/184	191/18986	0.052356	5.40234	6.04911	1.76582e-05	0.000669385	0.00050749	MMP2/TIMP1/CTHRC1/GREM1/MMP14/IGFBP5/CTSK/FLNA/TNFAIP3/GPNMB	10	Visium HD FFPE
GO:0007596	blood coagulation	11/184	234/18986	0.0470085	4.85057	5.86301	1.8382e-05	0.000687772	0.000521429	COL3A1/MYL9/SERPINE1/CSRP1/THBS1/SERPING1/COMP/FLNA/SERPINE2/PDPN/FAP	11	Visium HD FFPE
GO:0050673	epithelial cell proliferation	16/184	482/18986	0.033195	3.42522	5.33524	1.95939e-05	0.00072372	0.000548683	SPARC/SULF1/IGFBP3/COL8A1/MMP14/LOXL2/IGFBP5/THBS1/IGFBP4/NUPR1/CDKN2B/CCL5/TNFAIP3/COL8A2/FAP/LIMS2	16	Visium HD FFPE
GO:0002685	regulation of leukocyte migration	11/184	236/18986	0.0466102	4.80946	5.82547	1.98922e-05	0.000725438	0.000549986	CD74/SERPINE1/DUSP1/GREM1/MMP14/THBS1/THY1/CCL5/NBL1/CXCL10/ANXA1	11	Visium HD FFPE
GO:0044344	cellular response to fibroblast growth factor stimulus	8/184	120/18986	0.0666667	6.87899	6.39095	2.22792e-05	0.000802329	0.00060828	COL1A1/CCN2/SULF1/THBS1/CD44/POSTN/CCL5/GPC1	8	Visium HD FFPE
GO:0030595	leukocyte chemotaxis	11/184	240/18986	0.0458333	4.7293	5.75163	2.32381e-05	0.000808922	0.000613279	MMP2/CD74/SERPINE1/DUSP1/GREM1/THBS1/CXCR4/CCL5/NBL1/CXCL10/ANXA1	11	Visium HD FFPE
GO:0071347	cellular response to interleukin-1	7/184	88/18986	0.0795455	8.20788	6.7043	2.34675e-05	0.000808922	0.000613279	MMP2/EGR1/GBP1/CCL5/KLF2/ADAMTS12/RORA	7	Visium HD FFPE
GO:0010466	negative regulation of peptidase activity	10/184	198/18986	0.0505051	5.21135	5.89286	2.40827e-05	0.000808922	0.000613279	TIMP1/COL6A3/SERPINE1/THBS1/IFI6/CD44/SERPING1/SERPINE2/SPOCK2/SPOCK1	10	Visium HD FFPE
GO:0030324	lung development	10/184	198/18986	0.0505051	5.21135	5.89286	2.40827e-05	0.000808922	0.000613279	COL3A1/CCN2/FBN1/MMP14/IGFBP5/TNC/ADAMTS2/KLF2/PDPN/HOPX	10	Visium HD FFPE
GO:0007599	hemostasis	11/184	241/18986	0.0456432	4.70968	5.73343	2.41469e-05	0.000808922	0.000613279	COL3A1/MYL9/SERPINE1/CSRP1/THBS1/SERPING1/COMP/FLNA/SERPINE2/PDPN/FAP	11	Visium HD FFPE
GO:0050817	coagulation	11/184	241/18986	0.0456432	4.70968	5.73343	2.41469e-05	0.000808922	0.000613279	COL3A1/MYL9/SERPINE1/CSRP1/THBS1/SERPING1/COMP/FLNA/SERPINE2/PDPN/FAP	11	Visium HD FFPE
GO:0050727	regulation of inflammatory response	15/184	438/18986	0.0342466	3.53373	5.30714	2.50959e-05	0.000819694	0.000621445	LGALS1/SERPINE1/TNC/GBP1/NUPR1/CCL5/C3/C1QTNF3/TNFAIP3/IER3/GBP5/ADAMTS12/PTGER3/ANXA1/RORA	15	Visium HD FFPE
GO:0033627	cell adhesion mediated by integrin	7/184	89/18986	0.0786517	8.11566	6.65619	2.52645e-05	0.000819694	0.000621445	FBN1/SERPINE1/COL16A1/CCL5/ITGA11/CD3E/ITGBL1	7	Visium HD FFPE
GO:0002429	immune response-activating cell surface receptor signaling pathway	13/184	336/18986	0.0386905	3.99227	5.47448	2.5322e-05	0.000819694	0.000621445	IGHG1/THY1/TRBC2/TRAC/GBP1/LAPTM5/CMTM3/C3/IGHG3/TNFAIP3/TRBC1/CD3E/PRNP	13	Visium HD FFPE
GO:0034612	response to tumor necrosis factor	11/184	243/18986	0.0452675	4.67092	5.69731	2.60572e-05	0.000824954	0.000625433	COL1A1/THBS1/CTSK/GBP1/POSTN/LAPTM5/CCL5/TNFAIP3/KLF2/ADAMTS12/RORA	11	Visium HD FFPE
GO:0097529	myeloid leukocyte migration	11/184	243/18986	0.0452675	4.67092	5.69731	2.60572e-05	0.000824954	0.000625433	MMP2/CD74/SERPINE1/DUSP1/GREM1/MMP14/THBS1/CCL5/NBL1/CXCL10/ANXA1	11	Visium HD FFPE
GO:0016525	negative regulation of angiogenesis	9/184	160/18986	0.05625	5.80414	6.03683	2.66091e-05	0.000833271	0.000631739	SPARC/THBS2/SULF1/SERPINE1/COL4A2/THBS1/DCN/CXCL10/KLF2	9	Visium HD FFPE
GO:0030323	respiratory tube development	10/184	202/18986	0.049505	5.10816	5.80685	2.85845e-05	0.000885506	0.000671341	COL3A1/CCN2/FBN1/MMP14/IGFBP5/TNC/ADAMTS2/KLF2/PDPN/HOPX	10	Visium HD FFPE
GO:0071230	cellular response to amino acid stimulus	7/184	91/18986	0.0769231	7.93729	6.5622	2.91995e-05	0.000888974	0.00067397	COL1A1/COL1A2/COL3A1/MMP2/COL4A1/COL5A2/COL16A1	7	Visium HD FFPE
GO:2000181	negative regulation of blood vessel morphogenesis	9/184	162/18986	0.0555556	5.73249	5.98416	2.93528e-05	0.000888974	0.00067397	SPARC/THBS2/SULF1/SERPINE1/COL4A2/THBS1/DCN/CXCL10/KLF2	9	Visium HD FFPE
GO:1900024	regulation of substrate adhesion-dependent cell spreading	6/184	62/18986	0.0967742	9.98562	7.01051	2.99216e-05	0.000888974	0.00067397	GBP1/POSTN/FLNA/MYADM/PDPN/LIMS2	6	Visium HD FFPE
GO:0001952	regulation of cell-matrix adhesion	8/184	125/18986	0.064	6.60383	6.21827	2.99308e-05	0.000888974	0.00067397	SERPINE1/GREM1/MMP14/THBS1/THY1/COL16A1/POSTN/CD3E	8	Visium HD FFPE
GO:0002688	regulation of leukocyte chemotaxis	8/184	126/18986	0.0634921	6.55141	6.18487	3.16985e-05	0.000931873	0.000706493	CD74/SERPINE1/DUSP1/GREM1/THBS1/CCL5/NBL1/CXCL10	8	Visium HD FFPE
GO:1901343	negative regulation of vasculature development	9/184	164/18986	0.054878	5.66258	5.93236	3.23327e-05	0.000940913	0.000713347	SPARC/THBS2/SULF1/SERPINE1/COL4A2/THBS1/DCN/CXCL10/KLF2	9	Visium HD FFPE
GO:0014910	regulation of smooth muscle cell migration	7/184	93/18986	0.0752688	7.7666	6.47103	3.36255e-05	0.000964412	0.000731163	TPM1/IGFBP3/SERPINE1/IGFBP5/POSTN/CCL5/PDGFRB	7	Visium HD FFPE
GO:0007179	transforming growth factor beta receptor signaling pathway	11/184	250/18986	0.044	4.54013	5.57395	3.38097e-05	0.000964412	0.000731163	COL1A2/COL3A1/FBN1/THBS1/DKK3/LTBP2/JUN/CDKN2B/ASPN/LTBP1/HTRA1	11	Visium HD FFPE
GO:0030282	bone mineralization	8/184	128/18986	0.0625	6.44905	6.11914	3.5497e-05	0.00100262	0.000760127	COL1A2/CCN1/GREM1/COMP/ISG15/ASPN/MGP/SLC24A3	8	Visium HD FFPE
GO:0033002	muscle cell proliferation	11/184	252/18986	0.0436508	4.5041	5.53954	3.63608e-05	0.00101704	0.000771064	MMP2/ELN/TPM1/IGFBP3/CNN1/IGFBP5/THBS1/JUN/CCL5/PDGFRB/TNFAIP3	11	Visium HD FFPE
GO:0007044	cell-substrate junction assembly	7/184	96/18986	0.0729167	7.52389	6.33926	4.12867e-05	0.00114372	0.000867105	FN1/GREM1/MMP14/THBS1/THY1/COL16A1/CDH11	7	Visium HD FFPE
GO:0032623	interleukin-2 production	6/184	66/18986	0.0909091	9.38043	6.74668	4.28294e-05	0.00116407	0.000882533	GBP1/LAPTM5/TNFAIP3/CD3E/PRNP/ANXA1	6	Visium HD FFPE
GO:0032663	regulation of interleukin-2 production	6/184	66/18986	0.0909091	9.38043	6.74668	4.28294e-05	0.00116407	0.000882533	GBP1/LAPTM5/TNFAIP3/CD3E/PRNP/ANXA1	6	Visium HD FFPE
GO:0001558	regulation of cell growth	14/184	408/18986	0.0343137	3.54065	5.13202	4.60747e-05	0.00124057	0.000940531	FN1/IGFBP7/IGFBP3/GREM1/MMP14/IGFBP5/TNC/IGFBP4/BST2/CXCR4/COL14A1/CRYAB/SERPINE2/SPOCK1	14	Visium HD FFPE
GO:0006956	complement activation	6/184	67/18986	0.0895522	9.24043	6.68421	4.6667e-05	0.00124489	0.000943801	IGHG1/C1S/C1R/SERPING1/C3/IGHG3	6	Visium HD FFPE
GO:0031032	actomyosin structure organization	10/184	216/18986	0.0462963	4.77707	5.52284	5.04726e-05	0.00132192	0.00100221	ELN/TPM1/CCN2/MYL9/CNN1/CSRP1/MYH11/EVL/PDGFRB/LMOD1	10	Visium HD FFPE
GO:0050920	regulation of chemotaxis	10/184	216/18986	0.0462963	4.77707	5.52284	5.04726e-05	0.00132192	0.00100221	CD74/SERPINE1/DUSP1/GREM1/THBS1/CXCR4/CCL5/NBL1/CXCL10/PDGFRB	10	Visium HD FFPE
GO:0044319	wound healing, spreading of cells	5/184	42/18986	0.119048	12.2839	7.24203	5.14943e-05	0.0013246	0.00100424	CCN1/COL5A1/CD44/FLNA/PDPN	5	Visium HD FFPE
GO:0090505	epiboly involved in wound healing	5/184	42/18986	0.119048	12.2839	7.24203	5.14943e-05	0.0013246	0.00100424	CCN1/COL5A1/CD44/FLNA/PDPN	5	Visium HD FFPE
GO:0014909	smooth muscle cell migration	7/184	100/18986	0.07	7.22293	6.17216	5.36755e-05	0.00136849	0.00103751	TPM1/IGFBP3/SERPINE1/IGFBP5/POSTN/CCL5/PDGFRB	7	Visium HD FFPE
GO:0034109	homotypic cell-cell adhesion	7/184	101/18986	0.0693069	7.15142	6.13183	5.72061e-05	0.00144571	0.00109605	MYL9/CSRP1/COMP/CCL5/FLNA/SERPINE2/PDPN	7	Visium HD FFPE
GO:0090504	epiboly	5/184	43/18986	0.116279	11.9982	7.14241	5.78151e-05	0.00144839	0.00109809	CCN1/COL5A1/CD44/FLNA/PDPN	5	Visium HD FFPE
GO:0051146	striated muscle cell differentiation	12/184	314/18986	0.0382166	3.94337	5.20267	5.87021e-05	0.00145794	0.00110532	TPM1/MYL9/GREM1/MMP14/CSRP1/IGFBP5/MYH11/COL14A1/CXCL10/PDGFRB/LMOD1/HOPX	12	Visium HD FFPE
GO:0150115	cell-substrate junction organization	7/184	103/18986	0.0679612	7.01256	6.05278	6.48383e-05	0.00158364	0.00120062	FN1/GREM1/MMP14/THBS1/THY1/COL16A1/CDH11	7	Visium HD FFPE
GO:1900046	regulation of hemostasis	6/184	71/18986	0.084507	8.71984	6.44683	6.48625e-05	0.00158364	0.00120062	SERPINE1/THBS1/SERPING1/COMP/SERPINE2/FAP	6	Visium HD FFPE
GO:0002768	immune response-regulating cell surface receptor signaling pathway	13/184	369/18986	0.0352304	3.63524	5.05697	6.62809e-05	0.00160467	0.00121657	IGHG1/THY1/TRBC2/TRAC/GBP1/LAPTM5/CMTM3/C3/IGHG3/TNFAIP3/TRBC1/CD3E/PRNP	13	Visium HD FFPE
GO:0031214	biomineral tissue development	9/184	182/18986	0.0494505	5.10254	5.50144	7.27441e-05	0.00174647	0.00132407	COL1A1/COL1A2/CCN1/GREM1/COMP/ISG15/ASPN/MGP/SLC24A3	9	Visium HD FFPE
GO:0001101	response to acid chemical	8/184	144/18986	0.0555556	5.73249	5.63923	8.19128e-05	0.00195034	0.00147863	COL1A1/COL1A2/COL3A1/MMP2/COL4A1/COL5A2/COL16A1/KLF2	8	Visium HD FFPE
GO:0042692	muscle cell differentiation	14/184	432/18986	0.0324074	3.34395	4.8751	8.48982e-05	0.00200485	0.00151996	TPM1/MYL9/GREM1/MMP14/CSRP1/IGFBP5/MYH11/COMP/COL14A1/CXCL10/PDGFRB/LMOD1/RORA/HOPX	14	Visium HD FFPE
GO:0060326	cell chemotaxis	12/184	328/18986	0.0365854	3.77505	5.0152	8.89367e-05	0.0020789	0.00157611	MMP2/CD74/SERPINE1/DUSP1/GREM1/THBS1/CXCR4/CCL5/NBL1/CXCL10/PDGFRB/ANXA1	12	Visium HD FFPE
GO:0016049	cell growth	15/184	490/18986	0.0306122	3.15872	4.78925	8.94772e-05	0.0020789	0.00157611	FN1/IGFBP7/IGFBP3/GREM1/MMP14/IGFBP5/TNC/IGFBP4/BST2/POSTN/CXCR4/COL14A1/CRYAB/SERPINE2/SPOCK1	15	Visium HD FFPE
GO:0006939	smooth muscle contraction	7/184	109/18986	0.0642202	6.62655	5.82775	9.28728e-05	0.00214053	0.00162283	SULF1/ACTA2/CNN1/MYLK/MYH11/COMP/PTGER3	7	Visium HD FFPE
GO:0071675	regulation of mononuclear cell migration	8/184	147/18986	0.0544218	5.6155	5.55726	9.46437e-05	0.00216404	0.00164065	SERPINE1/DUSP1/GREM1/MMP14/THBS1/CCL5/NBL1/CXCL10	8	Visium HD FFPE
GO:0032102	negative regulation of response to external stimulus	14/184	437/18986	0.0320366	3.30569	4.82385	9.58715e-05	0.00217485	0.00164885	SERPINE1/DUSP1/GREM1/THBS1/SERPING1/NBL1/ISG15/C1QTNF3/TNFAIP3/IER3/SERPINE2/CD96/FAP/RORA	14	Visium HD FFPE
GO:0030239	myofibril assembly	6/184	77/18986	0.0779221	8.04037	6.12377	0.000102346	0.00228573	0.00173291	TPM1/MYL9/CSRP1/MYH11/PDGFRB/LMOD1	6	Visium HD FFPE
GO:0070527	platelet aggregation	6/184	77/18986	0.0779221	8.04037	6.12377	0.000102346	0.00228573	0.00173291	MYL9/CSRP1/COMP/FLNA/SERPINE2/PDPN	6	Visium HD FFPE
GO:0050852	T cell receptor signaling pathway	8/184	149/18986	0.0536913	5.54012	5.50386	0.000104009	0.002305	0.00174752	THY1/TRBC2/TRAC/GBP1/LAPTM5/TRBC1/CD3E/PRNP	8	Visium HD FFPE
GO:0050860	negative regulation of T cell receptor signaling pathway	4/184	26/18986	0.153846	15.8746	7.508	0.000108024	0.0023757	0.00180112	THY1/GBP1/LAPTM5/PRNP	4	Visium HD FFPE
GO:0030195	negative regulation of blood coagulation	5/184	50/18986	0.1	10.3185	6.52677	0.00012047	0.00262936	0.00199343	SERPINE1/THBS1/SERPING1/SERPINE2/FAP	5	Visium HD FFPE
GO:0018149	peptide cross-linking	4/184	27/18986	0.148148	15.2866	7.3488	0.000125854	0.00270587	0.00205144	COL3A1/FN1/THBS1/ANXA1	4	Visium HD FFPE
GO:0042730	fibrinolysis	4/184	27/18986	0.148148	15.2866	7.3488	0.000125854	0.00270587	0.00205144	SERPINE1/THBS1/SERPING1/FAP	4	Visium HD FFPE
GO:1903036	positive regulation of response to wounding	6/184	81/18986	0.0740741	7.64332	5.92722	0.000135686	0.00287152	0.00217702	SERPINE1/THBS1/MYLK/CXCR4/FLNA/ANXA1	6	Visium HD FFPE
GO:0070555	response to interleukin-1	7/184	116/18986	0.0603448	6.22667	5.58573	0.00013731	0.00287152	0.00217702	MMP2/EGR1/GBP1/CCL5/KLF2/ADAMTS12/RORA	7	Visium HD FFPE
GO:0032060	bleb assembly	3/184	11/18986	0.272727	28.1413	8.90735	0.000139539	0.00287152	0.00217702	MYLK/EMP1/EMP3	3	Visium HD FFPE
GO:0038063	collagen-activated tyrosine kinase receptor signaling pathway	3/184	11/18986	0.272727	28.1413	8.90735	0.000139539	0.00287152	0.00217702	COL1A1/COL4A1/COL4A2	3	Visium HD FFPE
GO:0048251	elastic fiber assembly	3/184	11/18986	0.272727	28.1413	8.90735	0.000139539	0.00287152	0.00217702	COL3A1/MYH11/MFAP4	3	Visium HD FFPE
GO:0060346	bone trabecula formation	3/184	11/18986	0.272727	28.1413	8.90735	0.000139539	0.00287152	0.00217702	COL1A1/MMP2/GREM1	3	Visium HD FFPE
GO:0044342	type B pancreatic cell proliferation	4/184	28/18986	0.142857	14.7407	7.19786	0.000145723	0.00297751	0.00225738	IGFBP3/IGFBP5/IGFBP4/NUPR1	4	Visium HD FFPE
GO:0070372	regulation of ERK1 and ERK2 cascade	11/184	296/18986	0.0371622	3.83457	4.86229	0.000152914	0.00310243	0.00235209	CCN2/FN1/CCN1/CD74/ACTA2/CD44/GBP1/ALKAL1/PDGFRB/ATF3/GPNMB	11	Visium HD FFPE
GO:0052548	regulation of endopeptidase activity	10/184	248/18986	0.0403226	4.16068	4.95629	0.000158336	0.00318878	0.00241755	TIMP1/SERPINE1/THBS1/IFI6/CD44/SERPING1/LAPTM5/SERPINE2/SPOCK2/SPOCK1	10	Visium HD FFPE
GO:0032330	regulation of chondrocyte differentiation	5/184	53/18986	0.0943396	9.73441	6.29904	0.000159384	0.00318878	0.00241755	CCN2/GREM1/LOXL2/EFEMP1/ADAMTS12	5	Visium HD FFPE
GO:0050900	leukocyte migration	13/184	404/18986	0.0321782	3.3203	4.66338	0.000163547	0.0032495	0.00246359	MMP2/CD74/SERPINE1/DUSP1/GREM1/MMP14/THBS1/THY1/CXCR4/CCL5/NBL1/CXCL10/ANXA1	13	Visium HD FFPE
GO:0050819	negative regulation of coagulation	5/184	54/18986	0.0925926	9.55415	6.22712	0.000174279	0.00343904	0.00260728	SERPINE1/THBS1/SERPING1/SERPINE2/FAP	5	Visium HD FFPE
GO:0048041	focal adhesion assembly	6/184	85/18986	0.0705882	7.28363	5.74368	0.000177102	0.00347096	0.00263148	GREM1/MMP14/THBS1/THY1/COL16A1/CDH11	6	Visium HD FFPE
GO:0051346	negative regulation of hydrolase activity	10/184	252/18986	0.0396825	4.09463	4.89223	0.000180274	0.00350924	0.00266051	TIMP1/COL6A3/SERPINE1/THBS1/IFI6/CD44/SERPING1/SERPINE2/SPOCK2/SPOCK1	10	Visium HD FFPE
GO:0045861	negative regulation of proteolysis	11/184	303/18986	0.0363036	3.74598	4.76659	0.000187358	0.00362268	0.00274651	TIMP1/COL6A3/SERPINE1/THBS1/IFI6/CD44/SERPING1/SERPINE2/SPOCK2/PRNP/SPOCK1	11	Visium HD FFPE
GO:0010955	negative regulation of protein processing	4/184	30/18986	0.133333	13.758	6.91801	0.000192117	0.0036655	0.00277897	SERPINE1/THBS1/SERPINE2/PRNP	4	Visium HD FFPE
GO:0032703	negative regulation of interleukin-2 production	4/184	30/18986	0.133333	13.758	6.91801	0.000192117	0.0036655	0.00277897	GBP1/LAPTM5/TNFAIP3/PRNP	4	Visium HD FFPE
GO:0150063	visual system development	13/184	415/18986	0.0313253	3.23229	4.54852	0.000212583	0.00402928	0.00305477	VIM/COL5A1/COL4A1/FBN1/COL5A2/COL8A1/THY1/C3/CLIC4/CRYAB/PDGFRB/COL8A2/EFEMP1	13	Visium HD FFPE
GO:0032905	transforming growth factor beta1 production	3/184	13/18986	0.230769	23.8119	8.13911	0.000238434	0.00446057	0.00338175	COL3A1/LUM/THBS1	3	Visium HD FFPE
GO:0043568	positive regulation of insulin-like growth factor receptor signaling pathway	3/184	13/18986	0.230769	23.8119	8.13911	0.000238434	0.00446057	0.00338175	IGFBP3/IGFBP5/IGFBP4	3	Visium HD FFPE
GO:0031638	zymogen activation	5/184	58/18986	0.0862069	8.89524	5.95716	0.000244741	0.00452771	0.00343265	SERPINE1/MMP14/C1R/THBS1/SERPINE2	5	Visium HD FFPE
GO:0001649	osteoblast differentiation	10/184	262/18986	0.0381679	3.93835	4.7377	0.000246569	0.00452771	0.00343265	COL1A1/CCN1/CTHRC1/IGFBP3/GREM1/IGFBP5/TNC/MRC2/VCAN/ITGA11	10	Visium HD FFPE
GO:0061037	negative regulation of cartilage development	4/184	32/18986	0.125	12.8981	6.66368	0.000248309	0.00452771	0.00343265	GREM1/CTSK/EFEMP1/ADAMTS12	4	Visium HD FFPE
GO:1903318	negative regulation of protein maturation	4/184	32/18986	0.125	12.8981	6.66368	0.000248309	0.00452771	0.00343265	SERPINE1/THBS1/SERPINE2/PRNP	4	Visium HD FFPE
GO:0048880	sensory system development	13/184	422/18986	0.0308057	3.17868	4.4774	0.000249957	0.00452909	0.0034337	VIM/COL5A1/COL4A1/FBN1/COL5A2/COL8A1/THY1/C3/CLIC4/CRYAB/PDGFRB/COL8A2/EFEMP1	13	Visium HD FFPE
GO:0014706	striated muscle tissue development	13/184	424/18986	0.0306604	3.16368	4.45735	0.000261617	0.00471073	0.00357141	ELN/TPM1/COL11A1/EGR1/GREM1/MYH11/NUPR1/COL14A1/PDGFRB/GPC1/ATF3/EGR2/HOPX	13	Visium HD FFPE
GO:0043200	response to amino acid	7/184	129/18986	0.0542636	5.59917	5.18502	0.000264909	0.00474039	0.0035939	COL1A1/COL1A2/COL3A1/MMP2/COL4A1/COL5A2/COL16A1	7	Visium HD FFPE
GO:0009615	response to virus	13/184	425/18986	0.0305882	3.15624	4.44737	0.000267619	0.00475933	0.00360825	ACTA2/SPON2/IFI6/BST2/GBP1/CXCR4/CCL5/ISG15/CXCL10/TRIM22/TNFAIP3/IFI27/GBP5	13	Visium HD FFPE
GO:0043086	negative regulation of catalytic activity	14/184	486/18986	0.0288066	2.9724	4.35752	0.000287352	0.0050789	0.00385054	TIMP1/COL6A3/SERPINE1/DUSP1/THBS1/IFI6/THY1/CD44/SERPING1/TNFAIP3/SERPINE2/SPOCK2/PRNP/SPOCK1	14	Visium HD FFPE
GO:0070371	ERK1 and ERK2 cascade	11/184	319/18986	0.0344828	3.5581	4.55813	0.000291504	0.00512087	0.00388236	CCN2/FN1/CCN1/CD74/ACTA2/CD44/GBP1/ALKAL1/PDGFRB/ATF3/GPNMB	11	Visium HD FFPE
GO:0050866	negative regulation of cell activation	9/184	219/18986	0.0410959	4.24047	4.77139	0.000293393	0.00512281	0.00388383	FN1/LGALS1/CD74/LAPTM5/TNFAIP3/SERPINE2/PRNP/ANXA1/GPNMB	9	Visium HD FFPE
GO:0061430	bone trabecula morphogenesis	3/184	14/18986	0.214286	22.111	7.8168	0.000301301	0.0052292	0.00396448	COL1A1/MMP2/GREM1	3	Visium HD FFPE
GO:0070663	regulation of leukocyte proliferation	10/184	270/18986	0.037037	3.82166	4.61947	0.000313337	0.00540553	0.00409816	CD74/GREM1/BST2/CCL5/CD6/TNFAIP3/CD3E/PRNP/ANXA1/GPNMB	10	Visium HD FFPE
GO:0043588	skin development	11/184	324/18986	0.0339506	3.50319	4.49572	0.000332688	0.0057052	0.00432536	COL1A1/COL1A2/COL3A1/COL5A1/COL5A2/IGFBP5/PALLD/COMP/CLIC4/ADAMTS2/ANXA1	11	Visium HD FFPE
GO:0050858	negative regulation of antigen receptor-mediated signaling pathway	4/184	35/18986	0.114286	11.7925	6.32199	0.000353453	0.00602544	0.00456815	THY1/GBP1/LAPTM5/PRNP	4	Visium HD FFPE
GO:0051893	regulation of focal adhesion assembly	5/184	63/18986	0.0793651	8.18927	5.65421	0.000361057	0.00608306	0.00461183	GREM1/MMP14/THBS1/THY1/COL16A1	5	Visium HD FFPE
GO:0090109	regulation of cell-substrate junction assembly	5/184	63/18986	0.0793651	8.18927	5.65421	0.000361057	0.00608306	0.00461183	GREM1/MMP14/THBS1/THY1/COL16A1	5	Visium HD FFPE
GO:0002011	morphogenesis of an epithelial sheet	5/184	64/18986	0.078125	8.06131	5.59763	0.000388611	0.00650924	0.00493493	CCN1/COL5A1/CD44/FLNA/PDPN	5	Visium HD FFPE
GO:0071604	transforming growth factor beta production	4/184	36/18986	0.111111	11.465	6.21723	0.000394645	0.0065721	0.00498259	COL3A1/FN1/LUM/THBS1	4	Visium HD FFPE
GO:0001818	negative regulation of cytokine production	12/184	388/18986	0.0309278	3.19128	4.31413	0.000417343	0.00691015	0.00523888	FN1/THBS1/BST2/GBP1/LAPTM5/C1QTNF3/TNFAIP3/KLF2/PRNP/CD96/ANXA1/GPNMB	12	Visium HD FFPE
GO:0060349	bone morphogenesis	6/184	100/18986	0.06	6.19109	5.14873	0.000428277	0.00705066	0.00534541	COL1A1/COL3A1/SFRP4/MMP14/COMP/RAB23	6	Visium HD FFPE
GO:0010927	cellular component assembly involved in morphogenesis	7/184	140/18986	0.05	5.15924	4.8863	0.000435464	0.00708798	0.0053737	TPM1/MYL9/CSRP1/MYH11/PDGFRB/GPC1/LMOD1	7	Visium HD FFPE
GO:0032989	cellular anatomical entity morphogenesis	7/184	140/18986	0.05	5.15924	4.8863	0.000435464	0.00708798	0.0053737	TPM1/MYL9/CSRP1/MYH11/PDGFRB/GPC1/LMOD1	7	Visium HD FFPE
GO:0050867	positive regulation of cell activation	12/184	391/18986	0.0306905	3.1668	4.28273	0.000447021	0.00721785	0.00547216	LGALS1/CD74/ACTA2/MMP14/THBS1/THY1/CCL5/CD2/FLNA/CD6/CD3E/ANXA1	12	Visium HD FFPE
GO:0090303	positive regulation of wound healing	5/184	66/18986	0.0757576	7.81703	5.48806	0.000448454	0.00721785	0.00547216	SERPINE1/THBS1/MYLK/CXCR4/ANXA1	5	Visium HD FFPE
GO:0048661	positive regulation of smooth muscle cell proliferation	6/184	101/18986	0.0594059	6.12979	5.11345	0.000451713	0.00722991	0.00548131	MMP2/IGFBP5/THBS1/JUN/CCL5/PDGFRB	6	Visium HD FFPE
GO:0030168	platelet activation	7/184	141/18986	0.0496454	5.12265	4.86071	0.000454522	0.00723364	0.00548414	COL3A1/MYL9/CSRP1/COMP/FLNA/SERPINE2/PDPN	7	Visium HD FFPE
GO:0061043	regulation of vascular wound healing	3/184	16/18986	0.1875	19.3471	7.26285	0.000456967	0.00723364	0.00548414	SERPINE1/CXCR4/TNFAIP3	3	Visium HD FFPE
GO:0090596	sensory organ morphogenesis	10/184	285/18986	0.0350877	3.62052	4.4095	0.000479429	0.00748836	0.00567725	SPARC/COL5A1/CTHRC1/FBN1/COL11A1/COL5A2/COL8A1/THY1/COL8A2/EFEMP1	10	Visium HD FFPE
GO:0035904	aorta development	5/184	67/18986	0.0746269	7.70036	5.43499	0.000480856	0.00748836	0.00567725	COL3A1/MYLK/PDGFRB/LOXL1/EGR2	5	Visium HD FFPE
GO:0070613	regulation of protein processing	5/184	67/18986	0.0746269	7.70036	5.43499	0.000480856	0.00748836	0.00567725	SERPINE1/MMP14/THBS1/SERPINE2/PRNP	5	Visium HD FFPE
GO:0070167	regulation of biomineral tissue development	6/184	103/18986	0.0582524	6.01076	5.04428	0.000501578	0.00776907	0.00589006	CCN1/GREM1/COMP/ISG15/ASPN/MGP	6	Visium HD FFPE
GO:0150116	regulation of cell-substrate junction organization	5/184	68/18986	0.0735294	7.58712	5.383	0.000514989	0.00793414	0.00601522	GREM1/MMP14/THBS1/THY1/COL16A1	5	Visium HD FFPE
GO:0050921	positive regulation of chemotaxis	7/184	145/18986	0.0482759	4.98133	4.76072	0.000537522	0.00823723	0.006245	CD74/SERPINE1/THBS1/CXCR4/CCL5/CXCL10/PDGFRB	7	Visium HD FFPE
GO:0030193	regulation of blood coagulation	5/184	69/18986	0.0724638	7.47716	5.33206	0.000550913	0.00835404	0.00633356	SERPINE1/THBS1/SERPING1/SERPINE2/FAP	5	Visium HD FFPE
GO:0072109	glomerular mesangium development	3/184	17/18986	0.176471	18.2091	7.02218	0.000550944	0.00835404	0.00633356	ACTA2/EGR1/PDGFRB	3	Visium HD FFPE
GO:0052547	regulation of peptidase activity	11/184	346/18986	0.0317919	3.28044	4.23493	0.00057694	0.00868817	0.00658687	TIMP1/COL6A3/SERPINE1/THBS1/IFI6/CD44/SERPING1/LAPTM5/SERPINE2/SPOCK2/SPOCK1	11	Visium HD FFPE
GO:0060538	skeletal muscle organ development	8/184	192/18986	0.0416667	4.29937	4.54552	0.000580804	0.00868817	0.00658687	ELN/EGR1/NUPR1/DES/GPC1/ATF3/EGR2/BASP1	8	Visium HD FFPE
GO:2001233	regulation of apoptotic signaling pathway	12/184	403/18986	0.0297767	3.0725	4.16008	0.000584207	0.00868817	0.00658687	MMP2/CD74/SERPINE1/THBS1/IFI6/CTSK/CD44/NUPR1/TNFRSF12A/TNFAIP3/IER3/ATF3	12	Visium HD FFPE
GO:0048662	negative regulation of smooth muscle cell proliferation	5/184	70/18986	0.0714286	7.37034	5.28213	0.000588686	0.00868817	0.00658687	TPM1/IGFBP3/CNN1/IGFBP5/TNFAIP3	5	Visium HD FFPE
GO:0050854	regulation of antigen receptor-mediated signaling pathway	5/184	70/18986	0.0714286	7.37034	5.28213	0.000588686	0.00868817	0.00658687	THY1/GBP1/LAPTM5/CMTM3/PRNP	5	Visium HD FFPE
GO:0001953	negative regulation of cell-matrix adhesion	4/184	40/18986	0.1	10.3185	5.83618	0.000594088	0.00868817	0.00658687	SERPINE1/MMP14/THBS1/POSTN	4	Visium HD FFPE
GO:0014912	negative regulation of smooth muscle cell migration	4/184	40/18986	0.1	10.3185	5.83618	0.000594088	0.00868817	0.00658687	TPM1/IGFBP3/SERPINE1/IGFBP5	4	Visium HD FFPE
GO:0003158	endothelium development	7/184	148/18986	0.0472973	4.88036	4.68811	0.00060735	0.00883725	0.0066999	FSTL1/CXCR4/CLIC4/CXCL10/MYADM/PDPN/ADAMTS12	7	Visium HD FFPE
GO:0090090	negative regulation of canonical Wnt signaling pathway	7/184	149/18986	0.0469799	4.84761	4.66434	0.000632162	0.00915206	0.00693857	CTHRC1/SFRP4/EGR1/GREM1/DKK3/IGFBP4/DKK2	7	Visium HD FFPE
GO:0003159	morphogenesis of an endothelium	3/184	18/18986	0.166667	17.1975	6.80119	0.000656434	0.00931619	0.007063	CXCR4/CXCL10/ADAMTS12	3	Visium HD FFPE
GO:0010755	regulation of plasminogen activation	3/184	18/18986	0.166667	17.1975	6.80119	0.000656434	0.00931619	0.007063	SERPINE1/THBS1/SERPINE2	3	Visium HD FFPE
GO:0051917	regulation of fibrinolysis	3/184	18/18986	0.166667	17.1975	6.80119	0.000656434	0.00931619	0.007063	SERPINE1/THBS1/FAP	3	Visium HD FFPE
GO:0061154	endothelial tube morphogenesis	3/184	18/18986	0.166667	17.1975	6.80119	0.000656434	0.00931619	0.007063	CXCR4/CXCL10/ADAMTS12	3	Visium HD FFPE
GO:0002695	negative regulation of leukocyte activation	8/184	196/18986	0.0408163	4.21162	4.47097	0.000664983	0.00939125	0.00711992	FN1/LGALS1/CD74/LAPTM5/TNFAIP3/PRNP/ANXA1/GPNMB	8	Visium HD FFPE
GO:0032835	glomerulus development	5/184	72/18986	0.0694444	7.16561	5.18517	0.000670025	0.0094163	0.0071389	SULF1/ACTA2/EGR1/PDGFRB/BASP1	5	Visium HD FFPE
GO:0016485	protein processing	9/184	246/18986	0.0365854	3.77505	4.33377	0.000681265	0.00952778	0.00722342	AEBP1/SERPINE1/MMP14/C1R/THBS1/COMP/ADAMTS2/SERPINE2/PRNP	9	Visium HD FFPE
GO:0001654	eye development	12/184	411/18986	0.0291971	3.01269	4.08081	0.000694084	0.00966018	0.0073238	VIM/COL5A1/COL4A1/FBN1/COL5A2/COL8A1/THY1/CLIC4/CRYAB/PDGFRB/COL8A2/EFEMP1	12	Visium HD FFPE
GO:0002526	acute inflammatory response	6/184	110/18986	0.0545455	5.62826	4.81583	0.00071063	0.00974505	0.00738814	FN1/IGHG1/NUPR1/C3/CD6/PTGER3	6	Visium HD FFPE
GO:0002687	positive regulation of leukocyte migration	7/184	152/18986	0.0460526	4.75193	4.59428	0.000711462	0.00974505	0.00738814	CD74/SERPINE1/MMP14/THBS1/THY1/CCL5/CXCL10	7	Visium HD FFPE
GO:0042063	gliogenesis	11/184	355/18986	0.0309859	3.19727	4.13421	0.000712977	0.00974505	0.00738814	COL3A1/VIM/MMP14/CXCR4/CDKN2B/VCAN/MXRA8/GPC1/HAPLN3/SERPINE2/EGR2	11	Visium HD FFPE
GO:1903317	regulation of protein maturation	5/184	73/18986	0.0684932	7.06745	5.13807	0.000713713	0.00974505	0.00738814	SERPINE1/MMP14/THBS1/SERPINE2/PRNP	5	Visium HD FFPE
GO:0030514	negative regulation of BMP signaling pathway	5/184	74/18986	0.0675676	6.97194	5.09184	0.000759495	0.0103213	0.00782499	FBN1/GREM1/NBL1/HTRA1/FSTL3	5	Visium HD FFPE
GO:0001502	cartilage condensation	3/184	19/18986	0.157895	16.2923	6.59726	0.000773978	0.0104687	0.00793676	CCN2/COL11A1/MGP	3	Visium HD FFPE
GO:0050818	regulation of coagulation	5/184	76/18986	0.0657895	6.78847	5.00193	0.000857599	0.0115455	0.00875316	SERPINE1/THBS1/SERPING1/SERPINE2/FAP	5	Visium HD FFPE
GO:0031099	regeneration	8/184	204/18986	0.0392157	4.04646	4.32765	0.000862871	0.0115625	0.00876601	MMP2/THY1/TNC/POSTN/NNMT/FLNA/ANXA1/HOPX	8	Visium HD FFPE
GO:0055001	muscle cell development	8/184	205/18986	0.0390244	4.02672	4.31025	0.000890617	0.0118243	0.00896449	TPM1/MYL9/CSRP1/MYH11/COMP/COL14A1/PDGFRB/LMOD1	8	Visium HD FFPE
GO:0090101	negative regulation of transmembrane receptor protein serine/threonine kinase signaling pathway	8/184	205/18986	0.0390244	4.02672	4.31025	0.000890617	0.0118243	0.00896449	FBN1/GREM1/DKK3/NBL1/ASPN/LTBP1/HTRA1/FSTL3	8	Visium HD FFPE
GO:0061298	retina vasculature development in camera-type eye	3/184	20/18986	0.15	15.4777	6.40825	0.000904097	0.0119482	0.00905843	COL4A1/CLIC4/PDGFRB	3	Visium HD FFPE
GO:0043277	apoptotic cell clearance	4/184	45/18986	0.0888889	9.17198	5.42931	0.000932757	0.0122707	0.00930291	THBS1/C3/MFGE8/ANXA1	4	Visium HD FFPE
GO:0060840	artery development	6/184	116/18986	0.0517241	5.33714	4.6351	0.000938606	0.0122915	0.0093187	COL3A1/MYLK/COMP/PDGFRB/LOXL1/EGR2	6	Visium HD FFPE
GO:0022408	negative regulation of cell-cell adhesion	8/184	207/18986	0.0386473	3.98782	4.27578	0.000948257	0.0123617	0.00937191	LGALS1/CD74/LAPTM5/MYADM/SERPINE2/PRNP/ANXA1/GPNMB	8	Visium HD FFPE
GO:0061045	negative regulation of wound healing	5/184	78/18986	0.0641026	6.61441	4.91519	0.000964845	0.0125213	0.00949291	SERPINE1/THBS1/SERPING1/SERPINE2/FAP	5	Visium HD FFPE
GO:0007159	leukocyte cell-cell adhesion	12/184	430/18986	0.027907	2.87958	3.89999	0.00102615	0.0132571	0.0100508	LGALS1/CD74/THY1/CD44/LAPTM5/CCL5/CERCAM/CD6/CD3E/PRNP/ANXA1/GPNMB	12	Visium HD FFPE
GO:0050729	positive regulation of inflammatory response	7/184	162/18986	0.0432099	4.4586	4.37335	0.00103423	0.0133018	0.0100847	LGALS1/SERPINE1/GBP1/NUPR1/C3/GBP5/PTGER3	7	Visium HD FFPE
GO:0002544	chronic inflammatory response	3/184	21/18986	0.142857	14.7407	6.23238	0.00104729	0.0133507	0.0101217	THBS1/CCL5/TNFAIP3	3	Visium HD FFPE
GO:2001044	regulation of integrin-mediated signaling pathway	3/184	21/18986	0.142857	14.7407	6.23238	0.00104729	0.0133507	0.0101217	TIMP1/FLNA/LIMS2	3	Visium HD FFPE
GO:0035914	skeletal muscle cell differentiation	5/184	80/18986	0.0625	6.44905	4.83146	0.00108175	0.0137292	0.0104087	EGR1/NUPR1/GPC1/ATF3/EGR2	5	Visium HD FFPE
GO:0051017	actin filament bundle assembly	7/184	164/18986	0.0426829	4.40423	4.33132	0.00111076	0.0140355	0.0106409	ELN/TPM1/CCN2/CALD1/EVL/DPYSL3/FLNA	7	Visium HD FFPE
GO:0051928	positive regulation of calcium ion transport	6/184	120/18986	0.05	5.15924	4.52144	0.00111932	0.0140819	0.0106761	THY1/MYLK/CCL5/CXCL10/PDGFRB/CEMIP	6	Visium HD FFPE
GO:0051607	defense response to virus	10/184	320/18986	0.03125	3.22452	3.97008	0.00116312	0.0145693	0.0110456	SPON2/IFI6/BST2/GBP1/ISG15/CXCL10/TRIM22/TNFAIP3/IFI27/GBP5	10	Visium HD FFPE
GO:0034341	response to type II interferon	6/184	121/18986	0.0495868	5.1166	4.49382	0.0011684	0.0145722	0.0110478	VIM/CD74/BST2/GBP1/CCL5/GBP5	6	Visium HD FFPE
GO:0090026	positive regulation of monocyte chemotaxis	3/184	22/18986	0.136364	14.0707	6.06814	0.00120405	0.0148833	0.0112837	SERPINE1/CCL5/CXCL10	3	Visium HD FFPE
GO:0014823	response to activity	5/184	82/18986	0.0609756	6.29176	4.75053	0.00120885	0.0148833	0.0112837	MMP2/FN1/COL4A2/POSTN/CXCR4	5	Visium HD FFPE
GO:0030500	regulation of bone mineralization	5/184	82/18986	0.0609756	6.29176	4.75053	0.00120885	0.0148833	0.0112837	CCN1/GREM1/COMP/ISG15/MGP	5	Visium HD FFPE
GO:0048592	eye morphogenesis	7/184	167/18986	0.0419162	4.32511	4.26951	0.00123382	0.0151261	0.0114677	COL5A1/FBN1/COL5A2/COL8A1/THY1/COL8A2/EFEMP1	7	Visium HD FFPE
GO:0050878	regulation of body fluid levels	11/184	381/18986	0.0288714	2.97909	3.86033	0.00126346	0.0154239	0.0116935	COL3A1/MYL9/SERPINE1/CSRP1/THBS1/SERPING1/COMP/FLNA/SERPINE2/PDPN/FAP	11	Visium HD FFPE
GO:0061572	actin filament bundle organization	7/184	168/18986	0.0416667	4.29937	4.24923	0.00127713	0.0155152	0.0117627	ELN/TPM1/CCN2/CALD1/EVL/DPYSL3/FLNA	7	Visium HD FFPE
GO:0050856	regulation of T cell receptor signaling pathway	4/184	49/18986	0.0816327	8.42325	5.14693	0.0012871	0.0155152	0.0117627	THY1/GBP1/LAPTM5/PRNP	4	Visium HD FFPE
GO:1902041	regulation of extrinsic apoptotic signaling pathway via death domain receptors	4/184	49/18986	0.0816327	8.42325	5.14693	0.0012871	0.0155152	0.0117627	SERPINE1/THBS1/TNFAIP3/ATF3	4	Visium HD FFPE
GO:0051250	negative regulation of lymphocyte activation	7/184	169/18986	0.0414201	4.27393	4.22911	0.00132162	0.0157811	0.0119643	LGALS1/CD74/LAPTM5/TNFAIP3/PRNP/ANXA1/GPNMB	7	Visium HD FFPE
GO:0032609	type II interferon production	6/184	124/18986	0.0483871	4.99281	4.41274	0.00132559	0.0157811	0.0119643	LAPTM5/CD2/ISG15/CD3E/PRNP/CD96	6	Visium HD FFPE
GO:0032649	regulation of type II interferon production	6/184	124/18986	0.0483871	4.99281	4.41274	0.00132559	0.0157811	0.0119643	LAPTM5/CD2/ISG15/CD3E/PRNP/CD96	6	Visium HD FFPE
GO:0002689	negative regulation of leukocyte chemotaxis	3/184	23/18986	0.130435	13.4589	5.91428	0.00137484	0.0162333	0.0123072	DUSP1/GREM1/NBL1	3	Visium HD FFPE
GO:0098743	cell aggregation	3/184	23/18986	0.130435	13.4589	5.91428	0.00137484	0.0162333	0.0123072	CCN2/COL11A1/MGP	3	Visium HD FFPE
GO:0030278	regulation of ossification	6/184	125/18986	0.048	4.95287	4.38629	0.00138142	0.0162444	0.0123156	CCN1/GREM1/COMP/ISG15/MGP/EGR2	6	Visium HD FFPE
GO:0031670	cellular response to nutrient	4/184	50/18986	0.08	8.25478	5.08133	0.00138854	0.0162618	0.0123288	COL1A1/TNC/POSTN/CDKN2B	4	Visium HD FFPE
GO:0014911	positive regulation of smooth muscle cell migration	4/184	51/18986	0.0784314	8.09292	5.01753	0.00149544	0.0174074	0.0131973	IGFBP5/POSTN/CCL5/PDGFRB	4	Visium HD FFPE
GO:0022612	gland morphogenesis	6/184	127/18986	0.0472441	4.87487	4.33423	0.00149845	0.0174074	0.0131973	MMP2/SULF1/IGFBP5/TNC/TNFAIP3/LIMS2	6	Visium HD FFPE
GO:0050792	regulation of viral process	7/184	173/18986	0.0404624	4.17511	4.15016	0.00151185	0.0174925	0.0132618	LGALS1/CD74/BST2/CXCR4/CCL5/ISG15/TRIM22	7	Visium HD FFPE
GO:1903037	regulation of leukocyte cell-cell adhesion	11/184	392/18986	0.0280612	2.89549	3.75138	0.00158362	0.0182497	0.0138359	LGALS1/CD74/THY1/CD44/LAPTM5/CCL5/CD6/CD3E/PRNP/ANXA1/GPNMB	11	Visium HD FFPE
GO:0050922	negative regulation of chemotaxis	4/184	52/18986	0.0769231	7.93729	4.95544	0.00160794	0.018456	0.0139923	DUSP1/GREM1/THBS1/NBL1	4	Visium HD FFPE
GO:0050863	regulation of T cell activation	11/184	393/18986	0.0279898	2.88812	3.74166	0.00161576	0.0184722	0.0140046	LGALS1/CD74/THY1/LAPTM5/CCL5/CD2/CD6/CD3E/PRNP/ANXA1/GPNMB	11	Visium HD FFPE
GO:0022409	positive regulation of cell-cell adhesion	10/184	336/18986	0.0297619	3.07098	3.78894	0.00167131	0.0190318	0.0144288	LGALS1/CD74/THY1/CD44/CCL5/CD6/CD3E/PDPN/ANXA1/FSTL3	10	Visium HD FFPE
GO:0032970	regulation of actin filament-based process	11/184	395/18986	0.0278481	2.8735	3.72231	0.00168162	0.0190738	0.0144607	ELN/TPM1/CCN2/ACTA2/BST2/EVL/PDGFRB/FLNA/MYADM/PDPN/LMOD1	11	Visium HD FFPE
GO:0055002	striated muscle cell development	7/184	177/18986	0.039548	4.08075	4.07355	0.00172279	0.0194307	0.0147313	TPM1/MYL9/CSRP1/MYH11/COL14A1/PDGFRB/LMOD1	7	Visium HD FFPE
GO:0006029	proteoglycan metabolic process	5/184	89/18986	0.0561798	5.7969	4.48716	0.00174167	0.0194307	0.0147313	SULF1/COL11A1/GPC1/ADAMTS12/CHPF	5	Visium HD FFPE
GO:0032331	negative regulation of chondrocyte differentiation	3/184	25/18986	0.12	12.3822	5.63348	0.0017603	0.0194307	0.0147313	GREM1/EFEMP1/ADAMTS12	3	Visium HD FFPE
GO:0040037	negative regulation of fibroblast growth factor receptor signaling pathway	3/184	25/18986	0.12	12.3822	5.63348	0.0017603	0.0194307	0.0147313	SULF1/THBS1/GPC1	3	Visium HD FFPE
GO:0043567	regulation of insulin-like growth factor receptor signaling pathway	3/184	25/18986	0.12	12.3822	5.63348	0.0017603	0.0194307	0.0147313	IGFBP3/IGFBP5/IGFBP4	3	Visium HD FFPE
GO:0060907	positive regulation of macrophage cytokine production	3/184	25/18986	0.12	12.3822	5.63348	0.0017603	0.0194307	0.0147313	CD74/SPON2/LAPTM5	3	Visium HD FFPE
GO:0061042	vascular wound healing	3/184	25/18986	0.12	12.3822	5.63348	0.0017603	0.0194307	0.0147313	SERPINE1/CXCR4/TNFAIP3	3	Visium HD FFPE
GO:0043549	regulation of kinase activity	12/184	460/18986	0.026087	2.69178	3.63365	0.00181336	0.01994	0.0151174	CCN1/CD74/FBN1/DUSP1/GREM1/THBS1/THY1/CDKN2B/PDGFRB/TNFAIP3/PRNP/CEMIP	12	Visium HD FFPE
GO:0002460	adaptive immune response based on somatic recombination of immune receptors built from immunoglobulin superfamily domains	11/184	400/18986	0.0275	2.83758	3.67448	0.00185595	0.0202507	0.0153529	LGALS1/CD74/IGHG1/C1S/C1R/SERPING1/C3/IGHG3/TNFAIP3/ANXA1/RORA	11	Visium HD FFPE
GO:0060485	mesenchyme development	10/184	341/18986	0.0293255	3.02595	3.73453	0.0018627	0.0202507	0.0153529	COL1A1/FN1/ACTG2/ACTA2/GREM1/LOXL2/S100A4/FLNA/PDPN/BASP1	10	Visium HD FFPE
GO:0070661	leukocyte proliferation	10/184	341/18986	0.0293255	3.02595	3.73453	0.0018627	0.0202507	0.0153529	CD74/GREM1/BST2/CCL5/CD6/TNFAIP3/CD3E/PRNP/ANXA1/GPNMB	10	Visium HD FFPE
GO:0017015	regulation of transforming growth factor beta receptor signaling pathway	7/184	180/18986	0.0388889	4.01274	4.01756	0.00189549	0.0205298	0.0155645	FBN1/THBS1/DKK3/CDKN2B/ASPN/LTBP1/HTRA1	7	Visium HD FFPE
GO:0030178	negative regulation of Wnt signaling pathway	7/184	181/18986	0.038674	3.99057	3.99916	0.00195595	0.0210826	0.0159837	CTHRC1/SFRP4/EGR1/GREM1/DKK3/IGFBP4/DKK2	7	Visium HD FFPE
GO:0050868	negative regulation of T cell activation	6/184	134/18986	0.0447761	4.62021	4.16026	0.00196835	0.0210826	0.0159837	LGALS1/CD74/LAPTM5/PRNP/ANXA1/GPNMB	6	Visium HD FFPE
GO:0035988	chondrocyte proliferation	3/184	26/18986	0.115385	11.9059	5.50481	0.00197581	0.0210826	0.0159837	CCN2/MMP14/COMP	3	Visium HD FFPE
GO:0060740	prostate gland epithelium morphogenesis	3/184	26/18986	0.115385	11.9059	5.50481	0.00197581	0.0210826	0.0159837	MMP2/SULF1/TNC	3	Visium HD FFPE
GO:0001656	metanephros development	5/184	92/18986	0.0543478	5.60787	4.38273	0.00201603	0.0214324	0.0162488	FBN1/EGR1/GREM1/PDGFRB/BASP1	5	Visium HD FFPE
GO:1903844	regulation of cellular response to transforming growth factor beta stimulus	7/184	183/18986	0.0382514	3.94696	3.96276	0.00208134	0.0220453	0.0167135	FBN1/THBS1/DKK3/CDKN2B/ASPN/LTBP1/HTRA1	7	Visium HD FFPE
GO:0048260	positive regulation of receptor-mediated endocytosis	4/184	56/18986	0.0714286	7.37034	4.72274	0.00211695	0.0223404	0.0169373	SFRP4/SERPINE1/GREM1/C3	4	Visium HD FFPE
GO:0062012	regulation of small molecule metabolic process	10/184	348/18986	0.0287356	2.96508	3.66001	0.00216007	0.0227123	0.0172192	CD74/IGFBP3/EGR1/DKK3/IGFBP4/NUPR1/NNMT/C1QTNF3/IER3/RORA	10	Visium HD FFPE
GO:0030111	regulation of Wnt signaling pathway	10/184	349/18986	0.0286533	2.95658	3.64952	0.00220551	0.0227975	0.0172838	COL1A1/SULF1/CTHRC1/SFRP4/EGR1/GREM1/DKK3/IGFBP4/DKK2/TNFAIP3	10	Visium HD FFPE
GO:0031639	plasminogen activation	3/184	27/18986	0.111111	11.465	5.383	0.00220706	0.0227975	0.0172838	SERPINE1/THBS1/SERPINE2	3	Visium HD FFPE
GO:0060343	trabecula formation	3/184	27/18986	0.111111	11.465	5.383	0.00220706	0.0227975	0.0172838	COL1A1/MMP2/GREM1	3	Visium HD FFPE
GO:1905523	positive regulation of macrophage migration	3/184	27/18986	0.111111	11.465	5.383	0.00220706	0.0227975	0.0172838	MMP14/THBS1/CCL5	3	Visium HD FFPE
GO:0071677	positive regulation of mononuclear cell migration	5/184	94/18986	0.0531915	5.48855	4.31562	0.00221566	0.0227975	0.0172838	SERPINE1/MMP14/THBS1/CCL5/CXCL10	5	Visium HD FFPE
GO:1904705	regulation of vascular associated smooth muscle cell proliferation	5/184	94/18986	0.0531915	5.48855	4.31562	0.00221566	0.0227975	0.0172838	MMP2/TPM1/CNN1/IGFBP5/JUN	5	Visium HD FFPE
GO:0002690	positive regulation of leukocyte chemotaxis	5/184	95/18986	0.0526316	5.43078	4.28279	0.0023207	0.0237933	0.0180387	CD74/SERPINE1/THBS1/CCL5/CXCL10	5	Visium HD FFPE
GO:0031345	negative regulation of cell projection organization	7/184	188/18986	0.037234	3.84199	3.87398	0.00242207	0.0247309	0.0187496	VIM/THY1/EVL/DPYSL3/FLNA/PRNP/SPOCK1	7	Visium HD FFPE
GO:1990874	vascular associated smooth muscle cell proliferation	5/184	96/18986	0.0520833	5.37421	4.25041	0.00242931	0.0247309	0.0187496	MMP2/TPM1/CNN1/IGFBP5/JUN	5	Visium HD FFPE
GO:0032496	response to lipopolysaccharide	10/184	354/18986	0.0282486	2.91482	3.5976	0.00244442	0.024797	0.0187997	VIM/SERPINE1/SPON2/CXCL10/LOXL1/CD6/TNFAIP3/GBP5/DIO2/CD96	10	Visium HD FFPE
GO:0060512	prostate gland morphogenesis	3/184	28/18986	0.107143	11.0555	5.26743	0.00245442	0.0248111	0.0188104	MMP2/SULF1/TNC	3	Visium HD FFPE
GO:0042327	positive regulation of phosphorylation	12/184	479/18986	0.0250522	2.585	3.4757	0.00253048	0.0254906	0.0193255	CCN1/CD74/FBN1/GREM1/THBS1/CCL5/C3/PDGFRB/CD3E/PRNP/CEMIP/GPNMB	12	Visium HD FFPE
GO:0070482	response to oxygen levels	10/184	358/18986	0.027933	2.88226	3.55672	0.00265015	0.0266031	0.0201689	COL1A1/MMP2/EGR1/MMP14/LOXL2/THBS1/POSTN/CXCR4/CRYAB/RORA	10	Visium HD FFPE
GO:0060350	endochondral bone morphogenesis	4/184	60/18986	0.0666667	6.87899	4.51191	0.00272756	0.0272851	0.020686	COL1A1/COL3A1/MMP14/COMP	4	Visium HD FFPE
GO:0042542	response to hydrogen peroxide	5/184	99/18986	0.0505051	5.21135	4.15595	0.00277734	0.0276869	0.0209906	COL1A1/MMP2/CRYAB/TNFAIP3/KLF2	5	Visium HD FFPE
GO:0006109	regulation of carbohydrate metabolic process	7/184	193/18986	0.0362694	3.74245	3.78819	0.00280428	0.027859	0.0211211	IGFBP3/IGFBP4/NUPR1/NNMT/C1QTNF3/IER3/RORA	7	Visium HD FFPE
GO:0043010	camera-type eye development	10/184	362/18986	0.0276243	2.85041	3.51639	0.00286954	0.0284095	0.0215385	VIM/COL4A1/FBN1/COL8A1/THY1/CLIC4/CRYAB/PDGFRB/COL8A2/EFEMP1	10	Visium HD FFPE
GO:0031102	neuron projection regeneration	4/184	61/18986	0.0655738	6.76622	4.46221	0.00289719	0.0284874	0.0215975	MMP2/THY1/TNC/FLNA	4	Visium HD FFPE
GO:0032233	positive regulation of actin filament bundle assembly	4/184	61/18986	0.0655738	6.76622	4.46221	0.00289719	0.0284874	0.0215975	TPM1/CCN2/EVL/FLNA	4	Visium HD FFPE
GO:0002438	acute inflammatory response to antigenic stimulus	3/184	30/18986	0.1	10.3185	5.05294	0.00299894	0.029288	0.0222045	IGHG1/C3/CD6	3	Visium HD FFPE
GO:0072012	glomerulus vasculature development	3/184	30/18986	0.1	10.3185	5.05294	0.00299894	0.029288	0.0222045	ACTA2/EGR1/PDGFRB	3	Visium HD FFPE
GO:1903900	regulation of viral life cycle	6/184	146/18986	0.0410959	4.24047	3.88827	0.00302303	0.0293779	0.0222726	LGALS1/CD74/BST2/CCL5/ISG15/TRIM22	6	Visium HD FFPE
GO:1903035	negative regulation of response to wounding	5/184	101/18986	0.049505	5.10816	4.09507	0.00302854	0.0293779	0.0222726	SERPINE1/THBS1/SERPING1/SERPINE2/FAP	5	Visium HD FFPE
GO:0046631	alpha-beta T cell activation	7/184	196/18986	0.0357143	3.68517	3.73808	0.00305484	0.0295196	0.0223801	LGALS1/TRBC2/TRAC/TRBC1/CD3E/ANXA1/RORA	7	Visium HD FFPE
GO:0045859	regulation of protein kinase activity	11/184	427/18986	0.0257611	2.65816	3.42826	0.00307051	0.0295196	0.0223801	CCN1/FBN1/DUSP1/GREM1/THBS1/THY1/CDKN2B/PDGFRB/TNFAIP3/PRNP/CEMIP	11	Visium HD FFPE
GO:1905517	macrophage migration	4/184	62/18986	0.0645161	6.65708	4.41361	0.00307389	0.0295196	0.0223801	MMP2/MMP14/THBS1/CCL5	4	Visium HD FFPE
GO:0006006	glucose metabolic process	7/184	197/18986	0.035533	3.66646	3.7216	0.00314206	0.0299744	0.0227249	IGFBP3/FBN1/IGFBP4/NNMT/C1QTNF3/ATF3/RORA	7	Visium HD FFPE
GO:0070374	positive regulation of ERK1 and ERK2 cascade	7/184	197/18986	0.035533	3.66646	3.7216	0.00314206	0.0299744	0.0227249	CCN2/CD74/ACTA2/CD44/ALKAL1/PDGFRB/GPNMB	7	Visium HD FFPE
GO:0003229	ventricular cardiac muscle tissue development	4/184	63/18986	0.0634921	6.55141	4.36607	0.00325781	0.0307895	0.0233428	TPM1/COL11A1/COL14A1/HOPX	4	Visium HD FFPE
GO:0034113	heterotypic cell-cell adhesion	4/184	63/18986	0.0634921	6.55141	4.36607	0.00325781	0.0307895	0.0233428	THY1/CD44/CD2/MYADM	4	Visium HD FFPE
GO:0048608	reproductive structure development	9/184	309/18986	0.0291262	3.00538	3.51589	0.00325956	0.0307895	0.0233428	MMP2/SULF1/MMP14/TNC/NUPR1/C3/FLNA/SERPINE2/BASP1	9	Visium HD FFPE
GO:0033688	regulation of osteoblast proliferation	3/184	31/18986	0.0967742	9.98562	4.95313	0.0032968	0.0309384	0.0234557	CCN1/CTHRC1/GREM1	3	Visium HD FFPE
GO:0071295	cellular response to vitamin	3/184	31/18986	0.0967742	9.98562	4.95313	0.0032968	0.0309384	0.0234557	COL1A1/TNC/POSTN	3	Visium HD FFPE
GO:0006959	humoral immune response	9/184	310/18986	0.0290323	2.99569	3.50464	0.00332965	0.0311452	0.0236125	SPON2/IGHG1/C1S/C1R/SERPING1/CCL5/C3/CXCL10/IGHG3	9	Visium HD FFPE
GO:0002696	positive regulation of leukocyte activation	10/184	371/18986	0.0269542	2.78126	3.42764	0.00341648	0.0318539	0.0241499	LGALS1/CD74/MMP14/THBS1/THY1/CCL5/CD2/CD6/CD3E/ANXA1	10	Visium HD FFPE
GO:2000351	regulation of endothelial cell apoptotic process	4/184	64/18986	0.0625	6.44905	4.31956	0.00344909	0.0320543	0.0243017	SERPINE1/THBS1/CD248/TNFAIP3	4	Visium HD FFPE
GO:0061458	reproductive system development	9/184	313/18986	0.028754	2.96697	3.47117	0.00354706	0.0328588	0.0249117	MMP2/SULF1/MMP14/TNC/NUPR1/C3/FLNA/SERPINE2/BASP1	9	Visium HD FFPE
GO:0010906	regulation of glucose metabolic process	5/184	105/18986	0.047619	4.91356	3.97802	0.00357952	0.0329324	0.0249675	IGFBP3/IGFBP4/NNMT/C1QTNF3/RORA	5	Visium HD FFPE
GO:0001935	endothelial cell proliferation	7/184	202/18986	0.0346535	3.57571	3.64075	0.00360707	0.0329324	0.0249675	SPARC/SULF1/COL8A1/MMP14/LOXL2/THBS1/COL8A2	7	Visium HD FFPE
GO:0010575	positive regulation of vascular endothelial growth factor production	3/184	32/18986	0.09375	9.67357	4.85775	0.00361217	0.0329324	0.0249675	SULF1/C3/RORA	3	Visium HD FFPE
GO:0061437	renal system vasculature development	3/184	32/18986	0.09375	9.67357	4.85775	0.00361217	0.0329324	0.0249675	ACTA2/EGR1/PDGFRB	3	Visium HD FFPE
GO:0061440	kidney vasculature development	3/184	32/18986	0.09375	9.67357	4.85775	0.00361217	0.0329324	0.0249675	ACTA2/EGR1/PDGFRB	3	Visium HD FFPE
GO:1905330	regulation of morphogenesis of an epithelium	4/184	65/18986	0.0615385	6.34983	4.27402	0.00364787	0.033153	0.0251347	SULF1/GREM1/CXCL10/ADAMTS12	4	Visium HD FFPE
GO:0002237	response to molecule of bacterial origin	10/184	375/18986	0.0266667	2.75159	3.38904	0.00368477	0.033383	0.0253091	VIM/SERPINE1/SPON2/CXCL10/LOXL1/CD6/TNFAIP3/GBP5/DIO2/CD96	10	Visium HD FFPE
GO:0033674	positive regulation of kinase activity	8/184	258/18986	0.0310078	3.19953	3.51889	0.00374819	0.0337454	0.0255839	CCN1/CD74/FBN1/GREM1/THBS1/PDGFRB/PRNP/CEMIP	8	Visium HD FFPE
GO:0051924	regulation of calcium ion transport	8/184	258/18986	0.0310078	3.19953	3.51889	0.00374819	0.0337454	0.0255839	THY1/MYLK/CXCR4/CCL5/CXCL10/PDGFRB/PRNP/CEMIP	8	Visium HD FFPE
GO:1903038	negative regulation of leukocyte cell-cell adhesion	6/184	153/18986	0.0392157	4.04646	3.74278	0.00380663	0.0340587	0.0258214	LGALS1/CD74/LAPTM5/PRNP/ANXA1/GPNMB	6	Visium HD FFPE
GO:2001235	positive regulation of apoptotic signaling pathway	6/184	153/18986	0.0392157	4.04646	3.74278	0.00380663	0.0340587	0.0258214	MMP2/THBS1/CTSK/NUPR1/TNFRSF12A/ATF3	6	Visium HD FFPE
GO:0001666	response to hypoxia	9/184	317/18986	0.0283912	2.92954	3.42716	0.00385415	0.0343771	0.0260628	MMP2/EGR1/MMP14/LOXL2/THBS1/POSTN/CXCR4/CRYAB/RORA	9	Visium HD FFPE
GO:0002063	chondrocyte development	3/184	33/18986	0.0909091	9.38043	4.76647	0.00394534	0.0348698	0.0264363	SULF1/COL11A1/COMP	3	Visium HD FFPE
GO:0071634	regulation of transforming growth factor beta production	3/184	33/18986	0.0909091	9.38043	4.76647	0.00394534	0.0348698	0.0264363	FN1/LUM/THBS1	3	Visium HD FFPE
GO:0014012	peripheral nervous system axon regeneration	2/184	10/18986	0.2	20.637	6.14446	0.00399411	0.0348698	0.0264363	MMP2/TNC	2	Visium HD FFPE
GO:0019835	cytolysis	2/184	10/18986	0.2	20.637	6.14446	0.00399411	0.0348698	0.0264363	GBP1/GBP5	2	Visium HD FFPE
GO:0048263	determination of dorsal identity	2/184	10/18986	0.2	20.637	6.14446	0.00399411	0.0348698	0.0264363	GREM1/NBL1	2	Visium HD FFPE
GO:0061299	retina vasculature morphogenesis in camera-type eye	2/184	10/18986	0.2	20.637	6.14446	0.00399411	0.0348698	0.0264363	COL4A1/CLIC4	2	Visium HD FFPE
GO:0072203	cell proliferation involved in metanephros development	2/184	10/18986	0.2	20.637	6.14446	0.00399411	0.0348698	0.0264363	EGR1/PDGFRB	2	Visium HD FFPE
GO:0050777	negative regulation of immune response	7/184	207/18986	0.0338164	3.48934	3.56242	0.00412273	0.035884	0.0272052	COL3A1/LGALS1/SERPING1/ISG15/TNFAIP3/CD96/ANXA1	7	Visium HD FFPE
GO:0048144	fibroblast proliferation	5/184	109/18986	0.0458716	4.73325	3.86675	0.00419904	0.0364381	0.0276253	COL3A1/FN1/CD74/NUPR1/CD248	5	Visium HD FFPE
GO:0044403	biological process involved in symbiotic interaction	9/184	322/18986	0.0279503	2.88405	3.3731	0.00426692	0.0369159	0.0279876	FN1/LGALS1/CD74/JUN/CXCR4/CCL5/TRIM22/APOL1/IFI27	9	Visium HD FFPE
GO:0060055	angiogenesis involved in wound healing	3/184	34/18986	0.0882353	9.10454	4.67899	0.00429662	0.0370616	0.028098	SERPINE1/CXCR4/TNFAIP3	3	Visium HD FFPE
GO:0016064	immunoglobulin mediated immune response	7/184	209/18986	0.0334928	3.45595	3.53176	0.00434395	0.037358	0.0283227	CD74/IGHG1/C1S/C1R/SERPING1/C3/IGHG3	7	Visium HD FFPE
GO:0044703	multi-organism reproductive process	7/184	210/18986	0.0333333	3.43949	3.51657	0.00445787	0.0382236	0.0289789	MMP2/IGFBP7/TIMP1/IGFBP5/COL16A1/FOSB/SERPINE2	7	Visium HD FFPE
GO:0010001	glial cell differentiation	8/184	267/18986	0.0299625	3.09168	3.40503	0.00460128	0.0393362	0.0298225	VIM/CXCR4/VCAN/MXRA8/GPC1/HAPLN3/SERPINE2/EGR2	8	Visium HD FFPE
GO:0061081	positive regulation of myeloid leukocyte cytokine production involved in immune response	3/184	35/18986	0.0857143	8.84441	4.59505	0.00466629	0.0397739	0.0301543	CD74/SPON2/LAPTM5	3	Visium HD FFPE
GO:0019724	B cell mediated immunity	7/184	212/18986	0.0330189	3.40704	3.48647	0.00469247	0.0398143	0.0301849	CD74/IGHG1/C1S/C1R/SERPING1/C3/IGHG3	7	Visium HD FFPE
GO:0072006	nephron development	6/184	160/18986	0.0375	3.86943	3.60569	0.00473177	0.0398143	0.0301849	SULF1/ACTA2/EGR1/GREM1/PDGFRB/BASP1	6	Visium HD FFPE
GO:0072577	endothelial cell apoptotic process	4/184	70/18986	0.0571429	5.89627	4.05987	0.00475899	0.0398143	0.0301849	SERPINE1/THBS1/CD248/TNFAIP3	4	Visium HD FFPE
GO:0001794	type IIa hypersensitivity	2/184	11/18986	0.181818	18.7609	5.82884	0.00485068	0.0398143	0.0301849	IGHG1/C3	2	Visium HD FFPE
GO:0002158	osteoclast proliferation	2/184	11/18986	0.181818	18.7609	5.82884	0.00485068	0.0398143	0.0301849	GREM1/TNFAIP3	2	Visium HD FFPE
GO:0002445	type II hypersensitivity	2/184	11/18986	0.181818	18.7609	5.82884	0.00485068	0.0398143	0.0301849	IGHG1/C3	2	Visium HD FFPE
GO:0002604	regulation of dendritic cell antigen processing and presentation	2/184	11/18986	0.181818	18.7609	5.82884	0.00485068	0.0398143	0.0301849	CD74/THBS1	2	Visium HD FFPE
GO:0030167	proteoglycan catabolic process	2/184	11/18986	0.181818	18.7609	5.82884	0.00485068	0.0398143	0.0301849	GPC1/ADAMTS12	2	Visium HD FFPE
GO:0033632	regulation of cell-cell adhesion mediated by integrin	2/184	11/18986	0.181818	18.7609	5.82884	0.00485068	0.0398143	0.0301849	CCL5/CD3E	2	Visium HD FFPE
GO:0048262	determination of dorsal/ventral asymmetry	2/184	11/18986	0.181818	18.7609	5.82884	0.00485068	0.0398143	0.0301849	GREM1/NBL1	2	Visium HD FFPE
GO:0071492	cellular response to UV-A	2/184	11/18986	0.181818	18.7609	5.82884	0.00485068	0.0398143	0.0301849	MMP2/TIMP1	2	Visium HD FFPE
GO:0097278	complement-dependent cytotoxicity	2/184	11/18986	0.181818	18.7609	5.82884	0.00485068	0.0398143	0.0301849	IGHG1/C3	2	Visium HD FFPE
GO:2000392	regulation of lamellipodium morphogenesis	2/184	11/18986	0.181818	18.7609	5.82884	0.00485068	0.0398143	0.0301849	CD44/PDPN	2	Visium HD FFPE
GO:0001934	positive regulation of protein phosphorylation	11/184	455/18986	0.0241758	2.49458	3.19218	0.00493671	0.0404053	0.030633	CCN1/CD74/FBN1/GREM1/THBS1/C3/PDGFRB/CD3E/PRNP/CEMIP/GPNMB	11	Visium HD FFPE
GO:0033687	osteoblast proliferation	3/184	36/18986	0.0833333	8.59873	4.5144	0.00505462	0.0411942	0.0312311	CCN1/CTHRC1/GREM1	3	Visium HD FFPE
GO:0043270	positive regulation of monoatomic ion transport	7/184	215/18986	0.0325581	3.3595	3.44198	0.0050617	0.0411942	0.0312311	THY1/MYLK/CCL5/CXCL10/PDGFRB/FLNA/CEMIP	7	Visium HD FFPE
GO:0036293	response to decreased oxygen levels	9/184	331/18986	0.0271903	2.80563	3.27836	0.00509628	0.0412426	0.0312678	MMP2/EGR1/MMP14/LOXL2/THBS1/POSTN/CXCR4/CRYAB/RORA	9	Visium HD FFPE
GO:0060562	epithelial tube morphogenesis	9/184	331/18986	0.0271903	2.80563	3.27836	0.00509628	0.0412426	0.0312678	CTHRC1/COL4A1/GREM1/MMP14/TNC/CXCR4/CLIC4/CXCL10/ADAMTS12	9	Visium HD FFPE
GO:0050918	positive chemotaxis	4/184	72/18986	0.0555556	5.73249	3.97994	0.00526063	0.0424535	0.0321858	CCL5/S100A4/CXCL10/GPNMB	4	Visium HD FFPE
GO:2001236	regulation of extrinsic apoptotic signaling pathway	6/184	164/18986	0.0365854	3.77505	3.5308	0.00532948	0.0428889	0.0325159	SERPINE1/THBS1/IFI6/TNFRSF12A/TNFAIP3/ATF3	6	Visium HD FFPE
GO:0044706	multi-multicellular organism process	7/184	218/18986	0.0321101	3.31327	3.39827	0.00545238	0.0435891	0.0330467	MMP2/IGFBP7/TIMP1/IGFBP5/COL16A1/FOSB/SERPINE2	7	Visium HD FFPE
GO:0034110	regulation of homotypic cell-cell adhesion	3/184	37/18986	0.0810811	8.36633	4.43681	0.00546187	0.0435891	0.0330467	CCL5/SERPINE2/PDPN	3	Visium HD FFPE
GO:0071676	negative regulation of mononuclear cell migration	3/184	37/18986	0.0810811	8.36633	4.43681	0.00546187	0.0435891	0.0330467	DUSP1/GREM1/NBL1	3	Visium HD FFPE
GO:0051259	protein complex oligomerization	8/184	275/18986	0.0290909	3.00174	3.30779	0.00547839	0.0436001	0.0330552	COL1A2/CD74/COMP/EVL/ISG15/GBP5/PRNP/BASP1	8	Visium HD FFPE
GO:0060415	muscle tissue morphogenesis	4/184	73/18986	0.0547945	5.65396	3.94109	0.00552422	0.0438438	0.0332398	COL3A1/TPM1/COL11A1/MYLK	4	Visium HD FFPE
GO:0002064	epithelial cell development	7/184	219/18986	0.0319635	3.29814	3.38387	0.0055875	0.0441734	0.0334898	VIM/ACTA2/PALLD/CXCR4/CLIC4/FLNA/MYADM	7	Visium HD FFPE
GO:0060828	regulation of canonical Wnt signaling pathway	8/184	276/18986	0.0289855	2.99086	3.29588	0.00559643	0.0441734	0.0334898	COL1A1/CTHRC1/SFRP4/EGR1/GREM1/DKK3/IGFBP4/DKK2	8	Visium HD FFPE
GO:0070665	positive regulation of leukocyte proliferation	6/184	166/18986	0.0361446	3.72957	3.49422	0.00564825	0.0442963	0.0335829	CD74/BST2/CCL5/CD6/CD3E/ANXA1	6	Visium HD FFPE
GO:1902106	negative regulation of leukocyte differentiation	5/184	117/18986	0.042735	4.40961	3.65961	0.00566158	0.0442963	0.0335829	LGALS1/CD74/FBN1/ANXA1/FSTL3	5	Visium HD FFPE
GO:0014831	gastro-intestinal system smooth muscle contraction	2/184	12/18986	0.166667	17.1975	5.55227	0.00578388	0.0442963	0.0335829	SULF1/PTGER3	2	Visium HD FFPE
GO:0032908	regulation of transforming growth factor beta1 production	2/184	12/18986	0.166667	17.1975	5.55227	0.00578388	0.0442963	0.0335829	LUM/THBS1	2	Visium HD FFPE
GO:0043589	skin morphogenesis	2/184	12/18986	0.166667	17.1975	5.55227	0.00578388	0.0442963	0.0335829	COL1A1/COL1A2	2	Visium HD FFPE
GO:0045060	negative thymic T cell selection	2/184	12/18986	0.166667	17.1975	5.55227	0.00578388	0.0442963	0.0335829	CD74/CD3E	2	Visium HD FFPE
GO:0072110	glomerular mesangial cell proliferation	2/184	12/18986	0.166667	17.1975	5.55227	0.00578388	0.0442963	0.0335829	EGR1/PDGFRB	2	Visium HD FFPE
GO:1902043	positive regulation of extrinsic apoptotic signaling pathway via death domain receptors	2/184	12/18986	0.166667	17.1975	5.55227	0.00578388	0.0442963	0.0335829	THBS1/ATF3	2	Visium HD FFPE
GO:2000343	positive regulation of chemokine (C-X-C motif) ligand 2 production	2/184	12/18986	0.166667	17.1975	5.55227	0.00578388	0.0442963	0.0335829	CD74/POSTN	2	Visium HD FFPE
GO:2001046	positive regulation of integrin-mediated signaling pathway	2/184	12/18986	0.166667	17.1975	5.55227	0.00578388	0.0442963	0.0335829	FLNA/LIMS2	2	Visium HD FFPE
GO:0007015	actin filament organization	11/184	465/18986	0.0236559	2.44093	3.11207	0.0057879	0.0442963	0.0335829	ELN/TPM2/TPM1/CCN2/CALD1/CNN1/EVL/DPYSL3/FLNA/MYADM/LMOD1	11	Visium HD FFPE
GO:1903053	regulation of extracellular matrix organization	4/184	74/18986	0.0540541	5.57756	3.90295	0.00579649	0.0442963	0.0335829	AEBP1/ANTXR1/PDPN/FAP	4	Visium HD FFPE
GO:0010934	macrophage cytokine production	3/184	38/18986	0.0789474	8.14617	4.3621	0.00588828	0.0445253	0.0337565	CD74/SPON2/LAPTM5	3	Visium HD FFPE
GO:0010935	regulation of macrophage cytokine production	3/184	38/18986	0.0789474	8.14617	4.3621	0.00588828	0.0445253	0.0337565	CD74/SPON2/LAPTM5	3	Visium HD FFPE
GO:0035909	aorta morphogenesis	3/184	38/18986	0.0789474	8.14617	4.3621	0.00588828	0.0445253	0.0337565	COL3A1/MYLK/PDGFRB	3	Visium HD FFPE
GO:0071711	basement membrane organization	3/184	38/18986	0.0789474	8.14617	4.3621	0.00588828	0.0445253	0.0337565	COL3A1/COL4A1/MMP11	3	Visium HD FFPE
GO:0050974	detection of mechanical stimulus involved in sensory perception	3/184	39/18986	0.0769231	7.93729	4.29007	0.00633407	0.0477708	0.0362171	COL11A1/CXCR4/SERPINE2	3	Visium HD FFPE
GO:0043410	positive regulation of MAPK cascade	11/184	472/18986	0.0233051	2.40473	3.05721	0.00644975	0.0485163	0.0367823	CCN2/CD74/ACTA2/IGFBP3/THBS1/IGFBP4/CD44/LAPTM5/ALKAL1/PDGFRB/GPNMB	11	Visium HD FFPE
GO:0010959	regulation of metal ion transport	10/184	408/18986	0.0245098	2.52904	3.0886	0.00659254	0.0494612	0.0374987	THY1/MYLK/CXCR4/CCL5/CXCL10/PDGFRB/FLNA/SERPINE2/PRNP/CEMIP	10	Visium HD FFPE
GO:1903039	positive regulation of leukocyte cell-cell adhesion	8/184	284/18986	0.028169	2.90661	3.20251	0.00661196	0.0494781	0.0375115	LGALS1/CD74/THY1/CD44/CCL5/CD6/CD3E/ANXA1	8	Visium HD FFPE
GO:0033690	positive regulation of osteoblast proliferation	2/184	13/18986	0.153846	15.8746	5.30714	0.00679214	0.0503581	0.0381786	CCN1/CTHRC1	2	Visium HD FFPE
GO:0043383	negative T cell selection	2/184	13/18986	0.153846	15.8746	5.30714	0.00679214	0.0503581	0.0381786	CD74/CD3E	2	Visium HD FFPE
GO:0051918	negative regulation of fibrinolysis	2/184	13/18986	0.153846	15.8746	5.30714	0.00679214	0.0503581	0.0381786	SERPINE1/THBS1	2	Visium HD FFPE
GO:0070269	pyroptotic inflammatory response	3/184	40/18986	0.075	7.73886	4.22056	0.00679948	0.0503581	0.0381786	GBP1/IFI27/GBP5	3	Visium HD FFPE
GO:0071222	cellular response to lipopolysaccharide	7/184	228/18986	0.0307018	3.16795	3.25789	0.00691933	0.0511144	0.038752	VIM/SERPINE1/SPON2/CXCL10/CD6/TNFAIP3/GBP5	7	Visium HD FFPE
GO:0035924	cellular response to vascular endothelial growth factor stimulus	4/184	78/18986	0.0512821	5.29153	3.75706	0.00697481	0.0513924	0.0389628	DCN/PDGFRB/ADAMTS12/ANXA1	4	Visium HD FFPE
GO:0043542	endothelial cell migration	8/184	287/18986	0.0278746	2.87623	3.16833	0.00702679	0.0516433	0.039153	SPARC/FSTL1/GREM1/LOXL2/THBS1/DCN/FAP/ANXA1	8	Visium HD FFPE
GO:1903707	negative regulation of hemopoiesis	5/184	124/18986	0.0403226	4.16068	3.49309	0.0072086	0.0528447	0.0400638	LGALS1/CD74/FBN1/ANXA1/FSTL3	5	Visium HD FFPE
GO:0050680	negative regulation of epithelial cell proliferation	6/184	175/18986	0.0342857	3.53776	3.33639	0.00725741	0.052998	0.0401801	SPARC/SULF1/THBS1/NUPR1/CDKN2B/LIMS2	6	Visium HD FFPE
GO:0040036	regulation of fibroblast growth factor receptor signaling pathway	3/184	41/18986	0.0731707	7.55011	4.15341	0.0072847	0.052998	0.0401801	SULF1/THBS1/GPC1	3	Visium HD FFPE
GO:0072210	metanephric nephron development	3/184	41/18986	0.0731707	7.55011	4.15341	0.0072847	0.052998	0.0401801	EGR1/GREM1/PDGFRB	3	Visium HD FFPE
GO:0045446	endothelial cell differentiation	5/184	125/18986	0.04	4.12739	3.4703	0.00745139	0.0540742	0.040996	FSTL1/CXCR4/CLIC4/MYADM/PDPN	5	Visium HD FFPE
GO:0032956	regulation of actin cytoskeleton organization	9/184	352/18986	0.0255682	2.63825	3.06909	0.00751784	0.0544193	0.0412577	ELN/TPM1/CCN2/BST2/EVL/PDGFRB/FLNA/MYADM/LMOD1	9	Visium HD FFPE
GO:0002718	regulation of cytokine production involved in immune response	5/184	126/18986	0.0396825	4.09463	3.44775	0.00769984	0.0555971	0.0421506	CD74/SPON2/BST2/LAPTM5/CD96	5	Visium HD FFPE
GO:0048246	macrophage chemotaxis	3/184	42/18986	0.0714286	7.37034	4.0885	0.00778992	0.055874	0.0423605	MMP2/THBS1/CCL5	3	Visium HD FFPE
GO:0002443	leukocyte mediated immunity	11/184	485/18986	0.0226804	2.34027	2.95787	0.00783564	0.055874	0.0423605	CD74/SPON2/IGHG1/C1S/C1R/BST2/SERPING1/C3/CD2/IGHG3/CD96	11	Visium HD FFPE
GO:0007519	skeletal muscle tissue development	6/184	178/18986	0.0337079	3.47814	3.28607	0.00786081	0.055874	0.0423605	ELN/EGR1/NUPR1/GPC1/ATF3/EGR2	6	Visium HD FFPE
GO:0051764	actin crosslink formation	2/184	14/18986	0.142857	14.7407	5.08778	0.00787394	0.055874	0.0423605	DPYSL3/FLNA	2	Visium HD FFPE
GO:0070141	response to UV-A	2/184	14/18986	0.142857	14.7407	5.08778	0.00787394	0.055874	0.0423605	MMP2/TIMP1	2	Visium HD FFPE
GO:1900025	negative regulation of substrate adhesion-dependent cell spreading	2/184	14/18986	0.142857	14.7407	5.08778	0.00787394	0.055874	0.0423605	GBP1/POSTN	2	Visium HD FFPE
GO:1901653	cellular response to peptide	2/184	14/18986	0.142857	14.7407	5.08778	0.00787394	0.055874	0.0423605	TIMP1/KLF2	2	Visium HD FFPE
GO:0002367	cytokine production involved in immune response	5/184	127/18986	0.0393701	4.06239	3.42543	0.00795399	0.0561762	0.0425896	CD74/SPON2/BST2/LAPTM5/CD96	5	Visium HD FFPE
GO:0048644	muscle organ morphogenesis	4/184	81/18986	0.0493827	5.09554	3.65408	0.00795553	0.0561762	0.0425896	COL3A1/TPM1/COL11A1/MYLK	4	Visium HD FFPE
GO:0002698	negative regulation of immune effector process	5/184	128/18986	0.0390625	4.03066	3.40334	0.00821392	0.057859	0.0438654	LGALS1/BST2/SERPING1/CD96/ANXA1	5	Visium HD FFPE
GO:0097191	extrinsic apoptotic signaling pathway	7/184	236/18986	0.029661	3.06057	3.15104	0.00828951	0.0581469	0.0440837	SERPINE1/THBS1/IFI6/TNFRSF12A/TNFAIP3/ATF3/IFI27	7	Visium HD FFPE
GO:0051281	positive regulation of release of sequestered calcium ion into cytosol	3/184	43/18986	0.0697674	7.19894	4.02568	0.00831535	0.0581469	0.0440837	THY1/CXCL10/CEMIP	3	Visium HD FFPE
GO:1900026	positive regulation of substrate adhesion-dependent cell spreading	3/184	43/18986	0.0697674	7.19894	4.02568	0.00831535	0.0581469	0.0440837	FLNA/MYADM/LIMS2	3	Visium HD FFPE
GO:0051702	biological process involved in interaction with symbiont	5/184	129/18986	0.0387597	3.99941	3.38148	0.00847969	0.0590096	0.0447378	FN1/JUN/CCL5/APOL1/IFI27	5	Visium HD FFPE
GO:0071621	granulocyte chemotaxis	5/184	129/18986	0.0387597	3.99941	3.38148	0.00847969	0.0590096	0.0447378	CD74/THBS1/CCL5/CXCL10/ANXA1	5	Visium HD FFPE
GO:0048844	artery morphogenesis	4/184	83/18986	0.0481928	4.97276	3.58821	0.00865722	0.0599833	0.0454759	COL3A1/MYLK/COMP/PDGFRB	4	Visium HD FFPE
GO:0019318	hexose metabolic process	7/184	238/18986	0.0294118	3.03485	3.12503	0.00866124	0.0599833	0.0454759	IGFBP3/FBN1/IGFBP4/NNMT/C1QTNF3/ATF3/RORA	7	Visium HD FFPE
GO:0042129	regulation of T cell proliferation	6/184	182/18986	0.032967	3.4017	3.22063	0.00872053	0.060249	0.0456774	CCL5/CD6/CD3E/PRNP/ANXA1/GPNMB	6	Visium HD FFPE
GO:0010763	positive regulation of fibroblast migration	2/184	15/18986	0.133333	13.758	4.88984	0.00902779	0.0610279	0.0462679	ACTA2/THBS1	2	Visium HD FFPE
GO:0010819	regulation of T cell chemotaxis	2/184	15/18986	0.133333	13.758	4.88984	0.00902779	0.0610279	0.0462679	CCL5/CXCL10	2	Visium HD FFPE
GO:0035860	glial cell-derived neurotrophic factor receptor signaling pathway	2/184	15/18986	0.133333	13.758	4.88984	0.00902779	0.0610279	0.0462679	SULF1/MMP14	2	Visium HD FFPE
GO:0043518	negative regulation of DNA damage response, signal transduction by p53 class mediator	2/184	15/18986	0.133333	13.758	4.88984	0.00902779	0.0610279	0.0462679	CD74/CD44	2	Visium HD FFPE
GO:0043922	negative regulation by host of viral transcription	2/184	15/18986	0.133333	13.758	4.88984	0.00902779	0.0610279	0.0462679	JUN/CCL5	2	Visium HD FFPE
GO:0045059	positive thymic T cell selection	2/184	15/18986	0.133333	13.758	4.88984	0.00902779	0.0610279	0.0462679	CD74/CD3E	2	Visium HD FFPE
GO:0046598	positive regulation of viral entry into host cell	2/184	15/18986	0.133333	13.758	4.88984	0.00902779	0.0610279	0.0462679	LGALS1/CD74	2	Visium HD FFPE
GO:0075294	positive regulation by symbiont of entry into host	2/184	15/18986	0.133333	13.758	4.88984	0.00902779	0.0610279	0.0462679	LGALS1/CD74	2	Visium HD FFPE
GO:1902166	negative regulation of intrinsic apoptotic signaling pathway in response to DNA damage by p53 class mediator	2/184	15/18986	0.133333	13.758	4.88984	0.00902779	0.0610279	0.0462679	CD74/CD44	2	Visium HD FFPE
GO:0050670	regulation of lymphocyte proliferation	7/184	240/18986	0.0291667	3.00956	3.0993	0.0090451	0.0610279	0.0462679	CD74/CCL5/CD6/CD3E/PRNP/ANXA1/GPNMB	7	Visium HD FFPE
GO:0010977	negative regulation of neuron projection development	5/184	132/18986	0.0378788	3.90851	3.31718	0.00931265	0.0626863	0.0475252	VIM/THY1/DPYSL3/FLNA/SPOCK1	5	Visium HD FFPE
GO:0010712	regulation of collagen metabolic process	3/184	45/18986	0.0666667	6.87899	3.90588	0.00942744	0.0629639	0.0477356	VIM/MFAP4/FAP	3	Visium HD FFPE
GO:0032689	negative regulation of type II interferon production	3/184	45/18986	0.0666667	6.87899	3.90588	0.00942744	0.0629639	0.0477356	LAPTM5/PRNP/CD96	3	Visium HD FFPE
GO:0071219	cellular response to molecule of bacterial origin	7/184	242/18986	0.0289256	2.98468	3.07383	0.0094413	0.0629639	0.0477356	VIM/SERPINE1/SPON2/CXCL10/CD6/TNFAIP3/GBP5	7	Visium HD FFPE
GO:0072593	reactive oxygen species metabolic process	7/184	242/18986	0.0289256	2.98468	3.07383	0.0094413	0.0629639	0.0477356	CCN2/CCN1/THBS1/IFI6/CRYAB/PDGFRB/IER3	7	Visium HD FFPE
GO:0045860	positive regulation of protein kinase activity	7/184	243/18986	0.0288066	2.9724	3.0612	0.0096441	0.0641678	0.0486484	CCN1/FBN1/GREM1/THBS1/PDGFRB/PRNP/CEMIP	7	Visium HD FFPE
GO:0051347	positive regulation of transferase activity	8/184	304/18986	0.0263158	2.71539	2.98263	0.00976016	0.0647903	0.0491204	CCN1/CD74/FBN1/GREM1/THBS1/PDGFRB/PRNP/CEMIP	8	Visium HD FFPE
GO:0048678	response to axon injury	4/184	86/18986	0.0465116	4.79929	3.49328	0.00978369	0.0647973	0.0491256	MMP2/TNC/DPYSL3/FLNA	4	Visium HD FFPE
GO:2001234	negative regulation of apoptotic signaling pathway	7/184	244/18986	0.0286885	2.96022	3.04862	0.00985008	0.0650873	0.0493455	CD74/SERPINE1/THBS1/IFI6/CD44/TNFAIP3/IER3	7	Visium HD FFPE
GO:0001959	regulation of cytokine-mediated signaling pathway	6/184	187/18986	0.0320856	3.31074	3.14135	0.00988753	0.0651853	0.0494198	CD74/CXCR4/LAPTM5/CCL5/ISG15/TNFAIP3	6	Visium HD FFPE
GO:0043122	regulation of canonical NF-kappaB signal transduction	8/184	305/18986	0.0262295	2.70649	2.97211	0.0099425	0.065398	0.0495811	LGALS1/CD74/BST2/S100A4/FLNA/TRIM22/TNFAIP3/RORA	8	Visium HD FFPE
GO:0045687	positive regulation of glial cell differentiation	3/184	46/18986	0.0652174	6.72944	3.84869	0.0100144	0.0655718	0.0497128	CXCR4/SERPINE2/EGR2	3	Visium HD FFPE
GO:1905521	regulation of macrophage migration	3/184	46/18986	0.0652174	6.72944	3.84869	0.0100144	0.0655718	0.0497128	MMP14/THBS1/CCL5	3	Visium HD FFPE
GO:0032944	regulation of mononuclear cell proliferation	7/184	245/18986	0.0285714	2.94814	3.03612	0.0100592	0.0657159	0.049822	CD74/CCL5/CD6/CD3E/PRNP/ANXA1/GPNMB	7	Visium HD FFPE
GO:0010563	negative regulation of phosphorus metabolic process	8/184	306/18986	0.0261438	2.69764	2.96163	0.0101274	0.0658621	0.0499329	IGFBP3/DUSP1/THY1/NUPR1/CDKN2B/TNFAIP3/IER3/PRNP	8	Visium HD FFPE
GO:0045936	negative regulation of phosphate metabolic process	8/184	306/18986	0.0261438	2.69764	2.96163	0.0101274	0.0658621	0.0499329	IGFBP3/DUSP1/THY1/NUPR1/CDKN2B/TNFAIP3/IER3/PRNP	8	Visium HD FFPE
GO:0008625	extrinsic apoptotic signaling pathway via death domain receptors	4/184	87/18986	0.045977	4.74413	3.46261	0.0101793	0.0659298	0.0499843	SERPINE1/THBS1/TNFAIP3/ATF3	4	Visium HD FFPE
GO:0002468	dendritic cell antigen processing and presentation	2/184	16/18986	0.125	12.8981	4.70995	0.0102522	0.0659298	0.0499843	CD74/THBS1	2	Visium HD FFPE
GO:0030214	hyaluronan catabolic process	2/184	16/18986	0.125	12.8981	4.70995	0.0102522	0.0659298	0.0499843	CD44/CEMIP	2	Visium HD FFPE
GO:0051895	negative regulation of focal adhesion assembly	2/184	16/18986	0.125	12.8981	4.70995	0.0102522	0.0659298	0.0499843	MMP14/THBS1	2	Visium HD FFPE
GO:0150118	negative regulation of cell-substrate junction organization	2/184	16/18986	0.125	12.8981	4.70995	0.0102522	0.0659298	0.0499843	MMP14/THBS1	2	Visium HD FFPE
GO:0030198	extracellular matrix organization	22/90	339/18986	0.0648968	13.6903	16.2708	3.10562e-19	2.60015e-16	1.88857e-16	COL1A1/COL1A2/COL3A1/MMP2/LUM/POSTN/CCN1/COL12A1/MMP14/ITGB1/COL4A2/LOXL2/MMP11/COL5A1/MYH11/GREM1/COL16A1/COL11A1/COL5A2/COL8A1/MFAP4/PDPN	22	CosMx 6K
GO:0043062	extracellular structure organization	22/90	340/18986	0.0647059	13.6501	16.2436	3.30893e-19	2.60015e-16	1.88857e-16	COL1A1/COL1A2/COL3A1/MMP2/LUM/POSTN/CCN1/COL12A1/MMP14/ITGB1/COL4A2/LOXL2/MMP11/COL5A1/MYH11/GREM1/COL16A1/COL11A1/COL5A2/COL8A1/MFAP4/PDPN	22	CosMx 6K
GO:0045229	external encapsulating structure organization	22/90	341/18986	0.0645161	13.61	16.2164	3.52483e-19	2.60015e-16	1.88857e-16	COL1A1/COL1A2/COL3A1/MMP2/LUM/POSTN/CCN1/COL12A1/MMP14/ITGB1/COL4A2/LOXL2/MMP11/COL5A1/MYH11/GREM1/COL16A1/COL11A1/COL5A2/COL8A1/MFAP4/PDPN	22	CosMx 6K
GO:0031589	cell-substrate adhesion	20/90	361/18986	0.0554017	11.6873	14.1486	3.42913e-16	1.89717e-13	1.37797e-13	COL1A1/COL3A1/FN1/THBS1/CCN2/FLNA/POSTN/CCN1/MMP14/ITGB1/THY1/ACTN1/GREM1/COL16A1/SERPINE1/COL8A1/PDPN/CD44/GBP1/CDH11	20	CosMx 6K
GO:0001706	endoderm formation	11/90	61/18986	0.180328	38.0412	19.9974	4.97722e-15	2.20292e-12	1.60005e-12	MMP2/DUSP1/FN1/COL12A1/INHBA/MMP14/COL4A2/COL5A1/COL11A1/COL5A2/COL8A1	11	CosMx 6K
GO:0030199	collagen fibril organization	11/90	72/18986	0.152778	32.2293	18.3222	3.44953e-14	1.2723e-11	9.24111e-12	COL1A1/COL1A2/COL3A1/LUM/COL12A1/LOXL2/MMP11/COL5A1/GREM1/COL11A1/COL5A2	11	CosMx 6K
GO:0035987	endodermal cell differentiation	10/90	52/18986	0.192308	40.5684	19.7183	4.60304e-14	1.45522e-11	1.05697e-11	MMP2/FN1/COL12A1/INHBA/MMP14/COL4A2/COL5A1/COL11A1/COL5A2/COL8A1	10	CosMx 6K
GO:0007492	endoderm development	11/90	87/18986	0.126437	26.6725	16.5634	3.018e-13	8.34853e-11	6.06379e-11	MMP2/DUSP1/FN1/COL12A1/INHBA/MMP14/COL4A2/COL5A1/COL11A1/COL5A2/COL8A1	11	CosMx 6K
GO:0001704	formation of primary germ layer	12/90	132/18986	0.0909091	19.1778	14.4633	1.32617e-12	3.26091e-10	2.3685e-10	MMP2/DUSP1/FN1/COL12A1/INHBA/MMP14/ITGB1/COL4A2/COL5A1/COL11A1/COL5A2/COL8A1	12	CosMx 6K
GO:0010810	regulation of cell-substrate adhesion	14/90	223/18986	0.0627803	13.2438	12.6929	2.59616e-12	5.74529e-10	4.17298e-10	COL1A1/FN1/THBS1/FLNA/POSTN/CCN1/MMP14/THY1/GREM1/COL16A1/SERPINE1/COL8A1/PDPN/GBP1	14	CosMx 6K
GO:0032963	collagen metabolic process	11/90	111/18986	0.0990991	20.9055	14.5155	4.65191e-12	9.3588e-10	6.79758e-10	COL1A1/COL1A2/MMP2/VIM/INHBA/MMP14/ITGB1/MMP11/COL5A1/MFAP4/MRC2	11	CosMx 6K
GO:0007160	cell-matrix adhesion	14/90	241/18986	0.0580913	12.2547	12.135	7.42318e-12	1.36896e-09	9.94315e-10	COL3A1/FN1/THBS1/CCN2/POSTN/MMP14/ITGB1/THY1/ACTN1/GREM1/COL16A1/SERPINE1/CD44/CDH11	14	CosMx 6K
GO:0001503	ossification	17/90	456/18986	0.0372807	7.86457	10.24	4.0882e-11	6.95938e-09	5.05481e-09	COL1A1/COL1A2/MMP2/IGFBP5/CCN2/CCN1/IGFBP3/MMP14/ISG15/GREM1/COL11A1/JUNB/COL5A2/MRC2/TNC/FSTL3/CDH11	17	CosMx 6K
GO:0007369	gastrulation	12/90	202/18986	0.0594059	12.532	11.3718	2.00896e-10	3.17558e-08	2.30652e-08	MMP2/DUSP1/FN1/COL12A1/INHBA/MMP14/ITGB1/COL4A2/COL5A1/COL11A1/COL5A2/COL8A1	12	CosMx 6K
GO:0042060	wound healing	16/90	444/18986	0.036036	7.602	9.71472	2.691e-10	3.97013e-08	2.88362e-08	MYL9/COL3A1/FN1/THBS1/HSPB1/TPM1/FLNA/CCN1/TIMP1/ITGB1/COL5A1/TNFRSF12A/SERPINE1/PDPN/SERPING1/CD44	16	CosMx 6K
GO:0061448	connective tissue development	13/90	290/18986	0.0448276	9.45663	10.0153	1.08272e-09	1.49754e-07	1.08771e-07	COL1A1/ACTA2/COL3A1/BGN/CCN2/CCN1/TIMP1/EGR1/LOXL2/COL5A1/GREM1/COL11A1/CD44	13	CosMx 6K
GO:0007229	integrin-mediated signaling pathway	9/90	111/18986	0.0810811	17.1045	11.7438	2.73294e-09	3.55765e-07	2.58403e-07	COL3A1/FN1/CCN2/FLNA/TIMP1/ITGB1/THY1/ISG15/COL16A1	9	CosMx 6K
GO:0141091	transforming growth factor beta receptor superfamily signaling pathway	14/90	397/18986	0.0352645	7.43924	8.94836	5.19566e-09	6.38778e-07	4.63963e-07	COL1A2/COL3A1/THBS1/CCN1/FSTL1/FOS/INHBA/SFRP4/NBL1/EGR1/GREM1/JUN/FBN1/FSTL3	14	CosMx 6K
GO:0007178	cell surface receptor protein serine/threonine kinase signaling pathway	14/90	425/18986	0.0329412	6.94912	8.56029	1.232e-08	1.43496e-06	1.04225e-06	COL1A2/COL3A1/THBS1/CCN1/FSTL1/FOS/INHBA/SFRP4/NBL1/EGR1/GREM1/JUN/FBN1/FSTL3	14	CosMx 6K
GO:0007044	cell-substrate junction assembly	8/90	96/18986	0.0833333	17.5796	11.2392	1.75216e-08	1.93877e-06	1.40819e-06	FN1/THBS1/MMP14/THY1/ACTN1/GREM1/COL16A1/CDH11	8	CosMx 6K
GO:0030336	negative regulation of cell migration	13/90	383/18986	0.0339426	7.16037	8.40536	3.02095e-08	3.07633e-06	2.23443e-06	COL3A1/IGFBP5/DUSP1/THBS1/TPM1/TIMP1/IGFBP3/NBL1/THY1/GREM1/BST2/SERPINE1/CDH11	13	CosMx 6K
GO:0150115	cell-substrate junction organization	8/90	103/18986	0.0776699	16.3849	10.8049	3.05826e-08	3.07633e-06	2.23443e-06	FN1/THBS1/MMP14/THY1/ACTN1/GREM1/COL16A1/CDH11	8	CosMx 6K
GO:0044319	wound healing, spreading of cells	6/90	42/18986	0.142857	30.1365	13.0457	4.38246e-08	4.04099e-06	2.9351e-06	FLNA/CCN1/ITGB1/COL5A1/PDPN/CD44	6	CosMx 6K
GO:0090505	epiboly involved in wound healing	6/90	42/18986	0.142857	30.1365	13.0457	4.38246e-08	4.04099e-06	2.9351e-06	FLNA/CCN1/ITGB1/COL5A1/PDPN/CD44	6	CosMx 6K
GO:2000146	negative regulation of cell motility	13/90	398/18986	0.0326633	6.89051	8.19633	4.73795e-08	4.19403e-06	3.04625e-06	COL3A1/IGFBP5/DUSP1/THBS1/TPM1/TIMP1/IGFBP3/NBL1/THY1/GREM1/BST2/SERPINE1/CDH11	13	CosMx 6K
GO:0090504	epiboly	6/90	43/18986	0.139535	29.4357	12.8829	5.07383e-08	4.31861e-06	3.13674e-06	FLNA/CCN1/ITGB1/COL5A1/PDPN/CD44	6	CosMx 6K
GO:0051216	cartilage development	10/90	209/18986	0.0478469	10.0936	9.12296	5.60133e-08	4.59102e-06	3.33459e-06	COL1A1/COL3A1/BGN/CCN2/CCN1/TIMP1/LOXL2/GREM1/COL11A1/CD44	10	CosMx 6K
GO:0040013	negative regulation of locomotion	13/90	416/18986	0.03125	6.59236	7.95935	7.9295e-08	6.26714e-06	4.55201e-06	COL3A1/IGFBP5/DUSP1/THBS1/TPM1/TIMP1/IGFBP3/NBL1/THY1/GREM1/BST2/SERPINE1/CDH11	13	CosMx 6K
GO:0048041	focal adhesion assembly	7/90	85/18986	0.0823529	17.3728	10.4408	1.55182e-07	1.1842e-05	8.60121e-06	THBS1/MMP14/THY1/ACTN1/GREM1/COL16A1/CDH11	7	CosMx 6K
GO:0071774	response to fibroblast growth factor	8/90	128/18986	0.0625	13.1847	9.54585	1.67036e-07	1.23217e-05	8.94962e-06	COL1A1/THBS1/CCN2/POSTN/ITGB1/CD44/TNC/CCL5	8	CosMx 6K
GO:0090025	regulation of monocyte chemotaxis	5/90	31/18986	0.16129	34.0251	12.7	3.29786e-07	2.35424e-05	1.70996e-05	DUSP1/NBL1/GREM1/SERPINE1/CCL5	5	CosMx 6K
GO:0030324	lung development	9/90	198/18986	0.0454545	9.58889	8.38438	4.14588e-07	2.86714e-05	2.08249e-05	COL3A1/IGFBP5/CCN2/MMP14/HOPX/KLF2/PDPN/TNC/FBN1	9	CosMx 6K
GO:0071229	cellular response to acid chemical	7/90	100/18986	0.07	14.7669	9.52593	4.75187e-07	3.18663e-05	2.31455e-05	COL1A1/COL1A2/COL3A1/MMP2/COL16A1/COL5A2/KLF2	7	CosMx 6K
GO:0030323	respiratory tube development	9/90	202/18986	0.0445545	9.39901	8.28231	4.90578e-07	3.19308e-05	2.31923e-05	COL3A1/IGFBP5/CCN2/MMP14/HOPX/KLF2/PDPN/TNC/FBN1	9	CosMx 6K
GO:0002011	morphogenesis of an epithelial sheet	6/90	64/18986	0.09375	19.7771	10.3843	5.7619e-07	3.64317e-05	2.64614e-05	FLNA/CCN1/ITGB1/COL5A1/PDPN/CD44	6	CosMx 6K
GO:0045785	positive regulation of cell adhesion	13/90	499/18986	0.0260521	5.49584	7.02375	6.34424e-07	3.89994e-05	2.83265e-05	B2M/LGALS1/FN1/TPM1/FLNA/CCN1/THY1/COL16A1/COL8A1/PDPN/CD44/FSTL3/CCL5	13	CosMx 6K
GO:0010812	negative regulation of cell-substrate adhesion	6/90	66/18986	0.0909091	19.1778	10.2092	6.92988e-07	4.14482e-05	3.0105e-05	COL1A1/THBS1/POSTN/MMP14/SERPINE1/GBP1	6	CosMx 6K
GO:0010951	negative regulation of endopeptidase activity	7/90	109/18986	0.0642202	13.5476	9.0667	8.54569e-07	4.97674e-05	3.61476e-05	IFI6/THBS1/TIMP1/TIMP3/SERPINE1/SERPING1/CD44	7	CosMx 6K
GO:0009612	response to mechanical stimulus	9/90	222/18986	0.0405405	8.55225	7.81145	1.07998e-06	6.12821e-05	4.4511e-05	COL1A1/MMP2/THBS1/POSTN/FOS/MMP14/COL11A1/FOSB/TNC	9	CosMx 6K
GO:0060541	respiratory system development	9/90	225/18986	0.04	8.43822	7.74594	1.20733e-06	6.67954e-05	4.85155e-05	COL3A1/IGFBP5/CCN2/MMP14/HOPX/KLF2/PDPN/TNC/FBN1	9	CosMx 6K
GO:0030509	BMP signaling pathway	8/90	172/18986	0.0465116	9.81189	8.01187	1.58864e-06	8.57479e-05	6.22813e-05	CCN1/FSTL1/SFRP4/NBL1/EGR1/GREM1/FBN1/FSTL3	8	CosMx 6K
GO:0044344	cellular response to fibroblast growth factor stimulus	7/90	120/18986	0.0583333	12.3057	8.57416	1.63577e-06	8.61894e-05	6.2602e-05	COL1A1/THBS1/CCN2/POSTN/ITGB1/CD44/CCL5	7	CosMx 6K
GO:0071560	cellular response to transforming growth factor beta stimulus	10/90	306/18986	0.0326797	6.89397	7.17335	1.87138e-06	9.6311e-05	6.99535e-05	COL1A1/COL1A2/ACTA2/COL3A1/THBS1/POSTN/FOS/COL4A2/JUN/FBN1	10	CosMx 6K
GO:0030510	regulation of BMP signaling pathway	7/90	124/18986	0.0564516	11.9088	8.41075	2.03845e-06	0.000102525	7.44668e-05	CCN1/FSTL1/SFRP4/NBL1/GREM1/FBN1/FSTL3	7	CosMx 6K
GO:0001952	regulation of cell-matrix adhesion	7/90	125/18986	0.056	11.8135	8.37107	2.15113e-06	0.000105788	7.68368e-05	THBS1/POSTN/MMP14/THY1/GREM1/COL16A1/SERPINE1	7	CosMx 6K
GO:0030574	collagen catabolic process	5/90	45/18986	0.111111	23.4395	10.4006	2.25066e-06	0.000107898	7.83699e-05	MMP2/MMP14/ITGB1/MMP11/MRC2	5	CosMx 6K
GO:0071559	response to transforming growth factor beta	10/90	313/18986	0.0319489	6.73979	7.06648	2.29156e-06	0.000107898	7.83699e-05	COL1A1/COL1A2/ACTA2/COL3A1/THBS1/POSTN/FOS/COL4A2/JUN/FBN1	10	CosMx 6K
GO:0007162	negative regulation of cell adhesion	10/90	314/18986	0.0318471	6.71833	7.05148	2.35784e-06	0.000108706	7.89565e-05	COL1A1/LGALS1/MMP2/DUSP1/THBS1/POSTN/MMP14/SERPINE1/GBP1/TNC	10	CosMx 6K
GO:0014823	response to activity	6/90	82/18986	0.0731707	15.4358	9.0409	2.51351e-06	0.000113519	8.24519e-05	MMP2/FN1/POSTN/FOS/ITGB1/COL4A2	6	CosMx 6K
GO:0071772	response to BMP	8/90	184/18986	0.0434783	9.17198	7.68734	2.63054e-06	0.000114145	8.29069e-05	CCN1/FSTL1/SFRP4/NBL1/EGR1/GREM1/FBN1/FSTL3	8	CosMx 6K
GO:0071773	cellular response to BMP stimulus	8/90	184/18986	0.0434783	9.17198	7.68734	2.63054e-06	0.000114145	8.29069e-05	CCN1/FSTL1/SFRP4/NBL1/EGR1/GREM1/FBN1/FSTL3	8	CosMx 6K
GO:0007565	female pregnancy	8/90	189/18986	0.042328	8.92934	7.56075	3.21103e-06	0.000136654	9.92559e-05	IGFBP7/MMP2/IGFBP5/TIMP1/FOS/COL16A1/JUNB/FOSB	8	CosMx 6K
GO:0010466	negative regulation of peptidase activity	8/90	198/18986	0.040404	8.52346	7.34432	4.53154e-06	0.000189213	0.000137431	IFI6/THBS1/TIMP2/TIMP1/TIMP3/SERPINE1/SERPING1/CD44	8	CosMx 6K
GO:0071230	cellular response to amino acid stimulus	6/90	91/18986	0.0659341	13.9092	8.51896	4.62426e-06	0.000189509	0.000137646	COL1A1/COL1A2/COL3A1/MMP2/COL16A1/COL5A2	6	CosMx 6K
GO:0014910	regulation of smooth muscle cell migration	6/90	93/18986	0.0645161	13.61	8.41296	5.24812e-06	0.000211165	0.000153376	IGFBP5/TPM1/POSTN/IGFBP3/SERPINE1/CCL5	6	CosMx 6K
GO:0001101	response to acid chemical	7/90	144/18986	0.0486111	10.2548	7.69353	5.51085e-06	0.000217777	0.000158178	COL1A1/COL1A2/COL3A1/MMP2/COL16A1/COL5A2/KLF2	7	CosMx 6K
GO:0002548	monocyte chemotaxis	5/90	54/18986	0.0925926	19.5329	9.41205	5.63358e-06	0.000218721	0.000158864	DUSP1/NBL1/GREM1/SERPINE1/CCL5	5	CosMx 6K
GO:0071675	regulation of mononuclear cell migration	7/90	147/18986	0.047619	10.0455	7.59808	6.31324e-06	0.000240883	0.00017496	DUSP1/THBS1/MMP14/NBL1/GREM1/SERPINE1/CCL5	7	CosMx 6K
GO:0044703	multi-organism reproductive process	8/90	210/18986	0.0380952	8.0364	7.0762	6.98619e-06	0.000262041	0.000190328	IGFBP7/MMP2/IGFBP5/TIMP1/FOS/COL16A1/JUNB/FOSB	8	CosMx 6K
GO:0014909	smooth muscle cell migration	6/90	100/18986	0.06	12.6573	8.06623	7.9926e-06	0.000294794	0.000214118	IGFBP5/TPM1/POSTN/IGFBP3/SERPINE1/CCL5	6	CosMx 6K
GO:0060537	muscle tissue development	11/90	447/18986	0.0246085	5.1913	6.18872	8.51299e-06	0.00030884	0.00022432	COL3A1/IGFBP5/TPM1/FOS/ITGB1/EGR1/MYH11/GREM1/COL11A1/HOPX/ATF3	11	CosMx 6K
GO:0044706	multi-multicellular organism process	8/90	218/18986	0.0366972	7.74149	6.90902	9.18243e-06	0.000327753	0.000238057	IGFBP7/MMP2/IGFBP5/TIMP1/FOS/COL16A1/JUNB/FOSB	8	CosMx 6K
GO:1901654	response to ketone	8/90	224/18986	0.0357143	7.53413	6.78912	1.11893e-05	0.000393046	0.000285481	IGFBP7/THBS1/POSTN/FOS/INHBA/KLF2/FOSB/TNC	8	CosMx 6K
GO:1905049	negative regulation of metallopeptidase activity	3/90	10/18986	0.3	63.2867	13.5967	1.20671e-05	0.000405986	0.00029488	TIMP2/TIMP1/TIMP3	3	CosMx 6K
GO:0051893	regulation of focal adhesion assembly	5/90	63/18986	0.0793651	16.7425	8.63755	1.2108e-05	0.000405986	0.00029488	THBS1/MMP14/THY1/GREM1/COL16A1	5	CosMx 6K
GO:0090109	regulation of cell-substrate junction assembly	5/90	63/18986	0.0793651	16.7425	8.63755	1.2108e-05	0.000405986	0.00029488	THBS1/MMP14/THY1/GREM1/COL16A1	5	CosMx 6K
GO:0071674	mononuclear cell migration	8/90	231/18986	0.034632	7.30582	6.65473	1.39866e-05	0.000461974	0.000335545	MMP2/DUSP1/THBS1/MMP14/NBL1/GREM1/SERPINE1/CCL5	8	CosMx 6K
GO:0048705	skeletal system morphogenesis	8/90	232/18986	0.0344828	7.27433	6.63599	1.44305e-05	0.000469628	0.000341105	COL1A1/COL3A1/MMP2/CCN2/SFRP4/MMP14/GREM1/COL11A1	8	CosMx 6K
GO:0007596	blood coagulation	8/90	234/18986	0.034188	7.21216	6.59885	1.53541e-05	0.000492443	0.000357676	MYL9/COL3A1/THBS1/HSPB1/FLNA/SERPINE1/PDPN/SERPING1	8	CosMx 6K
GO:0002685	regulation of leukocyte migration	8/90	236/18986	0.0338983	7.15104	6.56214	1.63269e-05	0.000501269	0.000364087	DUSP1/THBS1/MMP14/NBL1/THY1/GREM1/SERPINE1/CCL5	8	CosMx 6K
GO:0035581	sequestering of extracellular ligand from receptor	3/90	11/18986	0.272727	57.5333	12.9435	1.65353e-05	0.000501269	0.000364087	NBL1/GREM1/FBN1	3	CosMx 6K
GO:0048251	elastic fiber assembly	3/90	11/18986	0.272727	57.5333	12.9435	1.65353e-05	0.000501269	0.000364087	COL3A1/MYH11/MFAP4	3	CosMx 6K
GO:0060346	bone trabecula formation	3/90	11/18986	0.272727	57.5333	12.9435	1.65353e-05	0.000501269	0.000364087	COL1A1/MMP2/GREM1	3	CosMx 6K
GO:0014812	muscle cell migration	6/90	114/18986	0.0526316	11.1029	7.46676	1.69583e-05	0.000507143	0.000368354	IGFBP5/TPM1/POSTN/IGFBP3/SERPINE1/CCL5	6	CosMx 6K
GO:0150116	regulation of cell-substrate junction organization	5/90	68/18986	0.0735294	15.5114	8.27311	1.76255e-05	0.000520071	0.000377743	THBS1/MMP14/THY1/GREM1/COL16A1	5	CosMx 6K
GO:0043086	negative regulation of catalytic activity	11/90	486/18986	0.0226337	4.77471	5.81779	1.85681e-05	0.000531919	0.000386349	IFI6/DUSP1/THBS1/TIMP2/HSPB1/TIMP1/TIMP3/THY1/SERPINE1/SERPING1/CD44	11	CosMx 6K
GO:0048660	regulation of smooth muscle cell proliferation	7/90	174/18986	0.0402299	8.48672	6.84684	1.89645e-05	0.000531919	0.000386349	MMP2/IGFBP5/THBS1/TPM1/IGFBP3/JUN/CCL5	7	CosMx 6K
GO:0007599	hemostasis	8/90	241/18986	0.033195	7.00267	6.4722	1.89885e-05	0.000531919	0.000386349	MYL9/COL3A1/THBS1/HSPB1/FLNA/SERPINE1/PDPN/SERPING1	8	CosMx 6K
GO:0050817	coagulation	8/90	241/18986	0.033195	7.00267	6.4722	1.89885e-05	0.000531919	0.000386349	MYL9/COL3A1/THBS1/HSPB1/FLNA/SERPINE1/PDPN/SERPING1	8	CosMx 6K
GO:0016049	cell growth	11/90	490/18986	0.022449	4.73574	5.78199	2.00279e-05	0.000550538	0.000399872	IGFBP7/IGFBP5/FN1/POSTN/IGFBP3/INHBA/MMP14/ITGB1/GREM1/BST2/TNC	11	CosMx 6K
GO:0097529	myeloid leukocyte migration	8/90	243/18986	0.0329218	6.94504	6.43695	2.01507e-05	0.000550538	0.000399872	MMP2/DUSP1/THBS1/MMP14/NBL1/GREM1/SERPINE1/CCL5	8	CosMx 6K
GO:2001233	regulation of apoptotic signaling pathway	10/90	403/18986	0.0248139	5.23463	5.92996	2.09515e-05	0.000565435	0.000410693	IFI6/MMP2/THBS1/HSPB1/INHBA/IER3/TNFRSF12A/SERPINE1/CD44/ATF3	10	CosMx 6K
GO:0050900	leukocyte migration	10/90	404/18986	0.0247525	5.22167	5.9193	2.14006e-05	0.000570596	0.000414441	MMP2/DUSP1/THBS1/MMP14/ITGB1/NBL1/THY1/GREM1/SERPINE1/CCL5	10	CosMx 6K
GO:0048659	smooth muscle cell proliferation	7/90	178/18986	0.0393258	8.296	6.7494	2.19587e-05	0.000578506	0.000420186	MMP2/IGFBP5/THBS1/TPM1/IGFBP3/JUN/CCL5	7	CosMx 6K
GO:0002009	morphogenesis of an epithelium	11/90	500/18986	0.022	4.64102	5.69414	2.41208e-05	0.000623128	0.000452597	MMP2/IGFBP5/FLNA/CCN1/MMP14/ITGB1/COL5A1/GREM1/PDPN/CD44/TNC	11	CosMx 6K
GO:0090092	regulation of transmembrane receptor protein serine/threonine kinase signaling pathway	9/90	326/18986	0.0276074	5.82393	6.06311	2.42155e-05	0.000623128	0.000452597	THBS1/CCN1/FSTL1/INHBA/SFRP4/NBL1/GREM1/FBN1/FSTL3	9	CosMx 6K
GO:0071604	transforming growth factor beta production	4/90	36/18986	0.111111	23.4395	9.3004	2.47636e-05	0.000629905	0.000457519	COL3A1/LUM/FN1/THBS1	4	CosMx 6K
GO:0033002	muscle cell proliferation	8/90	252/18986	0.031746	6.697	6.28309	2.61486e-05	0.00065019	0.000472252	MMP2/IGFBP5/THBS1/TPM1/IGFBP3/FOS/JUN/CCL5	8	CosMx 6K
GO:0051346	negative regulation of hydrolase activity	8/90	252/18986	0.031746	6.697	6.28309	2.61486e-05	0.00065019	0.000472252	IFI6/THBS1/TIMP2/TIMP1/TIMP3/SERPINE1/SERPING1/CD44	8	CosMx 6K
GO:0032905	transforming growth factor beta1 production	3/90	13/18986	0.230769	48.6821	11.8686	2.84648e-05	0.000684703	0.00049732	COL3A1/LUM/THBS1	3	CosMx 6K
GO:1900115	extracellular regulation of signal transduction	3/90	13/18986	0.230769	48.6821	11.8686	2.84648e-05	0.000684703	0.00049732	NBL1/GREM1/FBN1	3	CosMx 6K
GO:1900116	extracellular negative regulation of signal transduction	3/90	13/18986	0.230769	48.6821	11.8686	2.84648e-05	0.000684703	0.00049732	NBL1/GREM1/FBN1	3	CosMx 6K
GO:0002688	regulation of leukocyte chemotaxis	6/90	126/18986	0.047619	10.0455	7.03054	2.99273e-05	0.000704564	0.000511746	DUSP1/THBS1/NBL1/GREM1/SERPINE1/CCL5	6	CosMx 6K
GO:0010811	positive regulation of cell-substrate adhesion	6/90	126/18986	0.047619	10.0455	7.03054	2.99273e-05	0.000704564	0.000511746	FN1/FLNA/CCN1/THY1/COL16A1/COL8A1	6	CosMx 6K
GO:0043200	response to amino acid	6/90	129/18986	0.0465116	9.81189	6.93057	3.41736e-05	0.000787146	0.000571728	COL1A1/COL1A2/COL3A1/MMP2/COL16A1/COL5A2	6	CosMx 6K
GO:0060485	mesenchyme development	9/90	341/18986	0.026393	5.56774	5.87407	3.44323e-05	0.000787146	0.000571728	COL1A1/ACTA2/FN1/ACTG2/FLNA/S100A4/LOXL2/GREM1/PDPN	9	CosMx 6K
GO:0001649	osteoblast differentiation	8/90	262/18986	0.0305344	6.44139	6.12073	3.45021e-05	0.000787146	0.000571728	COL1A1/IGFBP5/CCN1/IGFBP3/GREM1/JUNB/MRC2/TNC	8	CosMx 6K
GO:0061430	bone trabecula morphogenesis	3/90	14/18986	0.214286	45.2048	11.4187	3.61037e-05	0.00081528	0.000592162	COL1A1/MMP2/GREM1	3	CosMx 6K
GO:0001953	negative regulation of cell-matrix adhesion	4/90	40/18986	0.1	21.0956	8.78037	3.78682e-05	0.000838024	0.000608682	THBS1/POSTN/MMP14/SERPINE1	4	CosMx 6K
GO:0014912	negative regulation of smooth muscle cell migration	4/90	40/18986	0.1	21.0956	8.78037	3.78682e-05	0.000838024	0.000608682	IGFBP5/TPM1/IGFBP3/SERPINE1	4	CosMx 6K
GO:0010763	positive regulation of fibroblast migration	3/90	15/18986	0.2	42.1911	11.014	4.49748e-05	0.000985437	0.000715753	ACTA2/THBS1/ITGB1	3	CosMx 6K
GO:0070482	response to oxygen levels	9/90	358/18986	0.0251397	5.30335	5.67292	5.0221e-05	0.0010896	0.000791409	COL1A1/MMP2/THBS1/POSTN/FOS/INHBA/MMP14/EGR1/LOXL2	9	CosMx 6K
GO:0045765	regulation of angiogenesis	9/90	360/18986	0.025	5.27389	5.6501	5.24277e-05	0.00111575	0.000810406	SPARC/THBS2/THBS1/HSPB1/ITGB1/COL4A2/GREM1/SERPINE1/KLF2	9	CosMx 6K
GO:0031099	regeneration	7/90	204/18986	0.0343137	7.23867	6.1827	5.24349e-05	0.00111575	0.000810406	MMP2/FLNA/POSTN/THY1/HOPX/NNMT/TNC	7	CosMx 6K
GO:0030099	myeloid cell differentiation	10/90	451/18986	0.0221729	4.67751	5.4549	5.42934e-05	0.0011443	0.000831138	B2M/FLNA/FOS/INHBA/ISG15/ACTN1/JUNB/KLF2/FBN1/FSTL3	10	CosMx 6K
GO:0010712	regulation of collagen metabolic process	4/90	45/18986	0.0888889	18.7516	8.22781	6.06312e-05	0.00126582	0.000919403	VIM/INHBA/ITGB1/MFAP4	4	CosMx 6K
GO:0071347	cellular response to interleukin-1	5/90	88/18986	0.0568182	11.9861	7.12884	6.14893e-05	0.00127174	0.000923701	MMP2/EGR1/KLF2/GBP1/CCL5	5	CosMx 6K
GO:1901342	regulation of vasculature development	9/90	369/18986	0.0243902	5.14526	5.54947	6.34e-05	0.00129911	0.000943585	SPARC/THBS2/THBS1/HSPB1/ITGB1/COL4A2/GREM1/SERPINE1/KLF2	9	CosMx 6K
GO:0033627	cell adhesion mediated by integrin	5/90	89/18986	0.0561798	11.8514	7.08153	6.49076e-05	0.0013178	0.00095716	ITGB1/COL16A1/SERPINE1/FBN1/CCL5	5	CosMx 6K
GO:0050920	regulation of chemotaxis	7/90	216/18986	0.0324074	6.83652	5.95375	7.51659e-05	0.0015122	0.00109836	DUSP1/THBS1/HSPB1/NBL1/GREM1/SERPINE1/CCL5	7	CosMx 6K
GO:0060348	bone development	7/90	217/18986	0.0322581	6.80502	5.93546	7.73754e-05	0.00154263	0.00112046	COL1A1/COL3A1/BGN/SFRP4/MMP14/GREM1/FBN1	7	CosMx 6K
GO:0006935	chemotaxis	10/90	472/18986	0.0211864	4.4694	5.26765	7.92804e-05	0.0015665	0.00113779	MMP2/DUSP1/THBS1/HSPB1/CCN1/S100A4/NBL1/GREM1/SERPINE1/CCL5	10	CosMx 6K
GO:0090287	regulation of cellular response to growth factor stimulus	9/90	381/18986	0.023622	4.9832	5.42028	8.09934e-05	0.00157961	0.00114732	THBS1/CCN1/FSTL1/SFRP4/ITGB1/NBL1/GREM1/FBN1/FSTL3	9	CosMx 6K
GO:0070372	regulation of ERK1 and ERK2 cascade	8/90	296/18986	0.027027	5.7015	5.62625	8.13718e-05	0.00157961	0.00114732	ACTA2/FN1/CCN2/CCN1/INHBA/CD44/ATF3/GBP1	8	CosMx 6K
GO:0042330	taxis	10/90	474/18986	0.021097	4.45054	5.25038	8.21022e-05	0.00157993	0.00114755	MMP2/DUSP1/THBS1/HSPB1/CCN1/S100A4/NBL1/GREM1/SERPINE1/CCL5	10	CosMx 6K
GO:0071356	cellular response to tumor necrosis factor	7/90	221/18986	0.0316742	6.68185	5.86345	8.67511e-05	0.001655	0.00120208	COL1A1/THBS1/POSTN/FOS/KLF2/GBP1/CCL5	7	CosMx 6K
GO:1905048	regulation of metallopeptidase activity	3/90	19/18986	0.157895	33.3088	9.72388	9.44746e-05	0.00178694	0.00129791	TIMP2/TIMP1/TIMP3	3	CosMx 6K
GO:0045861	negative regulation of proteolysis	8/90	303/18986	0.0264026	5.56978	5.53395	9.57131e-05	0.00179503	0.00130378	IFI6/THBS1/TIMP2/TIMP1/TIMP3/SERPINE1/SERPING1/CD44	8	CosMx 6K
GO:0032964	collagen biosynthetic process	4/90	52/18986	0.0769231	16.2274	7.58833	0.000107416	0.00198093	0.00143881	COL1A1/VIM/INHBA/COL5A1	4	CosMx 6K
GO:0050922	negative regulation of chemotaxis	4/90	52/18986	0.0769231	16.2274	7.58833	0.000107416	0.00198093	0.00143881	DUSP1/THBS1/NBL1/GREM1	4	CosMx 6K
GO:0016525	negative regulation of angiogenesis	6/90	160/18986	0.0375	7.91083	6.05833	0.000113245	0.00207116	0.00150435	SPARC/THBS2/THBS1/COL4A2/SERPINE1/KLF2	6	CosMx 6K
GO:0034109	homotypic cell-cell adhesion	5/90	101/18986	0.049505	10.4433	6.56704	0.00011846	0.00211413	0.00153556	MYL9/HSPB1/FLNA/PDPN/CCL5	5	CosMx 6K
GO:0034446	substrate adhesion-dependent cell spreading	5/90	101/18986	0.049505	10.4433	6.56704	0.00011846	0.00211413	0.00153556	FN1/FLNA/POSTN/PDPN/GBP1	5	CosMx 6K
GO:0048661	positive regulation of smooth muscle cell proliferation	5/90	101/18986	0.049505	10.4433	6.56704	0.00011846	0.00211413	0.00153556	MMP2/IGFBP5/THBS1/JUN/CCL5	5	CosMx 6K
GO:2000181	negative regulation of blood vessel morphogenesis	6/90	162/18986	0.037037	7.81317	6.01025	0.000121233	0.00214631	0.00155893	SPARC/THBS2/THBS1/COL4A2/SERPINE1/KLF2	6	CosMx 6K
GO:0051146	striated muscle cell differentiation	8/90	314/18986	0.0254777	5.37466	5.39456	0.000122448	0.00215062	0.00156206	MYL9/IGFBP5/TPM1/MMP14/ITGB1/MYH11/GREM1/HOPX	8	CosMx 6K
GO:1901343	negative regulation of vasculature development	6/90	164/18986	0.0365854	7.71789	5.96298	0.000129663	0.00224175	0.00162825	SPARC/THBS2/THBS1/COL4A2/SERPINE1/KLF2	6	CosMx 6K
GO:2001236	regulation of extrinsic apoptotic signaling pathway	6/90	164/18986	0.0365854	7.71789	5.96298	0.000129663	0.00224175	0.00162825	IFI6/THBS1/INHBA/TNFRSF12A/SERPINE1/ATF3	6	CosMx 6K
GO:0001666	response to hypoxia	8/90	317/18986	0.0252366	5.3238	5.35767	0.000130725	0.00224259	0.00162886	MMP2/THBS1/POSTN/FOS/INHBA/MMP14/EGR1/LOXL2	8	CosMx 6K
GO:0001558	regulation of cell growth	9/90	408/18986	0.0220588	4.65343	5.14841	0.000136032	0.00230584	0.0016748	IGFBP7/IGFBP5/FN1/IGFBP3/INHBA/MMP14/GREM1/BST2/TNC	9	CosMx 6K
GO:0070371	ERK1 and ERK2 cascade	8/90	319/18986	0.0250784	5.29042	5.33334	0.000136496	0.00230584	0.0016748	ACTA2/FN1/CCN2/CCN1/INHBA/CD44/ATF3/GBP1	8	CosMx 6K
GO:0048260	positive regulation of receptor-mediated endocytosis	4/90	56/18986	0.0714286	15.0683	7.27613	0.00014364	0.00239004	0.00173596	B2M/SFRP4/GREM1/SERPINE1	4	CosMx 6K
GO:0085029	extracellular matrix assembly	4/90	56/18986	0.0714286	15.0683	7.27613	0.00014364	0.00239004	0.00173596	COL1A2/COL3A1/MYH11/MFAP4	4	CosMx 6K
GO:0030595	leukocyte chemotaxis	7/90	240/18986	0.0291667	6.15287	5.54424	0.000144825	0.00239178	0.00173722	MMP2/DUSP1/THBS1/NBL1/GREM1/SERPINE1/CCL5	7	CosMx 6K
GO:0034612	response to tumor necrosis factor	7/90	243/18986	0.0288066	6.07691	5.49699	0.000156357	0.00256309	0.00186165	COL1A1/THBS1/POSTN/FOS/KLF2/GBP1/CCL5	7	CosMx 6K
GO:0031638	zymogen activation	4/90	58/18986	0.0689655	14.5487	7.13181	0.00016473	0.00264815	0.00192343	THBS1/MMP14/C1R/SERPINE1	4	CosMx 6K
GO:2001238	positive regulation of extrinsic apoptotic signaling pathway	4/90	58/18986	0.0689655	14.5487	7.13181	0.00016473	0.00264815	0.00192343	THBS1/INHBA/TNFRSF12A/ATF3	4	CosMx 6K
GO:0060326	cell chemotaxis	8/90	328/18986	0.0243902	5.14526	5.22634	0.000165136	0.00264815	0.00192343	MMP2/DUSP1/THBS1/HSPB1/NBL1/GREM1/SERPINE1/CCL5	8	CosMx 6K
GO:0002689	negative regulation of leukocyte chemotaxis	3/90	23/18986	0.130435	27.5159	8.78131	0.000170313	0.00271153	0.00196947	DUSP1/NBL1/GREM1	3	CosMx 6K
GO:0036293	response to decreased oxygen levels	8/90	331/18986	0.0241692	5.09862	5.19154	0.000175717	0.00277758	0.00201744	MMP2/THBS1/POSTN/FOS/INHBA/MMP14/EGR1/LOXL2	8	CosMx 6K
GO:0052548	regulation of endopeptidase activity	7/90	248/18986	0.0282258	5.95439	5.41996	0.000177223	0.00278152	0.0020203	IFI6/THBS1/TIMP1/TIMP3/SERPINE1/SERPING1/CD44	7	CosMx 6K
GO:0014706	striated muscle tissue development	9/90	424/18986	0.0212264	4.47783	4.99828	0.00018142	0.00282735	0.00205359	TPM1/FOS/ITGB1/EGR1/MYH11/GREM1/COL11A1/HOPX/ATF3	9	CosMx 6K
GO:0031102	neuron projection regeneration	4/90	61/18986	0.0655738	13.8332	6.92822	0.000200438	0.00310188	0.00225299	MMP2/FLNA/THY1/TNC	4	CosMx 6K
GO:0042692	muscle cell differentiation	9/90	432/18986	0.0208333	4.39491	4.92598	0.000208475	0.00319225	0.00231862	MYL9/IGFBP5/TPM1/MMP14/ITGB1/MYH11/ACTN1/GREM1/HOPX	9	CosMx 6K
GO:0048545	response to steroid hormone	8/90	340/18986	0.0235294	4.96366	5.08961	0.000210865	0.00319225	0.00231862	COL1A1/IGFBP7/THBS1/FOS/INHBA/JUN/JUNB/FOSB	8	CosMx 6K
GO:1903706	regulation of hemopoiesis	9/90	433/18986	0.0207852	4.38476	4.91707	0.000212082	0.00319225	0.00231862	B2M/LGALS1/FOS/INHBA/MMP14/ISG15/JUNB/FBN1/FSTL3	9	CosMx 6K
GO:1900024	regulation of substrate adhesion-dependent cell spreading	4/90	62/18986	0.0645161	13.61	6.86353	0.00021349	0.00319225	0.00231862	FLNA/POSTN/PDPN/GBP1	4	CosMx 6K
GO:1905517	macrophage migration	4/90	62/18986	0.0645161	13.61	6.86353	0.00021349	0.00319225	0.00231862	MMP2/THBS1/MMP14/CCL5	4	CosMx 6K
GO:1903034	regulation of response to wounding	6/90	181/18986	0.0331492	6.993	5.59099	0.000221697	0.00329272	0.0023916	THBS1/FLNA/ITGB1/TNFRSF12A/SERPINE1/SERPING1	6	CosMx 6K
GO:0002062	chondrocyte differentiation	5/90	116/18986	0.0431034	9.09291	6.03378	0.000226876	0.00332501	0.00241505	COL3A1/CCN2/LOXL2/GREM1/COL11A1	5	CosMx 6K
GO:0070555	response to interleukin-1	5/90	116/18986	0.0431034	9.09291	6.03378	0.000226876	0.00332501	0.00241505	MMP2/EGR1/KLF2/GBP1/CCL5	5	CosMx 6K
GO:0052547	regulation of peptidase activity	8/90	346/18986	0.0231214	4.87759	5.02363	0.000237362	0.0034558	0.00251005	IFI6/THBS1/TIMP2/TIMP1/TIMP3/SERPINE1/SERPING1/CD44	8	CosMx 6K
GO:0022617	extracellular matrix disassembly	4/90	65/18986	0.0615385	12.9819	6.67807	0.000256317	0.00370739	0.00269279	MMP2/MMP14/MMP11/PDPN	4	CosMx 6K
GO:0043434	response to peptide hormone	9/90	446/18986	0.0201794	4.25695	4.80358	0.000263902	0.00379231	0.00275447	COL1A1/COL3A1/IGFBP5/TIMP1/FOS/INHBA/EGR1/FBN1/RAB31	9	CosMx 6K
GO:0018149	peptide cross-linking	3/90	27/18986	0.111111	23.4395	8.05247	0.000277459	0.00388618	0.00282265	COL3A1/FN1/THBS1	3	CosMx 6K
GO:0042730	fibrinolysis	3/90	27/18986	0.111111	23.4395	8.05247	0.000277459	0.00388618	0.00282265	THBS1/SERPINE1/SERPING1	3	CosMx 6K
GO:0060343	trabecula formation	3/90	27/18986	0.111111	23.4395	8.05247	0.000277459	0.00388618	0.00282265	COL1A1/MMP2/GREM1	3	CosMx 6K
GO:1905523	positive regulation of macrophage migration	3/90	27/18986	0.111111	23.4395	8.05247	0.000277459	0.00388618	0.00282265	THBS1/MMP14/CCL5	3	CosMx 6K
GO:1901888	regulation of cell junction assembly	7/90	268/18986	0.0261194	5.51003	5.13167	0.000284426	0.0039587	0.00287533	THBS2/THBS1/MMP14/THY1/GREM1/COL16A1/HOPX	7	CosMx 6K
GO:0048771	tissue remodeling	6/90	191/18986	0.0314136	6.62688	5.39392	0.000296089	0.00409528	0.00297453	MMP2/IGFBP5/FLNA/TIMP1/MMP14/GREM1	6	CosMx 6K
GO:0001837	epithelial to mesenchymal transition	6/90	192/18986	0.03125	6.59236	5.37499	0.00030449	0.00418532	0.00303992	COL1A1/FLNA/S100A4/LOXL2/GREM1/PDPN	6	CosMx 6K
GO:0051043	regulation of membrane protein ectodomain proteolysis	3/90	28/18986	0.107143	22.6024	7.89452	0.000309691	0.00423053	0.00307276	TIMP2/TIMP1/TIMP3	3	CosMx 6K
GO:0048762	mesenchymal cell differentiation	7/90	274/18986	0.0255474	5.38938	5.05079	0.000325164	0.00441465	0.0032065	COL1A1/FN1/FLNA/S100A4/LOXL2/GREM1/PDPN	7	CosMx 6K
GO:0007517	muscle organ development	8/90	369/18986	0.0216802	4.57356	4.78411	0.000365516	0.00493223	0.00358243	TAGLN/COL3A1/TPM1/FOS/ITGB1/EGR1/COL11A1/ATF3	8	CosMx 6K
GO:0061035	regulation of cartilage development	4/90	73/18986	0.0547945	11.5592	6.23813	0.00040035	0.00536955	0.00390006	CCN2/CCN1/LOXL2/GREM1	4	CosMx 6K
GO:0090596	sensory organ morphogenesis	7/90	285/18986	0.0245614	5.18136	4.90851	0.000411965	0.00549204	0.00398904	SPARC/THY1/COL5A1/COL11A1/COL5A2/COL8A1/FBN1	7	CosMx 6K
GO:0014850	response to muscle activity	3/90	31/18986	0.0967742	20.4151	7.46619	0.000420582	0.00552209	0.00401086	FN1/POSTN/ITGB1	3	CosMx 6K
GO:0071295	cellular response to vitamin	3/90	31/18986	0.0967742	20.4151	7.46619	0.000420582	0.00552209	0.00401086	COL1A1/POSTN/TNC	3	CosMx 6K
GO:0030514	negative regulation of BMP signaling pathway	4/90	74/18986	0.0540541	11.403	6.18796	0.000421705	0.00552209	0.00401086	NBL1/GREM1/FBN1/FSTL3	4	CosMx 6K
GO:0043542	endothelial cell migration	7/90	287/18986	0.0243902	5.14526	4.88343	0.000429573	0.00559202	0.00406166	SPARC/THBS1/HSPB1/FSTL1/ITGB1/LOXL2/GREM1	7	CosMx 6K
GO:0050878	regulation of body fluid levels	8/90	381/18986	0.0209974	4.42951	4.66683	0.000452017	0.00584979	0.00424888	MYL9/COL3A1/THBS1/HSPB1/FLNA/SERPINE1/PDPN/SERPING1	8	CosMx 6K
GO:0050673	epithelial cell proliferation	9/90	482/18986	0.0186722	3.939	4.51058	0.00046482	0.00598051	0.00434382	SPARC/B2M/IGFBP5/THBS1/IGFBP3/MMP14/LOXL2/COL8A1/CCL5	9	CosMx 6K
GO:0042476	odontogenesis	5/90	136/18986	0.0367647	7.75572	5.45666	0.000472745	0.0060473	0.00439234	COL1A1/COL1A2/INHBA/SERPINE1/TNC	5	CosMx 6K
GO:0030239	myofibril assembly	4/90	77/18986	0.0519481	10.9587	6.04306	0.000490646	0.00620457	0.00450656	MYL9/TPM1/ITGB1/MYH11	4	CosMx 6K
GO:0070527	platelet aggregation	4/90	77/18986	0.0519481	10.9587	6.04306	0.000490646	0.00620457	0.00450656	MYL9/HSPB1/FLNA/PDPN	4	CosMx 6K
GO:0071634	regulation of transforming growth factor beta production	3/90	33/18986	0.0909091	19.1778	7.21274	0.000507015	0.00637513	0.00463045	LUM/FN1/THBS1	3	CosMx 6K
GO:0090288	negative regulation of cellular response to growth factor stimulus	5/90	139/18986	0.0359712	7.58833	5.38026	0.000522256	0.00652968	0.0047427	THBS1/NBL1/GREM1/FBN1/FSTL3	5	CosMx 6K
GO:0050867	positive regulation of cell activation	8/90	391/18986	0.0204604	4.31623	4.57274	0.000536216	0.00666655	0.00484212	B2M/ACTA2/LGALS1/THBS1/FLNA/MMP14/THY1/CCL5	8	CosMx 6K
GO:0061041	regulation of wound healing	5/90	140/18986	0.0357143	7.53413	5.3553	0.000539597	0.0066711	0.00484542	THBS1/ITGB1/TNFRSF12A/SERPINE1/SERPING1	5	CosMx 6K
GO:0030168	platelet activation	5/90	141/18986	0.035461	7.48069	5.33058	0.000557367	0.00685251	0.00497719	MYL9/COL3A1/HSPB1/FLNA/PDPN	5	CosMx 6K
GO:1903036	positive regulation of response to wounding	4/90	81/18986	0.0493827	10.4176	5.86184	0.000594584	0.00726969	0.00528019	THBS1/FLNA/ITGB1/SERPINE1	4	CosMx 6K
GO:0045637	regulation of myeloid cell differentiation	6/90	219/18986	0.0273973	5.7796	4.90974	0.000611625	0.00743695	0.00540168	B2M/FOS/INHBA/ISG15/FBN1/FSTL3	6	CosMx 6K
GO:1903900	regulation of viral life cycle	5/90	146/18986	0.0342466	7.22451	5.21054	0.000652899	0.00789544	0.00573469	LGALS1/IL32/ISG15/BST2/CCL5	5	CosMx 6K
GO:0033687	osteoblast proliferation	3/90	36/18986	0.0833333	17.5796	6.87168	0.000656727	0.00789857	0.00573697	CCN1/GREM1/JUNB	3	CosMx 6K
GO:0071676	negative regulation of mononuclear cell migration	3/90	37/18986	0.0810811	17.1045	6.76701	0.000712233	0.00851984	0.00618822	DUSP1/NBL1/GREM1	3	CosMx 6K
GO:0001654	eye development	8/90	411/18986	0.0194647	4.10619	4.39366	0.00074283	0.00883807	0.00641936	VIM/FOS/INHBA/THY1/COL5A1/COL5A2/COL8A1/FBN1	8	CosMx 6K
GO:0051385	response to mineralocorticoid	3/90	38/18986	0.0789474	16.6544	6.66634	0.00077064	0.00907142	0.00658885	FOS/INHBA/FOSB	3	CosMx 6K
GO:0071711	basement membrane organization	3/90	38/18986	0.0789474	16.6544	6.66634	0.00077064	0.00907142	0.00658885	COL3A1/ITGB1/MMP11	3	CosMx 6K
GO:0002687	positive regulation of leukocyte migration	5/90	152/18986	0.0328947	6.93933	5.07375	0.000783164	0.00917007	0.00666049	THBS1/MMP14/THY1/SERPINE1/CCL5	5	CosMx 6K
GO:0150063	visual system development	8/90	415/18986	0.0192771	4.06661	4.3592	0.000790986	0.0092129	0.00669161	VIM/FOS/INHBA/THY1/COL5A1/COL5A2/COL8A1/FBN1	8	CosMx 6K
GO:2001235	positive regulation of apoptotic signaling pathway	5/90	153/18986	0.0326797	6.89397	5.05168	0.000806632	0.00934595	0.00678825	MMP2/THBS1/INHBA/TNFRSF12A/ATF3	5	CosMx 6K
GO:0043588	skin development	7/90	324/18986	0.0216049	4.55768	4.45761	0.000879361	0.0101053	0.00733975	COL1A1/COL1A2/COL3A1/IGFBP5/INHBA/COL5A1/COL5A2	7	CosMx 6K
GO:0048880	sensory system development	8/90	422/18986	0.0189573	3.99916	4.29993	0.000881299	0.0101053	0.00733975	VIM/FOS/INHBA/THY1/COL5A1/COL5A2/COL8A1/FBN1	8	CosMx 6K
GO:0097191	extrinsic apoptotic signaling pathway	6/90	236/18986	0.0254237	5.36328	4.65489	0.00090296	0.0103003	0.00748139	IFI6/THBS1/INHBA/TNFRSF12A/SERPINE1/ATF3	6	CosMx 6K
GO:0051591	response to cAMP	4/90	91/18986	0.043956	9.27277	5.45934	0.000921404	0.0104153	0.00756496	COL1A1/IGFBP5/FOS/FOSB	4	CosMx 6K
GO:0009615	response to virus	8/90	425/18986	0.0188235	3.97093	4.27492	0.00092246	0.0104153	0.00756496	IFI6/ACTA2/SPON2/HSPB1/ISG15/BST2/GBP1/CCL5	8	CosMx 6K
GO:0045807	positive regulation of endocytosis	5/90	159/18986	0.0314465	6.63382	4.92326	0.000958642	0.0107689	0.00782178	B2M/SFRP4/GREM1/SERPINE1/RAB31	5	CosMx 6K
GO:0010762	regulation of fibroblast migration	3/90	41/18986	0.0731707	15.4358	6.38596	0.000963867	0.0107729	0.0078247	ACTA2/THBS1/ITGB1	3	CosMx 6K
GO:0014012	peripheral nervous system axon regeneration	2/90	10/18986	0.2	42.1911	8.99172	0.000975575	0.0107947	0.00784054	MMP2/TNC	2	CosMx 6K
GO:0048263	determination of dorsal identity	2/90	10/18986	0.2	42.1911	8.99172	0.000975575	0.0107947	0.00784054	NBL1/GREM1	2	CosMx 6K
GO:0006958	complement activation, classical pathway	3/90	42/18986	0.0714286	15.0683	6.29899	0.00103447	0.0112824	0.00819474	C1S/C1R/SERPING1	3	CosMx 6K
GO:0048246	macrophage chemotaxis	3/90	42/18986	0.0714286	15.0683	6.29899	0.00103447	0.0112824	0.00819474	MMP2/THBS1/CCL5	3	CosMx 6K
GO:0071677	positive regulation of mononuclear cell migration	4/90	94/18986	0.0425532	8.97683	5.35053	0.00104004	0.0112824	0.00819474	THBS1/MMP14/SERPINE1/CCL5	4	CosMx 6K
GO:1904705	regulation of vascular associated smooth muscle cell proliferation	4/90	94/18986	0.0425532	8.97683	5.35053	0.00104004	0.0112824	0.00819474	MMP2/IGFBP5/TPM1/JUN	4	CosMx 6K
GO:2001234	negative regulation of apoptotic signaling pathway	6/90	244/18986	0.0245902	5.18743	4.54335	0.00107246	0.0115773	0.00840895	IFI6/THBS1/HSPB1/IER3/SERPINE1/CD44	6	CosMx 6K
GO:0022409	positive regulation of cell-cell adhesion	7/90	336/18986	0.0208333	4.39491	4.33311	0.00108621	0.0116689	0.00847547	B2M/LGALS1/THY1/PDPN/CD44/FSTL3/CCL5	7	CosMx 6K
GO:0051017	actin filament bundle assembly	5/90	164/18986	0.0304878	6.43157	4.82121	0.0011008	0.0117008	0.00849862	CALD1/CCN2/TPM1/FLNA/ACTN1	5	CosMx 6K
GO:0032102	negative regulation of response to external stimulus	8/90	437/18986	0.0183066	3.86189	4.1771	0.00110284	0.0117008	0.00849862	DUSP1/THBS1/NBL1/ISG15/IER3/GREM1/SERPINE1/SERPING1	8	CosMx 6K
GO:1902105	regulation of leukocyte differentiation	7/90	337/18986	0.0207715	4.38187	4.323	0.00110504	0.0117008	0.00849862	LGALS1/FOS/INHBA/MMP14/JUNB/FBN1/FSTL3	7	CosMx 6K
GO:1990874	vascular associated smooth muscle cell proliferation	4/90	96/18986	0.0416667	8.78981	5.28066	0.00112485	0.0118538	0.00860975	MMP2/IGFBP5/TPM1/JUN	4	CosMx 6K
GO:0060395	SMAD protein signal transduction	4/90	97/18986	0.0412371	8.6992	5.24649	0.00116902	0.0121134	0.00879831	FOS/INHBA/GREM1/JUN	4	CosMx 6K
GO:0032570	response to progesterone	3/90	44/18986	0.0681818	14.3833	6.13365	0.0011853	0.0121134	0.00879831	THBS1/FOS/FOSB	3	CosMx 6K
GO:0002158	osteoclast proliferation	2/90	11/18986	0.181818	38.3556	8.55268	0.00118869	0.0121134	0.00879831	GREM1/JUNB	2	CosMx 6K
GO:0038063	collagen-activated tyrosine kinase receptor signaling pathway	2/90	11/18986	0.181818	38.3556	8.55268	0.00118869	0.0121134	0.00879831	COL1A1/COL4A2	2	CosMx 6K
GO:0048262	determination of dorsal/ventral asymmetry	2/90	11/18986	0.181818	38.3556	8.55268	0.00118869	0.0121134	0.00879831	NBL1/GREM1	2	CosMx 6K
GO:0071492	cellular response to UV-A	2/90	11/18986	0.181818	38.3556	8.55268	0.00118869	0.0121134	0.00879831	MMP2/TIMP1	2	CosMx 6K
GO:2000392	regulation of lamellipodium morphogenesis	2/90	11/18986	0.181818	38.3556	8.55268	0.00118869	0.0121134	0.00879831	PDPN/CD44	2	CosMx 6K
GO:0048592	eye morphogenesis	5/90	167/18986	0.0299401	6.31603	4.762	0.00119327	0.0121134	0.00879831	THY1/COL5A1/COL5A2/COL8A1/FBN1	5	CosMx 6K
GO:0007179	transforming growth factor beta receptor signaling pathway	6/90	250/18986	0.024	5.06293	4.46286	0.00121487	0.0122763	0.00891662	COL1A2/COL3A1/THBS1/FOS/JUN/FBN1	6	CosMx 6K
GO:0061572	actin filament bundle organization	5/90	168/18986	0.0297619	6.27844	4.74258	0.00122534	0.0123258	0.0089526	CALD1/CCN2/TPM1/FLNA/ACTN1	5	CosMx 6K
GO:0048525	negative regulation of viral process	4/90	99/18986	0.040404	8.52346	5.17959	0.00126099	0.0125578	0.00912107	IL32/ISG15/BST2/CCL5	4	CosMx 6K
GO:0010038	response to metal ion	7/90	345/18986	0.0202899	4.28026	4.2435	0.0012651	0.0125578	0.00912107	B2M/THBS1/FOS/LOXL2/MT2A/JUNB/FOSB	7	CosMx 6K
GO:0048738	cardiac muscle tissue development	6/90	252/18986	0.0238095	5.02275	4.4366	0.00126542	0.0125578	0.00912107	TPM1/ITGB1/MYH11/GREM1/COL11A1/HOPX	6	CosMx 6K
GO:0060349	bone morphogenesis	4/90	100/18986	0.04	8.43822	5.14684	0.00130883	0.0129305	0.00939181	COL1A1/COL3A1/SFRP4/MMP14	4	CosMx 6K
GO:0045646	regulation of erythrocyte differentiation	3/90	46/18986	0.0652174	13.758	5.97877	0.00134931	0.0132125	0.00959665	B2M/INHBA/ISG15	3	CosMx 6K
GO:1905521	regulation of macrophage migration	3/90	46/18986	0.0652174	13.758	5.97877	0.00134931	0.0132125	0.00959665	THBS1/MMP14/CCL5	3	CosMx 6K
GO:0050792	regulation of viral process	5/90	173/18986	0.0289017	6.09698	4.64781	0.00139533	0.0134486	0.00976812	LGALS1/IL32/ISG15/BST2/CCL5	5	CosMx 6K
GO:0031669	cellular response to nutrient levels	6/90	257/18986	0.0233463	4.92503	4.37214	0.00139886	0.0134486	0.00976812	COL1A1/POSTN/FOS/INHBA/ATF3/TNC	6	CosMx 6K
GO:0001553	luteinization	2/90	12/18986	0.166667	35.1593	8.16886	0.00142204	0.0134486	0.00976812	MMP2/INHBA	2	CosMx 6K
GO:0032908	regulation of transforming growth factor beta1 production	2/90	12/18986	0.166667	35.1593	8.16886	0.00142204	0.0134486	0.00976812	LUM/THBS1	2	CosMx 6K
GO:0043589	skin morphogenesis	2/90	12/18986	0.166667	35.1593	8.16886	0.00142204	0.0134486	0.00976812	COL1A1/COL1A2	2	CosMx 6K
GO:0045906	negative regulation of vasoconstriction	2/90	12/18986	0.166667	35.1593	8.16886	0.00142204	0.0134486	0.00976812	MMP2/ITGB1	2	CosMx 6K
GO:0060379	cardiac muscle cell myoblast differentiation	2/90	12/18986	0.166667	35.1593	8.16886	0.00142204	0.0134486	0.00976812	ITGB1/GREM1	2	CosMx 6K
GO:1902043	positive regulation of extrinsic apoptotic signaling pathway via death domain receptors	2/90	12/18986	0.166667	35.1593	8.16886	0.00142204	0.0134486	0.00976812	THBS1/ATF3	2	CosMx 6K
GO:0043154	negative regulation of cysteine-type endopeptidase activity involved in apoptotic process	3/90	47/18986	0.0638298	13.4652	5.90491	0.0014364	0.0135266	0.00982477	IFI6/THBS1/CD44	3	CosMx 6K
GO:0061383	trabecula morphogenesis	3/90	48/18986	0.0625	13.1847	5.83325	0.00152694	0.0142578	0.0103559	COL1A1/MMP2/GREM1	3	CosMx 6K
GO:0140467	integrated stress response signaling	3/90	48/18986	0.0625	13.1847	5.83325	0.00152694	0.0142578	0.0103559	FOS/JUN/JUNB	3	CosMx 6K
GO:0006936	muscle contraction	7/90	358/18986	0.0195531	4.12483	4.11933	0.00156342	0.0145372	0.0105588	TPM2/MYL9/CALD1/ACTA2/TPM1/FLNA/MYH11	7	CosMx 6K
GO:0006509	membrane protein ectodomain proteolysis	3/90	49/18986	0.0612245	12.9156	5.7637	0.00162098	0.0149468	0.0108563	TIMP2/TIMP1/TIMP3	3	CosMx 6K
GO:1902041	regulation of extrinsic apoptotic signaling pathway via death domain receptors	3/90	49/18986	0.0612245	12.9156	5.7637	0.00162098	0.0149468	0.0108563	THBS1/SERPINE1/ATF3	3	CosMx 6K
GO:0003012	muscle system process	8/90	465/18986	0.0172043	3.62934	3.96171	0.00163456	0.0150094	0.0109018	TPM2/MYL9/CALD1/ACTA2/IGFBP5/TPM1/FLNA/MYH11	8	CosMx 6K
GO:0043568	positive regulation of insulin-like growth factor receptor signaling pathway	2/90	13/18986	0.153846	32.4547	7.82944	0.00167542	0.0152349	0.0110656	IGFBP5/IGFBP3	2	CosMx 6K
GO:0051918	negative regulation of fibrinolysis	2/90	13/18986	0.153846	32.4547	7.82944	0.00167542	0.0152349	0.0110656	THBS1/SERPINE1	2	CosMx 6K
GO:0032526	response to retinoic acid	4/90	107/18986	0.0373832	7.88619	4.92973	0.00167977	0.0152349	0.0110656	COL1A1/IGFBP7/MMP2/TNC	4	CosMx 6K
GO:0030195	negative regulation of blood coagulation	3/90	50/18986	0.06	12.6573	5.69615	0.00171857	0.0154601	0.0112292	THBS1/SERPINE1/SERPING1	3	CosMx 6K
GO:0031670	cellular response to nutrient	3/90	50/18986	0.06	12.6573	5.69615	0.00171857	0.0154601	0.0112292	COL1A1/POSTN/TNC	3	CosMx 6K
GO:0031214	biomineral tissue development	5/90	182/18986	0.0274725	5.79548	4.48626	0.00174434	0.0156285	0.0113514	COL1A1/COL1A2/CCN1/ISG15/GREM1	5	CosMx 6K
GO:0071248	cellular response to metal ion	5/90	183/18986	0.0273224	5.76381	4.46898	0.00178673	0.0159437	0.0115804	B2M/FOS/MT2A/JUNB/FOSB	5	CosMx 6K
GO:0014911	positive regulation of smooth muscle cell migration	3/90	51/18986	0.0588235	12.4092	5.63051	0.00181976	0.0161085	0.0117001	IGFBP5/POSTN/CCL5	3	CosMx 6K
GO:1900047	negative regulation of hemostasis	3/90	51/18986	0.0588235	12.4092	5.63051	0.00181976	0.0161085	0.0117001	THBS1/SERPINE1/SERPING1	3	CosMx 6K
GO:0097306	cellular response to alcohol	4/90	110/18986	0.0363636	7.67111	4.84263	0.00185904	0.0162611	0.0118109	FOS/INHBA/KLF2/TNC	4	CosMx 6K
GO:1901655	cellular response to ketone	4/90	110/18986	0.0363636	7.67111	4.84263	0.00185904	0.0162611	0.0118109	POSTN/FOS/KLF2/TNC	4	CosMx 6K
GO:1901890	positive regulation of cell junction assembly	4/90	110/18986	0.0363636	7.67111	4.84263	0.00185904	0.0162611	0.0118109	THBS2/THY1/COL16A1/HOPX	4	CosMx 6K
GO:0070141	response to UV-A	2/90	14/18986	0.142857	30.1365	7.52639	0.00194864	0.016845	0.0122351	MMP2/TIMP1	2	CosMx 6K
GO:1900025	negative regulation of substrate adhesion-dependent cell spreading	2/90	14/18986	0.142857	30.1365	7.52639	0.00194864	0.016845	0.0122351	POSTN/GBP1	2	CosMx 6K
GO:1901653	cellular response to peptide	2/90	14/18986	0.142857	30.1365	7.52639	0.00194864	0.016845	0.0122351	TIMP1/KLF2	2	CosMx 6K
GO:0006898	receptor-mediated endocytosis	6/90	275/18986	0.0218182	4.60267	4.15321	0.00197006	0.0168982	0.0122737	B2M/SFRP4/ITGB1/GREM1/SERPINE1/RAB31	6	CosMx 6K
GO:0097305	response to alcohol	6/90	275/18986	0.0218182	4.60267	4.15321	0.00197006	0.0168982	0.0122737	IGFBP7/FOS/INHBA/KLF2/FOSB/TNC	6	CosMx 6K
GO:0030316	osteoclast differentiation	4/90	112/18986	0.0357143	7.53413	4.78637	0.00198567	0.0169664	0.0123232	FOS/JUNB/FBN1/FSTL3	4	CosMx 6K
GO:0032330	regulation of chondrocyte differentiation	3/90	53/18986	0.0566038	11.9409	5.50455	0.00203313	0.0172387	0.012521	CCN2/LOXL2/GREM1	3	CosMx 6K
GO:1904707	positive regulation of vascular associated smooth muscle cell proliferation	3/90	53/18986	0.0566038	11.9409	5.50455	0.00203313	0.0172387	0.012521	MMP2/IGFBP5/JUN	3	CosMx 6K
GO:0045766	positive regulation of angiogenesis	5/90	189/18986	0.026455	5.58083	4.3679	0.00205713	0.0173757	0.0126205	THBS1/HSPB1/ITGB1/GREM1/SERPINE1	5	CosMx 6K
GO:0008217	regulation of blood pressure	5/90	190/18986	0.0263158	5.55146	4.35148	0.00210495	0.017712	0.0128648	COL1A2/ACTA2/TPM1/POSTN/IER3	5	CosMx 6K
GO:0031103	axon regeneration	3/90	54/18986	0.0555556	11.7198	5.44409	0.00214539	0.0177819	0.0129155	MMP2/FLNA/TNC	3	CosMx 6K
GO:0048286	lung alveolus development	3/90	54/18986	0.0555556	11.7198	5.44409	0.00214539	0.0177819	0.0129155	IGFBP5/HOPX/FBN1	3	CosMx 6K
GO:0050819	negative regulation of coagulation	3/90	54/18986	0.0555556	11.7198	5.44409	0.00214539	0.0177819	0.0129155	THBS1/SERPINE1/SERPING1	3	CosMx 6K
GO:2000117	negative regulation of cysteine-type endopeptidase activity	3/90	54/18986	0.0555556	11.7198	5.44409	0.00214539	0.0177819	0.0129155	IFI6/THBS1/CD44	3	CosMx 6K
GO:0045445	myoblast differentiation	4/90	115/18986	0.0347826	7.33758	4.70454	0.00218663	0.0179238	0.0130186	LGALS1/IGFBP3/ITGB1/GREM1	4	CosMx 6K
GO:0070252	actin-mediated cell contraction	4/90	115/18986	0.0347826	7.33758	4.70454	0.00218663	0.0179238	0.0130186	ACTA2/TPM1/FLNA/PDPN	4	CosMx 6K
GO:0010721	negative regulation of cell development	6/90	281/18986	0.0213523	4.50439	4.0844	0.00219506	0.0179238	0.0130186	B2M/LGALS1/INHBA/THY1/FBN1/FSTL3	6	CosMx 6K
GO:0051897	positive regulation of phosphatidylinositol 3-kinase/protein kinase B signal transduction	5/90	192/18986	0.0260417	5.49363	4.31897	0.00220302	0.0179238	0.0130186	IGFBP5/FN1/THBS1/ITGB1/CCL5	5	CosMx 6K
GO:1904018	positive regulation of vasculature development	5/90	192/18986	0.0260417	5.49363	4.31897	0.00220302	0.0179238	0.0130186	THBS1/HSPB1/ITGB1/GREM1/SERPINE1	5	CosMx 6K
GO:0038065	collagen-activated signaling pathway	2/90	15/18986	0.133333	28.1274	7.25355	0.00224151	0.018038	0.0131016	COL1A1/COL4A2	2	CosMx 6K
GO:0043922	negative regulation by host of viral transcription	2/90	15/18986	0.133333	28.1274	7.25355	0.00224151	0.018038	0.0131016	JUN/CCL5	2	CosMx 6K
GO:0051412	response to corticosterone	2/90	15/18986	0.133333	28.1274	7.25355	0.00224151	0.018038	0.0131016	FOS/FOSB	2	CosMx 6K
GO:0045071	negative regulation of viral genome replication	3/90	55/18986	0.0545455	11.5067	5.38519	0.00226144	0.0181325	0.0131702	ISG15/BST2/CCL5	3	CosMx 6K
GO:1902106	negative regulation of leukocyte differentiation	4/90	117/18986	0.034188	7.21216	4.6516	0.00232814	0.0185999	0.0135097	LGALS1/INHBA/FBN1/FSTL3	4	CosMx 6K
GO:0002455	humoral immune response mediated by circulating immunoglobulin	3/90	56/18986	0.0535714	11.3012	5.3278	0.00238132	0.0188209	0.0136702	C1S/C1R/SERPING1	3	CosMx 6K
GO:0010761	fibroblast migration	3/90	56/18986	0.0535714	11.3012	5.3278	0.00238132	0.0188209	0.0136702	ACTA2/THBS1/ITGB1	3	CosMx 6K
GO:1902895	positive regulation of miRNA transcription	3/90	56/18986	0.0535714	11.3012	5.3278	0.00238132	0.0188209	0.0136702	FOS/EGR1/JUN	3	CosMx 6K
GO:0042177	negative regulation of protein catabolic process	4/90	118/18986	0.0338983	7.15104	4.6256	0.00240121	0.0189054	0.0137316	TIMP2/FLNA/TIMP1/TIMP3	4	CosMx 6K
GO:0002040	sprouting angiogenesis	5/90	196/18986	0.0255102	5.38152	4.25531	0.0024091	0.0189054	0.0137316	THBS1/ITGB1/LOXL2/GREM1/KLF2	5	CosMx 6K
GO:0002686	negative regulation of leukocyte migration	3/90	57/18986	0.0526316	11.1029	5.27184	0.00250506	0.0195201	0.014178	DUSP1/NBL1/GREM1	3	CosMx 6K
GO:0002762	negative regulation of myeloid leukocyte differentiation	3/90	57/18986	0.0526316	11.1029	5.27184	0.00250506	0.0195201	0.014178	INHBA/FBN1/FSTL3	3	CosMx 6K
GO:0030728	ovulation	2/90	16/18986	0.125	26.3694	7.00614	0.00255384	0.0196922	0.014303	MMP2/INHBA	2	CosMx 6K
GO:0051895	negative regulation of focal adhesion assembly	2/90	16/18986	0.125	26.3694	7.00614	0.00255384	0.0196922	0.014303	THBS1/MMP14	2	CosMx 6K
GO:0150118	negative regulation of cell-substrate junction organization	2/90	16/18986	0.125	26.3694	7.00614	0.00255384	0.0196922	0.014303	THBS1/MMP14	2	CosMx 6K
GO:0000302	response to reactive oxygen species	5/90	200/18986	0.025	5.27389	4.19337	0.00262887	0.0200904	0.0145922	COL1A1/MMP2/TPM1/FOS/KLF2	5	CosMx 6K
GO:0034341	response to type II interferon	4/90	121/18986	0.0330579	6.97374	4.54938	0.00262988	0.0200904	0.0145922	VIM/BST2/GBP1/CCL5	4	CosMx 6K
GO:0001541	ovarian follicle development	3/90	58/18986	0.0517241	10.9115	5.21726	0.00263272	0.0200904	0.0145922	MMP2/INHBA/MMP14	3	CosMx 6K
GO:0001935	endothelial cell proliferation	5/90	202/18986	0.0247525	5.22167	4.16301	0.00274406	0.020868	0.0151571	SPARC/THBS1/MMP14/LOXL2/COL8A1	5	CosMx 6K
GO:1903707	negative regulation of hemopoiesis	4/90	124/18986	0.0322581	6.80502	4.47571	0.00287307	0.0216808	0.0157474	LGALS1/INHBA/FBN1/FSTL3	4	CosMx 6K
GO:0021535	cell migration in hindbrain	2/90	17/18986	0.117647	24.8183	6.78039	0.00288545	0.0216808	0.0157474	FLNA/ITGB1	2	CosMx 6K
GO:0072109	glomerular mesangium development	2/90	17/18986	0.117647	24.8183	6.78039	0.00288545	0.0216808	0.0157474	ACTA2/EGR1	2	CosMx 6K
GO:0010718	positive regulation of epithelial to mesenchymal transition	3/90	60/18986	0.05	10.5478	5.11199	0.00289992	0.0216808	0.0157474	COL1A1/LOXL2/PDPN	3	CosMx 6K
GO:0060350	endochondral bone morphogenesis	3/90	60/18986	0.05	10.5478	5.11199	0.00289992	0.0216808	0.0157474	COL1A1/COL3A1/MMP14	3	CosMx 6K
GO:0055001	muscle cell development	5/90	205/18986	0.0243902	5.14526	4.11823	0.00292364	0.0217846	0.0158228	MYL9/TPM1/ITGB1/MYH11/ACTN1	5	CosMx 6K
GO:0032233	positive regulation of actin filament bundle assembly	3/90	61/18986	0.0491803	10.3749	5.0612	0.00303955	0.0225259	0.0163612	CCN2/TPM1/FLNA	3	CosMx 6K
GO:0010717	regulation of epithelial to mesenchymal transition	4/90	126/18986	0.031746	6.697	4.42795	0.00304349	0.0225259	0.0163612	COL1A1/LOXL2/GREM1/PDPN	4	CosMx 6K
GO:0007566	embryo implantation	3/90	62/18986	0.0483871	10.2075	5.01157	0.00318325	0.023252	0.0168886	IGFBP7/MMP2/TIMP1	3	CosMx 6K
GO:0030282	bone mineralization	4/90	128/18986	0.03125	6.59236	4.38121	0.0032207	0.023252	0.0168886	COL1A2/CCN1/ISG15/GREM1	4	CosMx 6K
GO:0048259	regulation of receptor-mediated endocytosis	4/90	128/18986	0.03125	6.59236	4.38121	0.0032207	0.023252	0.0168886	B2M/SFRP4/GREM1/SERPINE1	4	CosMx 6K
GO:0010002	cardioblast differentiation	2/90	18/18986	0.111111	23.4395	6.57325	0.00323616	0.023252	0.0168886	ITGB1/GREM1	2	CosMx 6K
GO:0010755	regulation of plasminogen activation	2/90	18/18986	0.111111	23.4395	6.57325	0.00323616	0.023252	0.0168886	THBS1/SERPINE1	2	CosMx 6K
GO:0033631	cell-cell adhesion mediated by integrin	2/90	18/18986	0.111111	23.4395	6.57325	0.00323616	0.023252	0.0168886	ITGB1/CCL5	2	CosMx 6K
GO:0034112	positive regulation of homotypic cell-cell adhesion	2/90	18/18986	0.111111	23.4395	6.57325	0.00323616	0.023252	0.0168886	PDPN/CCL5	2	CosMx 6K
GO:0051917	regulation of fibrinolysis	2/90	18/18986	0.111111	23.4395	6.57325	0.00323616	0.023252	0.0168886	THBS1/SERPINE1	2	CosMx 6K
GO:0072673	lamellipodium morphogenesis	2/90	18/18986	0.111111	23.4395	6.57325	0.00323616	0.023252	0.0168886	PDPN/CD44	2	CosMx 6K
GO:0003229	ventricular cardiac muscle tissue development	3/90	63/18986	0.047619	10.0455	4.96306	0.00333105	0.0237434	0.0172456	TPM1/COL11A1/HOPX	3	CosMx 6K
GO:0034113	heterotypic cell-cell adhesion	3/90	63/18986	0.047619	10.0455	4.96306	0.00333105	0.0237434	0.0172456	ITGB1/THY1/CD44	3	CosMx 6K
GO:0010563	negative regulation of phosphorus metabolic process	6/90	306/18986	0.0196078	4.13638	3.81718	0.00334747	0.0237434	0.0172456	DUSP1/HSPB1/IGFBP3/INHBA/THY1/IER3	6	CosMx 6K
GO:0045936	negative regulation of phosphate metabolic process	6/90	306/18986	0.0196078	4.13638	3.81718	0.00334747	0.0237434	0.0172456	DUSP1/HSPB1/IGFBP3/INHBA/THY1/IER3	6	CosMx 6K
GO:0002761	regulation of myeloid leukocyte differentiation	4/90	130/18986	0.0307692	6.49094	4.33546	0.00340483	0.0240731	0.017485	FOS/INHBA/FBN1/FSTL3	4	CosMx 6K
GO:0033619	membrane protein proteolysis	3/90	64/18986	0.046875	9.88854	4.91562	0.003483	0.0245474	0.0178295	TIMP2/TIMP1/TIMP3	3	CosMx 6K
GO:0006959	humoral immune response	6/90	310/18986	0.0193548	4.08301	3.77707	0.00356717	0.0249361	0.0181119	B2M/SPON2/C1S/C1R/SERPING1/CCL5	6	CosMx 6K
GO:0010977	negative regulation of neuron projection development	4/90	132/18986	0.030303	6.39259	4.29066	0.003596	0.0249361	0.0181119	B2M/VIM/FLNA/THY1	4	CosMx 6K
GO:0001502	cartilage condensation	2/90	19/18986	0.105263	22.2058	6.38226	0.00360576	0.0249361	0.0181119	CCN2/COL11A1	2	CosMx 6K
GO:0001829	trophectodermal cell differentiation	2/90	19/18986	0.105263	22.2058	6.38226	0.00360576	0.0249361	0.0181119	JUNB/HOPX	2	CosMx 6K
GO:0010759	positive regulation of macrophage chemotaxis	2/90	19/18986	0.105263	22.2058	6.38226	0.00360576	0.0249361	0.0181119	THBS1/CCL5	2	CosMx 6K
GO:0071636	positive regulation of transforming growth factor beta production	2/90	19/18986	0.105263	22.2058	6.38226	0.00360576	0.0249361	0.0181119	LUM/THBS1	2	CosMx 6K
GO:0031032	actomyosin structure organization	5/90	216/18986	0.0231481	4.88323	3.96123	0.00365531	0.0252	0.0183035	MYL9/CCN2/TPM1/ITGB1/MYH11	5	CosMx 6K
GO:0090303	positive regulation of wound healing	3/90	66/18986	0.0454545	9.58889	4.82381	0.00379948	0.0261126	0.0189663	THBS1/ITGB1/SERPINE1	3	CosMx 6K
GO:0046683	response to organophosphorus	4/90	135/18986	0.0296296	6.25053	4.22518	0.00389625	0.0266947	0.0193892	COL1A1/IGFBP5/FOS/FOSB	4	CosMx 6K
GO:0006956	complement activation	3/90	67/18986	0.0447761	9.44577	4.77935	0.00396408	0.0269095	0.0195452	C1S/C1R/SERPING1	3	CosMx 6K
GO:0070613	regulation of protein processing	3/90	67/18986	0.0447761	9.44577	4.77935	0.00396408	0.0269095	0.0195452	THBS1/MMP14/SERPINE1	3	CosMx 6K
GO:2000630	positive regulation of miRNA metabolic process	3/90	67/18986	0.0447761	9.44577	4.77935	0.00396408	0.0269095	0.0195452	FOS/EGR1/JUN	3	CosMx 6K
GO:0055093	response to hyperoxia	2/90	20/18986	0.1	21.0956	6.20539	0.0039941	0.026948	0.0195731	COL1A1/MMP2	2	CosMx 6K
GO:0060716	labyrinthine layer blood vessel development	2/90	20/18986	0.1	21.0956	6.20539	0.0039941	0.026948	0.0195731	CCN1/JUNB	2	CosMx 6K
GO:0051592	response to calcium ion	4/90	137/18986	0.0291971	6.15929	4.18261	0.00410559	0.027616	0.0200583	THBS1/FOS/JUNB/FOSB	4	CosMx 6K
GO:0030098	lymphocyte differentiation	7/90	426/18986	0.0164319	3.46641	3.55322	0.00411865	0.0276199	0.0200612	B2M/LGALS1/INHBA/MMP14/ITGB1/EGR1/JUNB	7	CosMx 6K
GO:0045859	regulation of protein kinase activity	7/90	427/18986	0.0163934	3.45829	3.54577	0.00417145	0.0278895	0.0202569	DUSP1/THBS1/HSPB1/CCN1/THY1/GREM1/FBN1	7	CosMx 6K
GO:0030193	regulation of blood coagulation	3/90	69/18986	0.0434783	9.17198	4.69318	0.00430615	0.0285537	0.0207394	THBS1/SERPINE1/SERPING1	3	CosMx 6K
GO:0007266	Rho protein signal transduction	4/90	139/18986	0.028777	6.07066	4.14088	0.00432241	0.0285537	0.0207394	COL1A2/COL3A1/ITGB1/PDPN	4	CosMx 6K
GO:0030183	B cell differentiation	4/90	139/18986	0.028777	6.07066	4.14088	0.00432241	0.0285537	0.0207394	LGALS1/INHBA/MMP14/ITGB1	4	CosMx 6K
GO:0030218	erythrocyte differentiation	4/90	139/18986	0.028777	6.07066	4.14088	0.00432241	0.0285537	0.0207394	B2M/INHBA/ISG15/KLF2	4	CosMx 6K
GO:0019058	viral life cycle	6/90	323/18986	0.0185759	3.91868	3.65122	0.00435581	0.0286887	0.0208375	LGALS1/IL32/ITGB1/ISG15/BST2/CCL5	6	CosMx 6K
GO:0002544	chronic inflammatory response	2/90	21/18986	0.0952381	20.091	6.04093	0.00440097	0.0287734	0.020899	THBS1/CCL5	2	CosMx 6K
GO:2001044	regulation of integrin-mediated signaling pathway	2/90	21/18986	0.0952381	20.091	6.04093	0.00440097	0.0287734	0.020899	FLNA/TIMP1	2	CosMx 6K
GO:0010927	cellular component assembly involved in morphogenesis	4/90	140/18986	0.0285714	6.0273	4.12032	0.00443367	0.0287734	0.020899	MYL9/TPM1/ITGB1/MYH11	4	CosMx 6K
GO:0030048	actin filament-based movement	4/90	140/18986	0.0285714	6.0273	4.12032	0.00443367	0.0287734	0.020899	ACTA2/TPM1/FLNA/PDPN	4	CosMx 6K
GO:0032989	cellular anatomical entity morphogenesis	4/90	140/18986	0.0285714	6.0273	4.12032	0.00443367	0.0287734	0.020899	MYL9/TPM1/ITGB1/MYH11	4	CosMx 6K
GO:0048662	negative regulation of smooth muscle cell proliferation	3/90	70/18986	0.0428571	9.04095	4.6514	0.0044837	0.029013	0.021073	IGFBP5/TPM1/IGFBP3	3	CosMx 6K
GO:0031623	receptor internalization	4/90	141/18986	0.0283688	5.98455	4.09996	0.00454685	0.0293358	0.0213075	SFRP4/ITGB1/GREM1/RAB31	4	CosMx 6K
GO:1900046	regulation of hemostasis	3/90	71/18986	0.0422535	8.91362	4.61044	0.00466563	0.0300147	0.0218005	THBS1/SERPINE1/SERPING1	3	CosMx 6K
GO:0071498	cellular response to fluid shear stress	2/90	22/18986	0.0909091	19.1778	5.88747	0.00482621	0.0308682	0.0224205	MMP2/KLF2	2	CosMx 6K
GO:0090026	positive regulation of monocyte chemotaxis	2/90	22/18986	0.0909091	19.1778	5.88747	0.00482621	0.0308682	0.0224205	SERPINE1/CCL5	2	CosMx 6K
GO:0045926	negative regulation of growth	5/90	232/18986	0.0215517	4.54646	3.75088	0.00494242	0.0315204	0.0228942	IGFBP5/INHBA/GREM1/MT2A/BST2	5	CosMx 6K
GO:0050921	positive regulation of chemotaxis	4/90	145/18986	0.0275862	5.81946	4.02043	0.00501903	0.0316137	0.0229619	THBS1/HSPB1/SERPINE1/CCL5	4	CosMx 6K
GO:0009314	response to radiation	7/90	442/18986	0.0158371	3.34093	3.43668	0.00502677	0.0316137	0.0229619	COL3A1/MMP2/TIMP1/FOS/ITGB1/EGR1/MFAP4	7	CosMx 6K
GO:0042698	ovulation cycle	3/90	73/18986	0.0410959	8.66941	4.5309	0.00504276	0.0316137	0.0229619	MMP2/INHBA/EGR1	3	CosMx 6K
GO:0045670	regulation of osteoclast differentiation	3/90	73/18986	0.0410959	8.66941	4.5309	0.00504276	0.0316137	0.0229619	FOS/FBN1/FSTL3	3	CosMx 6K
GO:0060415	muscle tissue morphogenesis	3/90	73/18986	0.0410959	8.66941	4.5309	0.00504276	0.0316137	0.0229619	COL3A1/TPM1/COL11A1	3	CosMx 6K
GO:1903317	regulation of protein maturation	3/90	73/18986	0.0410959	8.66941	4.5309	0.00504276	0.0316137	0.0229619	THBS1/MMP14/SERPINE1	3	CosMx 6K
GO:0060008	Sertoli cell differentiation	2/90	23/18986	0.0869565	18.344	5.74381	0.00526963	0.0328498	0.0238598	FLNA/INHBA	2	CosMx 6K
GO:0098743	cell aggregation	2/90	23/18986	0.0869565	18.344	5.74381	0.00526963	0.0328498	0.0238598	CCN2/COL11A1	2	CosMx 6K
GO:0034614	cellular response to reactive oxygen species	4/90	148/18986	0.027027	5.7015	3.9627	0.00539404	0.0335309	0.0243545	MMP2/TPM1/FOS/KLF2	4	CosMx 6K
GO:0006909	phagocytosis	5/90	239/18986	0.0209205	4.4133	3.66479	0.00559594	0.0346405	0.0251604	SPON2/THBS1/ITGB1/MFGE8/RAB31	5	CosMx 6K
GO:0050818	regulation of coagulation	3/90	76/18986	0.0394737	8.32719	4.41713	0.00564205	0.0346405	0.0251604	THBS1/SERPINE1/SERPING1	3	CosMx 6K
GO:1902893	regulation of miRNA transcription	3/90	76/18986	0.0394737	8.32719	4.41713	0.00564205	0.0346405	0.0251604	FOS/EGR1/JUN	3	CosMx 6K
GO:0014074	response to purine-containing compound	4/90	150/18986	0.0266667	5.62548	3.92509	0.0056542	0.0346405	0.0251604	COL1A1/IGFBP5/FOS/FOSB	4	CosMx 6K
GO:0034101	erythrocyte homeostasis	4/90	150/18986	0.0266667	5.62548	3.92509	0.0056542	0.0346405	0.0251604	B2M/INHBA/ISG15/KLF2	4	CosMx 6K
GO:0016032	viral process	7/90	452/18986	0.0154867	3.26701	3.36651	0.00566645	0.0346405	0.0251604	LGALS1/IL32/ITGB1/ISG15/JUN/BST2/CCL5	7	CosMx 6K
GO:2001026	regulation of endothelial cell chemotaxis	2/90	24/18986	0.0833333	17.5796	5.60893	0.00573105	0.0349389	0.0253772	THBS1/HSPB1	2	CosMx 6K
GO:0001667	ameboidal-type cell migration	5/90	241/18986	0.0207469	4.37667	3.64079	0.00579336	0.0352217	0.0255826	ACTA2/FN1/THBS1/TIMP1/ITGB1	5	CosMx 6K
GO:0061614	miRNA transcription	3/90	77/18986	0.038961	8.21905	4.38059	0.00585089	0.035474	0.0257659	FOS/EGR1/JUN	3	CosMx 6K
GO:0072593	reactive oxygen species metabolic process	5/90	242/18986	0.0206612	4.35859	3.6289	0.0058939	0.0356372	0.0258843	IFI6/THBS1/CCN2/CCN1/IER3	5	CosMx 6K
GO:0061045	negative regulation of wound healing	3/90	78/18986	0.0384615	8.11368	4.3447	0.00606432	0.0364683	0.026488	THBS1/SERPINE1/SERPING1	3	CosMx 6K
GO:0071277	cellular response to calcium ion	3/90	78/18986	0.0384615	8.11368	4.3447	0.00606432	0.0364683	0.026488	FOS/JUNB/FOSB	3	CosMx 6K
GO:0035296	regulation of tube diameter	4/90	154/18986	0.025974	5.47937	3.85186	0.00619941	0.0370069	0.0268792	ACTA2/MMP2/ITGB1/KLF2	4	CosMx 6K
GO:0097746	blood vessel diameter maintenance	4/90	154/18986	0.025974	5.47937	3.85186	0.00619941	0.0370069	0.0268792	ACTA2/MMP2/ITGB1/KLF2	4	CosMx 6K
GO:0043567	regulation of insulin-like growth factor receptor signaling pathway	2/90	25/18986	0.08	16.8764	5.48194	0.0062103	0.0370069	0.0268792	IGFBP5/IGFBP3	2	CosMx 6K
GO:0043549	regulation of kinase activity	7/90	460/18986	0.0152174	3.21019	3.31177	0.00622077	0.0370069	0.0268792	DUSP1/THBS1/HSPB1/CCN1/THY1/GREM1/FBN1	7	CosMx 6K
GO:0035150	regulation of tube size	4/90	155/18986	0.0258065	5.44401	3.83395	0.00634098	0.0376209	0.0273252	ACTA2/MMP2/ITGB1/KLF2	4	CosMx 6K
GO:0002573	myeloid leukocyte differentiation	5/90	247/18986	0.0202429	4.27036	3.57036	0.00641513	0.037959	0.0275708	FOS/INHBA/JUNB/FBN1/FSTL3	5	CosMx 6K
GO:0031960	response to corticosteroid	4/90	156/18986	0.025641	5.40912	3.81619	0.00648468	0.0382683	0.0277954	IGFBP7/FOS/INHBA/FOSB	4	CosMx 6K
GO:0035914	skeletal muscle cell differentiation	3/90	80/18986	0.0375	7.91083	4.27481	0.00650501	0.0382862	0.0278084	FOS/EGR1/ATF3	3	CosMx 6K
GO:0022604	regulation of cell morphogenesis	5/90	248/18986	0.0201613	4.25314	3.55884	0.00652314	0.038291	0.0278119	SPARC/FN1/TPM1/PDPN/CD44	5	CosMx 6K
GO:0033622	integrin activation	2/90	26/18986	0.0769231	16.2274	5.36208	0.0067072	0.0388561	0.0282224	FN1/COL16A1	2	CosMx 6K
GO:0035988	chondrocyte proliferation	2/90	26/18986	0.0769231	16.2274	5.36208	0.0067072	0.0388561	0.0282224	CCN2/MMP14	2	CosMx 6K
GO:0050860	negative regulation of T cell receptor signaling pathway	2/90	26/18986	0.0769231	16.2274	5.36208	0.0067072	0.0388561	0.0282224	THY1/GBP1	2	CosMx 6K
GO:0051894	positive regulation of focal adhesion assembly	2/90	26/18986	0.0769231	16.2274	5.36208	0.0067072	0.0388561	0.0282224	THY1/COL16A1	2	CosMx 6K
GO:0060740	prostate gland epithelium morphogenesis	2/90	26/18986	0.0769231	16.2274	5.36208	0.0067072	0.0388561	0.0282224	MMP2/TNC	2	CosMx 6K
GO:0048644	muscle organ morphogenesis	3/90	81/18986	0.037037	7.81317	4.24077	0.00673234	0.0388999	0.0282542	COL3A1/TPM1/COL11A1	3	CosMx 6K
GO:0030500	regulation of bone mineralization	3/90	82/18986	0.0365854	7.71789	4.20731	0.00696435	0.0401357	0.0291517	CCN1/ISG15/GREM1	3	CosMx 6K
GO:0030194	positive regulation of blood coagulation	2/90	27/18986	0.0740741	15.6263	5.2487	0.00722158	0.040873	0.0296873	THBS1/SERPINE1	2	CosMx 6K
GO:0031639	plasminogen activation	2/90	27/18986	0.0740741	15.6263	5.2487	0.00722158	0.040873	0.0296873	THBS1/SERPINE1	2	CosMx 6K
GO:0032967	positive regulation of collagen biosynthetic process	2/90	27/18986	0.0740741	15.6263	5.2487	0.00722158	0.040873	0.0296873	VIM/INHBA	2	CosMx 6K
GO:0035313	wound healing, spreading of epidermal cells	2/90	27/18986	0.0740741	15.6263	5.2487	0.00722158	0.040873	0.0296873	ITGB1/COL5A1	2	CosMx 6K
GO:0036296	response to increased oxygen levels	2/90	27/18986	0.0740741	15.6263	5.2487	0.00722158	0.040873	0.0296873	COL1A1/MMP2	2	CosMx 6K
GO:0042026	protein refolding	2/90	27/18986	0.0740741	15.6263	5.2487	0.00722158	0.040873	0.0296873	B2M/HSPB1	2	CosMx 6K
GO:1900048	positive regulation of hemostasis	2/90	27/18986	0.0740741	15.6263	5.2487	0.00722158	0.040873	0.0296873	THBS1/SERPINE1	2	CosMx 6K
GO:0042326	negative regulation of phosphorylation	5/90	256/18986	0.0195312	4.12023	3.4688	0.00743367	0.0419661	0.0304812	DUSP1/HSPB1/IGFBP3/INHBA/THY1	5	CosMx 6K
GO:0043010	camera-type eye development	6/90	362/18986	0.0165746	3.4965	3.30972	0.00749782	0.0422206	0.0306661	VIM/FOS/INHBA/THY1/COL8A1/FBN1	6	CosMx 6K
GO:0045069	regulation of viral genome replication	3/90	85/18986	0.0352941	7.44549	4.11022	0.00768869	0.0430025	0.031234	ISG15/BST2/CCL5	3	CosMx 6K
GO:0010714	positive regulation of collagen metabolic process	2/90	28/18986	0.0714286	15.0683	5.1412	0.00775327	0.0430025	0.031234	VIM/INHBA	2	CosMx 6K
GO:0010758	regulation of macrophage chemotaxis	2/90	28/18986	0.0714286	15.0683	5.1412	0.00775327	0.0430025	0.031234	THBS1/CCL5	2	CosMx 6K
GO:0044342	type B pancreatic cell proliferation	2/90	28/18986	0.0714286	15.0683	5.1412	0.00775327	0.0430025	0.031234	IGFBP5/IGFBP3	2	CosMx 6K
GO:0060512	prostate gland morphogenesis	2/90	28/18986	0.0714286	15.0683	5.1412	0.00775327	0.0430025	0.031234	MMP2/TNC	2	CosMx 6K
GO:2000319	regulation of T-helper 17 cell differentiation	2/90	28/18986	0.0714286	15.0683	5.1412	0.00775327	0.0430025	0.031234	LGALS1/JUNB	2	CosMx 6K
GO:0048678	response to axon injury	3/90	86/18986	0.0348837	7.35891	4.0789	0.00793965	0.0439261	0.0319049	MMP2/FLNA/TNC	3	CosMx 6K
GO:0008625	extrinsic apoptotic signaling pathway via death domain receptors	3/90	87/18986	0.0344828	7.27433	4.04808	0.00819541	0.0451968	0.0328278	THBS1/SERPINE1/ATF3	3	CosMx 6K
GO:0035051	cardiocyte differentiation	4/90	167/18986	0.0239521	5.05283	3.63044	0.00821018	0.0451968	0.0328278	INHBA/ITGB1/MYH11/GREM1	4	CosMx 6K
GO:0002092	positive regulation of receptor internalization	2/90	29/18986	0.0689655	14.5487	5.03909	0.00830208	0.0454765	0.033031	SFRP4/GREM1	2	CosMx 6K
GO:1903671	negative regulation of sprouting angiogenesis	2/90	29/18986	0.0689655	14.5487	5.03909	0.00830208	0.0454765	0.033031	THBS1/KLF2	2	CosMx 6K
GO:0002696	positive regulation of leukocyte activation	6/90	371/18986	0.0161725	3.41168	3.23755	0.00840944	0.0459509	0.0333755	B2M/LGALS1/THBS1/MMP14/THY1/CCL5	6	CosMx 6K
GO:0042310	vasoconstriction	3/90	88/18986	0.0340909	7.19167	4.01775	0.00845598	0.0460913	0.0334775	ACTA2/MMP2/ITGB1	3	CosMx 6K
GO:1903522	regulation of blood circulation	5/90	267/18986	0.0187266	3.95048	3.3508	0.00882578	0.0478648	0.0347657	MMP2/TPM1/FLNA/ITGB1/HOPX	5	CosMx 6K
GO:0010955	negative regulation of protein processing	2/90	30/18986	0.0666667	14.0637	4.94191	0.00886786	0.0478648	0.0347657	THBS1/SERPINE1	2	CosMx 6K
GO:0072012	glomerulus vasculature development	2/90	30/18986	0.0666667	14.0637	4.94191	0.00886786	0.0478648	0.0347657	ACTA2/EGR1	2	CosMx 6K
GO:0120255	olefinic compound biosynthetic process	2/90	30/18986	0.0666667	14.0637	4.94191	0.00886786	0.0478648	0.0347657	INHBA/EGR1	2	CosMx 6K
GO:0008543	fibroblast growth factor receptor signaling pathway	3/90	90/18986	0.0333333	7.03185	3.95848	0.00899163	0.0482973	0.0350798	THBS1/CCN2/ITGB1	3	CosMx 6K
GO:0061515	myeloid cell development	3/90	90/18986	0.0333333	7.03185	3.95848	0.00899163	0.0482973	0.0350798	FLNA/KLF2/FBN1	3	CosMx 6K
GO:0034644	cellular response to UV	3/90	91/18986	0.032967	6.95458	3.92952	0.00926675	0.0495346	0.0359785	MMP2/TIMP1/MFAP4	3	CosMx 6K
GO:0097581	lamellipodium organization	3/90	91/18986	0.032967	6.95458	3.92952	0.00926675	0.0495346	0.0359785	ITGB1/PDPN/CD44	3	CosMx 6K
GO:0033688	regulation of osteoblast proliferation	2/90	31/18986	0.0645161	13.61	4.84928	0.00945043	0.050033	0.0363405	CCN1/GREM1	2	CosMx 6K
GO:0050820	positive regulation of coagulation	2/90	31/18986	0.0645161	13.61	4.84928	0.00945043	0.050033	0.0363405	THBS1/SERPINE1	2	CosMx 6K
GO:0150117	positive regulation of cell-substrate junction organization	2/90	31/18986	0.0645161	13.61	4.84928	0.00945043	0.050033	0.0363405	THY1/COL16A1	2	CosMx 6K
GO:1903901	negative regulation of viral life cycle	2/90	31/18986	0.0645161	13.61	4.84928	0.00945043	0.050033	0.0363405	IL32/BST2	2	CosMx 6K
GO:0001656	metanephros development	3/90	92/18986	0.0326087	6.87899	3.901	0.00954676	0.0503023	0.0365361	EGR1/GREM1/FBN1	3	CosMx 6K
GO:2000628	regulation of miRNA metabolic process	3/90	92/18986	0.0326087	6.87899	3.901	0.00954676	0.0503023	0.0365361	FOS/EGR1/JUN	3	CosMx 6K
GO:0003007	heart morphogenesis	5/90	274/18986	0.0182482	3.84955	3.27894	0.00980017	0.0514811	0.0373923	TPM1/FLNA/CCN1/COL5A1/COL11A1	5	CosMx 6K
GO:0033273	response to vitamin	3/90	93/18986	0.0322581	6.80502	3.8729	0.00983167	0.0514811	0.0373923	COL1A1/POSTN/TNC	3	CosMx 6K
GO:0055002	striated muscle cell development	4/90	177/18986	0.0225989	4.76736	3.47522	0.010019	0.0514811	0.0373923	MYL9/TPM1/ITGB1/MYH11	4	CosMx 6K
GO:0001562	response to protozoan	2/90	32/18986	0.0625	13.1847	4.76082	0.0100496	0.0514811	0.0373923	IER3/GBP1	2	CosMx 6K
GO:0001958	endochondral ossification	2/90	32/18986	0.0625	13.1847	4.76082	0.0100496	0.0514811	0.0373923	COL1A1/MMP14	2	CosMx 6K
GO:0035767	endothelial cell chemotaxis	2/90	32/18986	0.0625	13.1847	4.76082	0.0100496	0.0514811	0.0373923	THBS1/HSPB1	2	CosMx 6K
GO:0036075	replacement ossification	2/90	32/18986	0.0625	13.1847	4.76082	0.0100496	0.0514811	0.0373923	COL1A1/MMP14	2	CosMx 6K
GO:0060325	face morphogenesis	2/90	32/18986	0.0625	13.1847	4.76082	0.0100496	0.0514811	0.0373923	COL1A1/MMP2	2	CosMx 6K
GO:0061036	positive regulation of cartilage development	2/90	32/18986	0.0625	13.1847	4.76082	0.0100496	0.0514811	0.0373923	CCN1/LOXL2	2	CosMx 6K
GO:0061437	renal system vasculature development	2/90	32/18986	0.0625	13.1847	4.76082	0.0100496	0.0514811	0.0373923	ACTA2/EGR1	2	CosMx 6K
GO:0061440	kidney vasculature development	2/90	32/18986	0.0625	13.1847	4.76082	0.0100496	0.0514811	0.0373923	ACTA2/EGR1	2	CosMx 6K
GO:1903318	negative regulation of protein maturation	2/90	32/18986	0.0625	13.1847	4.76082	0.0100496	0.0514811	0.0373923	THBS1/SERPINE1	2	CosMx 6K
GO:0001818	negative regulation of cytokine production	6/90	388/18986	0.0154639	3.2622	3.1071	0.0103451	0.0528724	0.0384028	FN1/THBS1/INHBA/BST2/KLF2/GBP1	6	CosMx 6K
GO:0002690	positive regulation of leukocyte chemotaxis	3/90	95/18986	0.0315789	6.66175	3.81792	0.0104163	0.0529913	0.0384892	THBS1/SERPINE1/CCL5	3	CosMx 6K
GO:0045185	maintenance of protein location	3/90	95/18986	0.0315789	6.66175	3.81792	0.0104163	0.0529913	0.0384892	FLNA/NBL1/FBN1	3	CosMx 6K
GO:0045648	positive regulation of erythrocyte differentiation	2/90	33/18986	0.0606061	12.7852	4.67623	0.0106653	0.0540098	0.0392289	INHBA/ISG15	2	CosMx 6K
GO:0060674	placenta blood vessel development	2/90	33/18986	0.0606061	12.7852	4.67623	0.0106653	0.0540098	0.0392289	CCN1/JUNB	2	CosMx 6K
GO:0051896	regulation of phosphatidylinositol 3-kinase/protein kinase B signal transduction	5/90	280/18986	0.0178571	3.76706	3.21921	0.0106924	0.0540194	0.0392359	IGFBP5/FN1/THBS1/ITGB1/CCL5	5	CosMx 6K
GO:0002042	cell migration involved in sprouting angiogenesis	3/90	96/18986	0.03125	6.59236	3.79102	0.010716	0.0540194	0.0392359	THBS1/ITGB1/GREM1	3	CosMx 6K
GO:0043534	blood vessel endothelial cell migration	4/90	182/18986	0.021978	4.63639	3.4019	0.0110131	0.0553907	0.0402319	THBS1/HSPB1/ITGB1/GREM1	4	CosMx 6K
GO:0002262	myeloid cell homeostasis	4/90	183/18986	0.0218579	4.61105	3.38756	0.0112192	0.0558443	0.0405614	B2M/INHBA/ISG15/KLF2	4	CosMx 6K
GO:0032970	regulation of actin filament-based process	6/90	395/18986	0.0151899	3.20439	3.05546	0.0112277	0.0558443	0.0405614	ACTA2/CCN2/TPM1/FLNA/BST2/PDPN	6	CosMx 6K
GO:0045671	negative regulation of osteoclast differentiation	2/90	34/18986	0.0588235	12.4092	4.59523	0.0112972	0.0558443	0.0405614	FBN1/FSTL3	2	CosMx 6K
GO:0070570	regulation of neuron projection regeneration	2/90	34/18986	0.0588235	12.4092	4.59523	0.0112972	0.0558443	0.0405614	FLNA/THY1	2	CosMx 6K
GO:1901889	negative regulation of cell junction assembly	2/90	34/18986	0.0588235	12.4092	4.59523	0.0112972	0.0558443	0.0405614	THBS1/MMP14	2	CosMx 6K
GO:0042113	B cell activation	5/90	284/18986	0.0176056	3.71401	3.1803	0.0113173	0.0558443	0.0405614	LGALS1/INHBA/MMP14/ITGB1/BST2	5	CosMx 6K
GO:1903039	positive regulation of leukocyte cell-cell adhesion	5/90	284/18986	0.0176056	3.71401	3.1803	0.0113173	0.0558443	0.0405614	B2M/LGALS1/THY1/CD44/CCL5	5	CosMx 6K
GO:0003073	regulation of systemic arterial blood pressure	3/90	98/18986	0.0306122	6.45782	3.73836	0.0113304	0.0558443	0.0405614	TPM1/POSTN/IER3	3	CosMx 6K
GO:0071346	cellular response to type II interferon	3/90	98/18986	0.0306122	6.45782	3.73836	0.0113304	0.0558443	0.0405614	VIM/GBP1/CCL5	3	CosMx 6K
GO:0071478	cellular response to radiation	4/90	185/18986	0.0216216	4.5612	3.35918	0.011639	0.0570143	0.0414112	MMP2/TIMP1/EGR1/MFAP4	4	CosMx 6K
GO:0042542	response to hydrogen peroxide	3/90	99/18986	0.030303	6.39259	3.71258	0.011645	0.0570143	0.0414112	COL1A1/MMP2/KLF2	3	CosMx 6K
GO:0045638	negative regulation of myeloid cell differentiation	3/90	99/18986	0.030303	6.39259	3.71258	0.011645	0.0570143	0.0414112	INHBA/FBN1/FSTL3	3	CosMx 6K
GO:0002460	adaptive immune response based on somatic recombination of immune receptors built from immunoglobulin superfamily domains	6/90	400/18986	0.015	3.16433	3.01928	0.01189	0.0579714	0.0421063	B2M/LGALS1/C1S/C1R/JUNB/SERPING1	6	CosMx 6K
GO:0045577	regulation of B cell differentiation	2/90	35/18986	0.0571429	12.0546	4.51755	0.0119453	0.0579714	0.0421063	INHBA/MMP14	2	CosMx 6K
GO:0048333	mesodermal cell differentiation	2/90	35/18986	0.0571429	12.0546	4.51755	0.0119453	0.0579714	0.0421063	INHBA/ITGB1	2	CosMx 6K
GO:0050858	negative regulation of antigen receptor-mediated signaling pathway	2/90	35/18986	0.0571429	12.0546	4.51755	0.0119453	0.0579714	0.0421063	THY1/GBP1	2	CosMx 6K
GO:0031345	negative regulation of cell projection organization	4/90	188/18986	0.0212766	4.48842	3.31736	0.0122875	0.0593043	0.0430745	B2M/VIM/FLNA/THY1	4	CosMx 6K
GO:1903035	negative regulation of response to wounding	3/90	101/18986	0.029703	6.26601	3.66206	0.0122894	0.0593043	0.0430745	THBS1/SERPINE1/SERPING1	3	CosMx 6K
GO:0001701	in utero embryonic development	6/90	403/18986	0.0148883	3.14078	2.99784	0.0123004	0.0593043	0.0430745	COL3A1/CCN1/ITGB1/JUNB/HOPX/KLF2	6	CosMx 6K
GO:0006979	response to oxidative stress	6/90	405/18986	0.0148148	3.12527	2.98365	0.0125794	0.0604462	0.0439039	COL1A1/MMP2/TPM1/FOS/MMP14/KLF2	6	CosMx 6K
GO:0034405	response to fluid shear stress	2/90	36/18986	0.0555556	11.7198	4.44297	0.0126093	0.0604462	0.0439039	MMP2/KLF2	2	CosMx 6K
GO:2001237	negative regulation of extrinsic apoptotic signaling pathway	3/90	102/18986	0.0294118	6.20458	3.63731	0.0126191	0.0604462	0.0439039	IFI6/THBS1/SERPINE1	3	CosMx 6K
GO:0008585	female gonad development	3/90	103/18986	0.0291262	6.14434	3.61288	0.0129539	0.0617824	0.0448744	MMP2/INHBA/MMP14	3	CosMx 6K
GO:0070167	regulation of biomineral tissue development	3/90	103/18986	0.0291262	6.14434	3.61288	0.0129539	0.0617824	0.0448744	CCN1/ISG15/GREM1	3	CosMx 6K
GO:0072659	protein localization to plasma membrane	5/90	295/18986	0.0169492	3.57552	3.07681	0.0131634	0.0626465	0.045502	FLNA/MMP14/ITGB1/GBP1/RAB31	5	CosMx 6K
GO:0002504	antigen processing and presentation of peptide or polysaccharide antigen via MHC class II	2/90	37/18986	0.0540541	11.403	4.37127	0.0132892	0.062741	0.0455707	B2M/THBS1	2	CosMx 6K
GO:0034110	regulation of homotypic cell-cell adhesion	2/90	37/18986	0.0540541	11.403	4.37127	0.0132892	0.062741	0.0455707	PDPN/CCL5	2	CosMx 6K
GO:0046688	response to copper ion	2/90	37/18986	0.0540541	11.403	4.37127	0.0132892	0.062741	0.0455707	LOXL2/MT2A	2	CosMx 6K
GO:0002697	regulation of immune effector process	6/90	410/18986	0.0146341	3.08715	2.94857	0.0132967	0.062741	0.0455707	B2M/LGALS1/SPON2/JUNB/BST2/SERPING1	6	CosMx 6K
GO:2000316	regulation of T-helper 17 type immune response	2/90	38/18986	0.0526316	11.1029	4.30228	0.0139846	0.0658468	0.0478265	LGALS1/JUNB	2	CosMx 6K
GO:0032231	regulation of actin filament bundle assembly	3/90	107/18986	0.0280374	5.91464	3.51832	0.0143437	0.0669513	0.0486288	CCN2/TPM1/FLNA	3	CosMx 6K
GO:0045639	positive regulation of myeloid cell differentiation	3/90	107/18986	0.0280374	5.91464	3.51832	0.0143437	0.0669513	0.0486288	FOS/INHBA/ISG15	3	CosMx 6K
GO:0046545	development of primary female sexual characteristics	3/90	107/18986	0.0280374	5.91464	3.51832	0.0143437	0.0669513	0.0486288	MMP2/INHBA/MMP14	3	CosMx 6K
GO:0006006	glucose metabolic process	4/90	197/18986	0.0203046	4.28336	3.19699	0.0143705	0.0669513	0.0486288	IGFBP3/NNMT/ATF3/FBN1	4	CosMx 6K
GO:0070374	positive regulation of ERK1 and ERK2 cascade	4/90	197/18986	0.0203046	4.28336	3.19699	0.0143705	0.0669513	0.0486288	ACTA2/CCN2/INHBA/CD44	4	CosMx 6K
GO:0060323	head morphogenesis	2/90	39/18986	0.0512821	10.8182	4.23582	0.0146956	0.0682172	0.0495482	COL1A1/MMP2	2	CosMx 6K
GO:0032760	positive regulation of tumor necrosis factor production	3/90	108/18986	0.0277778	5.85988	3.49543	0.0147038	0.0682172	0.0495482	SPON2/THBS1/HSPB1	3	CosMx 6K
GO:0030098	lymphocyte differentiation	48/284	426/18986	0.112676	7.53263	16.8045	3.00969e-28	1.09312e-24	7.75549e-25	INHBA/MMP14/CD3E/EGR3/ITGA4/CD2/CD8A/IL2RG/JAK3/IKZF1/IKZF3/TNFSF4/RASGRP1/CTLA4/LCK/CD3G/PIK3CD/CD27/CD79A/LAG3/BATF/RHOH/CARD11/ITK/RUNX2/RUNX3/POU2AF1/ZAP70/SOCS1/PTPN22/ADA/TNFSF13B/THEMIS/CD28/IRF4/RSAD2/SLAMF6/ITM2A/GLI3/ZEB1/FOXP3/BCL11B/PLCG2/MR1/SPN/CCR6/EOMES/FCGR2B	48	Xenium 5K
GO:0030217	T cell differentiation	38/284	320/18986	0.11875	7.93869	15.4258	2.82409e-23	5.12854e-20	3.63861e-20	CD3E/EGR3/CD2/CD8A/IL2RG/JAK3/IKZF3/TNFSF4/RASGRP1/CTLA4/LCK/CD3G/PIK3CD/CD27/LAG3/BATF/RHOH/CARD11/ITK/RUNX2/RUNX3/ZAP70/SOCS1/PTPN22/ADA/THEMIS/CD28/IRF4/RSAD2/SLAMF6/GLI3/ZEB1/FOXP3/BCL11B/MR1/SPN/CCR6/EOMES	38	Xenium 5K
GO:0002768	immune response-regulating cell surface receptor signaling pathway	37/284	369/18986	0.100271	6.70333	13.6335	3.94843e-20	4.78023e-17	3.3915e-17	THY1/GBP1/CD3E/CYBA/RFTN1/FCGR2A/CD8A/CD247/CTLA4/PDE4B/LCK/CD38/PRNP/CD3G/PIK3CD/C5AR1/SH2D1A/FCGR3A/CD79A/LY96/CARD11/ITK/LPXN/UBASH3A/LAT/FPR1/ZAP70/PTPN22/ADA/THEMIS/C3AR1/CD28/KLRK1/FOXP3/PLCG2/CD8B/FCGR2B	37	Xenium 5K
GO:0050851	antigen receptor-mediated signaling pathway	29/284	212/18986	0.136792	9.14486	14.6958	1.09673e-19	9.25673e-17	6.56749e-17	THY1/GBP1/CD3E/RFTN1/CD8A/CD247/CTLA4/PDE4B/LCK/CD38/PRNP/CD3G/PIK3CD/SH2D1A/CD79A/CARD11/ITK/LPXN/UBASH3A/LAT/ZAP70/PTPN22/ADA/THEMIS/CD28/FOXP3/PLCG2/CD8B/FCGR2B	29	Xenium 5K
GO:0002429	immune response-activating cell surface receptor signaling pathway	35/284	336/18986	0.104167	6.96376	13.5916	1.27433e-19	9.25673e-17	6.56749e-17	THY1/GBP1/CD3E/CYBA/RFTN1/CD8A/CD247/CTLA4/PDE4B/LCK/CD38/PRNP/CD3G/PIK3CD/C5AR1/SH2D1A/CD79A/LY96/CARD11/ITK/LPXN/UBASH3A/LAT/FPR1/ZAP70/PTPN22/ADA/THEMIS/C3AR1/CD28/KLRK1/FOXP3/PLCG2/CD8B/FCGR2B	35	Xenium 5K
GO:0050852	T cell receptor signaling pathway	25/284	149/18986	0.167785	11.2168	15.4285	2.54327e-19	1.53953e-16	1.09227e-16	THY1/GBP1/CD3E/RFTN1/CD8A/CD247/CTLA4/PDE4B/LCK/PRNP/CD3G/PIK3CD/SH2D1A/CARD11/ITK/UBASH3A/LAT/ZAP70/PTPN22/ADA/THEMIS/CD28/FOXP3/PLCG2/CD8B	25	Xenium 5K
GO:0050863	regulation of T cell activation	37/284	393/18986	0.0941476	6.29396	13.0684	3.35028e-19	1.73832e-16	1.23331e-16	THY1/CD3E/EGR3/CD2/IL2RG/JAK3/TNFSF4/RASGRP1/CTLA4/LCK/CD6/CD5/PRNP/CD27/LAG3/BATF/TNFRSF1B/RHOH/CARD11/LAT/RUNX3/ZAP70/SOCS1/PTPN22/ADA/TNFSF13B/TIGIT/CD28/IRF4/ICOS/KLRK1/HAVCR2/GLI3/ZEB1/FOXP3/SPN/IDO1	37	Xenium 5K
GO:0007159	leukocyte cell-cell adhesion	38/284	430/18986	0.0883721	5.90786	12.6854	9.37908e-19	4.2581e-16	3.02105e-16	THY1/MSN/CD44/CD3E/EGR3/ITGA4/IL2RG/JAK3/TNFSF4/ITGAL/RASGRP1/SELPLG/CTLA4/LCK/CD6/CD5/ICAM1/PRNP/CD27/LAG3/RHOH/CARD11/RUNX3/ZAP70/SOCS1/PTPN22/ADA/TNFSF13B/TIGIT/CD28/ICOS/KLRK1/HAVCR2/GLI3/ITGB7/FOXP3/SPN/IDO1	38	Xenium 5K
GO:0002443	leukocyte mediated immunity	38/284	485/18986	0.0783505	5.2379	11.6505	5.4233e-17	2.1886e-14	1.55278e-14	SPON2/RFTN1/CD2/FCGR2A/CD8A/JAK3/TNFSF4/RASGRP1/SLAMF7/CD96/WAS/ICAM1/GZMB/PIK3CD/KLRB1/CD27/SH2D1A/FCGR3A/IL2RB/LAG3/BATF/TNFRSF1B/LAT/PIK3CG/CD28/RSAD2/KLRK1/IL21R/SLAMF6/HAVCR2/CD84/CD7/FOXP3/PLCG2/MR1/SPN/CCR6/FCGR2B	38	Xenium 5K
GO:1903037	regulation of leukocyte cell-cell adhesion	33/284	392/18986	0.0841837	5.62786	11.4092	8.90911e-16	3.23579e-13	2.29574e-13	THY1/CD44/CD3E/EGR3/ITGA4/IL2RG/JAK3/TNFSF4/RASGRP1/CTLA4/LCK/CD6/CD5/PRNP/CD27/LAG3/RHOH/CARD11/RUNX3/ZAP70/SOCS1/PTPN22/ADA/TNFSF13B/TIGIT/CD28/ICOS/KLRK1/HAVCR2/GLI3/FOXP3/SPN/IDO1	33	Xenium 5K
GO:0042113	B cell activation	27/284	284/18986	0.0950704	6.35566	11.2059	2.23486e-14	7.37909e-12	5.23534e-12	INHBA/MMP14/ITGA4/IL2RG/JAK3/IKZF3/TNFSF4/RASGRP1/CTLA4/MZB1/CD38/PIK3CD/CD27/CD79A/BATF/CARD11/POU2AF1/ZAP70/ADA/TNFSF13B/CD28/FCRL5/ITM2A/FOXP3/PLCG2/CCR6/FCGR2B	27	Xenium 5K
GO:0002449	lymphocyte mediated immunity	31/284	386/18986	0.0803109	5.36895	10.6865	2.54632e-14	7.70686e-12	5.46789e-12	RFTN1/CD2/FCGR2A/CD8A/TNFSF4/RASGRP1/SLAMF7/CD96/WAS/ICAM1/GZMB/KLRB1/CD27/SH2D1A/FCGR3A/IL2RB/LAG3/BATF/TNFRSF1B/CD28/RSAD2/KLRK1/IL21R/SLAMF6/HAVCR2/CD7/FOXP3/MR1/SPN/CCR6/FCGR2B	31	Xenium 5K
GO:0050867	positive regulation of cell activation	31/284	391/18986	0.0792839	5.3003	10.5879	3.61091e-14	1.00883e-11	7.1575e-12	THY1/THBS1/MMP14/CD3E/EGR3/CD2/IL2RG/TNFSF4/RASGRP1/IL16/DDR2/LCK/CD6/CD5/CD38/CD27/FCGR3A/RHOH/CARD11/RUNX3/ZAP70/SOCS1/ADA/TNFSF13B/CD28/ICOS/KLRK1/HAVCR2/GLI3/FOXP3/SPN	31	Xenium 5K
GO:0070661	leukocyte proliferation	29/284	341/18986	0.085044	5.68537	10.7587	4.22889e-14	1.03326e-11	7.3308e-12	GREM1/MSN/CD3E/RASSF5/IKZF3/TNFSF4/RASGRP1/CTLA4/SH2D2A/CD6/MZB1/CD38/PRNP/FCGR3A/CD79A/TNFRSF1B/CARD11/ZAP70/PTPN22/ADA/TNFSF13B/PIK3CG/CD28/HAVCR2/FOXP3/CSF2RA/SPN/IDO1/FCGR2B	29	Xenium 5K
GO:0045619	regulation of lymphocyte differentiation	24/284	223/18986	0.107623	7.19485	11.4671	4.26732e-14	1.03326e-11	7.3308e-12	INHBA/MMP14/EGR3/CD2/IL2RG/JAK3/IKZF3/TNFSF4/RASGRP1/CTLA4/CD27/LAG3/BATF/RHOH/CARD11/RUNX3/ZAP70/SOCS1/ADA/CD28/IRF4/GLI3/ZEB1/FOXP3	24	Xenium 5K
GO:0002696	positive regulation of leukocyte activation	30/284	371/18986	0.0808625	5.40583	10.561	5.70671e-14	1.29542e-11	9.1908e-12	THY1/THBS1/MMP14/CD3E/EGR3/CD2/IL2RG/TNFSF4/RASGRP1/IL16/LCK/CD6/CD5/CD38/CD27/FCGR3A/RHOH/CARD11/RUNX3/ZAP70/SOCS1/ADA/TNFSF13B/CD28/ICOS/KLRK1/HAVCR2/GLI3/FOXP3/SPN	30	Xenium 5K
GO:0046651	lymphocyte proliferation	27/284	297/18986	0.0909091	6.07746	10.8681	6.67109e-14	1.42526e-11	1.0112e-11	MSN/CD3E/RASSF5/IKZF3/TNFSF4/RASGRP1/CTLA4/SH2D2A/CD6/MZB1/CD38/PRNP/FCGR3A/CD79A/TNFRSF1B/CARD11/ZAP70/PTPN22/ADA/TNFSF13B/PIK3CG/CD28/HAVCR2/FOXP3/SPN/IDO1/FCGR2B	27	Xenium 5K
GO:0032943	mononuclear cell proliferation	27/284	305/18986	0.0885246	5.91806	10.67	1.27076e-13	2.47862e-11	1.75854e-11	MSN/CD3E/RASSF5/IKZF3/TNFSF4/RASGRP1/CTLA4/SH2D2A/CD6/MZB1/CD38/PRNP/FCGR3A/CD79A/TNFRSF1B/CARD11/ZAP70/PTPN22/ADA/TNFSF13B/PIK3CG/CD28/HAVCR2/FOXP3/SPN/IDO1/FCGR2B	27	Xenium 5K
GO:0002697	regulation of immune effector process	31/284	410/18986	0.0756098	5.05467	10.228	1.29663e-13	2.47862e-11	1.75854e-11	SPON2/JAK3/TNFSF4/RASGRP1/CD96/MZB1/WAS/ICAM1/KLRB1/SH2D1A/LAG3/BATF/TNFRSF1B/TWIST1/TGFB3/CD28/ANGPT1/IRF4/RSAD2/KLRK1/SLAMF6/HAVCR2/TGFB2/CD84/CD7/FOXP3/PLCG2/SLC7A5/MR1/SPN/FCGR2B	31	Xenium 5K
GO:0030199	collagen fibril organization	15/284	72/18986	0.208333	13.9275	13.5429	1.56251e-13	2.75508e-11	1.95468e-11	COL5A1/GREM1/COL5A2/AEBP1/ADAMTS2/COL11A1/MMP11/LOXL1/ADAMTS12/LOXL2/TGFBR1/DPT/DDR2/LOX/TGFB2	15	Xenium 5K
GO:0045785	positive regulation of cell adhesion	34/284	499/18986	0.0681363	4.55505	9.91708	1.59297e-13	2.75508e-11	1.95468e-11	THY1/CCN1/CD44/CD3E/EGR3/PDPN/ITGA4/CCDC80/IL2RG/PLAUR/TNFSF4/RASGRP1/LCK/CD6/CD5/CD27/RRAS/RHOH/CARD11/RUNX3/ZAP70/SOCS1/ADA/TNFSF13B/CD28/ANGPT1/FBLN2/ICOS/KLRK1/HAVCR2/TGFB2/GLI3/FOXP3/SPN	34	Xenium 5K
GO:1903039	positive regulation of leukocyte cell-cell adhesion	26/284	284/18986	0.0915493	6.12026	10.7134	1.68301e-13	2.7785e-11	1.9713e-11	THY1/CD44/CD3E/EGR3/ITGA4/IL2RG/TNFSF4/RASGRP1/LCK/CD6/CD5/CD27/RHOH/CARD11/RUNX3/ZAP70/SOCS1/ADA/TNFSF13B/CD28/ICOS/KLRK1/HAVCR2/GLI3/FOXP3/SPN	26	Xenium 5K
GO:0031589	cell-substrate adhesion	29/284	361/18986	0.0803324	5.37039	10.3311	1.81725e-13	2.86967e-11	2.03598e-11	POSTN/THY1/THBS1/GREM1/MMP14/CCN1/GBP1/CD44/CCN2/CD3E/CDH11/ZYX/SERPINE1/PDPN/ITGA4/ACTN1/ADAMTS12/CCDC80/ITGAL/EPDR1/CD96/SPOCK1/RRAS/LPXN/ITGAE/ANGPT1/FBLN2/ITGB7/ITGAX	29	Xenium 5K
GO:0022409	positive regulation of cell-cell adhesion	28/284	336/18986	0.0833333	5.57101	10.4175	1.96802e-13	2.97828e-11	2.11304e-11	THY1/CD44/CD3E/EGR3/PDPN/ITGA4/IL2RG/PLAUR/TNFSF4/RASGRP1/LCK/CD6/CD5/CD27/RHOH/CARD11/RUNX3/ZAP70/SOCS1/ADA/TNFSF13B/CD28/ICOS/KLRK1/HAVCR2/GLI3/FOXP3/SPN	28	Xenium 5K
GO:1902105	regulation of leukocyte differentiation	28/284	337/18986	0.0830861	5.55448	10.3955	2.11809e-13	2.9874e-11	2.11951e-11	INHBA/MMP14/EGR3/CD2/IL2RG/JAK3/IKZF3/TNFSF4/RASGRP1/CTLA4/EVI2B/CD27/LAG3/BATF/RHOH/CARD11/RASSF2/RUNX3/ZAP70/SOCS1/ADA/MITF/CD28/IRF4/GLI3/ZEB1/FOXP3/FCGR2B	28	Xenium 5K
GO:0046631	alpha-beta T cell activation	22/284	196/18986	0.112245	7.50381	11.2785	2.13856e-13	2.9874e-11	2.11951e-11	CD3E/IL2RG/JAK3/CD247/TNFSF4/CD3G/BATF/CARD11/ITK/RUNX3/ZAP70/SOCS1/ADA/CD28/IRF4/RSAD2/SLAMF6/GLI3/FOXP3/BCL11B/SPN/EOMES	22	Xenium 5K
GO:0030198	extracellular matrix organization	28/284	339/18986	0.0825959	5.52171	10.3519	2.45145e-13	3.29765e-11	2.33963e-11	SULF1/POSTN/COL5A1/GREM1/MMP14/CCN1/COL5A2/CTSK/AEBP1/ADAMTS2/COL4A1/ELN/COL11A1/MMP11/PDPN/LOXL1/COL10A1/ADAMTS12/CCDC80/LOXL2/TGFBR1/DPT/FAP/DDR2/LOX/TNFRSF1B/TGFB2/ZNF469	28	Xenium 5K
GO:0043062	extracellular structure organization	28/284	340/18986	0.0823529	5.50547	10.3302	2.63626e-13	3.41961e-11	2.42615e-11	SULF1/POSTN/COL5A1/GREM1/MMP14/CCN1/COL5A2/CTSK/AEBP1/ADAMTS2/COL4A1/ELN/COL11A1/MMP11/PDPN/LOXL1/COL10A1/ADAMTS12/CCDC80/LOXL2/TGFBR1/DPT/FAP/DDR2/LOX/TNFRSF1B/TGFB2/ZNF469	28	Xenium 5K
GO:0033077	T cell differentiation in thymus	16/284	89/18986	0.179775	12.0184	12.8391	2.73104e-13	3.42039e-11	2.42671e-11	CD3E/EGR3/IL2RG/RASGRP1/CD3G/CARD11/ZAP70/ADA/CD28/GLI3/ZEB1/FOXP3/BCL11B/MR1/SPN/CCR6	16	Xenium 5K
GO:0045229	external encapsulating structure organization	28/284	341/18986	0.0821114	5.48932	10.3085	2.83426e-13	3.43135e-11	2.43448e-11	SULF1/POSTN/COL5A1/GREM1/MMP14/CCN1/COL5A2/CTSK/AEBP1/ADAMTS2/COL4A1/ELN/COL11A1/MMP11/PDPN/LOXL1/COL10A1/ADAMTS12/CCDC80/LOXL2/TGFBR1/DPT/FAP/DDR2/LOX/TNFRSF1B/TGFB2/ZNF469	28	Xenium 5K
GO:0045058	T cell selection	14/284	63/18986	0.222222	14.856	13.5748	3.95645e-13	4.63543e-11	3.28876e-11	CD3E/JAK3/CD3G/BATF/CARD11/ZAP70/THEMIS/CD28/IRF4/SLAMF6/GLI3/FOXP3/BCL11B/SPN	14	Xenium 5K
GO:0050900	leukocyte migration	30/284	404/18986	0.0742574	4.96427	9.92493	5.26038e-13	5.97053e-11	4.23599e-11	THY1/THBS1/GREM1/MMP14/MSN/NBL1/SERPINE1/CXCR4/ITGA4/CXCL9/CXCL10/ITGAL/IL16/SELPLG/PDE4B/LCK/ICAM1/PIK3CD/C5AR1/ZAP70/ADA/PIK3CG/C3AR1/KLRK1/TGFB2/CCR5/CXCR3/ITGB7/SPN/CCR6	30	Xenium 5K
GO:1903706	regulation of hemopoiesis	31/284	433/18986	0.0715935	4.78618	9.82106	5.53721e-13	6.09428e-11	4.32379e-11	INHBA/MMP14/STAT1/EGR3/CD2/IL2RG/JAK3/IKZF3/TNFSF4/RASGRP1/CTLA4/LOX/EVI2B/CD27/LAG3/BATF/RHOH/CARD11/RASSF2/RUNX3/ZAP70/SOCS1/MEIS1/ADA/MITF/CD28/IRF4/GLI3/ZEB1/FOXP3/FCGR2B	31	Xenium 5K
GO:0006935	chemotaxis	32/284	472/18986	0.0677966	4.53235	9.57645	9.9579e-13	1.06374e-10	7.54704e-11	THBS1/GREM1/CCN1/NBL1/NR4A1/SERPINE1/CXCR4/EGR3/CXCL9/PDGFRB/PLAUR/CXCL10/IL16/PDE4B/LOX/TYMP/FGFR1/PIK3CD/C5AR1/FPR1/CCR4/PIK3CG/C3AR1/CXCR6/ANGPT1/KLRK1/HBEGF/TGFB2/CCR5/CXCR3/SPN/CCR6	32	Xenium 5K
GO:0042330	taxis	32/284	474/18986	0.0675105	4.51322	9.54528	1.11555e-12	1.15762e-10	8.21315e-11	THBS1/GREM1/CCN1/NBL1/NR4A1/SERPINE1/CXCR4/EGR3/CXCL9/PDGFRB/PLAUR/CXCL10/IL16/PDE4B/LOX/TYMP/FGFR1/PIK3CD/C5AR1/FPR1/CCR4/PIK3CG/C3AR1/CXCR6/ANGPT1/KLRK1/HBEGF/TGFB2/CCR5/CXCR3/SPN/CCR6	32	Xenium 5K
GO:0045580	regulation of T cell differentiation	21/284	191/18986	0.109948	7.35023	10.8694	1.14939e-12	1.15961e-10	8.22722e-11	EGR3/CD2/IL2RG/JAK3/TNFSF4/RASGRP1/CTLA4/CD27/LAG3/BATF/RHOH/CARD11/RUNX3/ZAP70/SOCS1/ADA/CD28/IRF4/GLI3/ZEB1/FOXP3	21	Xenium 5K
GO:0050870	positive regulation of T cell activation	24/284	260/18986	0.0923077	6.17096	10.3456	1.25291e-12	1.22895e-10	8.71916e-11	THY1/CD3E/EGR3/IL2RG/TNFSF4/RASGRP1/LCK/CD6/CD5/CD27/RHOH/CARD11/RUNX3/ZAP70/SOCS1/ADA/TNFSF13B/CD28/ICOS/KLRK1/HAVCR2/GLI3/FOXP3/SPN	24	Xenium 5K
GO:0051251	positive regulation of lymphocyte activation	27/284	336/18986	0.0803571	5.37204	9.96404	1.28579e-12	1.22895e-10	8.71916e-11	THY1/MMP14/CD3E/EGR3/IL2RG/TNFSF4/RASGRP1/LCK/CD6/CD5/CD38/CD27/FCGR3A/RHOH/CARD11/RUNX3/ZAP70/SOCS1/ADA/TNFSF13B/CD28/ICOS/KLRK1/HAVCR2/GLI3/FOXP3/SPN	27	Xenium 5K
GO:0070663	regulation of leukocyte proliferation	24/284	270/18986	0.0888889	5.94241	10.0794	2.82835e-12	2.63399e-10	1.86877e-10	GREM1/CD3E/RASSF5/IKZF3/TNFSF4/CTLA4/CD6/MZB1/CD38/PRNP/FCGR3A/TNFRSF1B/CARD11/ZAP70/PTPN22/ADA/TNFSF13B/CD28/HAVCR2/FOXP3/CSF2RA/SPN/IDO1/FCGR2B	24	Xenium 5K
GO:0060326	cell chemotaxis	26/284	328/18986	0.0792683	5.29925	9.67872	4.66663e-12	4.2373e-10	3.00629e-10	THBS1/GREM1/NBL1/NR4A1/SERPINE1/CXCR4/EGR3/CXCL9/PDGFRB/CXCL10/IL16/PDE4B/LOX/FGFR1/PIK3CD/C5AR1/CCR4/PIK3CG/C3AR1/CXCR6/KLRK1/HBEGF/TGFB2/CCR5/CXCR3/CCR6	26	Xenium 5K
GO:0050670	regulation of lymphocyte proliferation	22/284	240/18986	0.0916667	6.12811	9.85211	1.28945e-11	1.14227e-09	8.1042e-10	CD3E/RASSF5/IKZF3/TNFSF4/CTLA4/CD6/MZB1/CD38/PRNP/FCGR3A/TNFRSF1B/CARD11/ZAP70/PTPN22/ADA/TNFSF13B/CD28/HAVCR2/FOXP3/SPN/IDO1/FCGR2B	22	Xenium 5K
GO:0046632	alpha-beta T cell differentiation	17/284	133/18986	0.12782	8.54501	10.7601	1.51472e-11	1.30987e-09	9.29332e-10	IL2RG/JAK3/TNFSF4/BATF/ITK/RUNX3/ZAP70/SOCS1/ADA/IRF4/RSAD2/SLAMF6/GLI3/FOXP3/BCL11B/SPN/EOMES	17	Xenium 5K
GO:0032944	regulation of mononuclear cell proliferation	22/284	245/18986	0.0897959	6.00305	9.71274	1.93847e-11	1.63733e-09	1.16166e-09	CD3E/RASSF5/IKZF3/TNFSF4/CTLA4/CD6/MZB1/CD38/PRNP/FCGR3A/TNFRSF1B/CARD11/ZAP70/PTPN22/ADA/TNFSF13B/CD28/HAVCR2/FOXP3/SPN/IDO1/FCGR2B	22	Xenium 5K
GO:0071674	mononuclear cell migration	21/284	231/18986	0.0909091	6.07746	9.56786	4.47509e-11	3.69398e-09	2.62082e-09	THBS1/GREM1/MMP14/MSN/NBL1/SERPINE1/CXCR4/ITGA4/CXCL10/ITGAL/ICAM1/PIK3CD/C5AR1/ZAP70/PIK3CG/C3AR1/KLRK1/CCR5/ITGB7/SPN/CCR6	21	Xenium 5K
GO:0002703	regulation of leukocyte mediated immunity	22/284	258/18986	0.0852713	5.70057	9.36774	5.34381e-11	4.31305e-09	3.06003e-09	JAK3/TNFSF4/RASGRP1/CD96/WAS/ICAM1/KLRB1/SH2D1A/LAG3/TNFRSF1B/CD28/RSAD2/KLRK1/SLAMF6/HAVCR2/CD84/CD7/FOXP3/PLCG2/MR1/SPN/FCGR2B	22	Xenium 5K
GO:0002366	leukocyte activation involved in immune response	24/284	315/18986	0.0761905	5.09349	9.02789	7.32058e-11	5.78007e-09	4.10086e-09	JAK3/TNFSF4/ITGAL/RASGRP1/ICAM1/PIK3CD/FCGR3A/BATF/LAT/POU2AF1/ADA/PIK3CG/CD28/IRF4/SLAMF6/HAVCR2/ITM2A/CD84/FOXP3/PLCG2/SPN/CCR6/EOMES/FCGR2B	24	Xenium 5K
GO:0001906	cell killing	22/284	264/18986	0.0833333	5.57101	9.21634	8.35636e-11	6.45751e-09	4.58149e-09	GBP1/APOL1/GBP5/CD2/FCGR2A/CXCL9/CXCL10/GZMA/RASGRP1/SLAMF7/GZMH/ICAM1/GZMB/KLRB1/SH2D1A/FCGR3A/LAG3/KLRK1/SLAMF6/HAVCR2/MR1/FCGR2B	22	Xenium 5K
GO:0002263	cell activation involved in immune response	24/284	319/18986	0.0752351	5.02963	8.94424	9.50381e-11	7.19122e-09	5.10205e-09	JAK3/TNFSF4/ITGAL/RASGRP1/ICAM1/PIK3CD/FCGR3A/BATF/LAT/POU2AF1/ADA/PIK3CG/CD28/IRF4/SLAMF6/HAVCR2/ITM2A/CD84/FOXP3/PLCG2/SPN/CCR6/EOMES/FCGR2B	24	Xenium 5K
GO:0007160	cell-matrix adhesion	21/284	241/18986	0.0871369	5.82529	9.28987	9.92202e-11	7.35445e-09	5.21785e-09	POSTN/THY1/THBS1/GREM1/MMP14/CD44/CCN2/CD3E/CDH11/ZYX/SERPINE1/ITGA4/ACTN1/ADAMTS12/ITGAL/EPDR1/CD96/RRAS/ITGAE/ITGB7/ITGAX	21	Xenium 5K
GO:0002695	negative regulation of leukocyte activation	19/284	196/18986	0.0969388	6.48056	9.50408	1.28037e-10	9.30062e-09	6.59863e-09	INHBA/JAK3/RASSF5/TNFSF4/CTLA4/PRNP/LAG3/CST7/RUNX3/SOCS1/PTPN22/TIGIT/HAVCR2/GLI3/CD84/FOXP3/SPN/IDO1/FCGR2B	19	Xenium 5K
GO:0043368	positive T cell selection	11/284	50/18986	0.22	14.7075	11.9596	1.53993e-10	1.09667e-08	7.78072e-09	CD3E/JAK3/CD3G/BATF/ZAP70/THEMIS/IRF4/SLAMF6/FOXP3/BCL11B/SPN	11	Xenium 5K
GO:0032623	interleukin-2 production	12/284	66/18986	0.181818	12.1549	11.1866	2.3873e-10	1.63597e-08	1.1607e-08	GBP1/CD3E/PDE4B/PRNP/LAG3/CARD11/GPR174/CD28/IRF4/HAVCR2/FOXP3/PLCG2	12	Xenium 5K
GO:0032663	regulation of interleukin-2 production	12/284	66/18986	0.181818	12.1549	11.1866	2.3873e-10	1.63597e-08	1.1607e-08	GBP1/CD3E/PDE4B/PRNP/LAG3/CARD11/GPR174/CD28/IRF4/HAVCR2/FOXP3/PLCG2	12	Xenium 5K
GO:0030183	B cell differentiation	16/284	139/18986	0.115108	7.69521	9.76272	2.9981e-10	2.0165e-08	1.43067e-08	INHBA/MMP14/ITGA4/IL2RG/JAK3/IKZF3/PIK3CD/CD27/CD79A/CARD11/POU2AF1/ADA/TNFSF13B/ITM2A/PLCG2/FCGR2B	16	Xenium 5K
GO:0002460	adaptive immune response based on somatic recombination of immune receptors built from immunoglobulin superfamily domains	26/284	400/18986	0.065	4.34539	8.33305	3.75512e-10	2.47974e-08	1.75933e-08	RFTN1/FCGR2A/CD8A/JAK3/TNFSF4/WAS/ICAM1/CD27/FCGR3A/IL2RB/BATF/TNFRSF1B/ADA/TNFSF13B/CD28/IRF4/RSAD2/IL21R/SLAMF6/HAVCR2/CD7/FOXP3/MR1/SPN/CCR6/FCGR2B	26	Xenium 5K
GO:0051216	cartilage development	19/284	209/18986	0.0909091	6.07746	9.09552	3.8615e-10	2.50446e-08	1.77687e-08	SULF1/GREM1/CCN1/CTSK/CD44/CCN2/COL11A1/ADAMTS12/LOXL2/TGFBR1/ERRFI1/FGFR1/RUNX2/RUNX3/PRRX1/CCN4/GLI3/ZEB1/TRPS1	19	Xenium 5K
GO:0007162	negative regulation of cell adhesion	23/284	314/18986	0.0732484	4.89681	8.58023	4.02539e-10	2.56495e-08	1.81979e-08	POSTN/THBS1/MMP14/GBP1/SERPINE1/TNC/JAK3/TNFSF4/CTLA4/PRNP/LAG3/SPOCK1/LPXN/RUNX3/SOCS1/PTPN22/TIGIT/ANGPT1/HAVCR2/GLI3/FOXP3/SPN/IDO1	23	Xenium 5K
GO:0002237	response to molecule of bacterial origin	25/284	375/18986	0.0666667	4.45681	8.33156	4.91563e-10	3.0782e-08	2.18393e-08	NR4A1/SERPINE1/SPON2/GBP5/LOXL1/CXCL9/TNFSF4/CXCL10/PDE4B/CD6/CD96/DIO2/C5AR1/IL10RA/LY96/TNFRSF1B/PTPN22/KLRK1/HAVCR2/CCR5/FOXP3/PLCG2/SLC7A5/IDO1/FCGR2B	25	Xenium 5K
GO:0061448	connective tissue development	22/284	290/18986	0.0758621	5.07154	8.61001	5.06307e-10	3.11679e-08	2.21131e-08	SULF1/COL5A1/GREM1/CCN1/CTSK/CD44/CCN2/COL11A1/ADAMTS12/PDGFRB/LOXL2/TGFBR1/ERRFI1/LOX/FGFR1/RUNX2/RUNX3/PRRX1/CCN4/GLI3/ZEB1/TRPS1	22	Xenium 5K
GO:0051250	negative regulation of lymphocyte activation	17/284	169/18986	0.100592	6.72477	9.21184	6.94732e-10	4.20545e-08	2.98369e-08	INHBA/JAK3/RASSF5/TNFSF4/CTLA4/PRNP/LAG3/RUNX3/SOCS1/PTPN22/TIGIT/HAVCR2/GLI3/FOXP3/SPN/IDO1/FCGR2B	17	Xenium 5K
GO:0050866	negative regulation of cell activation	19/284	219/18986	0.086758	5.79995	8.80404	8.5404e-10	5.08504e-08	3.60775e-08	INHBA/JAK3/RASSF5/TNFSF4/CTLA4/PRNP/LAG3/CST7/RUNX3/SOCS1/PTPN22/TIGIT/HAVCR2/GLI3/CD84/FOXP3/SPN/IDO1/FCGR2B	19	Xenium 5K
GO:0002706	regulation of lymphocyte mediated immunity	18/284	198/18986	0.0909091	6.07746	8.85033	1.13184e-09	6.63037e-08	4.70413e-08	TNFSF4/RASGRP1/CD96/WAS/KLRB1/SH2D1A/LAG3/TNFRSF1B/CD28/RSAD2/KLRK1/SLAMF6/HAVCR2/CD7/FOXP3/MR1/SPN/FCGR2B	18	Xenium 5K
GO:0050864	regulation of B cell activation	15/284	133/18986	0.112782	7.53971	9.32641	1.45209e-09	8.37139e-08	5.93936e-08	INHBA/MMP14/IL2RG/IKZF3/TNFSF4/CTLA4/MZB1/CD38/CD27/CARD11/ADA/TNFSF13B/CD28/FOXP3/FCGR2B	15	Xenium 5K
GO:0002285	lymphocyte activation involved in immune response	19/284	227/18986	0.0837004	5.59555	8.58353	1.56191e-09	8.86382e-08	6.28873e-08	JAK3/TNFSF4/ITGAL/ICAM1/FCGR3A/BATF/POU2AF1/ADA/CD28/IRF4/SLAMF6/HAVCR2/ITM2A/FOXP3/PLCG2/SPN/CCR6/EOMES/FCGR2B	19	Xenium 5K
GO:0031295	T cell costimulation	10/284	48/18986	0.208333	13.9275	11.0507	1.89718e-09	1.06009e-07	7.52113e-08	CD3E/TNFSF4/LCK/CD5/CARD11/TNFSF13B/CD28/ICOS/KLRK1/SPN	10	Xenium 5K
GO:0002440	production of molecular mediator of immune response	19/284	230/18986	0.0826087	5.52257	8.50353	1.94561e-09	1.07067e-07	7.59624e-08	SPON2/JAK3/TNFSF4/CD96/MZB1/BATF/TNFRSF1B/TWIST1/TGFB3/CD28/ANGPT1/RSAD2/TGFB2/CD7/FOXP3/PLCG2/SLC7A5/CCR6/FCGR2B	19	Xenium 5K
GO:0071559	response to transforming growth factor beta	22/284	313/18986	0.0702875	4.69887	8.1312	2.12172e-09	1.15016e-07	8.16022e-08	POSTN/THBS1/CTSK/NREP/ZYX/DKK3/LTBP2/LTBP1/CDKN2B/ASPN/HTRA1/TGFBR1/DDR2/LOX/WNT2/LPXN/LDLRAD4/TGFB3/RUNX3/NR3C1/TGFB2/ZEB1	22	Xenium 5K
GO:0031294	lymphocyte costimulation	10/284	49/18986	0.204082	13.6433	10.92	2.35243e-09	1.25647e-07	8.91447e-08	CD3E/TNFSF4/LCK/CD5/CARD11/TNFSF13B/CD28/ICOS/KLRK1/SPN	10	Xenium 5K
GO:0032496	response to lipopolysaccharide	23/284	354/18986	0.0649718	4.3435	7.82517	4.08902e-09	2.13519e-07	1.51488e-07	NR4A1/SERPINE1/SPON2/GBP5/LOXL1/CXCL9/TNFSF4/CXCL10/PDE4B/CD6/CD96/DIO2/IL10RA/LY96/TNFRSF1B/PTPN22/KLRK1/HAVCR2/CCR5/FOXP3/PLCG2/SLC7A5/IDO1	23	Xenium 5K
GO:0046634	regulation of alpha-beta T cell activation	14/284	122/18986	0.114754	7.67155	9.10983	4.11519e-09	2.13519e-07	1.51488e-07	CD3E/IL2RG/JAK3/TNFSF4/BATF/CARD11/RUNX3/ZAP70/SOCS1/ADA/CD28/IRF4/GLI3/FOXP3	14	Xenium 5K
GO:0042098	T cell proliferation	18/284	215/18986	0.0837209	5.59692	8.35339	4.23606e-09	2.16695e-07	1.53742e-07	MSN/CD3E/TNFSF4/RASGRP1/CTLA4/SH2D2A/CD6/PRNP/TNFRSF1B/CARD11/ZAP70/TNFSF13B/PIK3CG/CD28/HAVCR2/FOXP3/SPN/IDO1	18	Xenium 5K
GO:0002228	natural killer cell mediated immunity	12/284	84/18986	0.142857	9.5503	9.67805	4.31358e-09	2.17596e-07	1.54381e-07	CD2/RASGRP1/SLAMF7/CD96/GZMB/KLRB1/SH2D1A/FCGR3A/LAG3/KLRK1/SLAMF6/HAVCR2	12	Xenium 5K
GO:0002718	regulation of cytokine production involved in immune response	14/284	126/18986	0.111111	7.42801	8.92096	6.2871e-09	3.12805e-07	2.2193e-07	SPON2/JAK3/TNFSF4/CD96/TNFRSF1B/TWIST1/TGFB3/ANGPT1/RSAD2/TGFB2/CD7/FOXP3/PLCG2/SLC7A5	14	Xenium 5K
GO:0002700	regulation of production of molecular mediator of immune response	17/284	196/18986	0.0867347	5.7984	8.32111	6.76671e-09	3.31468e-07	2.35171e-07	SPON2/JAK3/TNFSF4/CD96/MZB1/TNFRSF1B/TWIST1/TGFB3/CD28/ANGPT1/RSAD2/TGFB2/CD7/FOXP3/PLCG2/SLC7A5/FCGR2B	17	Xenium 5K
GO:0050854	regulation of antigen receptor-mediated signaling pathway	11/284	70/18986	0.157143	10.5053	9.81798	6.84474e-09	3.31468e-07	2.35171e-07	THY1/GBP1/LCK/PRNP/SH2D1A/CARD11/LPXN/UBASH3A/PTPN22/ADA/FCGR2B	11	Xenium 5K
GO:0002367	cytokine production involved in immune response	14/284	127/18986	0.110236	7.36952	8.87503	6.97235e-09	3.33205e-07	2.36403e-07	SPON2/JAK3/TNFSF4/CD96/TNFRSF1B/TWIST1/TGFB3/ANGPT1/RSAD2/TGFB2/CD7/FOXP3/PLCG2/SLC7A5	14	Xenium 5K
GO:0071560	cellular response to transforming growth factor beta stimulus	21/284	306/18986	0.0686275	4.58789	7.79708	7.60731e-09	3.55305e-07	2.52083e-07	POSTN/THBS1/CTSK/NREP/ZYX/DKK3/LTBP2/LTBP1/CDKN2B/ASPN/HTRA1/TGFBR1/DDR2/LOX/WNT2/LPXN/LDLRAD4/TGFB3/NR3C1/TGFB2/ZEB1	21	Xenium 5K
GO:0141091	transforming growth factor beta receptor superfamily signaling pathway	24/284	397/18986	0.0604534	4.04144	7.54687	7.63044e-09	3.55305e-07	2.52083e-07	SULF1/THBS1/GREM1/INHBA/CCN1/FSTL1/SFRP4/NBL1/NREP/ZYX/DKK3/LTBP2/LTBP1/CDKN2B/ASPN/HTRA1/TGFBR1/LOX/LPXN/LDLRAD4/TGFB3/RUNX2/TGFB2/ZEB1	24	Xenium 5K
GO:0032760	positive regulation of tumor necrosis factor production	13/284	108/18986	0.12037	8.04701	9.05023	8.27339e-09	3.78718e-07	2.68694e-07	THBS1/SPON2/CYBA/CD2/FCGR2A/FCGR3A/LY96/TWIST1/HAVCR2/PLCG2/IFIH1/SPN/FCGR2B	13	Xenium 5K
GO:0001909	leukocyte mediated cytotoxicity	15/284	151/18986	0.0993377	6.64094	8.57586	8.47767e-09	3.78718e-07	2.68694e-07	CD2/FCGR2A/RASGRP1/SLAMF7/ICAM1/GZMB/KLRB1/SH2D1A/FCGR3A/LAG3/KLRK1/SLAMF6/HAVCR2/MR1/FCGR2B	15	Xenium 5K
GO:0033627	cell adhesion mediated by integrin	12/284	89/18986	0.134831	9.01377	9.33804	8.47969e-09	3.78718e-07	2.68694e-07	CD3E/SERPINE1/ITGA4/ITGAL/ICAM1/LPXN/ADA/PIK3CG/ITGAE/TGFB2/ITGB7/ITGAX	12	Xenium 5K
GO:0035710	CD4-positive, alpha-beta T cell activation	14/284	129/18986	0.108527	7.25527	8.78466	8.55035e-09	3.78718e-07	2.68694e-07	CD3E/IL2RG/JAK3/TNFSF4/BATF/CARD11/RUNX3/SOCS1/CD28/IRF4/RSAD2/SLAMF6/FOXP3/SPN	14	Xenium 5K
GO:0002009	morphogenesis of an epithelium	27/284	500/18986	0.054	3.61001	7.28831	9.49667e-09	4.15565e-07	2.94836e-07	SULF1/COL5A1/GREM1/CTHRC1/MMP14/CCN1/STAT1/MSN/CD44/CLIC4/COL4A1/CXCR4/TNC/PDPN/ADAMTS12/CXCL10/RSPO3/FGFR1/PIK3CD/WNT2/TWIST1/VDR/NR3C1/HBEGF/TGFB2/GLI3/ITGAX	27	Xenium 5K
GO:0061035	regulation of cartilage development	11/284	73/18986	0.150685	10.0736	9.57153	1.08182e-08	4.67756e-07	3.31865e-07	GREM1/CCN1/CTSK/CCN2/ADAMTS12/LOXL2/TGFBR1/RUNX2/CCN4/GLI3/TRPS1	11	Xenium 5K
GO:1903557	positive regulation of tumor necrosis factor superfamily cytokine production	13/284	112/18986	0.116071	7.75962	8.84137	1.29421e-08	5.53006e-07	3.92349e-07	THBS1/SPON2/CYBA/CD2/FCGR2A/FCGR3A/LY96/TWIST1/HAVCR2/PLCG2/IFIH1/SPN/FCGR2B	13	Xenium 5K
GO:0050868	negative regulation of T cell activation	14/284	134/18986	0.104478	6.98455	8.56694	1.40119e-08	5.91758e-07	4.19843e-07	JAK3/TNFSF4/CTLA4/PRNP/LAG3/RUNX3/SOCS1/PTPN22/TIGIT/HAVCR2/GLI3/FOXP3/SPN/IDO1	14	Xenium 5K
GO:0046635	positive regulation of alpha-beta T cell activation	11/284	75/18986	0.146667	9.80498	9.41504	1.45021e-08	6.05421e-07	4.29536e-07	CD3E/IL2RG/TNFSF4/CARD11/RUNX3/ZAP70/SOCS1/ADA/CD28/GLI3/FOXP3	11	Xenium 5K
GO:0043383	negative T cell selection	6/284	13/18986	0.461538	30.8548	13.269	1.66993e-08	6.82873e-07	4.84487e-07	CD3E/ZAP70/THEMIS/CD28/GLI3/SPN	6	Xenium 5K
GO:0072678	T cell migration	11/284	76/18986	0.144737	9.67596	9.33897	1.67334e-08	6.82873e-07	4.84487e-07	MSN/ITGA4/CXCL10/ITGAL/ICAM1/PIK3CD/ZAP70/PIK3CG/ITGB7/SPN/CCR6	11	Xenium 5K
GO:0019722	calcium-mediated signaling	18/284	235/18986	0.0765957	5.12059	7.83252	1.71284e-08	6.91225e-07	4.90412e-07	GBP1/CD3E/CXCR4/PDGFRB/PRNP/PLN/FCGR3A/LAT/ZAP70/ADA/CCR4/C3AR1/CXCR6/CCR5/CXCR3/SPHK1/PLCG2/CCR6	18	Xenium 5K
GO:0050673	epithelial cell proliferation	26/284	482/18986	0.0539419	3.60613	7.14179	1.85141e-08	7.38937e-07	5.24264e-07	SULF1/THBS1/MMP14/STAT1/NR4A1/EGR3/ITGA4/CDKN2B/LOXL2/TGFBR1/FAP/ERRFI1/FGFR1/PIK3CD/C5AR1/PPP1R16B/WNT2/AKT3/TWIST1/RUNX2/RUNX3/VDR/TGFB2/ZEB1/CXCR3/BCL11B	26	Xenium 5K
GO:0002062	chondrocyte differentiation	13/284	116/18986	0.112069	7.49205	8.64261	1.98724e-08	7.84528e-07	5.56609e-07	SULF1/GREM1/CCN2/COL11A1/ADAMTS12/LOXL2/TGFBR1/FGFR1/RUNX2/RUNX3/CCN4/GLI3/TRPS1	13	Xenium 5K
GO:0032640	tumor necrosis factor production	16/284	188/18986	0.0851064	5.68954	7.96295	2.4828e-08	9.5931e-07	6.80614e-07	THBS1/SPON2/CYBA/CD2/FCGR2A/FCGR3A/LY96/TWIST1/PTPN22/ANGPT1/HAVCR2/FOXP3/PLCG2/IFIH1/SPN/FCGR2B	16	Xenium 5K
GO:0032680	regulation of tumor necrosis factor production	16/284	188/18986	0.0851064	5.68954	7.96295	2.4828e-08	9.5931e-07	6.80614e-07	THBS1/SPON2/CYBA/CD2/FCGR2A/FCGR3A/LY96/TWIST1/PTPN22/ANGPT1/HAVCR2/FOXP3/PLCG2/IFIH1/SPN/FCGR2B	16	Xenium 5K
GO:0042267	natural killer cell mediated cytotoxicity	11/284	79/18986	0.139241	9.30852	9.11898	2.53764e-08	9.60075e-07	6.81157e-07	CD2/RASGRP1/SLAMF7/GZMB/KLRB1/SH2D1A/FCGR3A/LAG3/KLRK1/SLAMF6/HAVCR2	11	Xenium 5K
GO:0050853	B cell receptor signaling pathway	11/284	79/18986	0.139241	9.30852	9.11898	2.53764e-08	9.60075e-07	6.81157e-07	RFTN1/CTLA4/LCK/CD38/PIK3CD/CD79A/ITK/LPXN/PTPN22/PLCG2/FCGR2B	11	Xenium 5K
GO:0007178	cell surface receptor protein serine/threonine kinase signaling pathway	24/284	425/18986	0.0564706	3.77518	7.13026	2.82463e-08	1.05763e-06	7.50373e-07	SULF1/THBS1/GREM1/INHBA/CCN1/FSTL1/SFRP4/NBL1/NREP/ZYX/DKK3/LTBP2/LTBP1/CDKN2B/ASPN/HTRA1/TGFBR1/LOX/LPXN/LDLRAD4/TGFB3/RUNX2/TGFB2/ZEB1	24	Xenium 5K
GO:0046637	regulation of alpha-beta T cell differentiation	11/284	80/18986	0.1375	9.19217	9.04824	2.90353e-08	1.07608e-06	7.63463e-07	IL2RG/JAK3/TNFSF4/BATF/RUNX3/ZAP70/SOCS1/ADA/IRF4/GLI3/FOXP3	11	Xenium 5K
GO:0071706	tumor necrosis factor superfamily cytokine production	16/284	193/18986	0.0829016	5.54214	7.81559	3.59652e-08	1.30626e-06	9.26766e-07	THBS1/SPON2/CYBA/CD2/FCGR2A/FCGR3A/LY96/TWIST1/PTPN22/ANGPT1/HAVCR2/FOXP3/PLCG2/IFIH1/SPN/FCGR2B	16	Xenium 5K
GO:1903555	regulation of tumor necrosis factor superfamily cytokine production	16/284	193/18986	0.0829016	5.54214	7.81559	3.59652e-08	1.30626e-06	9.26766e-07	THBS1/SPON2/CYBA/CD2/FCGR2A/FCGR3A/LY96/TWIST1/PTPN22/ANGPT1/HAVCR2/FOXP3/PLCG2/IFIH1/SPN/FCGR2B	16	Xenium 5K
GO:0002274	myeloid leukocyte activation	18/284	247/18986	0.0728745	4.87181	7.54762	3.69559e-08	1.32895e-06	9.42866e-07	THBS1/CD2/RASGRP1/IL16/PIK3CD/C5AR1/FCGR3A/BATF/RHOH/CST7/LAT/PIK3CG/IRF4/HAVCR2/CD84/SPHK1/PLCG2/FCGR2B	18	Xenium 5K
GO:0050858	negative regulation of antigen receptor-mediated signaling pathway	8/284	35/18986	0.228571	15.2805	10.4203	3.7663e-08	1.3411e-06	9.51487e-07	THY1/GBP1/PRNP/SH2D1A/LPXN/UBASH3A/PTPN22/FCGR2B	8	Xenium 5K
GO:0050856	regulation of T cell receptor signaling pathway	9/284	49/18986	0.183673	12.279	9.74164	4.01995e-08	1.41752e-06	1.00571e-06	THY1/GBP1/LCK/PRNP/SH2D1A/CARD11/UBASH3A/PTPN22/ADA	9	Xenium 5K
GO:1901342	regulation of vasculature development	22/284	369/18986	0.0596206	3.98576	7.1373	4.21237e-08	1.47109e-06	1.04371e-06	SULF1/THBS2/THBS1/GREM1/ADAM12/STAT1/SERPINE1/CXCR4/TGFBR1/CXCL10/PIK3CD/C5AR1/PPP1R16B/RRAS/AKT3/TWIST1/PIK3CG/C3AR1/TGFB2/CXCR3/SPHK1/ITGAX	22	Xenium 5K
GO:0045061	thymic T cell selection	7/284	24/18986	0.291667	19.4985	11.1743	4.33261e-08	1.49867e-06	1.06328e-06	CD3E/CD3G/CARD11/ZAP70/CD28/GLI3/SPN	7	Xenium 5K
GO:0032609	type II interferon production	13/284	124/18986	0.104839	7.00869	8.27213	4.45435e-08	1.51198e-06	1.07272e-06	INHBA/CD3E/CD2/TNFSF4/PDE4B/CD96/PRNP/PTPN22/KLRK1/SLAMF6/HAVCR2/FOXP3/SLC7A5	13	Xenium 5K
GO:0032649	regulation of type II interferon production	13/284	124/18986	0.104839	7.00869	8.27213	4.45435e-08	1.51198e-06	1.07272e-06	INHBA/CD3E/CD2/TNFSF4/PDE4B/CD96/PRNP/PTPN22/KLRK1/SLAMF6/HAVCR2/FOXP3/SLC7A5	13	Xenium 5K
GO:0032613	interleukin-10 production	10/284	66/18986	0.151515	10.1291	9.15504	4.82793e-08	1.60872e-06	1.14136e-06	THBS1/JAK3/TNFSF4/TIGIT/CD28/IRF4/FOXP3/PLCG2/IDO1/FCGR2B	10	Xenium 5K
GO:0032653	regulation of interleukin-10 production	10/284	66/18986	0.151515	10.1291	9.15504	4.82793e-08	1.60872e-06	1.14136e-06	THBS1/JAK3/TNFSF4/TIGIT/CD28/IRF4/FOXP3/PLCG2/IDO1/FCGR2B	10	Xenium 5K
GO:2000514	regulation of CD4-positive, alpha-beta T cell activation	11/284	84/18986	0.130952	8.75444	8.77722	4.88193e-08	1.61193e-06	1.14363e-06	CD3E/IL2RG/JAK3/TNFSF4/BATF/CARD11/RUNX3/SOCS1/CD28/IRF4/FOXP3	11	Xenium 5K
GO:0002520	immune system development	16/284	202/18986	0.0792079	5.29522	7.56288	6.80782e-08	2.22757e-06	1.58042e-06	CD3E/PDPN/CDKN2B/TGFBR1/TNFSF4/BATF/ADA/CCR4/CD28/CD248/ICOS/HAVCR2/FOXP3/BCL11B/CCR6/IDO1	16	Xenium 5K
GO:1903038	negative regulation of leukocyte cell-cell adhesion	14/284	153/18986	0.0915033	6.11719	7.83137	7.61617e-08	2.46981e-06	1.75229e-06	JAK3/TNFSF4/CTLA4/PRNP/LAG3/RUNX3/SOCS1/PTPN22/TIGIT/HAVCR2/GLI3/FOXP3/SPN/IDO1	14	Xenium 5K
GO:0032330	regulation of chondrocyte differentiation	9/284	53/18986	0.169811	11.3522	9.30001	8.22939e-08	2.64506e-06	1.87662e-06	GREM1/CCN2/ADAMTS12/LOXL2/TGFBR1/RUNX2/CCN4/GLI3/TRPS1	9	Xenium 5K
GO:0072676	lymphocyte migration	12/284	110/18986	0.109091	7.29296	8.15674	9.50744e-08	3.02904e-06	2.14905e-06	MSN/ITGA4/CXCL10/ITGAL/ICAM1/PIK3CD/ZAP70/PIK3CG/KLRK1/ITGB7/SPN/CCR6	12	Xenium 5K
GO:0002685	regulation of leukocyte migration	17/284	236/18986	0.0720339	4.81562	7.26843	1.05401e-07	3.31289e-06	2.35044e-06	THY1/THBS1/GREM1/MMP14/MSN/NBL1/SERPINE1/ITGA4/CXCL10/ICAM1/C5AR1/ADA/C3AR1/KLRK1/CXCR3/SPN/CCR6	17	Xenium 5K
GO:0001503	ossification	24/284	456/18986	0.0526316	3.51853	6.7083	1.05808e-07	3.31289e-06	2.35044e-06	GREM1/CTHRC1/MMP14/CCN1/COL5A2/CTSK/CCN2/COL11A1/CDH11/TNC/MRC2/ADAMTS12/ASPN/TMEM119/EGR2/DDR2/LOX/RASSF2/TWIST1/RUNX2/RUNX3/VDR/CCN4/GLI3	24	Xenium 5K
GO:0032753	positive regulation of interleukin-4 production	7/284	27/18986	0.259259	17.332	10.4649	1.06973e-07	3.32074e-06	2.356e-06	CD3E/TNFSF4/CD28/IRF4/HAVCR2/FOXP3/SLC7A5	7	Xenium 5K
GO:0090092	regulation of transmembrane receptor protein serine/threonine kinase signaling pathway	20/284	326/18986	0.0613497	4.10136	6.96025	1.11381e-07	3.42827e-06	2.4323e-06	SULF1/THBS1/GREM1/INHBA/CCN1/FSTL1/SFRP4/NBL1/NREP/DKK3/LTBP1/CDKN2B/ASPN/HTRA1/TGFBR1/LOX/LDLRAD4/TGFB3/TGFB2/ZEB1	20	Xenium 5K
GO:0009615	response to virus	23/284	425/18986	0.0541176	3.61788	6.72611	1.19884e-07	3.65897e-06	2.59598e-06	STAT1/GBP1/SPON2/CXCR4/GBP5/CXCL9/TNFSF4/MX1/CXCL10/IFI16/APOBEC3C/APOBEC3G/SMPD1/POU2AF1/NLRP1/RSAD2/IFI44L/FOXP3/ZBP1/IFIH1/ITGAX/SPN/IFIT2	23	Xenium 5K
GO:0045765	regulation of angiogenesis	21/284	360/18986	0.0583333	3.89971	6.84488	1.24726e-07	3.77504e-06	2.67833e-06	SULF1/THBS2/THBS1/GREM1/ADAM12/STAT1/SERPINE1/CXCR4/CXCL10/PIK3CD/C5AR1/PPP1R16B/RRAS/AKT3/TWIST1/PIK3CG/C3AR1/TGFB2/CXCR3/SPHK1/ITGAX	21	Xenium 5K
GO:0030595	leukocyte chemotaxis	17/284	240/18986	0.0708333	4.73536	7.17636	1.34293e-07	4.03101e-06	2.85993e-06	THBS1/GREM1/NBL1/SERPINE1/CXCR4/CXCL9/CXCL10/IL16/PDE4B/PIK3CD/C5AR1/PIK3CG/C3AR1/KLRK1/TGFB2/CCR5/CCR6	17	Xenium 5K
GO:0045621	positive regulation of lymphocyte differentiation	13/284	137/18986	0.0948905	6.34363	7.73523	1.45963e-07	4.34538e-06	3.08297e-06	MMP14/EGR3/IL2RG/TNFSF4/RASGRP1/CD27/RHOH/RUNX3/ZAP70/SOCS1/ADA/GLI3/FOXP3	13	Xenium 5K
GO:0071219	cellular response to molecule of bacterial origin	17/284	242/18986	0.0702479	4.69622	7.13108	1.51297e-07	4.46757e-06	3.16966e-06	SERPINE1/SPON2/GBP5/CXCL9/TNFSF4/CXCL10/PDE4B/CD6/LY96/TNFRSF1B/PTPN22/KLRK1/HAVCR2/CCR5/PLCG2/SLC7A5/FCGR2B	17	Xenium 5K
GO:0050727	regulation of inflammatory response	23/284	438/18986	0.0525114	3.5105	6.55042	2.05146e-07	6.00881e-06	4.26315e-06	GBP1/SERPINE1/TNC/GBP5/ADAMTS12/TNFSF4/IL16/IL10RA/TNFRSF1B/CST7/PTGER3/ADA/PIK3CG/CCN4/CD28/NLRP1/SPHK1/FOXP3/PLCG2/ZBP1/SPN/IDO1/FCGR2B	23	Xenium 5K
GO:1904018	positive regulation of vasculature development	15/284	192/18986	0.078125	5.22282	7.2471	2.10707e-07	6.07445e-06	4.30972e-06	THBS1/GREM1/ADAM12/SERPINE1/CXCR4/TGFBR1/PIK3CD/C5AR1/RRAS/AKT3/TWIST1/C3AR1/CXCR3/SPHK1/ITGAX	15	Xenium 5K
GO:0070665	positive regulation of leukocyte proliferation	14/284	166/18986	0.0843373	5.63813	7.39618	2.10733e-07	6.07445e-06	4.30972e-06	CD3E/TNFSF4/CD6/CD38/FCGR3A/CARD11/ZAP70/ADA/TNFSF13B/CD28/HAVCR2/FOXP3/CSF2RA/SPN	14	Xenium 5K
GO:0050678	regulation of epithelial cell proliferation	22/284	406/18986	0.0541872	3.62253	6.58235	2.22858e-07	6.37338e-06	4.5218e-06	SULF1/THBS1/STAT1/NR4A1/EGR3/ITGA4/CDKN2B/TGFBR1/FGFR1/PIK3CD/C5AR1/PPP1R16B/WNT2/AKT3/TWIST1/RUNX2/RUNX3/VDR/TGFB2/ZEB1/CXCR3/BCL11B	22	Xenium 5K
GO:0050671	positive regulation of lymphocyte proliferation	13/284	145/18986	0.0896552	5.99364	7.43823	2.83755e-07	8.05156e-06	5.71244e-06	CD3E/TNFSF4/CD6/CD38/FCGR3A/CARD11/ZAP70/ADA/TNFSF13B/CD28/HAVCR2/FOXP3/SPN	13	Xenium 5K
GO:0045582	positive regulation of T cell differentiation	12/284	122/18986	0.0983607	6.57562	7.61336	2.99224e-07	8.42466e-06	5.97715e-06	EGR3/IL2RG/TNFSF4/RASGRP1/CD27/RHOH/RUNX3/ZAP70/SOCS1/ADA/GLI3/FOXP3	12	Xenium 5K
GO:0071675	regulation of mononuclear cell migration	13/284	147/18986	0.0884354	5.91209	7.36744	3.3274e-07	9.21519e-06	6.53802e-06	THBS1/GREM1/MMP14/MSN/NBL1/SERPINE1/ITGA4/CXCL10/C5AR1/C3AR1/KLRK1/SPN/CCR6	13	Xenium 5K
GO:0043491	phosphatidylinositol 3-kinase/protein kinase B signal transduction	19/284	317/18986	0.0599369	4.00691	6.65288	3.33555e-07	9.21519e-06	6.53802e-06	THBS1/PDGFRB/TGFBR1/RASGRP1/ERRFI1/DDR2/LOX/CAVIN3/FGFR1/PIK3CD/PPP1R16B/FCGR3A/RRAS/TWIST1/PIK3CG/CD28/ANGPT1/HBEGF/TGFB2	19	Xenium 5K
GO:0045620	negative regulation of lymphocyte differentiation	9/284	62/18986	0.145161	9.70434	8.45952	3.34913e-07	9.21519e-06	6.53802e-06	INHBA/JAK3/TNFSF4/CTLA4/LAG3/RUNX3/SOCS1/GLI3/FOXP3	9	Xenium 5K
GO:0071222	cellular response to lipopolysaccharide	16/284	228/18986	0.0701754	4.69138	6.91008	3.5832e-07	9.7412e-06	6.91122e-06	SERPINE1/SPON2/GBP5/CXCL9/TNFSF4/CXCL10/PDE4B/CD6/LY96/TNFRSF1B/PTPN22/KLRK1/HAVCR2/CCR5/PLCG2/SLC7A5	16	Xenium 5K
GO:0032946	positive regulation of mononuclear cell proliferation	13/284	148/18986	0.0878378	5.87215	7.33253	3.59962e-07	9.7412e-06	6.91122e-06	CD3E/TNFSF4/CD6/CD38/FCGR3A/CARD11/ZAP70/ADA/TNFSF13B/CD28/HAVCR2/FOXP3/SPN	13	Xenium 5K
GO:0002701	negative regulation of production of molecular mediator of immune response	8/284	46/18986	0.173913	11.6265	8.89197	3.62077e-07	9.7412e-06	6.91122e-06	JAK3/CD96/TWIST1/TGFB3/ANGPT1/TGFB2/FOXP3/FCGR2B	8	Xenium 5K
GO:0043367	CD4-positive, alpha-beta T cell differentiation	11/284	102/18986	0.107843	7.20954	7.74878	3.69097e-07	9.85705e-06	6.99341e-06	IL2RG/JAK3/TNFSF4/BATF/RUNX3/SOCS1/IRF4/RSAD2/SLAMF6/FOXP3/SPN	11	Xenium 5K
GO:0051607	defense response to virus	19/284	320/18986	0.059375	3.96934	6.60131	3.85232e-07	1.02129e-05	7.24586e-06	STAT1/GBP1/SPON2/GBP5/CXCL9/MX1/CXCL10/IFI16/APOBEC3C/APOBEC3G/NLRP1/RSAD2/IFI44L/FOXP3/ZBP1/IFIH1/ITGAX/SPN/IFIT2	19	Xenium 5K
GO:0001818	negative regulation of cytokine production	21/284	388/18986	0.0541237	3.61828	6.42126	4.3164e-07	1.13603e-05	8.05991e-06	THBS1/INHBA/GBP1/JAK3/TNFSF4/CD96/PRNP/FGFR1/LAG3/GPR174/TWIST1/TGFB3/PTPN22/TIGIT/ANGPT1/HAVCR2/TGFB2/CD84/FOXP3/IDO1/FCGR2B	21	Xenium 5K
GO:0002698	negative regulation of immune effector process	12/284	128/18986	0.09375	6.26739	7.36839	5.05106e-07	1.31982e-05	9.36387e-06	JAK3/TNFSF4/CD96/TWIST1/TGFB3/ANGPT1/HAVCR2/TGFB2/CD84/FOXP3/SPN/FCGR2B	12	Xenium 5K
GO:0002822	regulation of adaptive immune response based on somatic recombination of immune receptors built from immunoglobulin superfamily domains	15/284	206/18986	0.0728155	4.86787	6.87826	5.22341e-07	1.35363e-05	9.60375e-06	JAK3/TNFSF4/WAS/BATF/TNFRSF1B/ADA/TNFSF13B/CD28/RSAD2/HAVCR2/CD7/FOXP3/MR1/SPN/FCGR2B	15	Xenium 5K
GO:0045060	negative thymic T cell selection	5/284	12/18986	0.416667	27.855	11.4672	5.25499e-07	1.35363e-05	9.60375e-06	CD3E/ZAP70/CD28/GLI3/SPN	5	Xenium 5K
GO:0042129	regulation of T cell proliferation	14/284	182/18986	0.0769231	5.14247	6.91975	6.49647e-07	1.66163e-05	1.1789e-05	CD3E/TNFSF4/CTLA4/CD6/PRNP/TNFRSF1B/CARD11/ZAP70/TNFSF13B/CD28/HAVCR2/FOXP3/SPN/IDO1	14	Xenium 5K
GO:0071216	cellular response to biotic stimulus	17/284	269/18986	0.063197	4.22485	6.5643	6.75225e-07	1.71498e-05	1.21675e-05	SERPINE1/SPON2/GBP5/CXCL9/TNFSF4/CXCL10/PDE4B/CD6/LY96/TNFRSF1B/PTPN22/KLRK1/HAVCR2/CCR5/PLCG2/SLC7A5/FCGR2B	17	Xenium 5K
GO:0002719	negative regulation of cytokine production involved in immune response	7/284	35/18986	0.2	13.3704	9.02657	7.31183e-07	1.81894e-05	1.29051e-05	JAK3/CD96/TWIST1/TGFB3/ANGPT1/TGFB2/FOXP3	7	Xenium 5K
GO:0032633	interleukin-4 production	7/284	35/18986	0.2	13.3704	9.02657	7.31183e-07	1.81894e-05	1.29051e-05	CD3E/TNFSF4/CD28/IRF4/HAVCR2/FOXP3/SLC7A5	7	Xenium 5K
GO:0032673	regulation of interleukin-4 production	7/284	35/18986	0.2	13.3704	9.02657	7.31183e-07	1.81894e-05	1.29051e-05	CD3E/TNFSF4/CD28/IRF4/HAVCR2/FOXP3/SLC7A5	7	Xenium 5K
GO:0043410	positive regulation of MAPK cascade	23/284	472/18986	0.0487288	3.25762	6.12059	7.58092e-07	1.87305e-05	1.3289e-05	THBS1/INHBA/CD44/CCN2/PDGFRB/RASGRP1/GLIPR2/CAVIN3/ICAM1/FGFR1/C5AR1/CD27/RASSF2/TGFB3/PTPN22/PIK3CG/ANGPT1/HAVCR2/CDH2/TGFB2/SPHK1/PLCG2/FCGR2B	23	Xenium 5K
GO:0050920	regulation of chemotaxis	15/284	216/18986	0.0694444	4.64251	6.63461	9.5394e-07	2.34102e-05	1.66091e-05	THBS1/GREM1/NBL1/SERPINE1/CXCR4/PDGFRB/CXCL10/IL16/FGFR1/C5AR1/CCR4/C3AR1/KLRK1/CXCR3/CCR6	15	Xenium 5K
GO:0006968	cellular defense response	8/284	52/18986	0.153846	10.2849	8.2619	9.66199e-07	2.35137e-05	1.66825e-05	CXCL9/C5AR1/SH2D1A/LY96/ITK/CCR5/SPN/CCR6	8	Xenium 5K
GO:0002286	T cell activation involved in immune response	12/284	136/18986	0.0882353	5.89872	7.06507	9.71104e-07	2.35137e-05	1.66825e-05	JAK3/TNFSF4/ITGAL/ICAM1/BATF/IRF4/SLAMF6/HAVCR2/FOXP3/SPN/EOMES/FCGR2B	12	Xenium 5K
GO:0042060	wound healing	22/284	444/18986	0.0495495	3.31249	6.07595	1.00844e-06	2.4256e-05	1.72092e-05	COL5A1/THBS1/CCN1/CD44/SERPINE1/CSRP1/MYLK/CXCR4/PDPN/PLAUR/TGFBR1/FAP/DDR2/LCK/WAS/TNFRSF12A/SMPD1/PIK3CG/CCN4/HBEGF/TGFB2/PLCG2	22	Xenium 5K
GO:0050729	positive regulation of inflammatory response	13/284	162/18986	0.0802469	5.36468	6.87502	1.01536e-06	2.42618e-05	1.72133e-05	GBP1/SERPINE1/GBP5/TNFSF4/IL16/PTGER3/PIK3CG/CCN4/CD28/NLRP1/PLCG2/ZBP1/IDO1	13	Xenium 5K
GO:0045766	positive regulation of angiogenesis	14/284	189/18986	0.0740741	4.95201	6.7286	1.02351e-06	2.42966e-05	1.7238e-05	THBS1/GREM1/ADAM12/SERPINE1/CXCR4/PIK3CD/C5AR1/RRAS/AKT3/TWIST1/C3AR1/CXCR3/SPHK1/ITGAX	14	Xenium 5K
GO:0045581	negative regulation of T cell differentiation	8/284	53/18986	0.150943	10.0909	8.16685	1.12334e-06	2.64933e-05	1.87965e-05	JAK3/TNFSF4/CTLA4/LAG3/RUNX3/SOCS1/GLI3/FOXP3	8	Xenium 5K
GO:0002456	T cell mediated immunity	12/284	138/18986	0.0869565	5.81323	6.993	1.1352e-06	2.66004e-05	1.88725e-05	RFTN1/CD8A/TNFSF4/WAS/ICAM1/TNFRSF1B/RSAD2/CD7/FOXP3/MR1/SPN/FCGR2B	12	Xenium 5K
GO:0042100	B cell proliferation	10/284	92/18986	0.108696	7.26653	7.42472	1.17225e-06	2.72924e-05	1.93635e-05	IKZF3/RASGRP1/CTLA4/MZB1/CD38/CD79A/CARD11/ADA/TNFSF13B/FCGR2B	10	Xenium 5K
GO:0007179	transforming growth factor beta receptor signaling pathway	16/284	250/18986	0.064	4.27854	6.43031	1.22368e-06	2.83084e-05	2.00843e-05	THBS1/NREP/ZYX/DKK3/LTBP2/LTBP1/CDKN2B/ASPN/HTRA1/TGFBR1/LOX/LPXN/LDLRAD4/TGFB3/TGFB2/ZEB1	16	Xenium 5K
GO:0002819	regulation of adaptive immune response	15/284	221/18986	0.0678733	4.53747	6.51832	1.27238e-06	2.92486e-05	2.07514e-05	JAK3/TNFSF4/WAS/BATF/TNFRSF1B/ADA/TNFSF13B/CD28/RSAD2/HAVCR2/CD7/FOXP3/MR1/SPN/FCGR2B	15	Xenium 5K
GO:0045589	regulation of regulatory T cell differentiation	7/284	38/18986	0.184211	12.3149	8.60359	1.32059e-06	3.01659e-05	2.14022e-05	IL2RG/TNFSF4/CTLA4/LAG3/SOCS1/CD28/FOXP3	7	Xenium 5K
GO:1902107	positive regulation of leukocyte differentiation	14/284	195/18986	0.0717949	4.79964	6.57211	1.48644e-06	3.35327e-05	2.37909e-05	MMP14/EGR3/IL2RG/TNFSF4/RASGRP1/EVI2B/CD27/RHOH/RUNX3/ZAP70/SOCS1/ADA/GLI3/FOXP3	14	Xenium 5K
GO:1903708	positive regulation of hemopoiesis	14/284	195/18986	0.0717949	4.79964	6.57211	1.48644e-06	3.35327e-05	2.37909e-05	MMP14/EGR3/IL2RG/TNFSF4/RASGRP1/EVI2B/CD27/RHOH/RUNX3/ZAP70/SOCS1/ADA/GLI3/FOXP3	14	Xenium 5K
GO:0002715	regulation of natural killer cell mediated immunity	8/284	55/18986	0.145455	9.72394	7.98413	1.50375e-06	3.37136e-05	2.39192e-05	RASGRP1/CD96/KLRB1/SH2D1A/LAG3/KLRK1/SLAMF6/HAVCR2	8	Xenium 5K
GO:0046638	positive regulation of alpha-beta T cell differentiation	8/284	56/18986	0.142857	9.5503	7.89624	1.73182e-06	3.85889e-05	2.73781e-05	IL2RG/TNFSF4/RUNX3/ZAP70/SOCS1/ADA/GLI3/FOXP3	8	Xenium 5K
GO:0045123	cellular extravasation	9/284	75/18986	0.12	8.02225	7.5088	1.74983e-06	3.87524e-05	2.74941e-05	THY1/ITGA4/ITGAL/SELPLG/ICAM1/PIK3CD/PIK3CG/ITGB7/SPN	9	Xenium 5K
GO:0050860	negative regulation of T cell receptor signaling pathway	6/284	26/18986	0.230769	15.4274	9.07144	1.90205e-06	4.18682e-05	2.97048e-05	THY1/GBP1/PRNP/SH2D1A/UBASH3A/PTPN22	6	Xenium 5K
GO:0050921	positive regulation of chemotaxis	12/284	145/18986	0.0827586	5.53259	6.75148	1.91985e-06	4.20055e-05	2.98022e-05	THBS1/SERPINE1/CXCR4/PDGFRB/CXCL10/IL16/FGFR1/C5AR1/CCR4/C3AR1/CXCR3/CCR6	12	Xenium 5K
GO:0001910	regulation of leukocyte mediated cytotoxicity	10/284	98/18986	0.102041	6.82164	7.1201	2.1044e-06	4.57676e-05	3.24713e-05	RASGRP1/ICAM1/KLRB1/SH2D1A/LAG3/KLRK1/SLAMF6/HAVCR2/MR1/FCGR2B	10	Xenium 5K
GO:0032729	positive regulation of type II interferon production	9/284	77/18986	0.116883	7.81388	7.38289	2.18971e-06	4.73395e-05	3.35866e-05	CD3E/CD2/TNFSF4/PDE4B/PTPN22/KLRK1/SLAMF6/HAVCR2/SLC7A5	9	Xenium 5K
GO:0001935	endothelial cell proliferation	14/284	202/18986	0.0693069	4.63331	6.39742	2.25658e-06	4.84965e-05	3.44074e-05	SULF1/THBS1/MMP14/STAT1/NR4A1/EGR3/ITGA4/LOXL2/TGFBR1/FGFR1/PIK3CD/PPP1R16B/AKT3/CXCR3	14	Xenium 5K
GO:0003158	endothelium development	12/284	148/18986	0.0810811	5.42044	6.65272	2.38213e-06	5.08934e-05	3.6108e-05	MSN/FSTL1/CLIC4/CXCR4/PDPN/ADAMTS12/CXCL10/ICAM1/PPP1R16B/ZEB1/FOXP3/ITGAX	12	Xenium 5K
GO:0018108	peptidyl-tyrosine phosphorylation	14/284	204/18986	0.0686275	4.58789	6.34898	2.53393e-06	5.38201e-05	3.81845e-05	GREM1/CD3E/PDGFRB/JAK3/ERRFI1/DDR2/LCK/PRNP/FGFR1/ZAP70/SOCS1/ANGPT1/HBEGF/PLCG2	14	Xenium 5K
GO:0045088	regulation of innate immune response	22/284	470/18986	0.0468085	3.12925	5.75999	2.56422e-06	5.41468e-05	3.84162e-05	CYBA/GBP5/RFTN1/IFI16/RASGRP1/CD96/KLRB1/SH2D1A/LAG3/LY96/PTPN22/TRAF3IP3/NLRP1/IRF4/RSAD2/KLRK1/SLAMF6/HAVCR2/PLCG2/ZBP1/IFIH1/FCGR2B	22	Xenium 5K
GO:0045066	regulatory T cell differentiation	7/284	42/18986	0.166667	11.142	8.10837	2.68231e-06	5.6313e-05	3.99531e-05	IL2RG/TNFSF4/CTLA4/LAG3/SOCS1/CD28/FOXP3	7	Xenium 5K
GO:0018212	peptidyl-tyrosine modification	14/284	206/18986	0.0679612	4.54335	6.30115	2.84129e-06	5.93078e-05	4.20779e-05	GREM1/CD3E/PDGFRB/JAK3/ERRFI1/DDR2/LCK/PRNP/FGFR1/ZAP70/SOCS1/ANGPT1/HBEGF/PLCG2	14	Xenium 5K
GO:0022408	negative regulation of cell-cell adhesion	14/284	207/18986	0.0676329	4.5214	6.27747	3.00708e-06	6.24099e-05	4.42787e-05	JAK3/TNFSF4/CTLA4/PRNP/LAG3/RUNX3/SOCS1/PTPN22/TIGIT/HAVCR2/GLI3/FOXP3/SPN/IDO1	14	Xenium 5K
GO:0030101	natural killer cell activation	10/284	102/18986	0.0980392	6.55413	6.9309	3.03684e-06	6.26693e-05	4.44628e-05	CD2/RASGRP1/SLAMF7/PIK3CD/SH2D1A/FCGR3A/PTPN22/KLRK1/IL21R/HAVCR2	10	Xenium 5K
GO:0001706	endoderm formation	8/284	61/18986	0.131148	8.76749	7.48769	3.3655e-06	6.90593e-05	4.89964e-05	COL5A1/INHBA/MMP14/COL5A2/COL11A1/ITGA4/DUSP5/EOMES	8	Xenium 5K
GO:0042102	positive regulation of T cell proliferation	10/284	104/18986	0.0961538	6.42809	6.84006	3.62479e-06	7.39621e-05	5.24748e-05	CD3E/TNFSF4/CD6/CARD11/ZAP70/TNFSF13B/CD28/HAVCR2/FOXP3/SPN	10	Xenium 5K
GO:0046639	negative regulation of alpha-beta T cell differentiation	6/284	29/18986	0.206897	13.8315	8.5214	3.77912e-06	7.66802e-05	5.44033e-05	JAK3/TNFSF4/RUNX3/SOCS1/GLI3/FOXP3	6	Xenium 5K
GO:0043370	regulation of CD4-positive, alpha-beta T cell differentiation	8/284	62/18986	0.129032	8.62608	7.41159	3.81447e-06	7.69676e-05	5.46072e-05	IL2RG/JAK3/TNFSF4/BATF/RUNX3/SOCS1/IRF4/FOXP3	8	Xenium 5K
GO:0002312	B cell activation involved in immune response	10/284	106/18986	0.0943396	6.3068	6.75158	4.30911e-06	8.64678e-05	6.13474e-05	TNFSF4/BATF/POU2AF1/ADA/CD28/ITM2A/FOXP3/PLCG2/CCR6/FCGR2B	10	Xenium 5K
GO:0048701	embryonic cranial skeleton morphogenesis	7/284	45/18986	0.155556	10.3992	7.77888	4.3422e-06	8.66532e-05	6.1479e-05	MMP14/TGFBR1/TWIST1/TGFB3/RUNX2/PRRX1/GLI3	7	Xenium 5K
GO:0002507	tolerance induction	6/284	30/18986	0.2	13.3704	8.35588	4.6649e-06	9.20811e-05	6.533e-05	CD3E/CCR4/ICOS/HAVCR2/FOXP3/IDO1	6	Xenium 5K
GO:0032703	negative regulation of interleukin-2 production	6/284	30/18986	0.2	13.3704	8.35588	4.6649e-06	9.20811e-05	6.533e-05	GBP1/PRNP/LAG3/GPR174/HAVCR2/FOXP3	6	Xenium 5K
GO:0002705	positive regulation of leukocyte mediated immunity	12/284	158/18986	0.0759494	5.07738	6.34202	4.711e-06	9.24885e-05	6.5619e-05	TNFSF4/RASGRP1/SH2D1A/LAG3/CD28/RSAD2/KLRK1/SLAMF6/CD7/FOXP3/PLCG2/MR1	12	Xenium 5K
GO:0002833	positive regulation of response to biotic stimulus	20/284	416/18986	0.0480769	3.21404	5.62662	4.98193e-06	9.72816e-05	6.90197e-05	CYBA/GBP5/RFTN1/IFI16/RASGRP1/SH2D1A/LAG3/LY96/PTPN22/TRAF3IP3/NLRP1/IRF4/RSAD2/KLRK1/SLAMF6/HAVCR2/PLCG2/ZBP1/IFIH1/MR1	20	Xenium 5K
GO:0090287	regulation of cellular response to growth factor stimulus	19/284	381/18986	0.0498688	3.33383	5.67071	5.11826e-06	9.94093e-05	7.05292e-05	SULF1/THBS1/GREM1/CCN1/FSTL1/SFRP4/NBL1/NREP/DKK3/LTBP1/CDKN2B/ADAMTS12/ASPN/HTRA1/LOX/LDLRAD4/TGFB3/RUNX2/ZEB1	19	Xenium 5K
GO:0051896	regulation of phosphatidylinositol 3-kinase/protein kinase B signal transduction	16/284	280/18986	0.0571429	3.82012	5.85837	5.30071e-06	0.000102405	7.26547e-05	THBS1/PDGFRB/TGFBR1/RASGRP1/DDR2/LOX/CAVIN3/FGFR1/PPP1R16B/RRAS/TWIST1/PIK3CG/CD28/ANGPT1/HBEGF/TGFB2	16	Xenium 5K
GO:1905330	regulation of morphogenesis of an epithelium	8/284	65/18986	0.123077	8.22795	7.19317	5.47784e-06	0.000105267	7.46854e-05	SULF1/GREM1/ADAMTS12/CXCL10/FGFR1/PIK3CD/WNT2/ITGAX	8	Xenium 5K
GO:0050871	positive regulation of B cell activation	9/284	86/18986	0.104651	6.99615	6.8677	5.55087e-06	0.000106109	7.52828e-05	MMP14/IL2RG/TNFSF4/CD38/CD27/CARD11/ADA/TNFSF13B/CD28	9	Xenium 5K
GO:0043373	CD4-positive, alpha-beta T cell lineage commitment	6/284	31/18986	0.193548	12.9391	8.19807	5.71225e-06	0.000108622	7.70658e-05	JAK3/BATF/IRF4/SLAMF6/FOXP3/SPN	6	Xenium 5K
GO:0045089	positive regulation of innate immune response	19/284	387/18986	0.0490956	3.28215	5.58952	6.40149e-06	0.000121095	8.59148e-05	CYBA/GBP5/RFTN1/IFI16/RASGRP1/SH2D1A/LAG3/LY96/PTPN22/TRAF3IP3/NLRP1/IRF4/RSAD2/KLRK1/SLAMF6/HAVCR2/PLCG2/ZBP1/IFIH1	19	Xenium 5K
GO:0002708	positive regulation of lymphocyte mediated immunity	11/284	136/18986	0.0808824	5.40716	6.35613	6.44061e-06	0.000121204	8.59919e-05	TNFSF4/RASGRP1/SH2D1A/LAG3/CD28/RSAD2/KLRK1/SLAMF6/CD7/FOXP3/MR1	11	Xenium 5K
GO:0032963	collagen metabolic process	10/284	111/18986	0.0900901	6.02271	6.53999	6.52982e-06	0.000122249	8.67335e-05	COL5A1/INHBA/MMP14/CTSK/ADAMTS2/MMP11/MRC2/FAP/DDR2/TGFB3	10	Xenium 5K
GO:2000516	positive regulation of CD4-positive, alpha-beta T cell activation	7/284	48/18986	0.145833	9.74927	7.47904	6.78053e-06	0.000126272	8.95881e-05	CD3E/IL2RG/TNFSF4/CARD11/SOCS1/CD28/FOXP3	7	Xenium 5K
GO:0070371	ERK1 and ERK2 cascade	17/284	319/18986	0.0532915	3.56265	5.68811	6.81426e-06	0.000126272	8.95881e-05	INHBA/CCN1/GBP1/CD44/CCN2/PDGFRB/RASGRP1/DUSP5/GLIPR2/CAVIN3/ATF3/ICAM1/C5AR1/RRAS/PTPN22/ANGPT1/HAVCR2	17	Xenium 5K
GO:0030888	regulation of B cell proliferation	8/284	67/18986	0.119403	7.98234	7.05521	6.89811e-06	0.000127177	9.02302e-05	IKZF3/CTLA4/MZB1/CD38/CARD11/ADA/TNFSF13B/FCGR2B	8	Xenium 5K
GO:0061037	negative regulation of cartilage development	6/284	32/18986	0.1875	12.5348	8.04737	6.9427e-06	0.000127353	9.03548e-05	GREM1/CTSK/ADAMTS12/TGFBR1/CCN4/GLI3	6	Xenium 5K
GO:0031341	regulation of cell killing	10/284	112/18986	0.0892857	5.96894	6.49922	7.07659e-06	0.000129157	9.16344e-05	RASGRP1/ICAM1/KLRB1/SH2D1A/LAG3/KLRK1/SLAMF6/HAVCR2/MR1/FCGR2B	10	Xenium 5K
GO:0010810	regulation of cell-substrate adhesion	14/284	223/18986	0.0627803	4.19699	5.91784	7.12251e-06	0.000129345	9.17679e-05	POSTN/THY1/THBS1/GREM1/MMP14/CCN1/GBP1/CD3E/SERPINE1/PDPN/CCDC80/SPOCK1/RRAS/FBLN2	14	Xenium 5K
GO:0045859	regulation of protein kinase activity	20/284	427/18986	0.0468384	3.13125	5.48897	7.33422e-06	0.000132527	9.40255e-05	THY1/THBS1/GREM1/CCN1/CDKN2B/PDGFRB/RASGRP1/ERRFI1/DDR2/SYNPO2/PRNP/FGFR1/C5AR1/RASSF2/SMPD1/LAT/PTPN22/PIK3CG/ANGPT1/TGFB2	20	Xenium 5K
GO:0032620	interleukin-17 production	7/284	49/18986	0.142857	9.5503	7.3849	7.81029e-06	0.000139054	9.86563e-05	RFTN1/TNFSF4/PRNP/SLAMF6/SPHK1/FOXP3/SLC7A5	7	Xenium 5K
GO:0032660	regulation of interleukin-17 production	7/284	49/18986	0.142857	9.5503	7.3849	7.81029e-06	0.000139054	9.86563e-05	RFTN1/TNFSF4/PRNP/SLAMF6/SPHK1/FOXP3/SLC7A5	7	Xenium 5K
GO:0042269	regulation of natural killer cell mediated cytotoxicity	7/284	49/18986	0.142857	9.5503	7.3849	7.81029e-06	0.000139054	9.86563e-05	RASGRP1/KLRB1/SH2D1A/LAG3/KLRK1/SLAMF6/HAVCR2	7	Xenium 5K
GO:0002363	alpha-beta T cell lineage commitment	6/284	33/18986	0.181818	12.1549	7.90324	8.37962e-06	0.000148462	0.000105332	JAK3/BATF/IRF4/SLAMF6/FOXP3/SPN	6	Xenium 5K
GO:0030324	lung development	13/284	198/18986	0.0656566	4.38928	5.90772	9.37151e-06	0.00016523	0.000117228	MMP14/CCN2/ADAMTS2/TNC/PDPN/ERRFI1/LOX/FGFR1/HOPX/WNT2/TGFB3/ADA/GLI3	13	Xenium 5K
GO:0060840	artery development	10/284	116/18986	0.0862069	5.76311	6.34095	9.67884e-06	0.000169824	0.000120487	MYLK/LOXL1/PDGFRB/TGFBR1/EGR2/LOX/AKT3/PRRX1/TGFB2/GLI3	10	Xenium 5K
GO:0007204	positive regulation of cytosolic calcium ion concentration	12/284	170/18986	0.0705882	4.71897	6.00211	9.9791e-06	0.00017425	0.000123628	CXCR4/CD38/C5AR1/FPR1/PTGER3/CCR4/PIK3CG/C3AR1/CXCR6/CCR5/CXCR3/CCR6	12	Xenium 5K
GO:1902106	negative regulation of leukocyte differentiation	10/284	117/18986	0.0854701	5.71386	6.30253	1.04456e-05	0.000181523	0.000128788	INHBA/JAK3/TNFSF4/CTLA4/LAG3/RUNX3/SOCS1/GLI3/FOXP3/FCGR2B	10	Xenium 5K
GO:0070372	regulation of ERK1 and ERK2 cascade	16/284	296/18986	0.0540541	3.61363	5.58477	1.06688e-05	0.00018452	0.000130914	INHBA/CCN1/GBP1/CD44/CCN2/PDGFRB/RASGRP1/GLIPR2/CAVIN3/ATF3/ICAM1/C5AR1/RRAS/PTPN22/ANGPT1/HAVCR2	16	Xenium 5K
GO:0060562	epithelial tube morphogenesis	17/284	331/18986	0.0513595	3.43349	5.50385	1.10491e-05	0.000190191	0.000134937	GREM1/CTHRC1/MMP14/CLIC4/COL4A1/CXCR4/TNC/ADAMTS12/CXCL10/PIK3CD/WNT2/TWIST1/VDR/NR3C1/TGFB2/GLI3/ITGAX	17	Xenium 5K
GO:0045165	cell fate commitment	16/284	297/18986	0.0538721	3.60146	5.5683	1.11268e-05	0.000190598	0.000135226	PDPN/JAK3/TGFBR1/FGFR1/WNT2/BATF/RUNX2/PRRX1/MITF/IRF4/SLAMF6/GLI3/FOXP3/BCL11B/SPN/EOMES	16	Xenium 5K
GO:0048705	skeletal system morphogenesis	14/284	232/18986	0.0603448	4.03418	5.73005	1.11777e-05	0.000190598	0.000135226	GREM1/MMP14/SFRP4/CCN2/COL11A1/TMEM119/TGFBR1/FGFR1/TWIST1/TGFB3/RUNX2/PRRX1/GLI3/ZEB1	14	Xenium 5K
GO:0071677	positive regulation of mononuclear cell migration	9/284	94/18986	0.0957447	6.40073	6.46842	1.15691e-05	0.0001963	0.000139272	THBS1/MMP14/SERPINE1/ITGA4/CXCL10/C5AR1/C3AR1/SPN/CCR6	9	Xenium 5K
GO:0030323	respiratory tube development	13/284	202/18986	0.0643564	4.30236	5.8147	1.16202e-05	0.0001963	0.000139272	MMP14/CCN2/ADAMTS2/TNC/PDPN/ERRFI1/LOX/FGFR1/HOPX/WNT2/TGFB3/ADA/GLI3	13	Xenium 5K
GO:0035987	endodermal cell differentiation	7/284	52/18986	0.134615	8.99932	7.11794	1.17072e-05	0.000196855	0.000139665	COL5A1/INHBA/MMP14/COL5A2/COL11A1/ITGA4/EOMES	7	Xenium 5K
GO:0050792	regulation of viral process	12/284	173/18986	0.0693642	4.63714	5.92208	1.19148e-05	0.000197712	0.000140274	STAT1/CXCR4/MX1/IFI16/APOBEC3C/MDFIC/APOBEC3G/SMPD1/CD28/RSAD2/LRRC15/IFIH1	12	Xenium 5K
GO:0032743	positive regulation of interleukin-2 production	6/284	35/18986	0.171429	11.4604	7.63282	1.1976e-05	0.000197712	0.000140274	CD3E/PDE4B/CARD11/CD28/IRF4/PLCG2	6	Xenium 5K
GO:0043369	CD4-positive or CD8-positive, alpha-beta T cell lineage commitment	6/284	35/18986	0.171429	11.4604	7.63282	1.1976e-05	0.000197712	0.000140274	JAK3/BATF/IRF4/SLAMF6/FOXP3/SPN	6	Xenium 5K
GO:0045577	regulation of B cell differentiation	6/284	35/18986	0.171429	11.4604	7.63282	1.1976e-05	0.000197712	0.000140274	INHBA/MMP14/IL2RG/IKZF3/CD27/CARD11	6	Xenium 5K
GO:0048704	embryonic skeletal system morphogenesis	9/284	95/18986	0.0947368	6.33336	6.42178	1.26146e-05	0.000207313	0.000147085	MMP14/COL11A1/TGFBR1/TWIST1/TGFB3/RUNX2/PRRX1/GLI3/ZEB1	9	Xenium 5K
GO:0033089	positive regulation of T cell differentiation in thymus	4/284	11/18986	0.363636	24.3099	9.5294	1.48915e-05	0.000243631	0.000172852	EGR3/IL2RG/RASGRP1/ADA	4	Xenium 5K
GO:0048872	homeostasis of number of cells	17/284	339/18986	0.0501475	3.35247	5.38566	1.50507e-05	0.000245131	0.000173916	INHBA/STAT1/FSTL1/JAK3/IKZF1/PDE4B/PIK3CD/CARD11/AKT3/RASSF2/GPR174/LAT/ADA/TNFSF13B/CCR4/CDH2/FOXP3	17	Xenium 5K
GO:0002699	positive regulation of immune effector process	15/284	272/18986	0.0551471	3.6867	5.49972	1.59282e-05	0.000258265	0.000183234	SPON2/TNFSF4/RASGRP1/MZB1/SH2D1A/LAG3/CD28/RSAD2/KLRK1/SLAMF6/CD7/FOXP3/PLCG2/SLC7A5/MR1	15	Xenium 5K
GO:1904888	cranial skeletal system development	8/284	75/18986	0.106667	7.13089	6.55568	1.60926e-05	0.000259771	0.000184303	MMP14/TGFBR1/TWIST1/TGFB3/RUNX2/PRRX1/TGFB2/GLI3	8	Xenium 5K
GO:0001936	regulation of endothelial cell proliferation	12/284	179/18986	0.0670391	4.48171	5.76739	1.67927e-05	0.000269872	0.00019147	SULF1/THBS1/STAT1/NR4A1/EGR3/ITGA4/TGFBR1/FGFR1/PIK3CD/PPP1R16B/AKT3/CXCR3	12	Xenium 5K
GO:1903707	negative regulation of hemopoiesis	10/284	124/18986	0.0806452	5.3913	6.04548	1.74348e-05	0.000278957	0.000197915	INHBA/JAK3/TNFSF4/CTLA4/LAG3/RUNX3/SOCS1/GLI3/FOXP3/FCGR2B	10	Xenium 5K
GO:0070664	negative regulation of leukocyte proliferation	9/284	99/18986	0.0909091	6.07746	6.24171	1.76415e-05	0.000281026	0.000199383	GREM1/RASSF5/CTLA4/PRNP/HAVCR2/FOXP3/SPN/IDO1/FCGR2B	9	Xenium 5K
GO:0002687	positive regulation of leukocyte migration	11/284	152/18986	0.0723684	4.83798	5.85429	1.85432e-05	0.0002941	0.000208659	THY1/THBS1/MMP14/SERPINE1/ITGA4/CXCL10/ICAM1/C5AR1/C3AR1/SPN/CCR6	11	Xenium 5K
GO:0002335	mature B cell differentiation	6/284	38/18986	0.157895	10.5556	7.26588	1.96164e-05	0.000309768	0.000219775	IL2RG/POU2AF1/ADA/ITM2A/PLCG2/FCGR2B	6	Xenium 5K
GO:0043549	regulation of kinase activity	20/284	460/18986	0.0434783	2.90661	5.10119	2.15888e-05	0.00033944	0.000240827	THY1/THBS1/GREM1/CCN1/CDKN2B/PDGFRB/RASGRP1/ERRFI1/DDR2/SYNPO2/PRNP/FGFR1/C5AR1/RASSF2/SMPD1/LAT/PTPN22/PIK3CG/ANGPT1/TGFB2	20	Xenium 5K
GO:1990868	response to chemokine	9/284	102/18986	0.0882353	5.89872	6.11302	2.2449e-05	0.000349935	0.000248273	CXCR4/CXCL9/CXCL10/LOX/CCR4/CXCR6/CCR5/CXCR3/CCR6	9	Xenium 5K
GO:1990869	cellular response to chemokine	9/284	102/18986	0.0882353	5.89872	6.11302	2.2449e-05	0.000349935	0.000248273	CXCR4/CXCL9/CXCL10/LOX/CCR4/CXCR6/CCR5/CXCR3/CCR6	9	Xenium 5K
GO:0071774	response to fibroblast growth factor	10/284	128/18986	0.078125	5.22282	5.90718	2.30006e-05	0.000357001	0.000253286	SULF1/POSTN/THBS1/CD44/CCN2/NR4A1/EGR3/TNC/FGFR1/RUNX2	10	Xenium 5K
GO:0046641	positive regulation of alpha-beta T cell proliferation	5/284	24/18986	0.208333	13.9275	7.80907	2.43389e-05	0.000376165	0.000266883	CD3E/TNFSF4/CARD11/ZAP70/CD28	5	Xenium 5K
GO:0060348	bone development	13/284	217/18986	0.0599078	4.00497	5.48617	2.48481e-05	0.000382408	0.000271312	SULF1/GREM1/MMP14/SFRP4/ADAMTS12/TMEM119/DDR2/LOX/TWIST1/TGFB3/RUNX2/CCN4/GLI3	13	Xenium 5K
GO:0070269	pyroptotic inflammatory response	6/284	40/18986	0.15	10.0278	7.04327	2.65986e-05	0.000407621	0.0002892	GBP1/GBP5/GZMA/GZMB/NLRP1/ZBP1	6	Xenium 5K
GO:0045807	positive regulation of endocytosis	11/284	159/18986	0.0691824	4.62499	5.65634	2.82168e-05	0.000430603	0.000305506	GREM1/SFRP4/SERPINE1/CYBA/FCGR2A/IL2RG/IL2RB/SMPD1/ANGPT1/PLCG2/FCGR2B	11	Xenium 5K
GO:0043542	endothelial cell migration	15/284	287/18986	0.0522648	3.49401	5.24627	2.97953e-05	0.000451046	0.00032001	THBS1/GREM1/FSTL1/NR4A1/EGR3/LOXL2/TGFBR1/FAP/FGFR1/PIK3CD/RRAS/LPXN/AKT3/PIK3CG/ANGPT1	15	Xenium 5K
GO:0032331	negative regulation of chondrocyte differentiation	5/284	25/18986	0.2	13.3704	7.62684	3.00532e-05	0.000451046	0.00032001	GREM1/ADAMTS12/TGFBR1/CCN4/GLI3	5	Xenium 5K
GO:0032693	negative regulation of interleukin-10 production	5/284	25/18986	0.2	13.3704	7.62684	3.00532e-05	0.000451046	0.00032001	THBS1/JAK3/FOXP3/IDO1/FCGR2B	5	Xenium 5K
GO:0070233	negative regulation of T cell apoptotic process	5/284	25/18986	0.2	13.3704	7.62684	3.00532e-05	0.000451046	0.00032001	JAK3/CD27/ADA/BCL11B/IDO1	5	Xenium 5K
GO:0010718	positive regulation of epithelial to mesenchymal transition	7/284	60/18986	0.116667	7.79941	6.50037	3.05201e-05	0.000456168	0.000323643	PDPN/LOXL2/TGFBR1/GLIPR2/TWIST1/TGFB3/TGFB2	7	Xenium 5K
GO:0002360	T cell lineage commitment	6/284	41/18986	0.146341	9.78324	6.93777	3.07703e-05	0.000458023	0.00032496	JAK3/BATF/IRF4/SLAMF6/FOXP3/SPN	6	Xenium 5K
GO:0001837	epithelial to mesenchymal transition	12/284	192/18986	0.0625	4.17826	5.45444	3.36666e-05	0.000499091	0.000354096	GREM1/PDPN/LOXL2/TGFBR1/GLIPR2/FGFR1/WNT2/LDLRAD4/TWIST1/TGFB3/TGFB2/EOMES	12	Xenium 5K
GO:0048706	embryonic skeletal system development	10/284	134/18986	0.0746269	4.98896	5.71024	3.41796e-05	0.000504635	0.00035803	SULF1/MMP14/COL11A1/TGFBR1/TWIST1/TGFB3/RUNX2/PRRX1/GLI3/ZEB1	10	Xenium 5K
GO:0002709	regulation of T cell mediated immunity	9/284	108/18986	0.0833333	5.57101	5.87038	3.54599e-05	0.000521418	0.000369937	TNFSF4/WAS/TNFRSF1B/RSAD2/CD7/FOXP3/MR1/SPN/FCGR2B	9	Xenium 5K
GO:0060541	respiratory system development	13/284	225/18986	0.0577778	3.86257	5.32279	3.6258e-05	0.000531004	0.000376738	MMP14/CCN2/ADAMTS2/TNC/PDPN/ERRFI1/LOX/FGFR1/HOPX/WNT2/TGFB3/ADA/GLI3	13	Xenium 5K
GO:0051924	regulation of calcium ion transport	14/284	258/18986	0.0542636	3.62763	5.2366	3.64661e-05	0.000531907	0.000377379	THY1/MYLK/CXCR4/CYBA/CXCL9/PDGFRB/CXCL10/IL16/PDE4B/PRNP/PLN/PIK3CG/CD84/CXCR3	14	Xenium 5K
GO:0046629	gamma-delta T cell activation	5/284	26/18986	0.192308	12.8562	7.45474	3.67558e-05	0.000533684	0.00037864	CD3E/EGR3/CD247/CD3G/ITK	5	Xenium 5K
GO:0002287	alpha-beta T cell activation involved in immune response	8/284	84/18986	0.0952381	6.36687	6.07473	3.70287e-05	0.000533684	0.00037864	JAK3/TNFSF4/BATF/IRF4/SLAMF6/FOXP3/SPN/EOMES	8	Xenium 5K
GO:0002293	alpha-beta T cell differentiation involved in immune response	8/284	84/18986	0.0952381	6.36687	6.07473	3.70287e-05	0.000533684	0.00037864	JAK3/TNFSF4/BATF/IRF4/SLAMF6/FOXP3/SPN/EOMES	8	Xenium 5K
GO:0042476	odontogenesis	10/284	136/18986	0.0735294	4.9156	5.64719	3.88145e-05	0.000557211	0.000395332	INHBA/SERPINE1/TNC/ASPN/FGFR1/TGFB3/RUNX2/TGFB2/GLI3/BCL11B	10	Xenium 5K
GO:0030593	neutrophil chemotaxis	8/284	85/18986	0.0941176	6.29196	6.02566	4.03528e-05	0.000577013	0.000409381	CXCL9/CXCL10/PDE4B/PIK3CD/C5AR1/PIK3CG/C3AR1/TGFB2	8	Xenium 5K
GO:0046640	regulation of alpha-beta T cell proliferation	6/284	43/18986	0.139535	9.3282	6.73723	4.06876e-05	0.000579519	0.000411159	CD3E/TNFSF4/CARD11/ZAP70/CD28/FOXP3	6	Xenium 5K
GO:0002526	acute inflammatory response	9/284	110/18986	0.0818182	5.46972	5.79351	4.10155e-05	0.000581907	0.000412853	FCGR2A/APOL2/TNFSF4/CD6/FCGR3A/PTGER3/PIK3CG/SPN/FCGR2B	9	Xenium 5K
GO:0034113	heterotypic cell-cell adhesion	7/284	63/18986	0.111111	7.42801	6.29756	4.20837e-05	0.000594739	0.000421957	THY1/CD44/ITGA4/CD2/LCK/ITGB7/ITGAX	7	Xenium 5K
GO:0007229	integrin-mediated signaling pathway	9/284	111/18986	0.0810811	5.42044	5.75578	4.40584e-05	0.000620232	0.000440044	THY1/CCN2/ZYX/ITGA4/ITGAL/LAT/ITGAE/ITGB7/ITGAX	9	Xenium 5K
GO:0006816	calcium ion transport	19/284	445/18986	0.0426966	2.85436	4.87784	4.43755e-05	0.000622285	0.000441501	THY1/MYLK/CXCR4/CYBA/CXCL9/PDGFRB/CXCL10/IL16/PDE4B/LCK/PRNP/PLN/VDR/NCS1/PIK3CG/CCR5/CD84/CXCR3/PLCG2	19	Xenium 5K
GO:0060537	muscle tissue development	19/284	447/18986	0.0425056	2.84159	4.85539	4.7129e-05	0.000658356	0.000467092	GREM1/NR4A1/ELN/COL11A1/CSRP1/MYLK/PDGFRB/TGFBR1/EGR2/LOX/ATF3/PLN/FGFR1/HOPX/WNT2/TWIST1/MEIS1/TGFB2/EOMES	19	Xenium 5K
GO:0007492	endoderm development	8/284	87/18986	0.091954	6.14732	5.92983	4.77511e-05	0.000664491	0.000471445	COL5A1/INHBA/MMP14/COL5A2/COL11A1/ITGA4/DUSP5/EOMES	8	Xenium 5K
GO:0061041	regulation of wound healing	10/284	140/18986	0.0714286	4.77515	5.52471	4.97127e-05	0.000689147	0.000488938	THBS1/SERPINE1/MYLK/CXCR4/PLAUR/FAP/DDR2/TNFRSF12A/CCN4/HBEGF	10	Xenium 5K
GO:0001654	eye development	18/284	411/18986	0.0437956	2.92783	4.86907	5.0879e-05	0.000702633	0.000498506	COL5A1/THY1/INHBA/COL5A2/CLIC4/COL4A1/PDGFRB/TGFBR1/PBX3/WNT2/TWIST1/MEIS1/MITF/TGFB2/GLI3/ZEB1/BCL11B/MAB21L2	18	Xenium 5K
GO:0032615	interleukin-12 production	7/284	65/18986	0.107692	7.19946	6.16963	5.16239e-05	0.000707539	0.000501987	THBS1/JAK3/TNFSF4/IL16/TIGIT/PLCG2/IDO1	7	Xenium 5K
GO:0032655	regulation of interleukin-12 production	7/284	65/18986	0.107692	7.19946	6.16963	5.16239e-05	0.000707539	0.000501987	THBS1/JAK3/TNFSF4/IL16/TIGIT/PLCG2/IDO1	7	Xenium 5K
GO:0030574	collagen catabolic process	6/284	45/18986	0.133333	8.91362	6.54938	5.30153e-05	0.000721166	0.000511655	MMP14/CTSK/ADAMTS2/MMP11/MRC2/FAP	6	Xenium 5K
GO:0032689	negative regulation of type II interferon production	6/284	45/18986	0.133333	8.91362	6.54938	5.30153e-05	0.000721166	0.000511655	INHBA/TNFSF4/CD96/PRNP/HAVCR2/FOXP3	6	Xenium 5K
GO:0002295	T-helper cell lineage commitment	5/284	28/18986	0.178571	11.9379	7.13734	5.35879e-05	0.000723536	0.000513336	JAK3/BATF/IRF4/SLAMF6/SPN	5	Xenium 5K
GO:0033081	regulation of T cell differentiation in thymus	5/284	28/18986	0.178571	11.9379	7.13734	5.35879e-05	0.000723536	0.000513336	EGR3/IL2RG/RASGRP1/ADA/ZEB1	5	Xenium 5K
GO:0090303	positive regulation of wound healing	7/284	66/18986	0.106061	7.09038	6.10768	5.70187e-05	0.000767007	0.000544178	THBS1/SERPINE1/MYLK/CXCR4/DDR2/CCN4/HBEGF	7	Xenium 5K
GO:0150063	visual system development	18/284	415/18986	0.0433735	2.89961	4.8216	5.76271e-05	0.000772331	0.000547955	COL5A1/THY1/INHBA/COL5A2/CLIC4/COL4A1/PDGFRB/TGFBR1/PBX3/WNT2/TWIST1/MEIS1/MITF/TGFB2/GLI3/ZEB1/BCL11B/MAB21L2	18	Xenium 5K
GO:0002517	T cell tolerance induction	4/284	15/18986	0.266667	17.8272	8.03403	5.87512e-05	0.000784502	0.000556591	CD3E/ICOS/FOXP3/IDO1	4	Xenium 5K
GO:0001934	positive regulation of protein phosphorylation	19/284	455/18986	0.0417582	2.79163	4.76677	5.97264e-05	0.000794601	0.000563756	THBS1/GREM1/CCN1/CD3E/PDGFRB/TMEM119/PLAUR/RASGRP1/DDR2/PRNP/FGFR1/RASSF2/LAT/PIK3CG/ANGPT1/HBEGF/TGFB2/SPHK1/PLCG2	19	Xenium 5K
GO:0046633	alpha-beta T cell proliferation	6/284	46/18986	0.130435	8.71984	6.45978	6.02091e-05	0.0007981	0.000566238	CD3E/TNFSF4/CARD11/ZAP70/CD28/FOXP3	6	Xenium 5K
GO:0050672	negative regulation of lymphocyte proliferation	8/284	90/18986	0.0888889	5.94241	5.79156	6.0945e-05	0.000804917	0.000571075	RASSF5/CTLA4/PRNP/HAVCR2/FOXP3/SPN/IDO1/FCGR2B	8	Xenium 5K
GO:0002444	myeloid leukocyte mediated immunity	9/284	116/18986	0.0775862	5.1868	5.57373	6.22922e-05	0.000819729	0.000581584	SPON2/FCGR2A/RASGRP1/PIK3CD/FCGR3A/LAT/PIK3CG/CD84/FCGR2B	9	Xenium 5K
GO:0045954	positive regulation of natural killer cell mediated cytotoxicity	5/284	29/18986	0.172414	11.5262	6.99049	6.39647e-05	0.000838699	0.000595043	RASGRP1/SH2D1A/LAG3/KLRK1/SLAMF6	5	Xenium 5K
GO:0048568	embryonic organ development	19/284	458/18986	0.0414847	2.77334	4.73403	6.51713e-05	0.000851447	0.000604087	CTHRC1/MMP14/CCN1/COL11A1/TGFBR1/RSPO3/PBX3/FGFR1/WNT2/TWIST1/TGFB3/RUNX2/ADA/PRRX1/FLT3LG/TGFB2/GLI3/ZEB1/EOMES	19	Xenium 5K
GO:0010720	positive regulation of cell development	19/284	460/18986	0.0413043	2.76128	4.71235	6.90418e-05	0.000898781	0.00063767	MMP14/CXCR4/EGR3/IL2RG/TNFSF4/EGR2/RASGRP1/EVI2B/CD27/WNT2/TNFRSF1B/RHOH/RUNX3/ZAP70/SOCS1/ADA/GLI3/FOXP3/SLC7A5	19	Xenium 5K
GO:0048762	mesenchymal cell differentiation	14/284	274/18986	0.0510949	3.4158	4.9636	6.99318e-05	0.000907115	0.000643583	GREM1/STAT1/PDPN/LOXL2/TGFBR1/GLIPR2/FGFR1/WNT2/LDLRAD4/TWIST1/TGFB3/CDH2/TGFB2/EOMES	14	Xenium 5K
GO:0002292	T cell differentiation involved in immune response	8/284	92/18986	0.0869565	5.81323	5.70281	7.13236e-05	0.000915865	0.000649791	JAK3/TNFSF4/BATF/IRF4/SLAMF6/FOXP3/SPN/EOMES	8	Xenium 5K
GO:0032945	negative regulation of mononuclear cell proliferation	8/284	92/18986	0.0869565	5.81323	5.70281	7.13236e-05	0.000915865	0.000649791	RASSF5/CTLA4/PRNP/HAVCR2/FOXP3/SPN/IDO1/FCGR2B	8	Xenium 5K
GO:0048880	sensory system development	18/284	422/18986	0.042654	2.85151	4.73988	7.13628e-05	0.000915865	0.000649791	COL5A1/THY1/INHBA/COL5A2/CLIC4/COL4A1/PDGFRB/TGFBR1/PBX3/WNT2/TWIST1/MEIS1/MITF/TGFB2/GLI3/ZEB1/BCL11B/MAB21L2	18	Xenium 5K
GO:0032635	interleukin-6 production	11/284	177/18986	0.0621469	4.15465	5.19608	7.51635e-05	0.000957873	0.000679595	SPON2/CYBA/TNFSF4/IL16/TWIST1/POU2AF1/PTPN22/HAVCR2/FOXP3/PLCG2/IFIH1	11	Xenium 5K
GO:0032675	regulation of interleukin-6 production	11/284	177/18986	0.0621469	4.15465	5.19608	7.51635e-05	0.000957873	0.000679595	SPON2/CYBA/TNFSF4/IL16/TWIST1/POU2AF1/PTPN22/HAVCR2/FOXP3/PLCG2/IFIH1	11	Xenium 5K
GO:0002438	acute inflammatory response to antigenic stimulus	5/284	30/18986	0.166667	11.142	6.85066	7.58246e-05	0.00096292	0.000683175	FCGR2A/CD6/FCGR3A/SPN/FCGR2B	5	Xenium 5K
GO:0070098	chemokine-mediated signaling pathway	8/284	93/18986	0.0860215	5.75072	5.65941	7.70389e-05	0.000971546	0.000689295	CXCR4/CXCL9/CXCL10/CCR4/CXCR6/CCR5/CXCR3/CCR6	8	Xenium 5K
GO:2000106	regulation of leukocyte apoptotic process	8/284	93/18986	0.0860215	5.75072	5.65941	7.70389e-05	0.000971546	0.000689295	JAK3/CD3G/PIK3CD/CD27/ADA/CCR5/BCL11B/IDO1	8	Xenium 5K
GO:0045860	positive regulation of protein kinase activity	13/284	243/18986	0.0534979	3.57645	4.98111	7.9786e-05	0.000999251	0.000708951	THBS1/GREM1/CCN1/PDGFRB/RASGRP1/DDR2/PRNP/FGFR1/RASSF2/LAT/PIK3CG/ANGPT1/TGFB2	13	Xenium 5K
GO:0097529	myeloid leukocyte migration	13/284	243/18986	0.0534979	3.57645	4.98111	7.9786e-05	0.000999251	0.000708951	THBS1/GREM1/MMP14/NBL1/SERPINE1/CXCL9/CXCL10/PDE4B/PIK3CD/C5AR1/PIK3CG/C3AR1/TGFB2	13	Xenium 5K
GO:0044344	cellular response to fibroblast growth factor stimulus	9/284	120/18986	0.075	5.01391	5.43549	8.11174e-05	0.00101243	0.000718305	SULF1/POSTN/THBS1/CD44/CCN2/NR4A1/EGR3/FGFR1/RUNX2	9	Xenium 5K
GO:0033628	regulation of cell adhesion mediated by integrin	6/284	49/18986	0.122449	8.18597	6.20652	8.65751e-05	0.00107318	0.0007614	CD3E/SERPINE1/LPXN/ADA/PIK3CG/TGFB2	6	Xenium 5K
GO:0046636	negative regulation of alpha-beta T cell activation	6/284	49/18986	0.122449	8.18597	6.20652	8.65751e-05	0.00107318	0.0007614	JAK3/TNFSF4/RUNX3/SOCS1/GLI3/FOXP3	6	Xenium 5K
GO:0017015	regulation of transforming growth factor beta receptor signaling pathway	11/284	180/18986	0.0611111	4.08541	5.12532	8.74025e-05	0.00107975	0.000766063	THBS1/NREP/DKK3/LTBP1/CDKN2B/ASPN/HTRA1/LOX/LDLRAD4/TGFB3/ZEB1	11	Xenium 5K
GO:0002704	negative regulation of leukocyte mediated immunity	7/284	71/18986	0.0985915	6.59105	5.81621	9.13697e-05	0.00112493	0.000798119	JAK3/CD96/HAVCR2/CD84/FOXP3/SPN/FCGR2B	7	Xenium 5K
GO:0002218	activation of innate immune response	15/284	317/18986	0.0473186	3.16335	4.78648	9.2023e-05	0.00112741	0.000799878	CYBA/GBP5/RFTN1/IFI16/LY96/PTPN22/TRAF3IP3/NLRP1/IRF4/RSAD2/KLRK1/HAVCR2/PLCG2/ZBP1/IFIH1	15	Xenium 5K
GO:0071887	leukocyte apoptotic process	9/284	122/18986	0.0737705	4.93171	5.36865	9.21918e-05	0.00112741	0.000799878	JAK3/CD3G/PIK3CD/CD27/ADA/GLI3/CCR5/BCL11B/IDO1	9	Xenium 5K
GO:1903844	regulation of cellular response to transforming growth factor beta stimulus	11/284	183/18986	0.0601093	4.01843	5.05608	0.000101307	0.00123472	0.000876014	THBS1/NREP/DKK3/LTBP1/CDKN2B/ASPN/HTRA1/LOX/LDLRAD4/TGFB3/ZEB1	11	Xenium 5K
GO:0002313	mature B cell differentiation involved in immune response	5/284	32/18986	0.15625	10.4456	6.58986	0.000104561	0.00126975	0.000900864	POU2AF1/ADA/ITM2A/PLCG2/FCGR2B	5	Xenium 5K
GO:0050679	positive regulation of epithelial cell proliferation	12/284	216/18986	0.0555556	3.71401	4.9434	0.00010488	0.00126975	0.000900864	NR4A1/EGR3/ITGA4/TGFBR1/FGFR1/PIK3CD/C5AR1/PPP1R16B/WNT2/AKT3/TWIST1/RUNX2	12	Xenium 5K
GO:0045446	endothelial cell differentiation	9/284	125/18986	0.072	4.81335	5.27108	0.000111165	0.00134137	0.000951677	MSN/FSTL1/CLIC4/CXCR4/PDPN/ICAM1/PPP1R16B/ZEB1/FOXP3	9	Xenium 5K
GO:0019058	viral life cycle	15/284	323/18986	0.0464396	3.10459	4.70108	0.000113275	0.0013623	0.000966531	CXCR4/MX1/IFI16/APOBEC3C/SELPLG/ICAM1/APOBEC3G/SMPD1/CXCR6/CD28/RSAD2/CCR5/LRRC15/ITGB7/IFIH1	15	Xenium 5K
GO:0033002	muscle cell proliferation	13/284	252/18986	0.0515873	3.44872	4.82219	0.000114992	0.00137839	0.000977943	THBS1/STAT1/ELN/PDGFRB/TGFBR1/DDR2/FGFR1/WNT2/TGFB3/CCN4/ANGPT1/HBEGF/TGFB2	13	Xenium 5K
GO:0042327	positive regulation of phosphorylation	19/284	479/18986	0.039666	2.65175	4.51196	0.000117289	0.0014013	0.000994198	THBS1/GREM1/CCN1/CD3E/PDGFRB/TMEM119/PLAUR/RASGRP1/DDR2/PRNP/FGFR1/RASSF2/LAT/PIK3CG/ANGPT1/HBEGF/TGFB2/SPHK1/PLCG2	19	Xenium 5K
GO:0002688	regulation of leukocyte chemotaxis	9/284	126/18986	0.0714286	4.77515	5.23925	0.000118174	0.00140264	0.000995147	THBS1/GREM1/NBL1/SERPINE1/CXCL10/C5AR1/C3AR1/KLRK1/CCR6	9	Xenium 5K
GO:0010717	regulation of epithelial to mesenchymal transition	9/284	126/18986	0.0714286	4.77515	5.23925	0.000118174	0.00140264	0.000995147	GREM1/PDPN/LOXL2/TGFBR1/GLIPR2/LDLRAD4/TWIST1/TGFB3/TGFB2	9	Xenium 5K
GO:1903053	regulation of extracellular matrix organization	7/284	74/18986	0.0945946	6.32385	5.65449	0.000119015	0.00140803	0.000998971	AEBP1/PDPN/TGFBR1/FAP/DDR2/TNFRSF1B/ZNF469	7	Xenium 5K
GO:0048525	negative regulation of viral process	8/284	99/18986	0.0808081	5.40219	5.4116	0.000119891	0.00141378	0.00100305	STAT1/MX1/IFI16/APOBEC3C/APOBEC3G/RSAD2/LRRC15/IFIH1	8	Xenium 5K
GO:0010464	regulation of mesenchymal cell proliferation	5/284	33/18986	0.151515	10.1291	6.46795	0.000121736	0.00143089	0.00101519	STAT1/FGFR1/WNT2/PRRX1/ZEB1	5	Xenium 5K
GO:0045667	regulation of osteoblast differentiation	10/284	156/18986	0.0641026	4.28539	5.07744	0.000123196	0.00144338	0.00102406	GREM1/CTHRC1/CCN1/TMEM119/DDR2/RASSF2/TWIST1/RUNX2/CCN4/GLI3	10	Xenium 5K
GO:0022612	gland morphogenesis	9/284	127/18986	0.0708661	4.73755	5.20775	0.000125548	0.00146575	0.00103993	SULF1/MSN/TNC/FGFR1/TGFB3/VDR/NR3C1/TGFB2/GLI3	9	Xenium 5K
GO:0003159	morphogenesis of an endothelium	4/284	18/18986	0.222222	14.856	7.24744	0.000127123	0.00146575	0.00103993	CXCR4/ADAMTS12/CXCL10/ITGAX	4	Xenium 5K
GO:0006213	pyrimidine nucleoside metabolic process	4/284	18/18986	0.222222	14.856	7.24744	0.000127123	0.00146575	0.00103993	APOBEC3C/TYMP/APOBEC3G/DPYD	4	Xenium 5K
GO:0051917	regulation of fibrinolysis	4/284	18/18986	0.222222	14.856	7.24744	0.000127123	0.00146575	0.00103993	THBS1/SERPINE1/PLAUR/FAP	4	Xenium 5K
GO:0061154	endothelial tube morphogenesis	4/284	18/18986	0.222222	14.856	7.24744	0.000127123	0.00146575	0.00103993	CXCR4/ADAMTS12/CXCL10/ITGAX	4	Xenium 5K
GO:0030282	bone mineralization	9/284	128/18986	0.0703125	4.70054	5.17658	0.000133304	0.00153215	0.00108704	GREM1/CCN1/ASPN/TMEM119/DDR2/LOX/TWIST1/RUNX2/VDR	9	Xenium 5K
GO:0061138	morphogenesis of a branching epithelium	11/284	190/18986	0.0578947	3.87039	4.9001	0.000141271	0.00160553	0.00113909	SULF1/GREM1/MMP14/CLIC4/COL4A1/TNC/RSPO3/FGFR1/WNT2/VDR/GLI3	11	Xenium 5K
GO:0043086	negative regulation of catalytic activity	19/284	486/18986	0.0390947	2.61356	4.44056	0.000141448	0.00160553	0.00113909	THY1/THBS1/TIMP2/CD44/SERPINE1/CST1/PLAUR/IFI16/CST4/GZMA/ERRFI1/PRNP/PLN/SPOCK1/CST7/SMPD1/PTPN22/BAG2/KLRK1	19	Xenium 5K
GO:0051209	release of sequestered calcium ion into cytosol	9/284	129/18986	0.0697674	4.6641	5.14572	0.000141456	0.00160553	0.00113909	THY1/CYBA/CXCL9/CXCL10/LCK/PLN/CCR5/CXCR3/PLCG2	9	Xenium 5K
GO:0071621	granulocyte chemotaxis	9/284	129/18986	0.0697674	4.6641	5.14572	0.000141456	0.00160553	0.00113909	THBS1/CXCL9/CXCL10/PDE4B/PIK3CD/C5AR1/PIK3CG/C3AR1/TGFB2	9	Xenium 5K
GO:0033674	positive regulation of kinase activity	13/284	258/18986	0.0503876	3.36852	4.72021	0.000145303	0.00164405	0.00116642	THBS1/GREM1/CCN1/PDGFRB/RASGRP1/DDR2/PRNP/FGFR1/RASSF2/LAT/PIK3CG/ANGPT1/TGFB2	13	Xenium 5K
GO:1901654	response to ketone	12/284	224/18986	0.0535714	3.58136	4.7891	0.000147682	0.00166363	0.00118032	POSTN/THBS1/INHBA/MSN/TNC/TNFSF4/ERRFI1/CD38/TGFB3/NR3C1/TGFB2/FOXP3	12	Xenium 5K
GO:0048771	tissue remodeling	11/284	191/18986	0.0575916	3.85012	4.87842	0.00014795	0.00166363	0.00118032	GREM1/CTHRC1/MMP14/CTSK/TMEM119/DDR2/RSPO3/CD38/RASSF2/VDR/MITF	11	Xenium 5K
GO:0007517	muscle organ development	16/284	369/18986	0.0433604	2.89874	4.53883	0.000148925	0.00166943	0.00118443	NR4A1/ELN/COL11A1/MYLK/EGR3/TGFBR1/CXCL10/EGR2/LOX/ATF3/WNT2/TWIST1/HBEGF/TGFB2/MKX/EOMES	16	Xenium 5K
GO:0051283	negative regulation of sequestering of calcium ion	9/284	130/18986	0.0692308	4.62822	5.11518	0.000150021	0.00167654	0.00118947	THY1/CYBA/CXCL9/CXCL10/LCK/PLN/CCR5/CXCR3/PLCG2	9	Xenium 5K
GO:0045669	positive regulation of osteoblast differentiation	7/284	77/18986	0.0909091	6.07746	5.50147	0.000153098	0.00170568	0.00121015	CTHRC1/CCN1/TMEM119/DDR2/RUNX2/CCN4/GLI3	7	Xenium 5K
GO:0032755	positive regulation of interleukin-6 production	8/284	103/18986	0.0776699	5.1924	5.25734	0.000158163	0.0017409	0.00123514	SPON2/CYBA/TNFSF4/IL16/TWIST1/POU2AF1/PLCG2/IFIH1	8	Xenium 5K
GO:0002524	hypersensitivity	4/284	19/18986	0.210526	14.0741	7.02604	0.000159135	0.0017409	0.00123514	FCGR2A/FCGR3A/SPN/FCGR2B	4	Xenium 5K
GO:0002643	regulation of tolerance induction	4/284	19/18986	0.210526	14.0741	7.02604	0.000159135	0.0017409	0.00123514	CD3E/HAVCR2/FOXP3/IDO1	4	Xenium 5K
GO:0009164	nucleoside catabolic process	4/284	19/18986	0.210526	14.0741	7.02604	0.000159135	0.0017409	0.00123514	APOBEC3C/APOBEC3G/ADA/DPYD	4	Xenium 5K
GO:0031643	positive regulation of myelination	4/284	19/18986	0.210526	14.0741	7.02604	0.000159135	0.0017409	0.00123514	EGR2/TNFRSF1B/CST7/ITGAX	4	Xenium 5K
GO:0097094	craniofacial suture morphogenesis	4/284	19/18986	0.210526	14.0741	7.02604	0.000159135	0.0017409	0.00123514	MMP14/TWIST1/TGFB3/GLI3	4	Xenium 5K
GO:0048732	gland development	18/284	450/18986	0.04	2.67408	4.4289	0.000159668	0.00174148	0.00123555	SULF1/LBH/MSN/TNC/DKK3/CDKN2B/TGFBR1/ERRFI1/FGFR1/WNT2/TGFB3/VDR/ADA/NR3C1/TGFB2/GLI3/BCL11B/SLC7A5	18	Xenium 5K
GO:0002717	positive regulation of natural killer cell mediated immunity	5/284	35/18986	0.142857	9.5503	6.23907	0.000162495	0.00176174	0.00124992	RASGRP1/SH2D1A/LAG3/KLRK1/SLAMF6	5	Xenium 5K
GO:0038094	Fc-gamma receptor signaling pathway	5/284	35/18986	0.142857	9.5503	6.23907	0.000162495	0.00176174	0.00124992	FCGR2A/CD247/LCK/FCGR3A/FCGR2B	5	Xenium 5K
GO:0002758	innate immune response-activating signaling pathway	14/284	297/18986	0.047138	3.15128	4.60471	0.000163577	0.00176819	0.0012545	CYBA/GBP5/RFTN1/IFI16/LY96/PTPN22/TRAF3IP3/NLRP1/IRF4/RSAD2/KLRK1/HAVCR2/PLCG2/IFIH1	14	Xenium 5K
GO:0030099	myeloid cell differentiation	18/284	451/18986	0.0399113	2.66816	4.41824	0.000164098	0.00176856	0.00125476	INHBA/STAT1/CDKN2B/ACTN1/IKZF1/IFI16/LOX/EVI2B/PIK3CD/BATF/RASSF2/SOCS1/MEIS1/NR3C1/CCN4/MITF/IRF4/FLI1	18	Xenium 5K
GO:0045071	negative regulation of viral genome replication	6/284	55/18986	0.109091	7.29296	5.7593	0.000166511	0.00178925	0.00126945	MX1/IFI16/APOBEC3C/APOBEC3G/RSAD2/IFIH1	6	Xenium 5K
GO:0001704	formation of primary germ layer	9/284	132/18986	0.0681818	4.5581	5.05503	0.000168451	0.00179946	0.00127668	COL5A1/INHBA/MMP14/COL5A2/COL11A1/ITGA4/DUSP5/FGFR1/EOMES	9	Xenium 5K
GO:0051282	regulation of sequestering of calcium ion	9/284	132/18986	0.0681818	4.5581	5.05503	0.000168451	0.00179946	0.00127668	THY1/CYBA/CXCL9/CXCL10/LCK/PLN/CCR5/CXCR3/PLCG2	9	Xenium 5K
GO:0001649	osteoblast differentiation	13/284	262/18986	0.0496183	3.31709	4.65387	0.000169133	0.00180144	0.00127809	GREM1/CTHRC1/CCN1/TNC/MRC2/TMEM119/DDR2/LOX/RASSF2/TWIST1/RUNX2/CCN4/GLI3	13	Xenium 5K
GO:0002448	mast cell mediated immunity	6/284	56/18986	0.107143	7.16273	5.69131	0.000184178	0.00195595	0.00138771	SPON2/RASGRP1/PIK3CD/LAT/PIK3CG/CD84	6	Xenium 5K
GO:0070374	positive regulation of ERK1 and ERK2 cascade	11/284	197/18986	0.0558376	3.73286	4.75137	0.000193928	0.00205349	0.00145692	INHBA/CD44/CCN2/PDGFRB/GLIPR2/CAVIN3/ICAM1/C5AR1/PTPN22/ANGPT1/HAVCR2	11	Xenium 5K
GO:2000107	negative regulation of leukocyte apoptotic process	6/284	57/18986	0.105263	7.03706	5.62497	0.000203292	0.00214639	0.00152283	JAK3/CD27/ADA/CCR5/BCL11B/IDO1	6	Xenium 5K
GO:0001938	positive regulation of endothelial cell proliferation	8/284	107/18986	0.0747664	4.99829	5.1109	0.000205971	0.00216837	0.00153842	NR4A1/EGR3/ITGA4/TGFBR1/FGFR1/PIK3CD/PPP1R16B/AKT3	8	Xenium 5K
GO:0042093	T-helper cell differentiation	7/284	81/18986	0.0864198	5.77734	5.30959	0.000210415	0.00219591	0.00155796	JAK3/TNFSF4/BATF/IRF4/SLAMF6/FOXP3/SPN	7	Xenium 5K
GO:0043299	leukocyte degranulation	7/284	81/18986	0.0864198	5.77734	5.30959	0.000210415	0.00219591	0.00155796	RASGRP1/PIK3CD/FCGR3A/LAT/PIK3CG/CD84/FCGR2B	7	Xenium 5K
GO:1903036	positive regulation of response to wounding	7/284	81/18986	0.0864198	5.77734	5.30959	0.000210415	0.00219591	0.00155796	THBS1/SERPINE1/MYLK/CXCR4/DDR2/CCN4/HBEGF	7	Xenium 5K
GO:0051208	sequestering of calcium ion	9/284	136/18986	0.0661765	4.42404	4.93825	0.000211006	0.00219591	0.00155796	THY1/CYBA/CXCL9/CXCL10/LCK/PLN/CCR5/CXCR3/PLCG2	9	Xenium 5K
GO:1990266	neutrophil migration	8/284	108/18986	0.0740741	4.95201	5.07542	0.000219612	0.00227895	0.00161688	CXCL9/CXCL10/PDE4B/PIK3CD/C5AR1/PIK3CG/C3AR1/TGFB2	8	Xenium 5K
GO:0030522	intracellular receptor signaling pathway	16/284	384/18986	0.0416667	2.7855	4.35579	0.000233747	0.0024143	0.00171291	LBH/NR4A1/GBP5/RFTN1/IFI16/ERRFI1/TWIST1/VDR/PTPN22/TRAF3IP3/NR3C1/NLRP1/RSAD2/HAVCR2/PLCG2/IFIH1	16	Xenium 5K
GO:0090100	positive regulation of transmembrane receptor protein serine/threonine kinase signaling pathway	8/284	109/18986	0.0733945	4.90658	5.04038	0.000233985	0.0024143	0.00171291	SULF1/THBS1/INHBA/CCN1/CDKN2B/TGFBR1/TGFB3/TGFB2	8	Xenium 5K
GO:0014706	striated muscle tissue development	17/284	424/18986	0.0400943	2.68039	4.31223	0.000235738	0.0024255	0.00172085	GREM1/NR4A1/ELN/COL11A1/PDGFRB/TGFBR1/EGR2/LOX/ATF3/PLN/FGFR1/HOPX/WNT2/TWIST1/MEIS1/TGFB2/EOMES	17	Xenium 5K
GO:0070242	thymocyte apoptotic process	4/284	21/18986	0.190476	12.7337	6.62964	0.000239999	0.00246237	0.00174701	JAK3/ADA/GLI3/BCL11B	4	Xenium 5K
GO:0010934	macrophage cytokine production	5/284	38/18986	0.131579	8.79633	5.92817	0.000242218	0.00246425	0.00174834	SPON2/TWIST1/TGFB3/TGFB2/PLCG2	5	Xenium 5K
GO:0010935	regulation of macrophage cytokine production	5/284	38/18986	0.131579	8.79633	5.92817	0.000242218	0.00246425	0.00174834	SPON2/TWIST1/TGFB3/TGFB2/PLCG2	5	Xenium 5K
GO:0070229	negative regulation of lymphocyte apoptotic process	5/284	38/18986	0.131579	8.79633	5.92817	0.000242218	0.00246425	0.00174834	JAK3/CD27/ADA/BCL11B/IDO1	5	Xenium 5K
GO:0002294	CD4-positive, alpha-beta T cell differentiation involved in immune response	7/284	83/18986	0.0843373	5.63813	5.2184	0.000244951	0.00247697	0.00175737	JAK3/TNFSF4/BATF/IRF4/SLAMF6/FOXP3/SPN	7	Xenium 5K
GO:0038093	Fc receptor signaling pathway	6/284	59/18986	0.101695	6.79852	5.49696	0.000246197	0.00247697	0.00175737	FCGR2A/CD247/LCK/FCGR3A/PLCG2/FCGR2B	6	Xenium 5K
GO:0050850	positive regulation of calcium-mediated signaling	6/284	59/18986	0.101695	6.79852	5.49696	0.000246197	0.00247697	0.00175737	CD3E/PDGFRB/PRNP/ZAP70/ADA/PLCG2	6	Xenium 5K
GO:0140374	antiviral innate immune response	6/284	59/18986	0.101695	6.79852	5.49696	0.000246197	0.00247697	0.00175737	MX1/CXCL10/NLRP1/ZBP1/IFIH1/IFIT2	6	Xenium 5K
GO:0070227	lymphocyte apoptotic process	7/284	84/18986	0.0833333	5.57101	5.1739	0.000263853	0.00264728	0.0018782	JAK3/CD3G/CD27/ADA/GLI3/BCL11B/IDO1	7	Xenium 5K
GO:0006909	phagocytosis	12/284	239/18986	0.0502092	3.35659	4.51791	0.000268914	0.00269062	0.00190895	THBS1/SPON2/CYBA/FCGR2A/IL2RG/MSR1/ITGAL/IL2RB/ICAM3/SPHK1/PLCG2/FCGR2B	12	Xenium 5K
GO:0042116	macrophage activation	8/284	112/18986	0.0714286	4.77515	4.93778	0.000281798	0.00281179	0.00199491	THBS1/C5AR1/FCGR3A/CST7/HAVCR2/SPHK1/PLCG2/FCGR2B	8	Xenium 5K
GO:0002437	inflammatory response to antigenic stimulus	7/284	85/18986	0.0823529	5.50547	5.13012	0.000283911	0.00281739	0.00199889	FCGR2A/RASGRP1/CD6/FCGR3A/CD28/SPN/FCGR2B	7	Xenium 5K
GO:0045069	regulation of viral genome replication	7/284	85/18986	0.0823529	5.50547	5.13012	0.000283911	0.00281739	0.00199889	MX1/IFI16/APOBEC3C/APOBEC3G/CD28/RSAD2/IFIH1	7	Xenium 5K
GO:0035739	CD4-positive, alpha-beta T cell proliferation	4/284	22/18986	0.181818	12.1549	6.4511	0.000289898	0.00285598	0.00202627	CD3E/CARD11/CD28/FOXP3	4	Xenium 5K
GO:2000561	regulation of CD4-positive, alpha-beta T cell proliferation	4/284	22/18986	0.181818	12.1549	6.4511	0.000289898	0.00285598	0.00202627	CD3E/CARD11/CD28/FOXP3	4	Xenium 5K
GO:0001667	ameboidal-type cell migration	12/284	241/18986	0.0497925	3.32874	4.48339	0.000290159	0.00285598	0.00202627	THBS1/ITGA4/DDR2/GLIPR2/MAPRE2/TWIST1/CD248/CDH2/HBEGF/TGFB2/ITGB7/PLCG2	12	Xenium 5K
GO:0070228	regulation of lymphocyte apoptotic process	6/284	61/18986	0.0983607	6.57562	5.37478	0.00029592	0.00289698	0.00205536	JAK3/CD3G/CD27/ADA/BCL11B/IDO1	6	Xenium 5K
GO:0070231	T cell apoptotic process	6/284	61/18986	0.0983607	6.57562	5.37478	0.00029592	0.00289698	0.00205536	JAK3/CD27/ADA/GLI3/BCL11B/IDO1	6	Xenium 5K
GO:0001763	morphogenesis of a branching structure	11/284	207/18986	0.0531401	3.55253	4.5503	0.000297384	0.00290349	0.00205998	SULF1/GREM1/MMP14/CLIC4/COL4A1/TNC/RSPO3/FGFR1/WNT2/VDR/GLI3	11	Xenium 5K
GO:0001776	leukocyte homeostasis	8/284	113/18986	0.0707965	4.73289	4.90439	0.000299404	0.00291538	0.00206841	JAK3/PDE4B/PIK3CD/GPR174/LAT/ADA/TNFSF13B/FOXP3	8	Xenium 5K
GO:0002221	pattern recognition receptor signaling pathway	13/284	278/18986	0.0467626	3.12618	4.40077	0.000301108	0.00292413	0.00207462	CYBA/GBP5/RFTN1/IFI16/LY96/PTPN22/TRAF3IP3/NLRP1/IRF4/RSAD2/HAVCR2/PLCG2/IFIH1	13	Xenium 5K
GO:0002369	T cell cytokine production	5/284	40/18986	0.125	8.35651	5.73936	0.000309882	0.00298539	0.00211808	TNFSF4/TNFRSF1B/RSAD2/CD7/FOXP3	5	Xenium 5K
GO:0002724	regulation of T cell cytokine production	5/284	40/18986	0.125	8.35651	5.73936	0.000309882	0.00298539	0.00211808	TNFSF4/TNFRSF1B/RSAD2/CD7/FOXP3	5	Xenium 5K
GO:0072539	T-helper 17 cell differentiation	5/284	40/18986	0.125	8.35651	5.73936	0.000309882	0.00298539	0.00211808	JAK3/BATF/IRF4/SLAMF6/FOXP3	5	Xenium 5K
GO:0050680	negative regulation of epithelial cell proliferation	10/284	175/18986	0.0571429	3.82012	4.6185	0.000313511	0.00301236	0.00213722	SULF1/THBS1/STAT1/CDKN2B/TGFBR1/RUNX3/VDR/TGFB2/ZEB1/CXCR3	10	Xenium 5K
GO:0016064	immunoglobulin mediated immune response	11/284	209/18986	0.0526316	3.51853	4.51157	0.00032286	0.00309261	0.00219415	FCGR2A/TNFSF4/CD27/FCGR3A/IL2RB/BATF/CD28/IL21R/FOXP3/CCR6/FCGR2B	11	Xenium 5K
GO:0002823	negative regulation of adaptive immune response based on somatic recombination of immune receptors built from immunoglobulin superfamily domains	6/284	62/18986	0.0967742	6.46956	5.31572	0.000323566	0.00309261	0.00219415	JAK3/TNFSF4/HAVCR2/FOXP3/SPN/FCGR2B	6	Xenium 5K
GO:0032102	negative regulation of response to external stimulus	17/284	437/18986	0.0389016	2.60065	4.17156	0.000334469	0.00318843	0.00226214	THBS1/GREM1/NBL1/SERPINE1/PLAUR/FAP/IFI16/CD96/IL10RA/TNFRSF1B/CST7/ADA/KLRK1/HAVCR2/FOXP3/SPN/FCGR2B	17	Xenium 5K
GO:0070482	response to oxygen levels	15/284	358/18986	0.0418994	2.80107	4.23944	0.000343958	0.0032703	0.00232022	POSTN/THBS1/INHBA/MMP14/CXCR4/LOXL2/DDR2/CD38/FOXO1/TWIST1/TGFB3/PDK1/ADA/TGFB2/SLC7A5	15	Xenium 5K
GO:0034656	nucleobase-containing small molecule catabolic process	4/284	23/18986	0.173913	11.6265	6.28375	0.000346823	0.00328037	0.00232737	APOBEC3C/APOBEC3G/ADA/DPYD	4	Xenium 5K
GO:0048015	phosphatidylinositol-mediated signaling	4/284	23/18986	0.173913	11.6265	6.28375	0.000346823	0.00328037	0.00232737	FGFR1/PIK3CD/PIK3CG/PLCG2	4	Xenium 5K
GO:0016485	protein processing	12/284	246/18986	0.0487805	3.26108	4.39864	0.000349597	0.00329802	0.00233989	THBS1/MMP14/AEBP1/ADAMTS2/SERPINE1/CORIN/PLAUR/IFI16/PRNP/BAG2/GLI3/CPZ	12	Xenium 5K
GO:1903900	regulation of viral life cycle	9/284	146/18986	0.0616438	4.12102	4.66502	0.000357782	0.00336649	0.00238847	MX1/IFI16/APOBEC3C/APOBEC3G/SMPD1/CD28/RSAD2/LRRC15/IFIH1	9	Xenium 5K
GO:0002753	cytoplasmic pattern recognition receptor signaling pathway	10/284	178/18986	0.0561798	3.75574	4.55194	0.000358964	0.00336889	0.00239017	GBP5/RFTN1/IFI16/PTPN22/TRAF3IP3/NLRP1/RSAD2/HAVCR2/PLCG2/IFIH1	10	Xenium 5K
GO:0019724	B cell mediated immunity	11/284	212/18986	0.0518868	3.46874	4.45436	0.000364506	0.00338911	0.00240452	FCGR2A/TNFSF4/CD27/FCGR3A/IL2RB/BATF/CD28/IL21R/FOXP3/CCR6/FCGR2B	11	Xenium 5K
GO:0001788	antibody-dependent cellular cytotoxicity	3/284	10/18986	0.3	20.0556	7.42748	0.000367652	0.00338911	0.00240452	FCGR2A/FCGR3A/FCGR2B	3	Xenium 5K
GO:0035747	natural killer cell chemotaxis	3/284	10/18986	0.3	20.0556	7.42748	0.000367652	0.00338911	0.00240452	PIK3CD/PIK3CG/KLRK1	3	Xenium 5K
GO:0046135	pyrimidine nucleoside catabolic process	3/284	10/18986	0.3	20.0556	7.42748	0.000367652	0.00338911	0.00240452	APOBEC3C/APOBEC3G/DPYD	3	Xenium 5K
GO:0070244	negative regulation of thymocyte apoptotic process	3/284	10/18986	0.3	20.0556	7.42748	0.000367652	0.00338911	0.00240452	JAK3/ADA/BCL11B	3	Xenium 5K
GO:1903010	regulation of bone development	3/284	10/18986	0.3	20.0556	7.42748	0.000367652	0.00338911	0.00240452	TMEM119/LOX/GLI3	3	Xenium 5K
GO:2000563	positive regulation of CD4-positive, alpha-beta T cell proliferation	3/284	10/18986	0.3	20.0556	7.42748	0.000367652	0.00338911	0.00240452	CD3E/CARD11/CD28	3	Xenium 5K
GO:2000351	regulation of endothelial cell apoptotic process	6/284	64/18986	0.09375	6.26739	5.20142	0.000384907	0.00353919	0.002511	THBS1/SERPINE1/ITGA4/ICAM1/ANGPT1/CD248	6	Xenium 5K
GO:0043010	camera-type eye development	15/284	362/18986	0.0414365	2.77012	4.19025	0.000386602	0.0035458	0.00251569	THY1/INHBA/CLIC4/COL4A1/PDGFRB/TGFBR1/WNT2/TWIST1/MEIS1/MITF/TGFB2/GLI3/ZEB1/BCL11B/MAB21L2	15	Xenium 5K
GO:0032733	positive regulation of interleukin-10 production	5/284	42/18986	0.119048	7.95858	5.56327	0.000390971	0.00355002	0.00251868	TNFSF4/TIGIT/CD28/IRF4/PLCG2	5	Xenium 5K
GO:0044319	wound healing, spreading of cells	5/284	42/18986	0.119048	7.95858	5.56327	0.000390971	0.00355002	0.00251868	COL5A1/CCN1/CD44/PDPN/HBEGF	5	Xenium 5K
GO:0070232	regulation of T cell apoptotic process	5/284	42/18986	0.119048	7.95858	5.56327	0.000390971	0.00355002	0.00251868	JAK3/CD27/ADA/BCL11B/IDO1	5	Xenium 5K
GO:0090505	epiboly involved in wound healing	5/284	42/18986	0.119048	7.95858	5.56327	0.000390971	0.00355002	0.00251868	COL5A1/CCN1/CD44/PDPN/HBEGF	5	Xenium 5K
GO:0046849	bone remodeling	7/284	90/18986	0.0777778	5.19961	4.92114	0.000403381	0.00365357	0.00259214	GREM1/CTHRC1/CTSK/TMEM119/CD38/RASSF2/MITF	7	Xenium 5K
GO:1903034	regulation of response to wounding	10/284	181/18986	0.0552486	3.69349	4.48681	0.000409785	0.00368868	0.00261705	THBS1/SERPINE1/MYLK/CXCR4/PLAUR/FAP/DDR2/TNFRSF12A/CCN4/HBEGF	10	Xenium 5K
GO:0002407	dendritic cell chemotaxis	4/284	24/18986	0.166667	11.142	6.12644	0.00041132	0.00368868	0.00261705	CXCR4/PIK3CG/CCR5/CCR6	4	Xenium 5K
GO:0043371	negative regulation of CD4-positive, alpha-beta T cell differentiation	4/284	24/18986	0.166667	11.142	6.12644	0.00041132	0.00368868	0.00261705	JAK3/TNFSF4/RUNX3/FOXP3	4	Xenium 5K
GO:0072540	T-helper 17 cell lineage commitment	4/284	24/18986	0.166667	11.142	6.12644	0.00041132	0.00368868	0.00261705	JAK3/BATF/IRF4/SLAMF6	4	Xenium 5K
GO:0022617	extracellular matrix disassembly	6/284	65/18986	0.0923077	6.17096	5.14608	0.0004188	0.00374651	0.00265808	MMP14/CTSK/MMP11/PDPN/FAP/DDR2	6	Xenium 5K
GO:0031214	biomineral tissue development	10/284	182/18986	0.0549451	3.67319	4.46541	0.000428001	0.00381941	0.0027098	GREM1/CCN1/ASPN/TMEM119/DDR2/LOX/FGFR1/TWIST1/RUNX2/VDR	10	Xenium 5K
GO:0051346	negative regulation of hydrolase activity	12/284	252/18986	0.047619	3.18343	4.29977	0.000434244	0.00386563	0.0027426	THBS1/TIMP2/CD44/SERPINE1/CST1/PLAUR/IFI16/CST4/GZMA/SPOCK1/CST7/KLRK1	12	Xenium 5K
GO:0090504	epiboly	5/284	43/18986	0.116279	7.7735	5.47953	0.000437061	0.00388119	0.00275364	COL5A1/CCN1/CD44/PDPN/HBEGF	5	Xenium 5K
GO:0010812	negative regulation of cell-substrate adhesion	6/284	66/18986	0.0909091	6.07746	5.09189	0.000454978	0.00403044	0.00285953	POSTN/THBS1/MMP14/GBP1/SERPINE1/SPOCK1	6	Xenium 5K
GO:0060021	roof of mouth development	7/284	92/18986	0.076087	5.08657	4.84185	0.000461161	0.00407527	0.00289133	INHBA/TGFBR1/TWIST1/TGFB3/PRRX1/TGFB2/GLI3	7	Xenium 5K
GO:0032570	response to progesterone	5/284	44/18986	0.113636	7.59683	5.39845	0.00048713	0.0042926	0.00304553	THBS1/ERRFI1/CD38/TGFB3/TGFB2	5	Xenium 5K
GO:0016032	viral process	17/284	452/18986	0.0376106	2.51435	4.01542	0.000491234	0.0042926	0.00304553	STAT1/CXCR4/MX1/IFI16/APOBEC3C/SELPLG/MDFIC/ICAM1/APOBEC3G/SMPD1/CXCR6/CD28/RSAD2/CCR5/LRRC15/ITGB7/IFIH1	17	Xenium 5K
GO:0002820	negative regulation of adaptive immune response	6/284	67/18986	0.0895522	5.98676	5.0388	0.000493547	0.0042926	0.00304553	JAK3/TNFSF4/HAVCR2/FOXP3/SPN/FCGR2B	6	Xenium 5K
GO:0035904	aorta development	6/284	67/18986	0.0895522	5.98676	5.0388	0.000493547	0.0042926	0.00304553	MYLK/LOXL1/PDGFRB/EGR2/LOX/TGFB2	6	Xenium 5K
GO:0070613	regulation of protein processing	6/284	67/18986	0.0895522	5.98676	5.0388	0.000493547	0.0042926	0.00304553	THBS1/MMP14/SERPINE1/PLAUR/PRNP/BAG2	6	Xenium 5K
GO:0001794	type IIa hypersensitivity	3/284	11/18986	0.272727	18.2324	7.04485	0.000499937	0.0042926	0.00304553	FCGR2A/FCGR3A/FCGR2B	3	Xenium 5K
GO:0002445	type II hypersensitivity	3/284	11/18986	0.272727	18.2324	7.04485	0.000499937	0.0042926	0.00304553	FCGR2A/FCGR3A/FCGR2B	3	Xenium 5K
GO:0002645	positive regulation of tolerance induction	3/284	11/18986	0.272727	18.2324	7.04485	0.000499937	0.0042926	0.00304553	CD3E/FOXP3/IDO1	3	Xenium 5K
GO:0035581	sequestering of extracellular ligand from receptor	3/284	11/18986	0.272727	18.2324	7.04485	0.000499937	0.0042926	0.00304553	GREM1/NBL1/LTBP1	3	Xenium 5K
GO:0035723	interleukin-15-mediated signaling pathway	3/284	11/18986	0.272727	18.2324	7.04485	0.000499937	0.0042926	0.00304553	IL2RG/JAK3/IL2RB	3	Xenium 5K
GO:0070669	response to interleukin-2	3/284	11/18986	0.272727	18.2324	7.04485	0.000499937	0.0042926	0.00304553	IL2RG/JAK3/IL2RB	3	Xenium 5K
GO:0071350	cellular response to interleukin-15	3/284	11/18986	0.272727	18.2324	7.04485	0.000499937	0.0042926	0.00304553	IL2RG/JAK3/IL2RB	3	Xenium 5K
GO:0010463	mesenchymal cell proliferation	5/284	45/18986	0.111111	7.42801	5.31988	0.000541394	0.0046376	0.0032903	STAT1/FGFR1/WNT2/PRRX1/ZEB1	5	Xenium 5K
GO:0031640	killing of cells of another organism	8/284	124/18986	0.0645161	4.31304	4.56104	0.000559463	0.00476988	0.00338415	GBP1/APOL1/GBP5/CXCL9/CXCL10/GZMA/GZMH/GZMB	8	Xenium 5K
GO:0141061	disruption of cell in another organism	8/284	124/18986	0.0645161	4.31304	4.56104	0.000559463	0.00476988	0.00338415	GBP1/APOL1/GBP5/CXCL9/CXCL10/GZMA/GZMH/GZMB	8	Xenium 5K
GO:0002053	positive regulation of mesenchymal cell proliferation	4/284	26/18986	0.153846	10.2849	5.83804	0.000565249	0.00477438	0.00338734	STAT1/FGFR1/WNT2/PRRX1	4	Xenium 5K
GO:0035988	chondrocyte proliferation	4/284	26/18986	0.153846	10.2849	5.83804	0.000565249	0.00477438	0.00338734	MMP14/CCN2/ERRFI1/DDR2	4	Xenium 5K
GO:0060561	apoptotic process involved in morphogenesis	4/284	26/18986	0.153846	10.2849	5.83804	0.000565249	0.00477438	0.00338734	CCN1/TNFRSF1B/VDR/TGFB2	4	Xenium 5K
GO:1901658	glycosyl compound catabolic process	4/284	26/18986	0.153846	10.2849	5.83804	0.000565249	0.00477438	0.00338734	APOBEC3C/APOBEC3G/ADA/DPYD	4	Xenium 5K
GO:0097553	calcium ion transmembrane import into cytosol	10/284	189/18986	0.0529101	3.53715	4.31969	0.000575311	0.0048481	0.00343964	THY1/CYBA/CXCL9/CXCL10/LCK/PRNP/PLN/CCR5/CXCR3/PLCG2	10	Xenium 5K
GO:0045576	mast cell activation	6/284	69/18986	0.0869565	5.81323	4.93577	0.000578287	0.0048619	0.00344943	RASGRP1/PIK3CD/RHOH/LAT/PIK3CG/CD84	6	Xenium 5K
GO:0097530	granulocyte migration	9/284	156/18986	0.0576923	3.85685	4.41515	0.000580186	0.00486659	0.00345277	THBS1/CXCL9/CXCL10/PDE4B/PIK3CD/C5AR1/PIK3CG/C3AR1/TGFB2	9	Xenium 5K
GO:0001952	regulation of cell-matrix adhesion	8/284	125/18986	0.064	4.27854	4.53182	0.000590115	0.00492713	0.00349571	POSTN/THY1/THBS1/GREM1/MMP14/CD3E/SERPINE1/RRAS	8	Xenium 5K
GO:0030278	regulation of ossification	8/284	125/18986	0.064	4.27854	4.53182	0.000590115	0.00492713	0.00349571	GREM1/CCN1/TMEM119/EGR2/DDR2/TWIST1/RUNX2/VDR	8	Xenium 5K
GO:0072577	endothelial cell apoptotic process	6/284	70/18986	0.0857143	5.73018	4.88577	0.000624681	0.00519186	0.00368354	THBS1/SERPINE1/ITGA4/ICAM1/ANGPT1/CD248	6	Xenium 5K
GO:2000401	regulation of lymphocyte migration	6/284	70/18986	0.0857143	5.73018	4.88577	0.000624681	0.00519186	0.00368354	MSN/ITGA4/CXCL10/KLRK1/SPN/CCR6	6	Xenium 5K
GO:0060395	SMAD protein signal transduction	7/284	97/18986	0.0721649	4.82438	4.65332	0.000634792	0.00526384	0.00373461	GREM1/INHBA/TGFBR1/LDLRAD4/TGFB3/RUNX2/TGFB2	7	Xenium 5K
GO:0051897	positive regulation of phosphatidylinositol 3-kinase/protein kinase B signal transduction	10/284	192/18986	0.0520833	3.48188	4.25934	0.000650163	0.00535638	0.00380026	THBS1/PDGFRB/TGFBR1/DDR2/FGFR1/PIK3CG/CD28/ANGPT1/HBEGF/TGFB2	10	Xenium 5K
GO:0141060	disruption of anatomical structure in another organism	8/284	127/18986	0.0629921	4.21116	4.47429	0.000655494	0.00535638	0.00380026	GBP1/APOL1/GBP5/CXCL9/CXCL10/GZMA/GZMH/GZMB	8	Xenium 5K
GO:0042730	fibrinolysis	4/284	27/18986	0.148148	9.90402	5.70533	0.000655804	0.00535638	0.00380026	THBS1/SERPINE1/PLAUR/FAP	4	Xenium 5K
GO:1905523	positive regulation of macrophage migration	4/284	27/18986	0.148148	9.90402	5.70533	0.000655804	0.00535638	0.00380026	THBS1/MMP14/C5AR1/C3AR1	4	Xenium 5K
GO:0060485	mesenchyme development	14/284	341/18986	0.0410557	2.74466	4.00615	0.000657956	0.00535638	0.00380026	GREM1/STAT1/PDPN/LOXL2/TGFBR1/GLIPR2/FGFR1/WNT2/LDLRAD4/TWIST1/TGFB3/CDH2/TGFB2/EOMES	14	Xenium 5K
GO:0010936	negative regulation of macrophage cytokine production	3/284	12/18986	0.25	16.713	6.70952	0.000659224	0.00535638	0.00380026	TWIST1/TGFB3/TGFB2	3	Xenium 5K
GO:0062042	regulation of cardiac epithelial to mesenchymal transition	3/284	12/18986	0.25	16.713	6.70952	0.000659224	0.00535638	0.00380026	TGFBR1/TWIST1/TGFB2	3	Xenium 5K
GO:0070672	response to interleukin-15	3/284	12/18986	0.25	16.713	6.70952	0.000659224	0.00535638	0.00380026	IL2RG/JAK3/IL2RB	3	Xenium 5K
GO:1902043	positive regulation of extrinsic apoptotic signaling pathway via death domain receptors	3/284	12/18986	0.25	16.713	6.70952	0.000659224	0.00535638	0.00380026	THBS1/PEA15/ATF3	3	Xenium 5K
GO:0031641	regulation of myelination	5/284	47/18986	0.106383	7.11193	5.16974	0.000663399	0.00536629	0.00380729	EGR2/TYMP/TNFRSF1B/CST7/ITGAX	5	Xenium 5K
GO:0141084	inflammasome-mediated signaling pathway	5/284	47/18986	0.106383	7.11193	5.16974	0.000663399	0.00536629	0.00380729	GBP5/IFI16/PTPN22/NLRP1/PLCG2	5	Xenium 5K
GO:0001912	positive regulation of leukocyte mediated cytotoxicity	6/284	71/18986	0.084507	5.64947	4.83671	0.00067391	0.0054362	0.00385689	RASGRP1/SH2D1A/LAG3/KLRK1/SLAMF6/MR1	6	Xenium 5K
GO:0002275	myeloid cell activation involved in immune response	7/284	98/18986	0.0714286	4.77515	4.61716	0.000675035	0.0054362	0.00385689	RASGRP1/PIK3CD/LAT/PIK3CG/HAVCR2/CD84/PLCG2	7	Xenium 5K
GO:0051347	positive regulation of transferase activity	13/284	304/18986	0.0427632	2.85881	4.02606	0.000700119	0.00562574	0.00399136	THBS1/GREM1/CCN1/PDGFRB/RASGRP1/DDR2/PRNP/FGFR1/RASSF2/LAT/PIK3CG/ANGPT1/TGFB2	13	Xenium 5K
GO:0050848	regulation of calcium-mediated signaling	7/284	99/18986	0.0707071	4.72692	4.58149	0.000717274	0.00575086	0.00408014	GBP1/CD3E/PDGFRB/PRNP/ZAP70/ADA/PLCG2	7	Xenium 5K
GO:0002562	somatic diversification of immune receptors via germline recombination within a single locus	6/284	72/18986	0.0833333	5.57101	4.78858	0.00072609	0.00579595	0.00411213	TNFSF4/BATF/CD28/FOXP3/BCL11B/CCR6	6	Xenium 5K
GO:0016444	somatic cell DNA recombination	6/284	72/18986	0.0833333	5.57101	4.78858	0.00072609	0.00579595	0.00411213	TNFSF4/BATF/CD28/FOXP3/BCL11B/CCR6	6	Xenium 5K
GO:0010634	positive regulation of epithelial cell migration	5/284	48/18986	0.104167	6.96376	5.09793	0.000731593	0.00581432	0.00412516	GLIPR2/MAPRE2/HBEGF/TGFB2/PLCG2	5	Xenium 5K
GO:0045622	regulation of T-helper cell differentiation	5/284	48/18986	0.104167	6.96376	5.09793	0.000731593	0.00581432	0.00412516	JAK3/TNFSF4/BATF/IRF4/FOXP3	5	Xenium 5K
GO:0032740	positive regulation of interleukin-17 production	4/284	28/18986	0.142857	9.5503	5.57936	0.000756173	0.00598349	0.00424518	RFTN1/SLAMF6/SPHK1/SLC7A5	4	Xenium 5K
GO:0072529	pyrimidine-containing compound catabolic process	4/284	28/18986	0.142857	9.5503	5.57936	0.000756173	0.00598349	0.00424518	APOBEC3C/TYMP/APOBEC3G/DPYD	4	Xenium 5K
GO:0060349	bone morphogenesis	7/284	100/18986	0.07	4.67965	4.54629	0.000761579	0.00601316	0.00426624	MMP14/SFRP4/TMEM119/TWIST1/TGFB3/RUNX2/GLI3	7	Xenium 5K
GO:0019079	viral genome replication	8/284	130/18986	0.0615385	4.11398	4.39018	0.000764402	0.00602236	0.00427276	MX1/IFI16/APOBEC3C/APOBEC3G/CXCR6/CD28/RSAD2/IFIH1	8	Xenium 5K
GO:0030100	regulation of endocytosis	13/284	307/18986	0.0423453	2.83087	3.98539	0.000766571	0.00602638	0.00427561	GREM1/SFRP4/SERPINE1/MYLK/CYBA/FCGR2A/IL2RG/IL2RB/SMPD1/ANGPT1/SPHK1/PLCG2/FCGR2B	13	Xenium 5K
GO:0050766	positive regulation of phagocytosis	6/284	73/18986	0.0821918	5.49469	4.74135	0.00078134	0.006116	0.0043392	CYBA/FCGR2A/IL2RG/IL2RB/PLCG2/FCGR2B	6	Xenium 5K
GO:1903317	regulation of protein maturation	6/284	73/18986	0.0821918	5.49469	4.74135	0.00078134	0.006116	0.0043392	THBS1/MMP14/SERPINE1/PLAUR/PRNP/BAG2	6	Xenium 5K
GO:1902041	regulation of extrinsic apoptotic signaling pathway via death domain receptors	5/284	49/18986	0.102041	6.82164	5.02815	0.00080489	0.00627331	0.0044508	THBS1/PEA15/SERPINE1/ATF3/ICAM1	5	Xenium 5K
GO:1905314	semi-lunar valve development	5/284	49/18986	0.102041	6.82164	5.02815	0.00080489	0.00627331	0.0044508	ELN/CDH11/TNFRSF1B/TWIST1/TGFB2	5	Xenium 5K
GO:0010466	negative regulation of peptidase activity	10/284	198/18986	0.0505051	3.37637	4.14216	0.000824093	0.00640922	0.00454723	THBS1/TIMP2/CD44/SERPINE1/CST1/PLAUR/IFI16/CST4/SPOCK1/CST7	10	Xenium 5K
GO:0042130	negative regulation of T cell proliferation	6/284	74/18986	0.0810811	5.42044	4.69497	0.00083978	0.00649421	0.00460753	CTLA4/PRNP/HAVCR2/FOXP3/SPN/IDO1	6	Xenium 5K
GO:0002664	regulation of T cell tolerance induction	3/284	13/18986	0.230769	15.4274	6.41228	0.000847538	0.00649421	0.00460753	CD3E/FOXP3/IDO1	3	Xenium 5K
GO:0033690	positive regulation of osteoblast proliferation	3/284	13/18986	0.230769	15.4274	6.41228	0.000847538	0.00649421	0.00460753	CTHRC1/CCN1/TMEM119	3	Xenium 5K
GO:0070486	leukocyte aggregation	3/284	13/18986	0.230769	15.4274	6.41228	0.000847538	0.00649421	0.00460753	MSN/CD44/ZAP70	3	Xenium 5K
GO:1900115	extracellular regulation of signal transduction	3/284	13/18986	0.230769	15.4274	6.41228	0.000847538	0.00649421	0.00460753	GREM1/NBL1/LTBP1	3	Xenium 5K
GO:1900116	extracellular negative regulation of signal transduction	3/284	13/18986	0.230769	15.4274	6.41228	0.000847538	0.00649421	0.00460753	GREM1/NBL1/LTBP1	3	Xenium 5K
GO:1902337	regulation of apoptotic process involved in morphogenesis	3/284	13/18986	0.230769	15.4274	6.41228	0.000847538	0.00649421	0.00460753	TNFRSF1B/VDR/TGFB2	3	Xenium 5K
GO:0050764	regulation of phagocytosis	7/284	102/18986	0.0686275	4.58789	4.47726	0.000856671	0.00655038	0.00464738	CYBA/FCGR2A/IL2RG/IL2RB/SPHK1/PLCG2/FCGR2B	7	Xenium 5K
GO:0001773	myeloid dendritic cell activation	4/284	29/18986	0.137931	9.22098	5.45957	0.000866926	0.006601	0.0046833	CD2/BATF/IRF4/HAVCR2	4	Xenium 5K
GO:0002092	positive regulation of receptor internalization	4/284	29/18986	0.137931	9.22098	5.45957	0.000866926	0.006601	0.0046833	GREM1/SFRP4/ANGPT1/PLCG2	4	Xenium 5K
GO:0009116	nucleoside metabolic process	5/284	50/18986	0.1	6.68521	4.9603	0.000883527	0.00669931	0.00475305	APOBEC3C/TYMP/APOBEC3G/ADA/DPYD	5	Xenium 5K
GO:0061082	myeloid leukocyte cytokine production	5/284	50/18986	0.1	6.68521	4.9603	0.000883527	0.00669931	0.00475305	SPON2/TWIST1/TGFB3/TGFB2/PLCG2	5	Xenium 5K
GO:0002824	positive regulation of adaptive immune response based on somatic recombination of immune receptors built from immunoglobulin superfamily domains	8/284	133/18986	0.0601504	4.02118	4.30856	0.000887416	0.00671478	0.00476403	TNFSF4/ADA/TNFSF13B/CD28/RSAD2/CD7/FOXP3/MR1	8	Xenium 5K
GO:0097191	extrinsic apoptotic signaling pathway	11/284	236/18986	0.0466102	3.11599	4.03078	0.000890232	0.00672209	0.00476921	THBS1/INHBA/PEA15/SERPINE1/TGFBR1/ATF3/ICAM1/CD27/TNFRSF12A/TNFRSF1B/TGFB2	11	Xenium 5K
GO:0003170	heart valve development	6/284	75/18986	0.08	5.34817	4.64944	0.000901534	0.0067933	0.00481973	CCN1/ELN/CDH11/TNFRSF1B/TWIST1/TGFB2	6	Xenium 5K
GO:0070167	regulation of biomineral tissue development	7/284	103/18986	0.0679612	4.54335	4.44342	0.000907604	0.00681078	0.00483213	GREM1/CCN1/ASPN/TMEM119/DDR2/TWIST1/VDR	7	Xenium 5K
GO:0150115	cell-substrate junction organization	7/284	103/18986	0.0679612	4.54335	4.44342	0.000907604	0.00681078	0.00483213	THY1/THBS1/GREM1/MMP14/CDH11/ACTN1/MAPRE2	7	Xenium 5K
GO:0042063	gliogenesis	14/284	355/18986	0.0394366	2.63642	3.83541	0.000970744	0.00726957	0.00515764	MMP14/CXCR4/CDKN2B/PFKFB3/EGR2/C5AR1/TNFRSF1B/RRAS/NR3C1/CDH2/TGFB2/GLI3/SLC7A5/EOMES	14	Xenium 5K
GO:2000146	negative regulation of cell motility	15/284	398/18986	0.0376884	2.51955	3.77538	0.00102126	0.00763216	0.00541489	SULF1/THY1/THBS1/GREM1/NBL1/CLIC4/CDH11/SERPINE1/TGFBR1/WAS/RRAS/LDLRAD4/ADA/MITF/KLRK1	15	Xenium 5K
GO:0001666	response to hypoxia	13/284	317/18986	0.0410095	2.74157	3.85328	0.00102768	0.0076643	0.00543769	POSTN/THBS1/INHBA/MMP14/CXCR4/LOXL2/DDR2/CD38/TWIST1/TGFB3/PDK1/ADA/TGFB2	13	Xenium 5K
GO:0007599	hemostasis	11/284	241/18986	0.0456432	3.05134	3.94934	0.00105549	0.00783953	0.00556201	THBS1/SERPINE1/CSRP1/PDPN/PLAUR/FAP/LCK/WAS/PIK3CG/PLCG2/FLI1	11	Xenium 5K
GO:0050817	coagulation	11/284	241/18986	0.0456432	3.05134	3.94934	0.00105549	0.00783953	0.00556201	THBS1/SERPINE1/CSRP1/PDPN/PLAUR/FAP/LCK/WAS/PIK3CG/ANGPT1/PLCG2	11	Xenium 5K
GO:0002291	T cell activation via T cell receptor contact with antigen bound to MHC molecule on antigen presenting cell	3/284	14/18986	0.214286	14.3255	6.14625	0.00106679	0.00785923	0.00557599	ITGAL/ICAM1/HAVCR2	3	Xenium 5K
GO:0009159	deoxyribonucleoside monophosphate catabolic process	3/284	14/18986	0.214286	14.3255	6.14625	0.00106679	0.00785923	0.00557599	TYMP/ADA/DPYD	3	Xenium 5K
GO:0042454	ribonucleoside catabolic process	3/284	14/18986	0.214286	14.3255	6.14625	0.00106679	0.00785923	0.00557599	APOBEC3C/APOBEC3G/ADA	3	Xenium 5K
GO:1904748	regulation of apoptotic process involved in development	3/284	14/18986	0.214286	14.3255	6.14625	0.00106679	0.00785923	0.00557599	TNFRSF1B/VDR/TGFB2	3	Xenium 5K
GO:0002200	somatic diversification of immune receptors	6/284	78/18986	0.0769231	5.14247	4.51756	0.00110793	0.00811294	0.00575599	TNFSF4/BATF/CD28/FOXP3/BCL11B/CCR6	6	Xenium 5K
GO:0031343	positive regulation of cell killing	6/284	78/18986	0.0769231	5.14247	4.51756	0.00110793	0.00811294	0.00575599	RASGRP1/SH2D1A/LAG3/KLRK1/SLAMF6/MR1	6	Xenium 5K
GO:0035924	cellular response to vascular endothelial growth factor stimulus	6/284	78/18986	0.0769231	5.14247	4.51756	0.00110793	0.00811294	0.00575599	NR4A1/EGR3/ADAMTS12/PDGFRB/PIK3CD/SPHK1	6	Xenium 5K
GO:0033688	regulation of osteoblast proliferation	4/284	31/18986	0.129032	8.62608	5.2365	0.00112187	0.00816558	0.00579334	GREM1/CTHRC1/CCN1/TMEM119	4	Xenium 5K
GO:0036336	dendritic cell migration	4/284	31/18986	0.129032	8.62608	5.2365	0.00112187	0.00816558	0.00579334	CXCR4/PIK3CG/CCR5/CCR6	4	Xenium 5K
GO:0090025	regulation of monocyte chemotaxis	4/284	31/18986	0.129032	8.62608	5.2365	0.00112187	0.00816558	0.00579334	GREM1/NBL1/SERPINE1/CXCL10	4	Xenium 5K
GO:0010721	negative regulation of cell development	12/284	281/18986	0.0427046	2.85489	3.86024	0.00112728	0.00818857	0.00580965	THY1/INHBA/CDKN2B/JAK3/TNFSF4/CTLA4/LAG3/RUNX3/SOCS1/GLI3/FOXP3/FCGR2B	12	Xenium 5K
GO:0002377	immunoglobulin production	7/284	107/18986	0.0654206	4.3735	4.31225	0.00113567	0.00823305	0.00584121	TNFSF4/MZB1/BATF/CD28/FOXP3/CCR6/FCGR2B	7	Xenium 5K
GO:0043303	mast cell degranulation	5/284	53/18986	0.0943396	6.3068	4.7674	0.00115388	0.0083484	0.00592304	RASGRP1/PIK3CD/LAT/PIK3CG/CD84	5	Xenium 5K
GO:0002821	positive regulation of adaptive immune response	8/284	139/18986	0.057554	3.8476	4.15228	0.001181	0.00852758	0.00605017	TNFSF4/ADA/TNFSF13B/CD28/RSAD2/CD7/FOXP3/MR1	8	Xenium 5K
GO:0002702	positive regulation of production of molecular mediator of immune response	8/284	140/18986	0.0571429	3.82012	4.12708	0.00123668	0.00891197	0.00632289	SPON2/TNFSF4/MZB1/CD28/RSAD2/CD7/PLCG2/SLC7A5	8	Xenium 5K
GO:0072538	T-helper 17 type immune response	5/284	54/18986	0.0925926	6.19001	4.70638	0.0012563	0.00903538	0.00641045	JAK3/BATF/IRF4/SLAMF6/FOXP3	5	Xenium 5K
GO:0060390	regulation of SMAD protein signal transduction	6/284	80/18986	0.075	5.01391	4.43336	0.00126444	0.00904216	0.00641526	GREM1/INHBA/TGFBR1/LDLRAD4/TGFB3/TGFB2	6	Xenium 5K
GO:0001562	response to protozoan	4/284	32/18986	0.125	8.35651	5.13236	0.0012672	0.00904216	0.00641526	GBP1/BATF/IRF4/SPN	4	Xenium 5K
GO:0035767	endothelial cell chemotaxis	4/284	32/18986	0.125	8.35651	5.13236	0.0012672	0.00904216	0.00641526	THBS1/NR4A1/EGR3/FGFR1	4	Xenium 5K
GO:0061036	positive regulation of cartilage development	4/284	32/18986	0.125	8.35651	5.13236	0.0012672	0.00904216	0.00641526	CCN1/LOXL2/RUNX2/GLI3	4	Xenium 5K
GO:0090596	sensory organ morphogenesis	12/284	285/18986	0.0421053	2.81483	3.80404	0.00127168	0.00905633	0.00642531	COL5A1/THY1/CTHRC1/COL5A2/COL11A1/FGFR1/WNT2/TWIST1/MEIS1/PRRX1/GLI3/ZEB1	12	Xenium 5K
GO:0002573	myeloid leukocyte differentiation	11/284	247/18986	0.0445344	2.97722	3.85435	0.00128643	0.00914348	0.00648715	INHBA/IFI16/EVI2B/PIK3CD/BATF/RASSF2/SOCS1/NR3C1/CCN4/MITF/IRF4	11	Xenium 5K
GO:0002430	complement receptor mediated signaling pathway	3/284	15/18986	0.2	13.3704	5.90616	0.00131881	0.00930078	0.00659874	C5AR1/FPR1/C3AR1	3	Xenium 5K
GO:0043374	CD8-positive, alpha-beta T cell differentiation	3/284	15/18986	0.2	13.3704	5.90616	0.00131881	0.00930078	0.00659874	RUNX3/SOCS1/EOMES	3	Xenium 5K
GO:0045059	positive thymic T cell selection	3/284	15/18986	0.2	13.3704	5.90616	0.00131881	0.00930078	0.00659874	CD3E/CD3G/ZAP70	3	Xenium 5K
GO:0070243	regulation of thymocyte apoptotic process	3/284	15/18986	0.2	13.3704	5.90616	0.00131881	0.00930078	0.00659874	JAK3/ADA/BCL11B	3	Xenium 5K
GO:0002260	lymphocyte homeostasis	6/284	81/18986	0.0740741	4.95201	4.3923	0.00134876	0.00949362	0.00673557	JAK3/GPR174/LAT/ADA/TNFSF13B/FOXP3	6	Xenium 5K
GO:0002204	somatic recombination of immunoglobulin genes involved in immune response	5/284	55/18986	0.0909091	6.07746	4.64689	0.00136527	0.00955429	0.00677861	TNFSF4/BATF/CD28/FOXP3/CCR6	5	Xenium 5K
GO:0002208	somatic diversification of immunoglobulins involved in immune response	5/284	55/18986	0.0909091	6.07746	4.64689	0.00136527	0.00955429	0.00677861	TNFSF4/BATF/CD28/FOXP3/CCR6	5	Xenium 5K
GO:0045190	isotype switching	5/284	55/18986	0.0909091	6.07746	4.64689	0.00136527	0.00955429	0.00677861	TNFSF4/BATF/CD28/FOXP3/CCR6	5	Xenium 5K
GO:0050869	negative regulation of B cell activation	4/284	33/18986	0.121212	8.10329	5.03266	0.00142519	0.00995442	0.00706249	INHBA/CTLA4/FOXP3/FCGR2B	4	Xenium 5K
GO:0030500	regulation of bone mineralization	6/284	82/18986	0.0731707	4.89162	4.35192	0.00143731	0.0100198	0.00710888	GREM1/CCN1/TMEM119/DDR2/TWIST1/VDR	6	Xenium 5K
GO:0002279	mast cell activation involved in immune response	5/284	56/18986	0.0892857	5.96894	4.58884	0.00148107	0.0102854	0.00729728	RASGRP1/PIK3CD/LAT/PIK3CG/CD84	5	Xenium 5K
GO:0048260	positive regulation of receptor-mediated endocytosis	5/284	56/18986	0.0892857	5.96894	4.58884	0.00148107	0.0102854	0.00729728	GREM1/SFRP4/SERPINE1/ANGPT1/PLCG2	5	Xenium 5K
GO:0036293	response to decreased oxygen levels	13/284	331/18986	0.0392749	2.62561	3.67666	0.00151502	0.010501	0.0074503	POSTN/THBS1/INHBA/MMP14/CXCR4/LOXL2/DDR2/CD38/TWIST1/TGFB3/PDK1/ADA/TGFB2	13	Xenium 5K
GO:0048844	artery morphogenesis	6/284	83/18986	0.0722892	4.83268	4.31218	0.00153022	0.0105661	0.00749647	MYLK/PDGFRB/TGFBR1/AKT3/PRRX1/TGFB2	6	Xenium 5K
GO:0051279	regulation of release of sequestered calcium ion into cytosol	6/284	83/18986	0.0722892	4.83268	4.31218	0.00153022	0.0105661	0.00749647	THY1/CYBA/CXCL9/CXCL10/PLN/CXCR3	6	Xenium 5K
GO:1903169	regulation of calcium ion transmembrane transport	9/284	179/18986	0.0502793	3.36128	3.91142	0.0015334	0.010568	0.0074978	THY1/CYBA/CXCL9/CXCL10/PDE4B/PRNP/PLN/PIK3CG/CXCR3	9	Xenium 5K
GO:0040013	negative regulation of locomotion	15/284	416/18986	0.0360577	2.41053	3.58463	0.00158052	0.010872	0.00771353	SULF1/THY1/THBS1/GREM1/NBL1/CLIC4/CDH11/SERPINE1/TGFBR1/WAS/RRAS/LDLRAD4/ADA/MITF/KLRK1	15	Xenium 5K
GO:0050901	leukocyte tethering or rolling	4/284	34/18986	0.117647	7.86495	4.93708	0.00159642	0.0109607	0.0077764	ITGA4/SELPLG/ITGB7/SPN	4	Xenium 5K
GO:0001771	immunological synapse formation	3/284	16/18986	0.1875	12.5348	5.68795	0.00160528	0.0110007	0.00780482	MSN/CD6/HAVCR2	3	Xenium 5K
GO:0002720	positive regulation of cytokine production involved in immune response	6/284	85/18986	0.0705882	4.71897	4.23458	0.00172969	0.0117946	0.00836808	SPON2/TNFSF4/RSAD2/CD7/PLCG2/SLC7A5	6	Xenium 5K
GO:0048041	focal adhesion assembly	6/284	85/18986	0.0705882	4.71897	4.23458	0.00172969	0.0117946	0.00836808	THY1/THBS1/GREM1/MMP14/CDH11/ACTN1	6	Xenium 5K
GO:0031638	zymogen activation	5/284	58/18986	0.0862069	5.76311	4.47685	0.00173412	0.0117946	0.00836808	THBS1/MMP14/SERPINE1/PLAUR/IFI16	5	Xenium 5K
GO:2001238	positive regulation of extrinsic apoptotic signaling pathway	5/284	58/18986	0.0862069	5.76311	4.47685	0.00173412	0.0117946	0.00836808	THBS1/INHBA/PEA15/ATF3/TNFRSF12A	5	Xenium 5K
GO:0002064	epithelial cell development	10/284	219/18986	0.0456621	3.05261	3.76488	0.00175858	0.0119386	0.00847023	PALLD/MSN/CLIC4/CXCR4/ICAM1/PPP1R16B/FRMD6/CDH2/FOXP3/BCL11B	10	Xenium 5K
GO:0031646	positive regulation of nervous system process	4/284	35/18986	0.114286	7.64024	4.84532	0.00178144	0.0120713	0.00856435	EGR2/TNFRSF1B/CST7/ITGAX	4	Xenium 5K
GO:1901136	carbohydrate derivative catabolic process	11/284	258/18986	0.0426357	2.85028	3.68742	0.00181742	0.0122922	0.00872107	CD44/ADAMTS12/PFKFB3/APOBEC3C/PDE4B/TYMP/PFKP/APOBEC3G/SMPD1/ADA/DPYD	11	Xenium 5K
GO:0150076	neuroinflammatory response	6/284	86/18986	0.0697674	4.6641	4.19668	0.00183653	0.0123983	0.00879637	C5AR1/TNFRSF1B/CST7/NR3C1/SPHK1/PLCG2	6	Xenium 5K
GO:0071772	response to BMP	9/284	184/18986	0.048913	3.26994	3.81278	0.00185288	0.0124624	0.00884183	SULF1/GREM1/CCN1/FSTL1/SFRP4/NBL1/ADAMTS12/HTRA1/RUNX2	9	Xenium 5K
GO:0071773	cellular response to BMP stimulus	9/284	184/18986	0.048913	3.26994	3.81278	0.00185288	0.0124624	0.00884183	SULF1/GREM1/CCN1/FSTL1/SFRP4/NBL1/ADAMTS12/HTRA1/RUNX2	9	Xenium 5K
GO:0002381	immunoglobulin production involved in immunoglobulin-mediated immune response	5/284	59/18986	0.0847458	5.66543	4.4228	0.00187189	0.0125542	0.00890699	TNFSF4/BATF/CD28/FOXP3/CCR6	5	Xenium 5K
GO:0045927	positive regulation of growth	11/284	259/18986	0.042471	2.83928	3.67269	0.00187345	0.0125542	0.00890699	MMP14/CXCR4/RFTN1/TGFBR1/CD38/FGFR1/HOPX/WNT2/HBEGF/TGFB2/SPHK1	11	Xenium 5K
GO:0050878	regulation of body fluid levels	14/284	381/18986	0.0367454	2.45651	3.539	0.00188575	0.0126133	0.00894893	THBS1/SERPINE1/CSRP1/PDPN/CYBA/PLAUR/FAP/LCK/WAS/VDR/ADA/PIK3CG/PLCG2/FLI1	14	Xenium 5K
GO:0045579	positive regulation of B cell differentiation	3/284	17/18986	0.176471	11.7974	5.48837	0.00192783	0.0128711	0.00913183	MMP14/IL2RG/CD27	3	Xenium 5K
GO:0009612	response to mechanical stimulus	10/284	222/18986	0.045045	3.01136	3.7147	0.0019436	0.0129526	0.00918965	POSTN/THBS1/MMP14/STAT1/COL11A1/CXCR4/TNC/CXCL10/DDR2/CDH2	10	Xenium 5K
GO:0030336	negative regulation of cell migration	14/284	383/18986	0.0365535	2.44368	3.51722	0.00197883	0.0131044	0.00929737	SULF1/THY1/THBS1/GREM1/NBL1/CLIC4/CDH11/SERPINE1/TGFBR1/RRAS/LDLRAD4/ADA/MITF/KLRK1	14	Xenium 5K
GO:0033687	osteoblast proliferation	4/284	36/18986	0.111111	7.42801	4.75712	0.00198082	0.0131044	0.00929737	GREM1/CTHRC1/CCN1/TMEM119	4	Xenium 5K
GO:0060317	cardiac epithelial to mesenchymal transition	4/284	36/18986	0.111111	7.42801	4.75712	0.00198082	0.0131044	0.00929737	TGFBR1/WNT2/TWIST1/TGFB2	4	Xenium 5K
GO:2000515	negative regulation of CD4-positive, alpha-beta T cell activation	4/284	36/18986	0.111111	7.42801	4.75712	0.00198082	0.0131044	0.00929737	JAK3/TNFSF4/RUNX3/FOXP3	4	Xenium 5K
GO:0035107	appendage morphogenesis	8/284	151/18986	0.0529801	3.54183	3.86432	0.00199843	0.013153	0.00933185	GREM1/ERRFI1/FGFR1/TWIST1/RUNX2/PRRX1/TGFB2/GLI3	8	Xenium 5K
GO:0035108	limb morphogenesis	8/284	151/18986	0.0529801	3.54183	3.86432	0.00199843	0.013153	0.00933185	GREM1/ERRFI1/FGFR1/TWIST1/RUNX2/PRRX1/TGFB2/GLI3	8	Xenium 5K
GO:0019882	antigen processing and presentation	7/284	118/18986	0.059322	3.9658	3.98236	0.00199903	0.013153	0.00933185	THBS1/RFTN1/CD8A/WAS/ICAM1/MR1/FCGR2B	7	Xenium 5K
GO:0002707	negative regulation of lymphocyte mediated immunity	5/284	60/18986	0.0833333	5.57101	4.36997	0.0020175	0.0132506	0.00940106	CD96/HAVCR2/FOXP3/SPN/FCGR2B	5	Xenium 5K
GO:0045861	negative regulation of proteolysis	12/284	303/18986	0.039604	2.64761	3.56264	0.00212438	0.0139273	0.0098812	THBS1/TIMP2/CD44/SERPINE1/CST1/PLAUR/IFI16/CST4/PRNP/SPOCK1/CST7/MAP1A	12	Xenium 5K
GO:2001235	positive regulation of apoptotic signaling pathway	8/284	153/18986	0.0522876	3.49554	3.81918	0.00216986	0.0141577	0.0100447	THBS1/INHBA/CTSK/PEA15/TGFBR1/LCK/ATF3/TNFRSF12A	8	Xenium 5K
GO:0043030	regulation of macrophage activation	5/284	61/18986	0.0819672	5.47968	4.31832	0.00217121	0.0141577	0.0100447	THBS1/CST7/HAVCR2/SPHK1/FCGR2B	5	Xenium 5K
GO:0043113	receptor clustering	5/284	61/18986	0.0819672	5.47968	4.31832	0.00217121	0.0141577	0.0100447	THY1/ITGA4/ITGAL/CDH2/ITGB7	5	Xenium 5K
GO:0051235	maintenance of location	13/284	345/18986	0.0376812	2.51907	3.50891	0.0021806	0.0141934	0.01007	THY1/NBL1/CYBA/LTBP1/CXCL9/MSR1/CXCL10/LCK/PLN/CCR5/CXCR3/PLCG2/ABCG1	13	Xenium 5K
GO:0003382	epithelial cell morphogenesis	4/284	37/18986	0.108108	7.22726	4.67224	0.00219511	0.0142623	0.0101189	PALLD/CLIC4/FRMD6/BCL11B	4	Xenium 5K
GO:0042692	muscle cell differentiation	15/284	432/18986	0.0347222	2.32125	3.42318	0.00227424	0.0146301	0.0103798	GREM1/MMP14/ADAM12/CSRP1/ACTN1/CXCL9/PDGFRB/TMEM119/CXCL10/LOX/HOPX/MEIS1/FLNC/CDH2/ZEB1	15	Xenium 5K
GO:0016055	Wnt signaling pathway	16/284	476/18986	0.0336134	2.24713	3.39572	0.0022751	0.0146301	0.0103798	SULF1/GREM1/CTHRC1/SFRP4/DKK3/MDFIC/RSPO3/FOXO1/WNT2/CDK14/CCN4/MITF/CDH2/GLI3/PLCG2/CPZ	16	Xenium 5K
GO:0002830	positive regulation of type 2 immune response	3/284	18/18986	0.166667	11.142	5.30482	0.00228797	0.0146301	0.0103798	TNFSF4/RSAD2/IDO1	3	Xenium 5K
GO:0009125	nucleoside monophosphate catabolic process	3/284	18/18986	0.166667	11.142	5.30482	0.00228797	0.0146301	0.0103798	TYMP/ADA/DPYD	3	Xenium 5K
GO:0010002	cardioblast differentiation	3/284	18/18986	0.166667	11.142	5.30482	0.00228797	0.0146301	0.0103798	GREM1/TGFB2/EOMES	3	Xenium 5K
GO:0010715	regulation of extracellular matrix disassembly	3/284	18/18986	0.166667	11.142	5.30482	0.00228797	0.0146301	0.0103798	PDPN/FAP/DDR2	3	Xenium 5K
GO:0010755	regulation of plasminogen activation	3/284	18/18986	0.166667	11.142	5.30482	0.00228797	0.0146301	0.0103798	THBS1/SERPINE1/PLAUR	3	Xenium 5K
GO:0033631	cell-cell adhesion mediated by integrin	3/284	18/18986	0.166667	11.142	5.30482	0.00228797	0.0146301	0.0103798	CD3E/ITGA4/ADA	3	Xenium 5K
GO:0046851	negative regulation of bone remodeling	3/284	18/18986	0.166667	11.142	5.30482	0.00228797	0.0146301	0.0103798	GREM1/TMEM119/CD38	3	Xenium 5K
GO:0003179	heart valve morphogenesis	5/284	62/18986	0.0806452	5.3913	4.26779	0.00233329	0.0148937	0.0105668	CCN1/ELN/CDH11/TWIST1/TGFB2	5	Xenium 5K
GO:0070588	calcium ion transmembrane transport	13/284	348/18986	0.0373563	2.49735	3.47403	0.0023507	0.0149785	0.010627	THY1/CYBA/CXCL9/CXCL10/PDE4B/LCK/PRNP/PLN/NCS1/PIK3CG/CCR5/CXCR3/PLCG2	13	Xenium 5K
GO:0043372	positive regulation of CD4-positive, alpha-beta T cell differentiation	4/284	38/18986	0.105263	7.03706	4.59046	0.00242486	0.015424	0.0109431	IL2RG/TNFSF4/SOCS1/FOXP3	4	Xenium 5K
GO:0008037	cell recognition	8/284	156/18986	0.0512821	3.42831	3.75286	0.00244845	0.0155468	0.0110302	PALLD/MSN/SPON2/CXCR4/CD6/CD5/NEXN/HAVCR2	8	Xenium 5K
GO:0016447	somatic recombination of immunoglobulin gene segments	5/284	63/18986	0.0793651	5.30572	4.21834	0.00250399	0.0158717	0.0112607	TNFSF4/BATF/CD28/FOXP3/CCR6	5	Xenium 5K
GO:0030326	embryonic limb morphogenesis	7/284	123/18986	0.0569106	3.80459	3.84536	0.0025289	0.0159461	0.0113135	GREM1/FGFR1/TWIST1/RUNX2/PRRX1/TGFB2/GLI3	7	Xenium 5K
GO:0035113	embryonic appendage morphogenesis	7/284	123/18986	0.0569106	3.80459	3.84536	0.0025289	0.0159461	0.0113135	GREM1/FGFR1/TWIST1/RUNX2/PRRX1/TGFB2/GLI3	7	Xenium 5K
GO:0043405	regulation of MAP kinase activity	7/284	123/18986	0.0569106	3.80459	3.84536	0.0025289	0.0159461	0.0113135	THBS1/PDGFRB/RASGRP1/FGFR1/SMPD1/PTPN22/PIK3CG	7	Xenium 5K
GO:0030510	regulation of BMP signaling pathway	7/284	124/18986	0.0564516	3.77391	3.81882	0.00264673	0.0166471	0.0118108	SULF1/GREM1/CCN1/FSTL1/SFRP4/NBL1/HTRA1	7	Xenium 5K
GO:0048754	branching morphogenesis of an epithelial tube	8/284	158/18986	0.0506329	3.38492	3.70954	0.00264923	0.0166471	0.0118108	GREM1/MMP14/CLIC4/COL4A1/TNC/WNT2/VDR/GLI3	8	Xenium 5K
GO:0002011	morphogenesis of an epithelial sheet	5/284	64/18986	0.078125	5.22282	4.16994	0.00268357	0.0167404	0.011877	COL5A1/CCN1/CD44/PDPN/HBEGF	5	Xenium 5K
GO:0001829	trophectodermal cell differentiation	3/284	19/18986	0.157895	10.5556	5.13518	0.00268713	0.0167404	0.011877	HOPX/ADA/EOMES	3	Xenium 5K
GO:0010759	positive regulation of macrophage chemotaxis	3/284	19/18986	0.157895	10.5556	5.13518	0.00268713	0.0167404	0.011877	THBS1/C5AR1/C3AR1	3	Xenium 5K
GO:0032695	negative regulation of interleukin-12 production	3/284	19/18986	0.157895	10.5556	5.13518	0.00268713	0.0167404	0.011877	THBS1/JAK3/TIGIT	3	Xenium 5K
GO:0050862	positive regulation of T cell receptor signaling pathway	3/284	19/18986	0.157895	10.5556	5.13518	0.00268713	0.0167404	0.011877	LCK/CARD11/ADA	3	Xenium 5K
GO:0002040	sprouting angiogenesis	9/284	196/18986	0.0459184	3.06974	3.58923	0.00283911	0.0176465	0.0125199	THBS1/GREM1/NR4A1/EGR3/LOXL2/RSPO3/PPP1R16B/AKT3/ANGPT1	9	Xenium 5K
GO:0051146	striated muscle cell differentiation	12/284	314/18986	0.0382166	2.55486	3.42358	0.00284413	0.0176465	0.0125199	GREM1/MMP14/ADAM12/CSRP1/CXCL9/PDGFRB/TMEM119/CXCL10/HOPX/MEIS1/FLNC/CDH2	12	Xenium 5K
GO:0007596	blood coagulation	10/284	234/18986	0.042735	2.85693	3.52208	0.00284714	0.0176465	0.0125199	THBS1/SERPINE1/CSRP1/PDPN/PLAUR/FAP/LCK/WAS/PIK3CG/PLCG2	10	Xenium 5K
GO:0016525	negative regulation of angiogenesis	8/284	160/18986	0.05	3.34261	3.66691	0.00286265	0.0177124	0.0125666	SULF1/THBS2/THBS1/STAT1/SERPINE1/CXCL10/TGFB2/CXCR3	8	Xenium 5K
GO:0001953	negative regulation of cell-matrix adhesion	4/284	40/18986	0.1	6.68521	4.43546	0.00293292	0.0180549	0.0128096	POSTN/THBS1/MMP14/SERPINE1	4	Xenium 5K
GO:0032814	regulation of natural killer cell activation	4/284	40/18986	0.1	6.68521	4.43546	0.00293292	0.0180549	0.0128096	RASGRP1/FCGR3A/PTPN22/HAVCR2	4	Xenium 5K
GO:0060391	positive regulation of SMAD protein signal transduction	4/284	40/18986	0.1	6.68521	4.43546	0.00293292	0.0180549	0.0128096	INHBA/TGFBR1/TGFB3/TGFB2	4	Xenium 5K
GO:0002690	positive regulation of leukocyte chemotaxis	6/284	95/18986	0.0631579	4.22224	3.87983	0.00303731	0.0186658	0.0132431	THBS1/SERPINE1/CXCL10/C5AR1/C3AR1/CCR6	6	Xenium 5K
GO:0001885	endothelial cell development	5/284	66/18986	0.0757576	5.06455	4.0761	0.00307044	0.0188376	0.0133649	MSN/CLIC4/ICAM1/PPP1R16B/FOXP3	5	Xenium 5K
GO:0050730	regulation of peptidyl-tyrosine phosphorylation	8/284	162/18986	0.0493827	3.30134	3.62495	0.00308926	0.0188892	0.0134016	GREM1/CD3E/ERRFI1/PRNP/SOCS1/ANGPT1/HBEGF/PLCG2	8	Xenium 5K
GO:2000181	negative regulation of blood vessel morphogenesis	8/284	162/18986	0.0493827	3.30134	3.62495	0.00308926	0.0188892	0.0134016	SULF1/THBS2/THBS1/STAT1/SERPINE1/CXCL10/TGFB2/CXCR3	8	Xenium 5K
GO:0002577	regulation of antigen processing and presentation	3/284	20/18986	0.15	10.0278	4.97772	0.00312664	0.0189582	0.0134505	THBS1/WAS/FCGR2B	3	Xenium 5K
GO:0032332	positive regulation of chondrocyte differentiation	3/284	20/18986	0.15	10.0278	4.97772	0.00312664	0.0189582	0.0134505	LOXL2/RUNX2/GLI3	3	Xenium 5K
GO:0045623	negative regulation of T-helper cell differentiation	3/284	20/18986	0.15	10.0278	4.97772	0.00312664	0.0189582	0.0134505	JAK3/TNFSF4/FOXP3	3	Xenium 5K
GO:0061298	retina vasculature development in camera-type eye	3/284	20/18986	0.15	10.0278	4.97772	0.00312664	0.0189582	0.0134505	CLIC4/COL4A1/PDGFRB	3	Xenium 5K
GO:0098761	cellular response to interleukin-7	3/284	20/18986	0.15	10.0278	4.97772	0.00312664	0.0189582	0.0134505	STAT1/IL2RG/JAK3	3	Xenium 5K
GO:0001701	in utero embryonic development	14/284	403/18986	0.0347395	2.32241	3.30659	0.00313756	0.0189927	0.013475	CCN1/TGFBR1/TENT5C/SPECC1/RSPO3/FGFR1/HOPX/WNT2/TWIST1/TGFB3/ADA/ANGPT1/GLI3/EOMES	14	Xenium 5K
GO:0007044	cell-substrate junction assembly	6/284	96/18986	0.0625	4.17826	3.84706	0.00320003	0.0193386	0.0137204	THY1/THBS1/GREM1/MMP14/CDH11/ACTN1	6	Xenium 5K
GO:0150077	regulation of neuroinflammatory response	4/284	41/18986	0.097561	6.52216	4.36188	0.0032123	0.0193805	0.0137502	TNFRSF1B/CST7/SPHK1/PLCG2	4	Xenium 5K
GO:0051017	actin filament bundle assembly	8/284	164/18986	0.0487805	3.26108	3.58365	0.00332958	0.0199885	0.0141815	CCN2/ELN/ZYX/ACTN1/TGFBR1/SYNPO2/WAS/TGFB3	8	Xenium 5K
GO:1901343	negative regulation of vasculature development	8/284	164/18986	0.0487805	3.26108	3.58365	0.00332958	0.0199885	0.0141815	SULF1/THBS2/THBS1/STAT1/SERPINE1/CXCL10/TGFB2/CXCR3	8	Xenium 5K
GO:2001236	regulation of extrinsic apoptotic signaling pathway	8/284	164/18986	0.0487805	3.26108	3.58365	0.00332958	0.0199885	0.0141815	THBS1/INHBA/PEA15/SERPINE1/TGFBR1/ATF3/ICAM1/TNFRSF12A	8	Xenium 5K
GO:0007369	gastrulation	9/284	202/18986	0.0445545	2.97856	3.48378	0.00346769	0.0207832	0.0147454	COL5A1/INHBA/MMP14/COL5A2/COL11A1/ITGA4/DUSP5/FGFR1/EOMES	9	Xenium 5K
GO:0016445	somatic diversification of immunoglobulins	5/284	68/18986	0.0735294	4.9156	3.98598	0.00349601	0.0208264	0.0147759	TNFSF4/BATF/CD28/FOXP3/CCR6	5	Xenium 5K
GO:0150116	regulation of cell-substrate junction organization	5/284	68/18986	0.0735294	4.9156	3.98598	0.00349601	0.0208264	0.0147759	THY1/THBS1/GREM1/MMP14/MAPRE2	5	Xenium 5K
GO:0010959	regulation of metal ion transport	14/284	408/18986	0.0343137	2.29395	3.25587	0.00350092	0.0208264	0.0147759	THY1/MYLK/CXCR4/CYBA/CXCL9/PDGFRB/CXCL10/IL16/PDE4B/PRNP/PLN/PIK3CG/CD84/CXCR3	14	Xenium 5K
GO:0140632	canonical inflammasome complex assembly	4/284	42/18986	0.0952381	6.36687	4.29072	0.00350929	0.0208264	0.0147759	GBP5/PTPN22/NLRP1/PLCG2	4	Xenium 5K
GO:0141085	regulation of inflammasome-mediated signaling pathway	4/284	42/18986	0.0952381	6.36687	4.29072	0.00350929	0.0208264	0.0147759	GBP5/IFI16/PTPN22/PLCG2	4	Xenium 5K
GO:1902742	apoptotic process involved in development	4/284	42/18986	0.0952381	6.36687	4.29072	0.00350929	0.0208264	0.0147759	CCN1/TNFRSF1B/VDR/TGFB2	4	Xenium 5K
GO:0002544	chronic inflammatory response	3/284	21/18986	0.142857	9.5503	4.83098	0.00360774	0.0213062	0.0151164	THBS1/FOXP3/IDO1	3	Xenium 5K
GO:0098760	response to interleukin-7	3/284	21/18986	0.142857	9.5503	4.83098	0.00360774	0.0213062	0.0151164	STAT1/IL2RG/JAK3	3	Xenium 5K
GO:1900227	positive regulation of NLRP3 inflammasome complex assembly	3/284	21/18986	0.142857	9.5503	4.83098	0.00360774	0.0213062	0.0151164	GBP5/PTPN22/PLCG2	3	Xenium 5K
GO:0048592	eye morphogenesis	8/284	167/18986	0.0479042	3.2025	3.52286	0.00371701	0.0218858	0.0155276	COL5A1/THY1/COL5A2/WNT2/TWIST1/MEIS1/GLI3/ZEB1	8	Xenium 5K
GO:0034612	response to tumor necrosis factor	10/284	243/18986	0.0411523	2.75112	3.38547	0.00372357	0.0218858	0.0155276	POSTN/THBS1/STAT1/GBP1/CTSK/ADAMTS12/TNFRSF1B/SMPD1/TNFSF13B/SPHK1	10	Xenium 5K
GO:0010632	regulation of epithelial cell migration	5/284	69/18986	0.0724638	4.84436	3.94223	0.00372395	0.0218858	0.0155276	GLIPR2/MAPRE2/HBEGF/TGFB2/PLCG2	5	Xenium 5K
GO:0042092	type 2 immune response	4/284	43/18986	0.0930233	6.2188	4.22183	0.00382439	0.0224035	0.0158949	TNFSF4/BATF/RSAD2/IDO1	4	Xenium 5K
GO:0051281	positive regulation of release of sequestered calcium ion into cytosol	4/284	43/18986	0.0930233	6.2188	4.22183	0.00382439	0.0224035	0.0158949	THY1/CXCL9/CXCL10/CXCR3	4	Xenium 5K
GO:0061572	actin filament bundle organization	8/284	168/18986	0.047619	3.18343	3.50291	0.00385362	0.0225384	0.0159906	CCN2/ELN/ZYX/ACTN1/TGFBR1/SYNPO2/WAS/TGFB3	8	Xenium 5K
GO:0010595	positive regulation of endothelial cell migration	7/284	133/18986	0.0526316	3.51853	3.59173	0.00390668	0.022812	0.0161847	THBS1/FGFR1/PIK3CD/RRAS/AKT3/PIK3CG/ANGPT1	7	Xenium 5K
GO:0034446	substrate adhesion-dependent cell spreading	6/284	101/18986	0.0594059	3.97141	3.68965	0.00411293	0.023901	0.0169574	POSTN/GBP1/PDPN/ITGA4/LPXN/ITGB7	6	Xenium 5K
GO:0048661	positive regulation of smooth muscle cell proliferation	6/284	101/18986	0.0594059	3.97141	3.68965	0.00411293	0.023901	0.0169574	THBS1/STAT1/PDGFRB/DDR2/CCN4/HBEGF	6	Xenium 5K
GO:0051100	negative regulation of binding	6/284	101/18986	0.0594059	3.97141	3.68965	0.00411293	0.023901	0.0169574	ITGA4/IFI16/GZMA/PLN/BAG2/IFIT2	6	Xenium 5K
GO:0034104	negative regulation of tissue remodeling	3/284	22/18986	0.136364	9.1162	4.69374	0.00413161	0.023933	0.0169801	GREM1/TMEM119/CD38	3	Xenium 5K
GO:0141087	positive regulation of inflammasome-mediated signaling pathway	3/284	22/18986	0.136364	9.1162	4.69374	0.00413161	0.023933	0.0169801	GBP5/PTPN22/PLCG2	3	Xenium 5K
GO:0032735	positive regulation of interleukin-12 production	4/284	44/18986	0.0909091	6.07746	4.15509	0.00415811	0.0240482	0.0170618	TNFSF4/IL16/PLCG2/IDO1	4	Xenium 5K
GO:0062208	positive regulation of pattern recognition receptor signaling pathway	5/284	71/18986	0.0704225	4.7079	3.85722	0.00421148	0.0243181	0.0172533	CYBA/GBP5/PTPN22/RSAD2/PLCG2	5	Xenium 5K
GO:0048534	hematopoietic or lymphoid organ development	6/284	102/18986	0.0588235	3.93248	3.65939	0.00431644	0.0248846	0.0176552	PDPN/CDKN2B/TGFBR1/ADA/CD248/BCL11B	6	Xenium 5K
GO:0030509	BMP signaling pathway	8/284	172/18986	0.0465116	3.1094	3.42455	0.00443924	0.025552	0.0181287	SULF1/GREM1/CCN1/FSTL1/SFRP4/NBL1/HTRA1/RUNX2	8	Xenium 5K
GO:0003176	aortic valve development	4/284	45/18986	0.0888889	5.94241	4.09038	0.00451096	0.0258222	0.0183204	ELN/CDH11/TNFRSF1B/TWIST1	4	Xenium 5K
GO:0010712	regulation of collagen metabolic process	4/284	45/18986	0.0888889	5.94241	4.09038	0.00451096	0.0258222	0.0183204	INHBA/FAP/DDR2/TGFB3	4	Xenium 5K
GO:1904646	cellular response to amyloid-beta	4/284	45/18986	0.0888889	5.94241	4.09038	0.00451096	0.0258222	0.0183204	ITGA4/ICAM1/PRNP/FCGR2B	4	Xenium 5K
GO:0003012	muscle system process	15/284	465/18986	0.0322581	2.15652	3.11149	0.00451463	0.0258222	0.0183204	SULF1/NR4A1/MYLK/CXCR4/CYBA/PDE4B/CD38/PLN/FOXO1/TNFRSF1B/PTGER3/MEIS1/ADA/PIK3CG/SPHK1	15	Xenium 5K
GO:0051051	negative regulation of transport	15/284	467/18986	0.0321199	2.14728	3.09344	0.004694	0.0267523	0.0189803	THBS1/INHBA/SFRP4/PEA15/MDFIC/PLN/DERL3/FOXO1/TNFRSF1B/PTGER3/ADA/ANGPT1/RSAD2/CD84/FCGR2B	15	Xenium 5K
GO:0002689	negative regulation of leukocyte chemotaxis	3/284	23/18986	0.130435	8.71984	4.56498	0.00469933	0.0267523	0.0189803	GREM1/NBL1/KLRK1	3	Xenium 5K
GO:0032700	negative regulation of interleukin-17 production	3/284	23/18986	0.130435	8.71984	4.56498	0.00469933	0.0267523	0.0189803	TNFSF4/PRNP/FOXP3	3	Xenium 5K
GO:0060415	muscle tissue morphogenesis	5/284	73/18986	0.0684932	4.57891	3.77531	0.00474293	0.0269582	0.0191264	COL11A1/MYLK/TGFBR1/WNT2/TGFB2	5	Xenium 5K
GO:0048660	regulation of smooth muscle cell proliferation	8/284	174/18986	0.045977	3.07366	3.38622	0.00475658	0.0269936	0.0191515	THBS1/STAT1/ELN/PDGFRB/DDR2/TGFB3/CCN4/HBEGF	8	Xenium 5K
GO:0048738	cardiac muscle tissue development	10/284	252/18986	0.0396825	2.65286	3.25493	0.00480153	0.0272062	0.0193023	GREM1/COL11A1/PDGFRB/TGFBR1/PLN/FGFR1/HOPX/WNT2/MEIS1/TGFB2	10	Xenium 5K
GO:0030890	positive regulation of B cell proliferation	4/284	46/18986	0.0869565	5.81323	4.02759	0.00488343	0.0275842	0.0195705	CD38/CARD11/ADA/TNFSF13B	4	Xenium 5K
GO:1905521	regulation of macrophage migration	4/284	46/18986	0.0869565	5.81323	4.02759	0.00488343	0.0275842	0.0195705	THBS1/MMP14/C5AR1/C3AR1	4	Xenium 5K
GO:0051048	negative regulation of secretion	8/284	175/18986	0.0457143	3.0561	3.36726	0.00492163	0.0277568	0.019693	INHBA/FOXO1/TNFRSF1B/PTGER3/ADA/RSAD2/CD84/FCGR2B	8	Xenium 5K
GO:0032732	positive regulation of interleukin-1 production	5/284	74/18986	0.0675676	4.51703	3.73546	0.00502576	0.0283001	0.0200785	GBP5/IFI16/IL16/NLRP1/HAVCR2	5	Xenium 5K
GO:0030048	actin filament-based movement	7/284	140/18986	0.05	3.34261	3.42826	0.0051665	0.0290476	0.0206088	PDPN/EPDR1/PDE4B/WAS/PLN/FRMD6/MYO5A	7	Xenium 5K
GO:1901222	regulation of non-canonical NF-kappaB signal transduction	6/284	106/18986	0.0566038	3.78408	3.54205	0.00520546	0.0292214	0.0207321	GREM1/CD27/RASSF2/PTPN22/HAVCR2/SPHK1	6	Xenium 5K
GO:0048247	lymphocyte chemotaxis	4/284	47/18986	0.0851064	5.68954	3.96663	0.00527599	0.0295467	0.0209629	CXCL10/PIK3CD/PIK3CG/KLRK1	4	Xenium 5K
GO:0009162	deoxyribonucleoside monophosphate metabolic process	3/284	24/18986	0.125	8.35651	4.44382	0.0053119	0.0295467	0.0209629	TYMP/ADA/DPYD	3	Xenium 5K
GO:0045063	T-helper 1 cell differentiation	3/284	24/18986	0.125	8.35651	4.44382	0.0053119	0.0295467	0.0209629	JAK3/TNFSF4/SPN	3	Xenium 5K
GO:0045591	positive regulation of regulatory T cell differentiation	3/284	24/18986	0.125	8.35651	4.44382	0.0053119	0.0295467	0.0209629	IL2RG/SOCS1/FOXP3	3	Xenium 5K
GO:0002711	positive regulation of T cell mediated immunity	5/284	75/18986	0.0666667	4.45681	3.69632	0.00532035	0.0295467	0.0209629	TNFSF4/RSAD2/CD7/FOXP3/MR1	5	Xenium 5K
GO:0032481	positive regulation of type I interferon production	5/284	75/18986	0.0666667	4.45681	3.69632	0.00532035	0.0295467	0.0209629	STAT1/PTPN22/TRAF3IP3/PLCG2/IFIH1	5	Xenium 5K
GO:1901657	glycosyl compound metabolic process	5/284	75/18986	0.0666667	4.45681	3.69632	0.00532035	0.0295467	0.0209629	APOBEC3C/TYMP/APOBEC3G/ADA/DPYD	5	Xenium 5K
GO:0031032	actomyosin structure organization	9/284	216/18986	0.0416667	2.7855	3.25219	0.0053607	0.0297253	0.0210896	CCN2/ELN/ZYX/CSRP1/PDGFRB/TGFBR1/WAS/TGFB3/FLNC	9	Xenium 5K
GO:0048659	smooth muscle cell proliferation	8/284	178/18986	0.0449438	3.00459	3.31119	0.00544322	0.0301368	0.0213816	THBS1/STAT1/ELN/PDGFRB/DDR2/TGFB3/CCN4/HBEGF	8	Xenium 5K
GO:0031669	cellular response to nutrient levels	10/284	257/18986	0.0389105	2.60125	3.18485	0.00549847	0.0303964	0.0215657	POSTN/INHBA/CTSK/TNC/CDKN2B/IFI16/ATF3/FOXO1/VDR/SLC7A5	10	Xenium 5K
GO:0042742	defense response to bacterium	12/284	342/18986	0.0350877	2.34569	3.09463	0.00559643	0.0308909	0.0219166	GBP1/SERPINE1/SPON2/CYBA/GBP5/OPTN/C5AR1/NLRP1/KLRK1/HAVCR2/MR1/SPN	12	Xenium 5K
GO:0050818	regulation of coagulation	5/284	76/18986	0.0657895	4.39817	3.65785	0.00562695	0.0310122	0.0220027	THBS1/SERPINE1/PLAUR/FAP/ANGPT1	5	Xenium 5K
GO:0002673	regulation of acute inflammatory response	4/284	48/18986	0.0833333	5.57101	3.90738	0.00568912	0.0312128	0.022145	PTGER3/PIK3CG/SPN/FCGR2B	4	Xenium 5K
GO:0006911	phagocytosis, engulfment	4/284	48/18986	0.0833333	5.57101	3.90738	0.00568912	0.0312128	0.022145	THBS1/MSR1/PLCG2/FCGR2B	4	Xenium 5K
GO:0007157	heterophilic cell-cell adhesion via plasma membrane cell adhesion molecules	4/284	48/18986	0.0833333	5.57101	3.90738	0.00568912	0.0312128	0.022145	ITGAL/CD6/ICAM1/CDH2	4	Xenium 5K
GO:0048562	embryonic organ morphogenesis	11/284	300/18986	0.0366667	2.45124	3.12222	0.00570191	0.0312358	0.0221613	CTHRC1/MMP14/COL11A1/TGFBR1/FGFR1/TWIST1/TGFB3/RUNX2/PRRX1/GLI3/ZEB1	11	Xenium 5K
GO:0006986	response to unfolded protein	7/284	143/18986	0.048951	3.27248	3.36135	0.00579107	0.0316765	0.0224739	THBS1/OPTN/ATF3/DERL3/DNAJB4/DNAJB5/HSPB8	7	Xenium 5K
GO:0002637	regulation of immunoglobulin production	5/284	77/18986	0.0649351	4.34105	3.62005	0.0059458	0.0323159	0.0229276	TNFSF4/MZB1/CD28/FOXP3/FCGR2B	5	Xenium 5K
GO:0043406	positive regulation of MAP kinase activity	5/284	77/18986	0.0649351	4.34105	3.62005	0.0059458	0.0323159	0.0229276	THBS1/PDGFRB/RASGRP1/FGFR1/PIK3CG	5	Xenium 5K
GO:0006939	smooth muscle contraction	6/284	109/18986	0.0550459	3.67993	3.45773	0.00595528	0.0323159	0.0229276	SULF1/MYLK/CD38/PTGER3/ADA/SPHK1	6	Xenium 5K
GO:0010951	negative regulation of endopeptidase activity	6/284	109/18986	0.0550459	3.67993	3.45773	0.00595528	0.0323159	0.0229276	THBS1/CD44/SERPINE1/PLAUR/IFI16/SPOCK1	6	Xenium 5K
GO:0010561	negative regulation of glycoprotein biosynthetic process	3/284	25/18986	0.12	8.02225	4.32949	0.00597026	0.0323159	0.0229276	JAK3/HBEGF/ITM2A	3	Xenium 5K
GO:0050855	regulation of B cell receptor signaling pathway	3/284	25/18986	0.12	8.02225	4.32949	0.00597026	0.0323159	0.0229276	LPXN/PTPN22/FCGR2B	3	Xenium 5K
GO:0097150	neuronal stem cell population maintenance	3/284	25/18986	0.12	8.02225	4.32949	0.00597026	0.0323159	0.0229276	FOXO1/PRRX1/CDH2	3	Xenium 5K
GO:0052547	regulation of peptidase activity	12/284	346/18986	0.0346821	2.31857	3.05027	0.00612135	0.0329966	0.0234105	THBS1/TIMP2/CD44/SERPINE1/CST1/PLAUR/IFI16/CST4/LCK/SPOCK1/CST7/NLRP1	12	Xenium 5K
GO:0042088	T-helper 1 type immune response	4/284	49/18986	0.0816327	5.45732	3.84978	0.00612327	0.0329966	0.0234105	JAK3/TNFSF4/HAVCR2/SPN	4	Xenium 5K
GO:0061028	establishment of endothelial barrier	4/284	49/18986	0.0816327	5.45732	3.84978	0.00612327	0.0329966	0.0234105	MSN/ICAM1/PPP1R16B/FOXP3	4	Xenium 5K
GO:0071356	cellular response to tumor necrosis factor	9/284	221/18986	0.040724	2.72248	3.17393	0.00620259	0.0333745	0.0236787	POSTN/THBS1/STAT1/GBP1/CTSK/ADAMTS12/TNFRSF1B/TNFSF13B/SPHK1	9	Xenium 5K
GO:0071900	regulation of protein serine/threonine kinase activity	10/284	262/18986	0.0381679	2.55161	3.1164	0.0062722	0.0336992	0.023909	THY1/THBS1/CDKN2B/PDGFRB/RASGRP1/SYNPO2/FGFR1/SMPD1/PTPN22/PIK3CG	10	Xenium 5K
GO:0030111	regulation of Wnt signaling pathway	12/284	349/18986	0.034384	2.29864	3.01741	0.00654007	0.0350864	0.0248932	SULF1/GREM1/CTHRC1/SFRP4/DKK3/MDFIC/RSPO3/FOXO1/CDK14/CCN4/CDH2/GLI3	12	Xenium 5K
GO:0030195	negative regulation of blood coagulation	4/284	50/18986	0.08	5.34817	3.79374	0.0065789	0.0350875	0.024894	THBS1/SERPINE1/PLAUR/FAP	4	Xenium 5K
GO:0031670	cellular response to nutrient	4/284	50/18986	0.08	5.34817	3.79374	0.0065789	0.0350875	0.024894	POSTN/TNC/CDKN2B/VDR	4	Xenium 5K
GO:0140894	endolysosomal toll-like receptor signaling pathway	4/284	50/18986	0.08	5.34817	3.79374	0.0065789	0.0350875	0.024894	RFTN1/PTPN22/RSAD2/HAVCR2	4	Xenium 5K
GO:2000404	regulation of T cell migration	4/284	50/18986	0.08	5.34817	3.79374	0.0065789	0.0350875	0.024894	ITGA4/CXCL10/SPN/CCR6	4	Xenium 5K
GO:0001937	negative regulation of endothelial cell proliferation	5/284	79/18986	0.0632911	4.23115	3.54633	0.00662128	0.0352101	0.0249809	SULF1/THBS1/STAT1/TGFBR1/CXCR3	5	Xenium 5K
GO:0032720	negative regulation of tumor necrosis factor production	5/284	79/18986	0.0632911	4.23115	3.54633	0.00662128	0.0352101	0.0249809	THBS1/TWIST1/PTPN22/HAVCR2/FOXP3	5	Xenium 5K
GO:0006817	phosphate ion transport	3/284	26/18986	0.115385	7.71371	4.22134	0.00667526	0.0353935	0.0251111	SFRP4/FGFR1/VDR	3	Xenium 5K
GO:0034138	toll-like receptor 3 signaling pathway	3/284	26/18986	0.115385	7.71371	4.22134	0.00667526	0.0353935	0.0251111	RFTN1/PTPN22/HAVCR2	3	Xenium 5K
GO:0051651	maintenance of location in cell	9/284	224/18986	0.0401786	2.68602	3.12801	0.00675449	0.0357614	0.0253721	THY1/CYBA/CXCL9/CXCL10/LCK/PLN/CCR5/CXCR3/PLCG2	9	Xenium 5K
GO:0030038	contractile actin filament bundle assembly	6/284	112/18986	0.0535714	3.58136	3.37634	0.00678093	0.035797	0.0253974	CCN2/ELN/ZYX/TGFBR1/WAS/TGFB3	6	Xenium 5K
GO:0043149	stress fiber assembly	6/284	112/18986	0.0535714	3.58136	3.37634	0.00678093	0.035797	0.0253974	CCN2/ELN/ZYX/TGFBR1/WAS/TGFB3	6	Xenium 5K
GO:0014911	positive regulation of smooth muscle cell migration	4/284	51/18986	0.0784314	5.2433	3.73918	0.00705645	0.0371435	0.0263527	POSTN/PDGFRB/DDR2/CCN4	4	Xenium 5K
GO:1900047	negative regulation of hemostasis	4/284	51/18986	0.0784314	5.2433	3.73918	0.00705645	0.0371435	0.0263527	THBS1/SERPINE1/PLAUR/FAP	4	Xenium 5K
GO:1903522	regulation of blood circulation	10/284	267/18986	0.0374532	2.50382	3.04952	0.00712821	0.0374669	0.0265821	ITGA4/CORIN/PDE4B/CD38/PLN/HOPX/ADA/PIK3CG/HBEGF/TGFB2	10	Xenium 5K
GO:0016049	cell growth	15/284	490/18986	0.0306122	2.04649	2.89212	0.00720548	0.0377746	0.0268004	POSTN/GREM1/INHBA/MMP14/CXCR4/TNC/ITGA4/TGFBR1/CD38/SPOCK1/MEG3/MEIS1/HBEGF/TGFB2/SPHK1	15	Xenium 5K
GO:0090090	negative regulation of canonical Wnt signaling pathway	7/284	149/18986	0.0469799	3.1407	3.23269	0.00720754	0.0377746	0.0268004	GREM1/CTHRC1/SFRP4/DKK3/FOXO1/CDH2/GLI3	7	Xenium 5K
GO:0048644	muscle organ morphogenesis	5/284	81/18986	0.0617284	4.12667	3.47502	0.00734877	0.0383487	0.0272078	COL11A1/MYLK/TGFBR1/WNT2/TGFB2	5	Xenium 5K
GO:1903556	negative regulation of tumor necrosis factor superfamily cytokine production	5/284	81/18986	0.0617284	4.12667	3.47502	0.00734877	0.0383487	0.0272078	THBS1/TWIST1/PTPN22/HAVCR2/FOXP3	5	Xenium 5K
GO:2000027	regulation of animal organ morphogenesis	5/284	81/18986	0.0617284	4.12667	3.47502	0.00734877	0.0383487	0.0272078	SULF1/GREM1/FGFR1/WNT2/RUNX2	5	Xenium 5K
GO:0003181	atrioventricular valve morphogenesis	3/284	27/18986	0.111111	7.42801	4.11881	0.00742769	0.0384841	0.0273038	CCN1/TWIST1/TGFB2	3	Xenium 5K
GO:0031639	plasminogen activation	3/284	27/18986	0.111111	7.42801	4.11881	0.00742769	0.0384841	0.0273038	THBS1/SERPINE1/PLAUR	3	Xenium 5K
GO:0032967	positive regulation of collagen biosynthetic process	3/284	27/18986	0.111111	7.42801	4.11881	0.00742769	0.0384841	0.0273038	INHBA/DDR2/TGFB3	3	Xenium 5K
GO:1905564	positive regulation of vascular endothelial cell proliferation	3/284	27/18986	0.111111	7.42801	4.11881	0.00742769	0.0384841	0.0273038	ITGA4/FGFR1/AKT3	3	Xenium 5K
GO:2000353	positive regulation of endothelial cell apoptotic process	3/284	27/18986	0.111111	7.42801	4.11881	0.00742769	0.0384841	0.0273038	THBS1/ITGA4/CD248	3	Xenium 5K
GO:0032964	collagen biosynthetic process	4/284	52/18986	0.0769231	5.14247	3.68604	0.00755634	0.0389838	0.0276584	COL5A1/INHBA/DDR2/TGFB3	4	Xenium 5K
GO:0050922	negative regulation of chemotaxis	4/284	52/18986	0.0769231	5.14247	3.68604	0.00755634	0.0389838	0.0276584	THBS1/GREM1/NBL1/KLRK1	4	Xenium 5K
GO:0060688	regulation of morphogenesis of a branching structure	4/284	52/18986	0.0769231	5.14247	3.68604	0.00755634	0.0389838	0.0276584	SULF1/GREM1/FGFR1/WNT2	4	Xenium 5K
GO:0007565	female pregnancy	8/284	189/18986	0.042328	2.82972	3.11524	0.00772344	0.0396769	0.0281501	CORIN/APOL2/ERRFI1/CD38/TGFB3/VDR/HAVCR2/IDO1	8	Xenium 5K
GO:0048736	appendage development	8/284	189/18986	0.042328	2.82972	3.11524	0.00772344	0.0396769	0.0281501	GREM1/ERRFI1/FGFR1/TWIST1/RUNX2/PRRX1/TGFB2/GLI3	8	Xenium 5K
GO:0060173	limb development	8/284	189/18986	0.042328	2.82972	3.11524	0.00772344	0.0396769	0.0281501	GREM1/ERRFI1/FGFR1/TWIST1/RUNX2/PRRX1/TGFB2/GLI3	8	Xenium 5K
GO:0043583	ear development	9/284	229/18986	0.0393013	2.62738	3.05312	0.0077572	0.039794	0.0282332	CTHRC1/COL11A1/FGFR1/TWIST1/TGFB3/PRRX1/TGFB2/GLI3/ZEB1	9	Xenium 5K
GO:2001233	regulation of apoptotic signaling pathway	13/284	403/18986	0.0322581	2.15652	2.8918	0.0079432	0.0406907	0.0288693	THBS1/INHBA/CTSK/PEA15/CD44/SERPINE1/PLAUR/TGFBR1/LCK/ATF3/ICAM1/TNFRSF12A/FCGR2B	13	Xenium 5K
GO:0001890	placenta development	7/284	152/18986	0.0460526	3.07872	3.17078	0.00800508	0.0409499	0.0290533	CCN1/HTRA1/RSPO3/WNT2/VDR/ADA/EOMES	7	Xenium 5K
GO:0032387	negative regulation of intracellular transport	4/284	53/18986	0.0754717	5.04544	3.63425	0.00807898	0.041164	0.0292052	MDFIC/PLN/DERL3/ANGPT1	4	Xenium 5K
GO:0101023	vascular endothelial cell proliferation	4/284	53/18986	0.0754717	5.04544	3.63425	0.00807898	0.041164	0.0292052	ITGA4/TGFBR1/FGFR1/AKT3	4	Xenium 5K
GO:0002726	positive regulation of T cell cytokine production	3/284	28/18986	0.107143	7.16273	4.02139	0.00822828	0.041164	0.0292052	TNFSF4/RSAD2/CD7	3	Xenium 5K
GO:0003156	regulation of animal organ formation	3/284	28/18986	0.107143	7.16273	4.02139	0.00822828	0.041164	0.0292052	SULF1/FGFR1/WNT2	3	Xenium 5K
GO:0003209	cardiac atrium morphogenesis	3/284	28/18986	0.107143	7.16273	4.02139	0.00822828	0.041164	0.0292052	CCN1/WNT2/TGFB2	3	Xenium 5K
GO:0009264	deoxyribonucleotide catabolic process	3/284	28/18986	0.107143	7.16273	4.02139	0.00822828	0.041164	0.0292052	TYMP/ADA/DPYD	3	Xenium 5K
GO:0010714	positive regulation of collagen metabolic process	3/284	28/18986	0.107143	7.16273	4.02139	0.00822828	0.041164	0.0292052	INHBA/DDR2/TGFB3	3	Xenium 5K
GO:0010758	regulation of macrophage chemotaxis	3/284	28/18986	0.107143	7.16273	4.02139	0.00822828	0.041164	0.0292052	THBS1/C5AR1/C3AR1	3	Xenium 5K
GO:0010818	T cell chemotaxis	3/284	28/18986	0.107143	7.16273	4.02139	0.00822828	0.041164	0.0292052	CXCL10/PIK3CD/PIK3CG	3	Xenium 5K
GO:0021544	subpallium development	3/284	28/18986	0.107143	7.16273	4.02139	0.00822828	0.041164	0.0292052	INHBA/GLI3/BCL11B	3	Xenium 5K
GO:0036037	CD8-positive, alpha-beta T cell activation	3/284	28/18986	0.107143	7.16273	4.02139	0.00822828	0.041164	0.0292052	RUNX3/SOCS1/EOMES	3	Xenium 5K
GO:0046386	deoxyribose phosphate catabolic process	3/284	28/18986	0.107143	7.16273	4.02139	0.00822828	0.041164	0.0292052	TYMP/ADA/DPYD	3	Xenium 5K
GO:0050857	positive regulation of antigen receptor-mediated signaling pathway	3/284	28/18986	0.107143	7.16273	4.02139	0.00822828	0.041164	0.0292052	LCK/CARD11/ADA	3	Xenium 5K
GO:0150146	cell junction disassembly	3/284	28/18986	0.107143	7.16273	4.02139	0.00822828	0.041164	0.0292052	TGFBR1/MAPRE2/TGFB3	3	Xenium 5K
GO:1903019	negative regulation of glycoprotein metabolic process	3/284	28/18986	0.107143	7.16273	4.02139	0.00822828	0.041164	0.0292052	JAK3/HBEGF/ITM2A	3	Xenium 5K
GO:2000319	regulation of T-helper 17 cell differentiation	3/284	28/18986	0.107143	7.16273	4.02139	0.00822828	0.041164	0.0292052	JAK3/BATF/FOXP3	3	Xenium 5K
GO:0034248	regulation of amide metabolic process	5/284	84/18986	0.0595238	3.97929	3.37225	0.00854178	0.0426736	0.0302762	CCN1/PRNP/PDK1/SPHK1/ABCG1	5	Xenium 5K
GO:0002548	monocyte chemotaxis	4/284	54/18986	0.0740741	4.95201	3.58374	0.0086248	0.0427941	0.0303617	GREM1/NBL1/SERPINE1/CXCL10	4	Xenium 5K
GO:0048146	positive regulation of fibroblast proliferation	4/284	54/18986	0.0740741	4.95201	3.58374	0.0086248	0.0427941	0.0303617	DDR2/WNT2/CD248/SPHK1	4	Xenium 5K
GO:0048286	lung alveolus development	4/284	54/18986	0.0740741	4.95201	3.58374	0.0086248	0.0427941	0.0303617	ERRFI1/HOPX/TGFB3/ADA	4	Xenium 5K
GO:0050819	negative regulation of coagulation	4/284	54/18986	0.0740741	4.95201	3.58374	0.0086248	0.0427941	0.0303617	THBS1/SERPINE1/PLAUR/FAP	4	Xenium 5K
GO:2000117	negative regulation of cysteine-type endopeptidase activity	4/284	54/18986	0.0740741	4.95201	3.58374	0.0086248	0.0427941	0.0303617	THBS1/CD44/PLAUR/IFI16	4	Xenium 5K
GO:0050731	positive regulation of peptidyl-tyrosine phosphorylation	6/284	118/18986	0.0508475	3.39926	3.22163	0.00867636	0.0429912	0.0305015	GREM1/CD3E/PRNP/ANGPT1/HBEGF/PLCG2	6	Xenium 5K
GO:0014855	striated muscle cell proliferation	5/284	85/18986	0.0588235	3.93248	3.33904	0.00896753	0.044313	0.0314393	TGFBR1/FGFR1/WNT2/ANGPT1/TGFB2	5	Xenium 5K
GO:0032418	lysosome localization	5/284	85/18986	0.0588235	3.93248	3.33904	0.00896753	0.044313	0.0314393	RASGRP1/PIK3CD/LAT/PIK3CG/CD84	5	Xenium 5K
GO:0031579	membrane raft organization	3/284	29/18986	0.103448	6.91574	3.92865	0.00907766	0.0447355	0.0317391	RFTN1/CD2/LAT	3	Xenium 5K
GO:0042832	defense response to protozoan	3/284	29/18986	0.103448	6.91574	3.92865	0.00907766	0.0447355	0.0317391	GBP1/BATF/IRF4	3	Xenium 5K
GO:0021872	forebrain generation of neurons	4/284	55/18986	0.0727273	4.86197	3.53447	0.00919417	0.0448877	0.0318471	INHBA/FGFR1/GLI3/BCL11B	4	Xenium 5K
GO:0002883	regulation of hypersensitivity	2/284	10/18986	0.2	13.3704	4.82173	0.00926921	0.0448877	0.0318471	SPN/FCGR2B	2	Xenium 5K
GO:0014820	tonic smooth muscle contraction	2/284	10/18986	0.2	13.3704	4.82173	0.00926921	0.0448877	0.0318471	MYLK/CD38	2	Xenium 5K
GO:0018158	protein oxidation	2/284	10/18986	0.2	13.3704	4.82173	0.00926921	0.0448877	0.0318471	LOXL2/LOX	2	Xenium 5K
GO:0019835	cytolysis	2/284	10/18986	0.2	13.3704	4.82173	0.00926921	0.0448877	0.0318471	GBP1/GBP5	2	Xenium 5K
GO:0044650	adhesion of symbiont to host cell	2/284	10/18986	0.2	13.3704	4.82173	0.00926921	0.0448877	0.0318471	ICAM1/LRRC15	2	Xenium 5K
GO:0048263	determination of dorsal identity	2/284	10/18986	0.2	13.3704	4.82173	0.00926921	0.0448877	0.0318471	GREM1/NBL1	2	Xenium 5K
GO:0050859	negative regulation of B cell receptor signaling pathway	2/284	10/18986	0.2	13.3704	4.82173	0.00926921	0.0448877	0.0318471	LPXN/FCGR2B	2	Xenium 5K
GO:0060872	semicircular canal development	2/284	10/18986	0.2	13.3704	4.82173	0.00926921	0.0448877	0.0318471	GLI3/ZEB1	2	Xenium 5K
GO:0061299	retina vasculature morphogenesis in camera-type eye	2/284	10/18986	0.2	13.3704	4.82173	0.00926921	0.0448877	0.0318471	CLIC4/COL4A1	2	Xenium 5K
GO:0072203	cell proliferation involved in metanephros development	2/284	10/18986	0.2	13.3704	4.82173	0.00926921	0.0448877	0.0318471	STAT1/PDGFRB	2	Xenium 5K
GO:0140507	granzyme-mediated programmed cell death signaling pathway	2/284	10/18986	0.2	13.3704	4.82173	0.00926921	0.0448877	0.0318471	GZMA/GZMB	2	Xenium 5K
GO:1904383	response to sodium phosphate	2/284	10/18986	0.2	13.3704	4.82173	0.00926921	0.0448877	0.0318471	FGFR1/RUNX2	2	Xenium 5K
GO:0051928	positive regulation of calcium ion transport	6/284	120/18986	0.05	3.34261	3.17227	0.00938496	0.0453877	0.0322018	THY1/MYLK/CXCL9/PDGFRB/CXCL10/CXCR3	6	Xenium 5K
GO:1990849	vacuolar localization	5/284	86/18986	0.0581395	3.88675	3.30634	0.00940772	0.0454373	0.032237	RASGRP1/PIK3CD/LAT/PIK3CG/CD84	5	Xenium 5K
GO:1904645	response to amyloid-beta	4/284	56/18986	0.0714286	4.77515	3.48637	0.00978749	0.0471461	0.0334494	ITGA4/ICAM1/PRNP/FCGR2B	4	Xenium 5K
GO:2000648	positive regulation of stem cell proliferation	4/284	56/18986	0.0714286	4.77515	3.48637	0.00978749	0.0471461	0.0334494	TGFBR1/FGFR1/RUNX2/PRRX1	4	Xenium 5K
GO:0008625	extrinsic apoptotic signaling pathway via death domain receptors	5/284	87/18986	0.0574713	3.84208	3.27413	0.00986256	0.0474448	0.0336613	THBS1/PEA15/SERPINE1/ATF3/ICAM1	5	Xenium 5K
GO:0043588	skin development	11/284	324/18986	0.0339506	2.26967	2.84057	0.00987837	0.047458	0.0336706	PALLD/COL5A1/INHBA/COL5A2/CLIC4/ADAMTS2/ERRFI1/VDR/TNFSF13B/TGFB2/BCL11B	11	Xenium 5K
GO:0003171	atrioventricular valve development	3/284	30/18986	0.1	6.68521	3.8402	0.00997644	0.0477397	0.0338705	CCN1/TWIST1/TGFB2	3	Xenium 5K
GO:0009119	ribonucleoside metabolic process	3/284	30/18986	0.1	6.68521	3.8402	0.00997644	0.0477397	0.0338705	APOBEC3C/APOBEC3G/ADA	3	Xenium 5K
GO:0010955	negative regulation of protein processing	3/284	30/18986	0.1	6.68521	3.8402	0.00997644	0.0477397	0.0338705	THBS1/SERPINE1/PRNP	3	Xenium 5K
GO:0046718	symbiont entry into host cell	7/284	159/18986	0.0440252	2.94317	3.03208	0.010117	0.0483484	0.0343024	CXCR4/SELPLG/ICAM1/SMPD1/CCR5/LRRC15/ITGB7	7	Xenium 5K
GO:0002686	negative regulation of leukocyte migration	4/284	57/18986	0.0701754	4.69138	3.4394	0.0104051	0.049595	0.0351868	GREM1/NBL1/ADA/KLRK1	4	Xenium 5K
GO:0099024	plasma membrane invagination	4/284	57/18986	0.0701754	4.69138	3.4394	0.0104051	0.049595	0.0351868	THBS1/MSR1/PLCG2/FCGR2B	4	Xenium 5K
GO:0035966	response to topologically incorrect protein	7/284	160/18986	0.04375	2.92478	3.01288	0.0104489	0.0497382	0.0352884	THBS1/OPTN/ATF3/DERL3/DNAJB4/DNAJB5/HSPB8	7	Xenium 5K
GO:0046434	organophosphate catabolic process	9/284	242/18986	0.0371901	2.48624	2.86738	0.0108963	0.0514658	0.0365141	PFKFB3/PDE4B/TYMP/PFKP/SMPD1/ADA/LIPG/DPYD/PLCG2	9	Xenium 5K
GO:0002825	regulation of T-helper 1 type immune response	3/284	31/18986	0.0967742	6.46956	3.75571	0.0109251	0.0514658	0.0365141	JAK3/TNFSF4/HAVCR2	3	Xenium 5K
GO:0032607	interferon-alpha production	3/284	31/18986	0.0967742	6.46956	3.75571	0.0109251	0.0514658	0.0365141	STAT1/HAVCR2/IFIH1	3	Xenium 5K
GO:0032647	regulation of interferon-alpha production	3/284	31/18986	0.0967742	6.46956	3.75571	0.0109251	0.0514658	0.0365141	STAT1/HAVCR2/IFIH1	3	Xenium 5K
GO:0050820	positive regulation of coagulation	3/284	31/18986	0.0967742	6.46956	3.75571	0.0109251	0.0514658	0.0365141	THBS1/SERPINE1/ANGPT1	3	Xenium 5K
GO:0070723	response to cholesterol	3/284	31/18986	0.0967742	6.46956	3.75571	0.0109251	0.0514658	0.0365141	INHBA/TGFBR1/CCR5	3	Xenium 5K
GO:0071295	cellular response to vitamin	3/284	31/18986	0.0967742	6.46956	3.75571	0.0109251	0.0514658	0.0365141	POSTN/TNC/VDR	3	Xenium 5K
GO:1903055	positive regulation of extracellular matrix organization	3/284	31/18986	0.0967742	6.46956	3.75571	0.0109251	0.0514658	0.0365141	PDPN/TGFBR1/DDR2	3	Xenium 5K
GO:0055074	calcium ion homeostasis	11/284	329/18986	0.0334347	2.23518	2.78501	0.0109878	0.0515741	0.036591	THY1/CYBA/CXCL9/CXCL10/LCK/PLN/FGFR1/VDR/CCR5/CXCR3/PLCG2	11	Xenium 5K
GO:0031663	lipopolysaccharide-mediated signaling pathway	4/284	58/18986	0.0689655	4.61049	3.3935	0.0110474	0.0515741	0.036591	CD6/LY96/PTPN22/PLCG2	4	Xenium 5K
GO:0061756	leukocyte adhesion to vascular endothelial cell	4/284	58/18986	0.0689655	4.61049	3.3935	0.0110474	0.0515741	0.036591	ITGA4/SELPLG/ITGB7/SPN	4	Xenium 5K
GO:0072132	mesenchyme morphogenesis	4/284	58/18986	0.0689655	4.61049	3.3935	0.0110474	0.0515741	0.036591	TGFBR1/FGFR1/TWIST1/TGFB2	4	Xenium 5K
GO:0002361	CD4-positive, CD25-positive, alpha-beta regulatory T cell differentiation	2/284	11/18986	0.181818	12.1549	4.56029	0.0112179	0.0515741	0.036591	IL2RG/FOXP3	2	Xenium 5K
GO:0002604	regulation of dendritic cell antigen processing and presentation	2/284	11/18986	0.181818	12.1549	4.56029	0.0112179	0.0515741	0.036591	THBS1/FCGR2B	2	Xenium 5K
GO:0002887	negative regulation of myeloid leukocyte mediated immunity	2/284	11/18986	0.181818	12.1549	4.56029	0.0112179	0.0515741	0.036591	CD84/FCGR2B	2	Xenium 5K
GO:0003337	mesenchymal to epithelial transition involved in metanephros morphogenesis	2/284	11/18986	0.181818	12.1549	4.56029	0.0112179	0.0515741	0.036591	GREM1/STAT1	2	Xenium 5K
GO:0009120	deoxyribonucleoside metabolic process	2/284	11/18986	0.181818	12.1549	4.56029	0.0112179	0.0515741	0.036591	ADA/DPYD	2	Xenium 5K
GO:0009176	pyrimidine deoxyribonucleoside monophosphate metabolic process	2/284	11/18986	0.181818	12.1549	4.56029	0.0112179	0.0515741	0.036591	TYMP/DPYD	2	Xenium 5K
GO:0031943	regulation of glucocorticoid metabolic process	2/284	11/18986	0.181818	12.1549	4.56029	0.0112179	0.0515741	0.036591	DKK3/NR3C1	2	Xenium 5K
GO:0032060	bleb assembly	2/284	11/18986	0.181818	12.1549	4.56029	0.0112179	0.0515741	0.036591	MYLK/EMP1	2	Xenium 5K
GO:0033632	regulation of cell-cell adhesion mediated by integrin	2/284	11/18986	0.181818	12.1549	4.56029	0.0112179	0.0515741	0.036591	CD3E/ADA	2	Xenium 5K
GO:0034154	toll-like receptor 7 signaling pathway	2/284	11/18986	0.181818	12.1549	4.56029	0.0112179	0.0515741	0.036591	RSAD2/HAVCR2	2	Xenium 5K
GO:0038063	collagen-activated tyrosine kinase receptor signaling pathway	2/284	11/18986	0.181818	12.1549	4.56029	0.0112179	0.0515741	0.036591	COL4A1/DDR2	2	Xenium 5K
GO:0042118	endothelial cell activation	2/284	11/18986	0.181818	12.1549	4.56029	0.0112179	0.0515741	0.036591	TGFBR1/CXCL10	2	Xenium 5K
GO:0045625	regulation of T-helper 1 cell differentiation	2/284	11/18986	0.181818	12.1549	4.56029	0.0112179	0.0515741	0.036591	JAK3/TNFSF4	2	Xenium 5K
GO:0048262	determination of dorsal/ventral asymmetry	2/284	11/18986	0.181818	12.1549	4.56029	0.0112179	0.0515741	0.036591	GREM1/NBL1	2	Xenium 5K
GO:2000392	regulation of lamellipodium morphogenesis	2/284	11/18986	0.181818	12.1549	4.56029	0.0112179	0.0515741	0.036591	CD44/PDPN	2	Xenium 5K
GO:0048839	inner ear development	8/284	202/18986	0.039604	2.64761	2.90106	0.0112693	0.0517446	0.0367119	CTHRC1/COL11A1/FGFR1/TGFB3/PRRX1/TGFB2/GLI3/ZEB1	8	Xenium 5K
GO:0008543	fibroblast growth factor receptor signaling pathway	5/284	90/18986	0.0555556	3.71401	3.1803	0.0113173	0.0518993	0.0368217	SULF1/THBS1/CCN2/FGFR1/RUNX2	5	Xenium 5K
GO:0010811	positive regulation of cell-substrate adhesion	6/284	126/18986	0.047619	3.18343	3.03023	0.0117577	0.0538513	0.0382066	THY1/CCN1/CD3E/CCDC80/RRAS/FBLN2	6	Xenium 5K
GO:0071230	cellular response to amino acid stimulus	5/284	91/18986	0.0549451	3.67319	3.14991	0.0118329	0.0540011	0.0383128	COL5A2/COL4A1/SOCS1/ZEB1/SLC7A5	5	Xenium 5K
GO:0044409	symbiont entry into host	7/284	164/18986	0.0426829	2.85344	2.93757	0.011856	0.0540011	0.0383128	CXCR4/SELPLG/ICAM1/SMPD1/CCR5/LRRC15/ITGB7	7	Xenium 5K
GO:0001958	endochondral ossification	3/284	32/18986	0.09375	6.26739	3.67485	0.0119242	0.0540011	0.0383128	MMP14/TMEM119/RUNX2	3	Xenium 5K
GO:0002710	negative regulation of T cell mediated immunity	3/284	32/18986	0.09375	6.26739	3.67485	0.0119242	0.0540011	0.0383128	FOXP3/SPN/FCGR2B	3	Xenium 5K
GO:0010575	positive regulation of vascular endothelial growth factor production	3/284	32/18986	0.09375	6.26739	3.67485	0.0119242	0.0540011	0.0383128	SULF1/C5AR1/C3AR1	3	Xenium 5K
GO:0036075	replacement ossification	3/284	32/18986	0.09375	6.26739	3.67485	0.0119242	0.0540011	0.0383128	MMP14/TMEM119/RUNX2	3	Xenium 5K
GO:0090317	negative regulation of intracellular protein transport	3/284	32/18986	0.09375	6.26739	3.67485	0.0119242	0.0540011	0.0383128	MDFIC/DERL3/ANGPT1	3	Xenium 5K
GO:1902042	negative regulation of extrinsic apoptotic signaling pathway via death domain receptors	3/284	32/18986	0.09375	6.26739	3.67485	0.0119242	0.0540011	0.0383128	PEA15/SERPINE1/ICAM1	3	Xenium 5K
GO:1903318	negative regulation of protein maturation	3/284	32/18986	0.09375	6.26739	3.67485	0.0119242	0.0540011	0.0383128	THBS1/SERPINE1/PRNP	3	Xenium 5K
GO:0090101	negative regulation of transmembrane receptor protein serine/threonine kinase signaling pathway	8/284	205/18986	0.0390244	2.60886	2.85402	0.0122348	0.0553385	0.0392617	GREM1/NBL1/DKK3/LTBP1/ASPN/HTRA1/LDLRAD4/TGFB3	8	Xenium 5K
GO:0034340	response to type I interferon	5/284	92/18986	0.0543478	3.63327	3.11995	0.0123644	0.0557856	0.0395789	STAT1/MX1/SMPD1/ZBP1/IFIH1	5	Xenium 5K
GO:0055017	cardiac muscle tissue growth	5/284	92/18986	0.0543478	3.63327	3.11995	0.0123644	0.0557856	0.0395789	TGFBR1/FGFR1/WNT2/MEIS1/TGFB2	5	Xenium 5K
GO:0055008	cardiac muscle tissue morphogenesis	4/284	60/18986	0.0666667	4.45681	3.30477	0.0124074	0.0559102	0.0396673	COL11A1/TGFBR1/WNT2/TGFB2	4	Xenium 5K
GO:0030307	positive regulation of cell growth	7/284	166/18986	0.0421687	2.81906	2.90077	0.0126088	0.056724	0.0402447	MMP14/CXCR4/TGFBR1/CD38/HBEGF/TGFB2/SPHK1	7	Xenium 5K
GO:0032479	regulation of type I interferon production	6/284	128/18986	0.046875	3.13369	2.98476	0.0126348	0.056724	0.0402447	STAT1/PTPN22/TRAF3IP3/HAVCR2/PLCG2/IFIH1	6	Xenium 5K
GO:0032606	type I interferon production	6/284	128/18986	0.046875	3.13369	2.98476	0.0126348	0.056724	0.0402447	STAT1/PTPN22/TRAF3IP3/HAVCR2/PLCG2/IFIH1	6	Xenium 5K
GO:0050777	negative regulation of immune response	8/284	207/18986	0.0386473	2.58366	2.82313	0.0129115	0.0578186	0.0410213	JAK3/TNFSF4/IFI16/CD96/HAVCR2/FOXP3/SPN/FCGR2B	8	Xenium 5K
GO:0014910	regulation of smooth muscle cell migration	5/284	93/18986	0.0537634	3.5942	3.0904	0.0129117	0.0578186	0.0410213	POSTN/SERPINE1/PDGFRB/DDR2/CCN4	5	Xenium 5K
GO:0002063	chondrocyte development	3/284	33/18986	0.0909091	6.07746	3.59737	0.0129742	0.0578186	0.0410213	SULF1/COL11A1/RUNX2	3	Xenium 5K
GO:0031952	regulation of protein autophosphorylation	3/284	33/18986	0.0909091	6.07746	3.59737	0.0129742	0.0578186	0.0410213	GREM1/ERRFI1/RASSF2	3	Xenium 5K
GO:0048566	embryonic digestive tract development	3/284	33/18986	0.0909091	6.07746	3.59737	0.0129742	0.0578186	0.0410213	ADA/TGFB2/GLI3	3	Xenium 5K
GO:0071634	regulation of transforming growth factor beta production	3/284	33/18986	0.0909091	6.07746	3.59737	0.0129742	0.0578186	0.0410213	THBS1/TGFB2/FOXP3	3	Xenium 5K
GO:0035051	cardiocyte differentiation	7/284	167/18986	0.0419162	2.80218	2.88257	0.0129978	0.0578529	0.0410457	GREM1/INHBA/PDGFRB/TWIST1/MEIS1/TGFB2/EOMES	7	Xenium 5K
GO:0042471	ear morphogenesis	6/284	129/18986	0.0465116	3.1094	2.96236	0.0130902	0.0581373	0.0412474	CTHRC1/COL11A1/FGFR1/TWIST1/PRRX1/ZEB1	6	Xenium 5K
GO:0031102	neuron projection regeneration	4/284	61/18986	0.0655738	4.38375	3.26186	0.0131257	0.0581373	0.0412474	THY1/NREP/TNC/PRRX1	4	Xenium 5K
GO:0032233	positive regulation of actin filament bundle assembly	4/284	61/18986	0.0655738	4.38375	3.26186	0.0131257	0.0581373	0.0412474	CCN2/TGFBR1/SYNPO2/TGFB3	4	Xenium 5K
GO:0060038	cardiac muscle cell proliferation	4/284	61/18986	0.0655738	4.38375	3.26186	0.0131257	0.0581373	0.0412474	TGFBR1/FGFR1/WNT2/TGFB2	4	Xenium 5K
GO:0002638	negative regulation of immunoglobulin production	2/284	12/18986	0.166667	11.142	4.33068	0.0133297	0.0583998	0.0414336	FOXP3/FCGR2B	2	Xenium 5K
GO:0002674	negative regulation of acute inflammatory response	2/284	12/18986	0.166667	11.142	4.33068	0.0133297	0.0583998	0.0414336	SPN/FCGR2B	2	Xenium 5K
GO:0014831	gastro-intestinal system smooth muscle contraction	2/284	12/18986	0.166667	11.142	4.33068	0.0133297	0.0583998	0.0414336	SULF1/PTGER3	2	Xenium 5K
GO:0016554	cytidine to uridine editing	2/284	12/18986	0.166667	11.142	4.33068	0.0133297	0.0583998	0.0414336	APOBEC3C/APOBEC3G	2	Xenium 5K
GO:0032817	regulation of natural killer cell proliferation	2/284	12/18986	0.166667	11.142	4.33068	0.0133297	0.0583998	0.0414336	FCGR3A/PTPN22	2	Xenium 5K
GO:0032908	regulation of transforming growth factor beta1 production	2/284	12/18986	0.166667	11.142	4.33068	0.0133297	0.0583998	0.0414336	THBS1/FOXP3	2	Xenium 5K
GO:0035771	interleukin-4-mediated signaling pathway	2/284	12/18986	0.166667	11.142	4.33068	0.0133297	0.0583998	0.0414336	IL2RG/JAK3	2	Xenium 5K
GO:0051549	positive regulation of keratinocyte migration	2/284	12/18986	0.166667	11.142	4.33068	0.0133297	0.0583998	0.0414336	MAPRE2/HBEGF	2	Xenium 5K
GO:1990535	neuron projection maintenance	2/284	12/18986	0.166667	11.142	4.33068	0.0133297	0.0583998	0.0414336	PRNP/MAP1A	2	Xenium 5K
GO:0007584	response to nutrient	7/284	168/18986	0.0416667	2.7855	2.8645	0.0133954	0.0586168	0.0415876	POSTN/STAT1/TNC/CDKN2B/CXCL10/VDR/LIPG	7	Xenium 5K
GO:0042475	odontogenesis of dentin-containing tooth	5/284	94/18986	0.0531915	3.55596	3.06126	0.0134753	0.0588956	0.0417854	SERPINE1/TNC/RUNX2/GLI3/BCL11B	5	Xenium 5K
GO:0032612	interleukin-1 production	6/284	130/18986	0.0461538	3.08548	2.94018	0.0135569	0.0591024	0.0419322	GBP5/IFI16/IL16/NLRP1/HAVCR2/SPHK1	6	Xenium 5K
GO:0032652	regulation of interleukin-1 production	6/284	130/18986	0.0461538	3.08548	2.94018	0.0135569	0.0591024	0.0419322	GBP5/IFI16/IL16/NLRP1/HAVCR2/SPHK1	6	Xenium 5K
GO:0048863	stem cell differentiation	9/284	251/18986	0.0358566	2.39709	2.74571	0.0135714	0.0591024	0.0419322	GREM1/LBH/FGFR1/BATF/TWIST1/RUNX2/CDH2/TGFB2/EOMES	9	Xenium 5K
GO:0043269	regulation of monoatomic ion transport	14/284	480/18986	0.0291667	1.94985	2.59741	0.013691	0.0595516	0.0422509	THY1/MYLK/CXCR4/CYBA/CXCL9/PDGFRB/CXCL10/IL16/PDE4B/PRNP/PLN/PIK3CG/CD84/CXCR3	14	Xenium 5K
GO:1905517	macrophage migration	4/284	62/18986	0.0645161	4.31304	3.21986	0.01387	0.0602582	0.0427522	THBS1/MMP14/C5AR1/C3AR1	4	Xenium 5K
GO:0044703	multi-organism reproductive process	8/284	210/18986	0.0380952	2.54675	2.77746	0.0139773	0.0606518	0.0430314	CORIN/APOL2/ERRFI1/CD38/TGFB3/VDR/HAVCR2/IDO1	8	Xenium 5K
GO:0002828	regulation of type 2 immune response	3/284	34/18986	0.0882353	5.89872	3.52302	0.0140752	0.0607862	0.0431268	TNFSF4/RSAD2/IDO1	3	Xenium 5K
GO:0007435	salivary gland morphogenesis	3/284	34/18986	0.0882353	5.89872	3.52302	0.0140752	0.0607862	0.0431268	FGFR1/TGFB3/TGFB2	3	Xenium 5K
GO:0009112	nucleobase metabolic process	3/284	34/18986	0.0882353	5.89872	3.52302	0.0140752	0.0607862	0.0431268	TYMP/ADA/DPYD	3	Xenium 5K
GO:0045879	negative regulation of smoothened signaling pathway	3/284	34/18986	0.0882353	5.89872	3.52302	0.0140752	0.0607862	0.0431268	CD3E/RUNX2/GLI3	3	Xenium 5K
GO:0060047	heart contraction	9/284	253/18986	0.0355731	2.37814	2.71938	0.0142268	0.0613678	0.0435394	CXCR4/CORIN/PDE4B/PLN/HOPX/ADA/PIK3CG/HBEGF/TGFB2	9	Xenium 5K
GO:0031348	negative regulation of defense response	10/284	297/18986	0.03367	2.25091	2.67752	0.0143093	0.0616503	0.0437399	IFI16/CD96/IL10RA/TNFRSF1B/CST7/ADA/HAVCR2/FOXP3/SPN/FCGR2B	10	Xenium 5K
GO:0002712	regulation of B cell mediated immunity	4/284	63/18986	0.0634921	4.24458	3.17873	0.0146406	0.0625319	0.0443653	TNFSF4/CD28/FOXP3/FCGR2B	4	Xenium 5K
GO:0002889	regulation of immunoglobulin mediated immune response	4/284	63/18986	0.0634921	4.24458	3.17873	0.0146406	0.0625319	0.0443653	TNFSF4/CD28/FOXP3/FCGR2B	4	Xenium 5K
GO:0003229	ventricular cardiac muscle tissue development	4/284	63/18986	0.0634921	4.24458	3.17873	0.0146406	0.0625319	0.0443653	COL11A1/TGFBR1/HOPX/TGFB2	4	Xenium 5K
GO:0008347	glial cell migration	4/284	63/18986	0.0634921	4.24458	3.17873	0.0146406	0.0625319	0.0443653	MMP14/RRAS/TGFB2/GLI3	4	Xenium 5K
GO:0051893	regulation of focal adhesion assembly	4/284	63/18986	0.0634921	4.24458	3.17873	0.0146406	0.0625319	0.0443653	THY1/THBS1/GREM1/MMP14	4	Xenium 5K
GO:0090109	regulation of cell-substrate junction assembly	4/284	63/18986	0.0634921	4.24458	3.17873	0.0146406	0.0625319	0.0443653	THY1/THBS1/GREM1/MMP14	4	Xenium 5K
GO:0002042	cell migration involved in sprouting angiogenesis	5/284	96/18986	0.0520833	3.48188	3.00415	0.0146516	0.0625319	0.0443653	THBS1/GREM1/NR4A1/EGR3/AKT3	5	Xenium 5K
GO:0072091	regulation of stem cell proliferation	5/284	96/18986	0.0520833	3.48188	3.00415	0.0146516	0.0625319	0.0443653	TGFBR1/FGFR1/RUNX2/PRRX1/GLI3	5	Xenium 5K
GO:0030856	regulation of epithelial cell differentiation	7/284	172/18986	0.0406977	2.72073	2.79355	0.0150732	0.0642556	0.0455883	STAT1/SFRP4/SERPINE1/CDKN2B/ERRFI1/VDR/ZEB1	7	Xenium 5K
GO:0008016	regulation of heart contraction	8/284	213/18986	0.0375587	2.51088	2.73258	0.015106	0.0643199	0.0456339	CORIN/PDE4B/PLN/HOPX/ADA/PIK3CG/HBEGF/TGFB2	8	Xenium 5K
GO:0017145	stem cell division	3/284	35/18986	0.0857143	5.73018	3.45157	0.0152278	0.0646868	0.0458942	LBH/EVI2B/TGFB2	3	Xenium 5K
GO:2000406	positive regulation of T cell migration	3/284	35/18986	0.0857143	5.73018	3.45157	0.0152278	0.0646868	0.0458942	ITGA4/CXCL10/SPN	3	Xenium 5K
GO:0042326	negative regulation of phosphorylation	9/284	256/18986	0.0351562	2.35027	2.68035	0.0152533	0.0646927	0.0458984	THY1/INHBA/CDKN2B/ERRFI1/PRNP/RASSF2/SMPD1/SOCS1/PTPN22	9	Xenium 5K
GO:0010631	epithelial cell migration	5/284	97/18986	0.0515464	3.44599	2.97616	0.0152648	0.0646927	0.0458984	GLIPR2/MAPRE2/HBEGF/TGFB2/PLCG2	5	Xenium 5K
GO:0010324	membrane invagination	4/284	64/18986	0.0625	4.17826	3.13846	0.0154377	0.065197	0.0462561	THBS1/MSR1/PLCG2/FCGR2B	4	Xenium 5K
GO:0038061	non-canonical NF-kappaB signal transduction	6/284	134/18986	0.0447761	2.99338	2.85354	0.0155402	0.065197	0.0462561	GREM1/CD27/RASSF2/PTPN22/HAVCR2/SPHK1	6	Xenium 5K
GO:0003334	keratinocyte development	2/284	13/18986	0.153846	10.2849	4.1267	0.0155992	0.065197	0.0462561	PALLD/BCL11B	2	Xenium 5K
GO:0032490	detection of molecule of bacterial origin	2/284	13/18986	0.153846	10.2849	4.1267	0.0155992	0.065197	0.0462561	NR4A1/LY96	2	Xenium 5K
GO:0032905	transforming growth factor beta1 production	2/284	13/18986	0.153846	10.2849	4.1267	0.0155992	0.065197	0.0462561	THBS1/FOXP3	2	Xenium 5K
GO:0043301	negative regulation of leukocyte degranulation	2/284	13/18986	0.153846	10.2849	4.1267	0.0155992	0.065197	0.0462561	CD84/FCGR2B	2	Xenium 5K
GO:0044406	adhesion of symbiont to host	2/284	13/18986	0.153846	10.2849	4.1267	0.0155992	0.065197	0.0462561	ICAM1/LRRC15	2	Xenium 5K
GO:0045006	DNA deamination	2/284	13/18986	0.153846	10.2849	4.1267	0.0155992	0.065197	0.0462561	APOBEC3C/APOBEC3G	2	Xenium 5K
GO:0048103	somatic stem cell division	2/284	13/18986	0.153846	10.2849	4.1267	0.0155992	0.065197	0.0462561	LBH/TGFB2	2	Xenium 5K
GO:0051918	negative regulation of fibrinolysis	2/284	13/18986	0.153846	10.2849	4.1267	0.0155992	0.065197	0.0462561	THBS1/SERPINE1	2	Xenium 5K
GO:0061029	eyelid development in camera-type eye	2/284	13/18986	0.153846	10.2849	4.1267	0.0155992	0.065197	0.0462561	INHBA/TWIST1	2	Xenium 5K
GO:2000035	regulation of stem cell division	2/284	13/18986	0.153846	10.2849	4.1267	0.0155992	0.065197	0.0462561	LBH/EVI2B	2	Xenium 5K
GO:0008544	epidermis development	12/284	393/18986	0.0305344	2.04129	2.57047	0.0156794	0.065457	0.0464406	PALLD/INHBA/SFRP4/CLIC4/CCN2/ERRFI1/EMP1/WAS/FGFR1/VDR/TGFB2/BCL11B	12	Xenium 5K
GO:0071346	cellular response to type II interferon	5/284	98/18986	0.0510204	3.41082	2.94853	0.0158949	0.0662804	0.0470248	STAT1/GBP1/ZYX/GBP5/WAS	5	Xenium 5K
GO:0001782	B cell homeostasis	3/284	36/18986	0.0833333	5.57101	3.38282	0.016432	0.0681292	0.0483365	ADA/TNFSF13B/FOXP3	3	Xenium 5K
GO:0036314	response to sterol	3/284	36/18986	0.0833333	5.57101	3.38282	0.016432	0.0681292	0.0483365	INHBA/TGFBR1/CCR5	3	Xenium 5K
GO:0071604	transforming growth factor beta production	3/284	36/18986	0.0833333	5.57101	3.38282	0.016432	0.0681292	0.0483365	THBS1/TGFB2/FOXP3	3	Xenium 5K
GO:1905332	positive regulation of morphogenesis of an epithelium	3/284	36/18986	0.0833333	5.57101	3.38282	0.016432	0.0681292	0.0483365	GREM1/PIK3CD/ITGAX	3	Xenium 5K
GO:2000352	negative regulation of endothelial cell apoptotic process	3/284	36/18986	0.0833333	5.57101	3.38282	0.016432	0.0681292	0.0483365	SERPINE1/ICAM1/ANGPT1	3	Xenium 5K
GO:0006874	intracellular calcium ion homeostasis	10/284	304/18986	0.0328947	2.19908	2.59714	0.0165728	0.0686054	0.0486743	THY1/CYBA/CXCL9/CXCL10/LCK/PLN/VDR/CCR5/CXCR3/PLCG2	10	Xenium 5K
GO:0030879	mammary gland development	6/284	136/18986	0.0441176	2.94936	2.81142	0.0166036	0.0686054	0.0486743	LBH/WNT2/TGFB3/VDR/NR3C1/GLI3	6	Xenium 5K
GO:0048593	camera-type eye morphogenesis	6/284	136/18986	0.0441176	2.94936	2.81142	0.0166036	0.0686054	0.0486743	THY1/WNT2/TWIST1/MEIS1/GLI3/ZEB1	6	Xenium 5K
GO:0050688	regulation of defense response to virus	4/284	66/18986	0.0606061	4.05164	3.06031	0.0171127	0.0703765	0.0499309	STAT1/APOBEC3G/FOXP3/SPN	4	Xenium 5K
GO:1901224	positive regulation of non-canonical NF-kappaB signal transduction	4/284	66/18986	0.0606061	4.05164	3.06031	0.0171127	0.0703765	0.0499309	GREM1/CD27/HAVCR2/SPHK1	4	Xenium 5K
GO:0044706	multi-multicellular organism process	8/284	218/18986	0.0366972	2.45329	2.65945	0.017132	0.0703765	0.0499309	CORIN/APOL2/ERRFI1/CD38/TGFB3/VDR/HAVCR2/IDO1	8	Xenium 5K
GO:0002220	innate immune response activating cell surface receptor signaling pathway	5/284	100/18986	0.05	3.34261	2.89434	0.0172066	0.0703765	0.0499309	CYBA/LY96/PTPN22/KLRK1/PLCG2	5	Xenium 5K
GO:0014909	smooth muscle cell migration	5/284	100/18986	0.05	3.34261	2.89434	0.0172066	0.0703765	0.0499309	POSTN/SERPINE1/PDGFRB/DDR2/CCN4	5	Xenium 5K
GO:0021675	nerve development	5/284	100/18986	0.05	3.34261	2.89434	0.0172066	0.0703765	0.0499309	SULF1/ITGA4/EGR2/KCNA3/GLI3	5	Xenium 5K
GO:0060419	heart growth	5/284	100/18986	0.05	3.34261	2.89434	0.0172066	0.0703765	0.0499309	TGFBR1/FGFR1/WNT2/MEIS1/TGFB2	5	Xenium 5K
GO:0071229	cellular response to acid chemical	5/284	100/18986	0.05	3.34261	2.89434	0.0172066	0.0703765	0.0499309	COL5A2/COL4A1/SOCS1/ZEB1/SLC7A5	5	Xenium 5K
GO:0090132	epithelium migration	5/284	100/18986	0.05	3.34261	2.89434	0.0172066	0.0703765	0.0499309	GLIPR2/MAPRE2/HBEGF/TGFB2/PLCG2	5	Xenium 5K

## Sheet: Supplementary Figure 16k
ID	Description	GeneRatio	BgRatio	RichFactor	FoldEnrichment	zScore	pvalue	p.adjust	qvalue	geneID	Count	Platform
GO:0007059	chromosome segregation	187/2668	429/18986	0.435897	3.10193	17.8056	2.7695e-51	1.67749e-47	1.33869e-47	ACTB/TOP2A/TPX2/CDK1/UBE2I/ANAPC11/TUBB/SMARCA5/CENPU/MYBL2/SENP6/KIFC1/CCNB1/CDT1/NUSAP1/UBE2C/CHMP3/MKI67/TPR/CENPM/ZWINT/TUBGCP3/BAZ1B/SMC1A/SMARCC1/SMC4/TACC3/KIF22/AURKB/NCAPD2/EML4/CENPJ/SMARCB1/NCOR1/CSNK2A2/CDC16/PUM2/RB1/EHMT2/ANAPC5/MAPRE1/HAUS4/RAD21/SMARCE1/POLDIP2/SMARCA4/CCNB2/BRD7/PSMG2/UBE2B/PTEN/MAP3K20/GEM/PCID2/SMC2/SKA3/SMC3/UHRF1/SPC24/PTTG1/SETDB2/NCAPG2/CENPF/CIAO1/NUP62/RM…	187	Visium HD FFPE
GO:0000819	sister chromatid segregation	121/2668	235/18986	0.514894	3.66408	16.6163	1.32449e-42	4.01121e-39	3.20108e-39	ACTB/TOP2A/TPX2/CDK1/ANAPC11/SMARCA5/MYBL2/KIFC1/CCNB1/CDT1/NUSAP1/UBE2C/CHMP3/TPR/ZWINT/BAZ1B/SMC1A/SMARCC1/SMC4/TACC3/KIF22/AURKB/NCAPD2/EML4/SMARCB1/CDC16/RB1/ANAPC5/MAPRE1/RAD21/SMARCE1/POLDIP2/SMARCA4/BRD7/PSMG2/MAP3K20/PCID2/SMC2/SKA3/SMC3/UHRF1/SPC24/NCAPG2/CENPF/NUP62/RMI2/PBRM1/ARID1B/BUB3/NDC80/CUL3/PRC1/SPC25/CHMP4A/ESPL1/BCCIP/NSL1/BCL7C/DLGAP5/BIRC5/SEH1L/SMARCD1/ACTL6A/CHAMP1/PPP1CC…	121	Visium HD FFPE
GO:0033044	regulation of chromosome organization	125/2668	258/18986	0.484496	3.44777	16.0066	2.26088e-40	4.56472e-37	3.6428e-37	ACTB/HNRNPA2B1/HSP90AA1/TOP2A/HNRNPD/TP53/CDK1/ANAPC11/SMARCA5/SENP6/CCNB1/UBE2C/MCM2/TPR/ZWINT/MPHOSPH8/BAZ1B/CTNNB1/CENPV/SMARCC1/SMC4/TACC3/AURKB/NCAPD2/CCT6A/SMARCB1/CDK2/CDC16/RB1/ANAPC5/DHX36/RAD21/SMARCE1/SMARCA4/BRD7/MAPK1/DKC1/PSMG2/TCP1/MYC/MAP3K20/PCID2/SMC2/SKA3/SPC24/SETDB2/NCAPG2/CENPF/RMI2/PBRM1/ARID1B/BUB3/NDC80/CUL3/TASOR/NSMCE1/SPC25/TNKS/ESPL1/BCL7C/DLGAP5/CCT3/BIRC5/FEN1/HNRNP…	125	Visium HD FFPE
GO:0098813	nuclear chromosome segregation	141/2668	324/18986	0.435185	3.09686	15.3932	1.03947e-38	1.57401e-35	1.25611e-35	ACTB/TOP2A/TPX2/CDK1/ANAPC11/SMARCA5/MYBL2/KIFC1/CCNB1/CDT1/NUSAP1/UBE2C/CHMP3/TPR/ZWINT/BAZ1B/SMC1A/SMARCC1/SMC4/TACC3/KIF22/AURKB/NCAPD2/EML4/SMARCB1/CDC16/RB1/EHMT2/ANAPC5/MAPRE1/RAD21/SMARCE1/POLDIP2/SMARCA4/CCNB2/BRD7/PSMG2/UBE2B/PTEN/MAP3K20/GEM/PCID2/SMC2/SKA3/SMC3/UHRF1/SPC24/PTTG1/NCAPG2/CENPF/NUP62/RMI2/PBRM1/ARID1B/BUB3/ASPM/NDC80/CUL3/PRC1/SPC25/CHMP4A/CCNB1IP1/ESPL1/BCCIP/NSL1/BCL7C/…	141	Visium HD FFPE
GO:0044772	mitotic cell cycle phase transition	174/2668	467/18986	0.372591	2.65143	14.6108	8.59149e-37	1.04077e-33	8.30571e-34	ACTB/CDK4/CCND2/HSPA8/CALM3/PSME1/TP53/CDK1/CCNI/ZFP36L2/CCNG1/ANAPC11/PRKDC/TFDP1/CCNB1/CALM2/USH1C/UBE2C/CCND1/CDKN1B/TPR/CCNA2/ZWINT/SMARCC1/TACC3/NOP53/AURKB/CTDSP1/BRD4/CKS1B/FOXM1/ANKRD17/CENPJ/SMARCB1/USP22/DLG1/CDK2/NES/CTDSP2/EPS8/EZH2/CUL4A/CDC16/ARPP19/RB1/ANAPC5/CTDSPL/CCNG2/FZR1/RAD21/SMARCE1/SMARCA4/CCNB2/ACVR1B/BRD7/PSMG2/PTEN/MYC/MAP3K20/MNAT1/PCID2/AIF1/SKA3/SPC24/TAOK1/TMOD3/CEN…	174	Visium HD FFPE
GO:0051983	regulation of chromosome segregation	79/2668	135/18986	0.585185	4.16429	14.919	2.12217e-33	2.14233e-30	1.70965e-30	ACTB/CDK1/ANAPC11/CCNB1/UBE2C/MKI67/TPR/ZWINT/SMARCC1/SMC4/TACC3/AURKB/NCAPD2/SMARCB1/CSNK2A2/CDC16/PUM2/RB1/ANAPC5/RAD21/SMARCE1/SMARCA4/BRD7/PSMG2/MAP3K20/PCID2/SMC2/SKA3/SPC24/NCAPG2/CENPF/RMI2/PBRM1/ARID1B/BUB3/NDC80/CUL3/SPC25/ESPL1/BCL7C/DLGAP5/BIRC5/SMARCD1/ACTL6A/SMC5/MAD2L1/TTK/ARID1A/PHF10/CDK5RAP2/CSNK2A1/SMARCC2/KNTC1/CDCA2/ARID2/BUB1/TRIP13/PLK1/NCAPD3/CDC20/SMARCD2/KNL1/CDC23/CENPE/…	79	Visium HD FFPE
GO:0140014	mitotic nuclear division	119/2668	282/18986	0.421986	3.00293	13.7021	2.75607e-31	2.38479e-28	1.90314e-28	TPX2/CDK1/UBE2I/ANAPC11/SMARCA5/MYBL2/KIFC1/CCNB1/CDT1/NUSAP1/UBE2C/CHMP3/MKI67/CDKN1B/TPR/ZWINT/BAZ1B/EREG/SMC1A/SMC4/KIF22/AURKB/NCAPD2/EML4/EPS8/CDC16/RB1/BMP7/OBSL1/ANAPC5/MAPRE1/RAD21/POLDIP2/PSMG2/PHIP/PCID2/SMC2/SKA3/ANKLE2/SMC3/UHRF1/SPC24/NCAPG2/CENPF/NUP62/ANLN/BUB3/NDC80/CUL3/PRC1/SPC25/CHMP4A/ESPL1/BCCIP/NSL1/DLGAP5/BIRC5/SEH1L/BANF1/BORA/CHAMP1/PPP1CC/BMP4/MAD2L1/TTK/CEP192/CDK5RAP2/…	119	Visium HD FFPE
GO:0030071	regulation of mitotic metaphase/anaphase transition	62/2668	93/18986	0.666667	4.74413	14.6355	3.82912e-31	2.89913e-28	2.3136e-28	ACTB/ANAPC11/CCNB1/UBE2C/TPR/ZWINT/SMARCC1/AURKB/SMARCB1/CDC16/RB1/ANAPC5/RAD21/SMARCE1/SMARCA4/BRD7/PSMG2/MAP3K20/PCID2/SKA3/SPC24/CENPF/PBRM1/ARID1B/BUB3/NDC80/CUL3/SPC25/ESPL1/BCL7C/DLGAP5/BIRC5/SMARCD1/ACTL6A/MAD2L1/TTK/ARID1A/PHF10/CDK5RAP2/SMARCC2/KNTC1/ARID2/BUB1/TRIP13/PLK1/CDC20/SMARCD2/KNL1/CDC23/CENPE/SMARCD3/ZWILCH/BCL7A/LCMT1/ANAPC7/DPF2/CDC6/INCENP/NUF2/KLHL22/BUB1B/RIOK2	62	Visium HD FFPE
GO:0000070	mitotic sister chromatid segregation	94/2668	194/18986	0.484536	3.44805	13.858	1.21903e-30	7.58685e-28	6.05456e-28	TPX2/CDK1/ANAPC11/SMARCA5/MYBL2/KIFC1/CCNB1/CDT1/NUSAP1/UBE2C/CHMP3/TPR/ZWINT/BAZ1B/SMC1A/SMC4/KIF22/AURKB/NCAPD2/EML4/CDC16/RB1/ANAPC5/MAPRE1/RAD21/POLDIP2/PSMG2/PCID2/SMC2/SKA3/SMC3/UHRF1/SPC24/NCAPG2/CENPF/NUP62/BUB3/NDC80/CUL3/PRC1/SPC25/CHMP4A/ESPL1/BCCIP/NSL1/DLGAP5/BIRC5/SEH1L/CHAMP1/PPP1CC/MAD2L1/TTK/CEP192/CDK5RAP2/AKAP8L/KNTC1/KNSTRN/KIF2A/WAPL/KIF23/BOD1/BUB1/TUBG1/KIF11/TRIP13/PLK1/NC…	94	Visium HD FFPE
GO:0007091	metaphase/anaphase transition of mitotic cell cycle	63/2668	97/18986	0.649485	4.62186	14.4603	1.25258e-30	7.58685e-28	6.05456e-28	ACTB/ANAPC11/CCNB1/UBE2C/TPR/ZWINT/SMARCC1/TACC3/AURKB/SMARCB1/CDC16/RB1/ANAPC5/RAD21/SMARCE1/SMARCA4/BRD7/PSMG2/MAP3K20/PCID2/SKA3/SPC24/CENPF/PBRM1/ARID1B/BUB3/NDC80/CUL3/SPC25/ESPL1/BCL7C/DLGAP5/BIRC5/SMARCD1/ACTL6A/MAD2L1/TTK/ARID1A/PHF10/CDK5RAP2/SMARCC2/KNTC1/ARID2/BUB1/TRIP13/PLK1/CDC20/SMARCD2/KNL1/CDC23/CENPE/SMARCD3/ZWILCH/BCL7A/LCMT1/ANAPC7/DPF2/CDC6/INCENP/NUF2/KLHL22/BUB1B/RIOK2	63	Visium HD FFPE
GO:1902099	regulation of metaphase/anaphase transition of cell cycle	62/2668	96/18986	0.645833	4.59587	14.282	5.90582e-30	3.25196e-27	2.59517e-27	ACTB/ANAPC11/CCNB1/UBE2C/TPR/ZWINT/SMARCC1/AURKB/SMARCB1/CDC16/RB1/ANAPC5/RAD21/SMARCE1/SMARCA4/BRD7/PSMG2/MAP3K20/PCID2/SKA3/SPC24/CENPF/PBRM1/ARID1B/BUB3/NDC80/CUL3/SPC25/ESPL1/BCL7C/DLGAP5/BIRC5/SMARCD1/ACTL6A/MAD2L1/TTK/ARID1A/PHF10/CDK5RAP2/SMARCC2/KNTC1/ARID2/BUB1/TRIP13/PLK1/CDC20/SMARCD2/KNL1/CDC23/CENPE/SMARCD3/ZWILCH/BCL7A/LCMT1/ANAPC7/DPF2/CDC6/INCENP/NUF2/KLHL22/BUB1B/RIOK2	62	Visium HD FFPE
GO:0033045	regulation of sister chromatid segregation	66/2668	108/18986	0.611111	4.34878	14.1119	1.07421e-29	5.42208e-27	4.327e-27	ACTB/CDK1/ANAPC11/CCNB1/UBE2C/TPR/ZWINT/SMARCC1/TACC3/AURKB/SMARCB1/CDC16/RB1/ANAPC5/RAD21/SMARCE1/SMARCA4/BRD7/PSMG2/MAP3K20/PCID2/SKA3/SPC24/CENPF/RMI2/PBRM1/ARID1B/BUB3/NDC80/CUL3/SPC25/ESPL1/BCL7C/DLGAP5/BIRC5/SMARCD1/ACTL6A/MAD2L1/TTK/ARID1A/PHF10/CDK5RAP2/SMARCC2/KNTC1/ARID2/BUB1/TRIP13/PLK1/CDC20/SMARCD2/KNL1/CDC23/CENPE/SMARCD3/ZWILCH/BCL7A/LCMT1/ANAPC7/DPF2/CDC6/INCENP/NUF2/KLHL22/SIRT1/…	66	Visium HD FFPE
GO:0044784	metaphase/anaphase transition of cell cycle	63/2668	100/18986	0.63	4.4832	14.1213	1.68383e-29	7.84533e-27	6.26083e-27	ACTB/ANAPC11/CCNB1/UBE2C/TPR/ZWINT/SMARCC1/TACC3/AURKB/SMARCB1/CDC16/RB1/ANAPC5/RAD21/SMARCE1/SMARCA4/BRD7/PSMG2/MAP3K20/PCID2/SKA3/SPC24/CENPF/PBRM1/ARID1B/BUB3/NDC80/CUL3/SPC25/ESPL1/BCL7C/DLGAP5/BIRC5/SMARCD1/ACTL6A/MAD2L1/TTK/ARID1A/PHF10/CDK5RAP2/SMARCC2/KNTC1/ARID2/BUB1/TRIP13/PLK1/CDC20/SMARCD2/KNL1/CDC23/CENPE/SMARCD3/ZWILCH/BCL7A/LCMT1/ANAPC7/DPF2/CDC6/INCENP/NUF2/KLHL22/BUB1B/RIOK2	63	Visium HD FFPE
GO:0006260	DNA replication	116/2668	283/18986	0.409894	2.91688	13.1371	3.79939e-29	1.64378e-26	1.31179e-26	NUCKS1/DACH1/TP53/CDK1/SET/MCM4/MCM7/SUPT16H/SMARCA5/CDT1/DHX9/LIG1/MCM2/CDKN1B/CCNA2/EREG/RPA1/TK1/POLD2/GINS1/ANKRD17/MCM6/PCLAF/CDK2/MCM3/RFC3/PCNA/MCM5/MGME1/EHMT2/MCMBP/RFC2/SSBP1/SMC3/BRCA2/RBBP7/RMI2/SAMHD1/CARM1/NYNRIN/CHAF1A/CAMSAP3/DNAJA3/GMNN/FEN1/DTL/RECQL4/ACTL6A/CDC25A/MAP2K4/RFC4/FAM111A/PRIM1/TOPBP1/WEE1/UPF1/CHEK1/RBMS1/YY1/RFC1/DNA2/WAPL/RRM1/RAD50/SSRP1/DUT/GTPBP4/POLH/SIN3A/GI…	116	Visium HD FFPE
GO:1901987	regulation of cell cycle phase transition	161/2668	479/18986	0.336117	2.39187	12.4757	3.80243e-28	1.53542e-25	1.22532e-25	ACTB/CDK4/CCND2/PSME1/TP53/CDK1/ZFP36L2/CCNG1/ANAPC11/PRKDC/TFDP1/CCNB1/CDT1/UBE2C/CCND1/CDKN1B/TPR/ZWINT/SMARCC1/NOP53/AURKB/CTDSP1/BRD4/ANKRD17/CENPJ/SMARCB1/PRPF19/CDC5L/DLG1/CDK2/CTDSP2/DDRGK1/EZH2/CUL4A/CDC16/RB1/ANAPC5/CTDSPL/FZR1/RAD21/APBB2/SMARCE1/SMARCA4/MSH2/BRD7/PSMG2/FEM1B/PTEN/MAP3K20/MNAT1/PCID2/AIF1/SKA3/SPC24/BRCA2/TAOK1/TMOD3/CDK16/CENPF/CUL4B/MAPK14/PBRM1/ANLN/ARID1B/BUB3/NDC80…	161	Visium HD FFPE
GO:1901990	regulation of mitotic cell cycle phase transition	135/2668	368/18986	0.366848	2.61056	12.6153	5.89811e-28	2.2328e-25	1.78185e-25	ACTB/CDK4/CCND2/PSME1/TP53/CDK1/ZFP36L2/CCNG1/ANAPC11/PRKDC/TFDP1/CCNB1/UBE2C/CCND1/CDKN1B/TPR/ZWINT/SMARCC1/NOP53/AURKB/CTDSP1/BRD4/ANKRD17/CENPJ/SMARCB1/DLG1/CDK2/CTDSP2/EZH2/CUL4A/CDC16/RB1/ANAPC5/CTDSPL/FZR1/RAD21/SMARCE1/SMARCA4/BRD7/PSMG2/PTEN/MAP3K20/MNAT1/PCID2/AIF1/SKA3/SPC24/TAOK1/TMOD3/CENPF/CUL4B/PBRM1/ANLN/ARID1B/BUB3/NDC80/CUL3/SPC25/ESPL1/BCL7C/DLGAP5/BIRC5/E2F1/DTL/SMARCD1/APPL2/R…	135	Visium HD FFPE
GO:0000280	nuclear division	151/2668	451/18986	0.334812	2.38258	12.0157	2.96457e-26	1.05626e-23	8.4293e-24	TOP2A/TPX2/UBB/CDK1/UBE2I/ANAPC11/SMARCA5/MYBL2/KIFC1/CCNB1/CDT1/NUSAP1/UBE2C/CHMP3/MKI67/CDKN1B/TPR/ZWINT/BAZ1B/EREG/SMC1A/SMC4/KIF22/AURKB/NCAPD2/EML4/EPS8/CDC16/RB1/BMP7/OBSL1/EHMT2/ANAPC5/FZR1/MAPRE1/RAD21/POLDIP2/CCNB2/PSMG2/UBE2B/PTEN/PHIP/PCID2/SMC2/SKA3/ANKLE2/SMC3/UHRF1/SPC24/BRCA2/FANCA/PTTG1/NCAPG2/CENPF/NUP62/ANLN/BUB3/ASPM/NDC80/CUL3/PRC1/SPC25/CHMP4A/CCNB1IP1/ESPL1/BCCIP/NSL1/DLGAP5…	151	Visium HD FFPE
GO:0006403	RNA localization	89/2668	204/18986	0.436275	3.10461	12.2203	6.01983e-25	2.02567e-22	1.61655e-22	HNRNPA2B1/LRPPRC/KHSRP/DHX9/IGF2BP2/EIF4A3/NUTF2/TPR/PRPF6/SRSF3/CHTOP/TOMM20/CKAP5/CCT6A/AGFG1/POLDIP3/RAE1/CPSF6/SLBP/ALYREF/PUM2/SEM1/NUP188/DHX36/CASC3/NCBP3/NUP58/DKC1/RBM33/NUP107/TCP1/NUP205/PCID2/DDX39A/NUP54/NUP153/BICD1/NUP62/NUP85/UPF3A/NUP43/STAU2/NUP50/TNKS/STAU1/NUP88/CCT3/YTHDC1/SEH1L/NUP210/WNK1/PEG10/CCT2/THOC7/NUP160/DCP2/NUP37/IGF2BP1/EIF4E/NUP133/FUBP3/CCT4/UPF1/SMG5/AKAP8L/NX…	89	Visium HD FFPE
GO:0006302	double-strand break repair	118/2668	323/18986	0.365325	2.59972	11.7252	2.14352e-24	6.8333e-22	5.4532e-22	ACTB/NUCKS1/HMGB2/TP53/MCM4/FUS/DEK/MCM7/PRKDC/MCM2/MORF4L1/MTA1/SMARCC1/RPA1/PPP4R3B/FOXM1/MCM6/SMARCB1/PRPF19/CSNK2A2/MCM3/DDX1/SEM1/MCM5/CREBBP/HMGA2/RAD21/PRMT1/SMARCE1/SMARCA4/MSH2/BRD7/CHD4/NSD2/UHRF1/BRCA2/BRD8/RMI2/SAMHD1/PBRM1/ARID1B/XRCC6/NSMCE1/PPP4R2/BCL7C/FEN1/SLF2/SMARCD1/RECQL4/PARPBP/RAD51B/ACTL6A/MLH1/SMC5/XRCC1/ARID1A/TOPBP1/PHF10/NUDT16L1/SKP2/TDP1/CSNK2A1/PPP4R3A/CHEK1/RIF1/SM…	118	Visium HD FFPE
GO:0051028	mRNA transport	68/2668	135/18986	0.503704	3.58445	12.1852	9.15388e-24	2.77225e-21	2.21235e-21	HNRNPA2B1/LRPPRC/KHSRP/DHX9/IGF2BP2/EIF4A3/NUTF2/TPR/SRSF3/CHTOP/AGFG1/POLDIP3/RAE1/SLBP/ALYREF/SEM1/NUP188/CASC3/NCBP3/NUP58/RBM33/NUP107/NUP205/PCID2/DDX39A/NUP54/NUP153/NUP62/NUP85/UPF3A/NUP43/NUP50/TNKS/NUP88/YTHDC1/SEH1L/NUP210/WNK1/PEG10/THOC7/NUP160/NUP37/IGF2BP1/EIF4E/NUP133/UPF1/SMG5/AKAP8L/NXT1/XPO1/SUPT6H/RANBP17/SRSF7/CETN3/DDX39B/SENP2/FMR1/SMG1/NXF1/NUP98/THOC5/NUP155/RBM8A/THOC2/IW…	68	Visium HD FFPE
GO:0008380	RNA splicing	152/2668	484/18986	0.31405	2.23484	11.1272	3.33204e-23	9.61055e-21	7.66953e-21	HNRNPA2B1/CIRBP/SNRPB/ILF3/HSPA8/HNRNPL/LUC7L3/SAP18/FUS/LSM4/SF3B3/SLC39A5/TRA2A/KHSRP/SRSF2/ARGLU1/DHX9/HNRNPA3/LSM7/EIF4A3/PRPF40A/TCERG1/RBM25/SNRPC/TIA1/LSM6/RBM39/PRPF6/RBM5/SRSF3/DHX15/SNRNP200/SNRPD2/LUC7L2/PPIG/RNPS1/PRPF19/EIF1/ALYREF/CDC5L/USP22/SCAF11/PUF60/LUC7L/DDX17/DDX1/HNRNPUL1/DDX42/NONO/MBNL1/PRMT1/DDX46/ZNF638/DAZAP1/SNRPF/SNRPA/CASC3/SNRNP25/HNRNPK/POLR2A/PPIL1/MBNL3/PTBP1/PN…	152	Visium HD FFPE
GO:1905818	regulation of chromosome separation	48/2668	77/18986	0.623377	4.43607	12.2162	1.66353e-22	4.58001e-20	3.655e-20	ANAPC11/CCNB1/UBE2C/TPR/ZWINT/SMC4/AURKB/NCAPD2/CSNK2A2/CDC16/RB1/ANAPC5/RAD21/PSMG2/PCID2/SMC2/SKA3/SPC24/NCAPG2/CENPF/BUB3/NDC80/CUL3/SPC25/ESPL1/DLGAP5/BIRC5/MAD2L1/TTK/CDK5RAP2/CSNK2A1/KNTC1/BUB1/TRIP13/PLK1/NCAPD3/CDC20/KNL1/CDC23/ZWILCH/LCMT1/ANAPC7/NCAPH/NCAPH2/INCENP/NUF2/KLHL22/BUB1B	48	Visium HD FFPE
GO:0051304	chromosome separation	50/2668	84/18986	0.595238	4.23583	12.0181	4.28452e-22	1.12832e-19	9.00435e-20	ANAPC11/CCNB1/UBE2C/TPR/ZWINT/SMC4/AURKB/NCAPD2/CSNK2A2/CDC16/RB1/ANAPC5/RAD21/PSMG2/PCID2/SMC2/SKA3/SPC24/NCAPG2/CENPF/BUB3/NDC80/CUL3/SPC25/ESPL1/DLGAP5/BIRC5/MAD2L1/TTK/CDK5RAP2/CSNK2A1/KNTC1/BUB1/TRIP13/PLK1/NCAPD3/CDC20/KNL1/CDC23/SMARCAD1/DIS3L2/ZWILCH/LCMT1/ANAPC7/NCAPH/NCAPH2/INCENP/NUF2/KLHL22/BUB1B	50	Visium HD FFPE
GO:0051054	positive regulation of DNA metabolic process	106/2668	295/18986	0.359322	2.557	10.8981	2.12148e-21	5.3541e-19	4.27274e-19	ACTB/HNRNPA2B1/HSP90AA1/HNRNPD/CDK1/FUS/PRKDC/SMARCA5/CDT1/DHX9/CDKN1B/CCNA2/MORF4L1/EREG/CTNNB1/SMARCC1/VEGFA/AURKB/CEBPG/FOXM1/CCT6A/SMARCB1/CDK2/RFC3/PCNA/CREBBP/DHX36/PRMT1/SMARCE1/SMARCA4/MSH2/BRD7/RFC2/MAPK1/DKC1/UBE2B/TCP1/MYC/SSBP1/NSD2/BRD8/BAX/PBRM1/ARID1B/TNKS/ANXA3/BCL7C/CCT3/SLF2/CCT2/SMARCD1/FGFR4/ACTL6A/MLH1/CDC25A/MAP2K4/RFC4/XRCC1/ARID1A/PHF10/WEE1/SKP2/CCT4/MAP3K4/TRIM28/RIF1/SM…	106	Visium HD FFPE
GO:0006913	nucleocytoplasmic transport	116/2668	340/18986	0.341176	2.42788	10.7424	3.54277e-21	8.25328e-19	6.58639e-19	HNRNPA2B1/HSP90AA1/HSPA8/YWHAE/TP53/CDK1/UBE2I/EIF6/ELAVL1/DHX9/EIF4A3/CDKN1B/NUTF2/TPR/EMD/SRSF3/CHTOP/PRKACA/AKIRIN2/AGFG1/POLDIP3/RAE1/CPSF6/ALYREF/MAVS/SEM1/NUP188/SMAD3/EP300/CASC3/NCBP3/NUP58/RBM33/NUP107/NUP205/PPP3R1/PCID2/PPP1R12A/DDX39A/PIK3R2/NUP54/NEDD4/NUP153/PSEN1/MAPK14/NUP62/NUP85/LZTS2/RANBP3/NUP43/NUP50/HSPA9/NUP88/IPO9/YTHDC1/SEH1L/ECT2/NUP210/WNK1/NMD3/THOC7/APPL2/APPL1/TNPO2/…	116	Visium HD FFPE
GO:0051169	nuclear transport	116/2668	340/18986	0.341176	2.42788	10.7424	3.54277e-21	8.25328e-19	6.58639e-19	HNRNPA2B1/HSP90AA1/HSPA8/YWHAE/TP53/CDK1/UBE2I/EIF6/ELAVL1/DHX9/EIF4A3/CDKN1B/NUTF2/TPR/EMD/SRSF3/CHTOP/PRKACA/AKIRIN2/AGFG1/POLDIP3/RAE1/CPSF6/ALYREF/MAVS/SEM1/NUP188/SMAD3/EP300/CASC3/NCBP3/NUP58/RBM33/NUP107/NUP205/PPP3R1/PCID2/PPP1R12A/DDX39A/PIK3R2/NUP54/NEDD4/NUP153/PSEN1/MAPK14/NUP62/NUP85/LZTS2/RANBP3/NUP43/NUP50/HSPA9/NUP88/IPO9/YTHDC1/SEH1L/ECT2/NUP210/WNK1/NMD3/THOC7/APPL2/APPL1/TNPO2/…	116	Visium HD FFPE
GO:0000375	RNA splicing, via transesterification reactions	116/2668	342/18986	0.339181	2.41368	10.6674	6.07684e-21	1.36324e-18	1.08791e-18	HNRNPA2B1/CIRBP/SNRPB/ILF3/HSPA8/HNRNPL/LUC7L3/SAP18/LSM4/SF3B3/SLC39A5/TRA2A/KHSRP/SRSF2/ARGLU1/DHX9/HNRNPA3/LSM7/EIF4A3/PRPF40A/RBM25/SNRPC/TIA1/LSM6/RBM39/PRPF6/RBM5/SRSF3/DHX15/SNRNP200/SNRPD2/LUC7L2/RNPS1/PRPF19/EIF1/CDC5L/SCAF11/PUF60/LUC7L/DDX17/DDX1/HNRNPUL1/DDX42/DDX46/DAZAP1/SNRPF/SNRPA/CASC3/SNRNP25/HNRNPK/PPIL1/PTBP1/PNN/HNRNPUL2/SF3B4/SNRPE/DDX39A/EFTUD2/RBFOX2/SRSF9/TRA2B/RBM17/RBM2…	116	Visium HD FFPE
GO:0000377	RNA splicing, via transesterification reactions with bulged adenosine as nucleophile	115/2668	338/18986	0.340237	2.42119	10.66	6.7716e-21	1.41433e-18	1.12868e-18	HNRNPA2B1/CIRBP/SNRPB/ILF3/HSPA8/HNRNPL/LUC7L3/SAP18/LSM4/SF3B3/SLC39A5/TRA2A/SRSF2/ARGLU1/DHX9/HNRNPA3/LSM7/EIF4A3/PRPF40A/RBM25/SNRPC/TIA1/LSM6/RBM39/PRPF6/RBM5/SRSF3/DHX15/SNRNP200/SNRPD2/LUC7L2/RNPS1/PRPF19/EIF1/CDC5L/SCAF11/PUF60/LUC7L/DDX17/DDX1/HNRNPUL1/DDX42/DDX46/DAZAP1/SNRPF/SNRPA/CASC3/SNRNP25/HNRNPK/PPIL1/PTBP1/PNN/HNRNPUL2/SF3B4/SNRPE/DDX39A/EFTUD2/RBFOX2/SRSF9/TRA2B/RBM17/RBM23/SRPK…	115	Visium HD FFPE
GO:0000398	mRNA splicing, via spliceosome	115/2668	338/18986	0.340237	2.42119	10.66	6.7716e-21	1.41433e-18	1.12868e-18	HNRNPA2B1/CIRBP/SNRPB/ILF3/HSPA8/HNRNPL/LUC7L3/SAP18/LSM4/SF3B3/SLC39A5/TRA2A/SRSF2/ARGLU1/DHX9/HNRNPA3/LSM7/EIF4A3/PRPF40A/RBM25/SNRPC/TIA1/LSM6/RBM39/PRPF6/RBM5/SRSF3/DHX15/SNRNP200/SNRPD2/LUC7L2/RNPS1/PRPF19/EIF1/CDC5L/SCAF11/PUF60/LUC7L/DDX17/DDX1/HNRNPUL1/DDX42/DDX46/DAZAP1/SNRPF/SNRPA/CASC3/SNRNP25/HNRNPK/PPIL1/PTBP1/PNN/HNRNPUL2/SF3B4/SNRPE/DDX39A/EFTUD2/RBFOX2/SRSF9/TRA2B/RBM17/RBM23/SRPK…	115	Visium HD FFPE
GO:0050657	nucleic acid transport	72/2668	164/18986	0.439024	3.12418	11.047	1.24454e-20	2.43168e-18	1.94056e-18	HNRNPA2B1/LRPPRC/KHSRP/DHX9/IGF2BP2/EIF4A3/NUTF2/TPR/SRSF3/CHTOP/TOMM20/CKAP5/AGFG1/POLDIP3/RAE1/CPSF6/SLBP/ALYREF/SEM1/NUP188/CASC3/NCBP3/NUP58/RBM33/NUP107/NUP205/PCID2/DDX39A/NUP54/NUP153/NUP62/NUP85/UPF3A/NUP43/NUP50/TNKS/NUP88/YTHDC1/SEH1L/NUP210/WNK1/PEG10/THOC7/NUP160/NUP37/IGF2BP1/EIF4E/NUP133/UPF1/SMG5/AKAP8L/NXT1/XPO1/SUPT6H/RANBP17/SRSF7/CETN3/DDX39B/XPO5/SENP2/FMR1/SMG1/NXF1/NUP98/THO…	72	Visium HD FFPE
GO:0050658	RNA transport	72/2668	164/18986	0.439024	3.12418	11.047	1.24454e-20	2.43168e-18	1.94056e-18	HNRNPA2B1/LRPPRC/KHSRP/DHX9/IGF2BP2/EIF4A3/NUTF2/TPR/SRSF3/CHTOP/TOMM20/CKAP5/AGFG1/POLDIP3/RAE1/CPSF6/SLBP/ALYREF/SEM1/NUP188/CASC3/NCBP3/NUP58/RBM33/NUP107/NUP205/PCID2/DDX39A/NUP54/NUP153/NUP62/NUP85/UPF3A/NUP43/NUP50/TNKS/NUP88/YTHDC1/SEH1L/NUP210/WNK1/PEG10/THOC7/NUP160/NUP37/IGF2BP1/EIF4E/NUP133/UPF1/SMG5/AKAP8L/NXT1/XPO1/SUPT6H/RANBP17/SRSF7/CETN3/DDX39B/XPO5/SENP2/FMR1/SMG1/NXF1/NUP98/THO…	72	Visium HD FFPE
[truncated: 4,619 more rows]
