# Supplementary material for: Systematic benchmarking of high-throughput subcellular spatial transcriptomics platforms across human tumors
Source: Nat Commun. 2025 Oct 17;16:9232. doi: 10.1038/s41467-025-64292-3 (PMC12534522; doi:10.1038/s41467-025-64292-3)
Supplement: Supplementary file 12 — Source Data [file 41467_2025_64292_MOESM12_ESM.zip › Source data/Source data for Supplementary Figure2.xlsx]

## Sheet: Supplementary Figure 2b
Gene	Tissue	Platform	Expression
CD34	COAD	Visium HD FFPE	1.09651
CD34	COAD	CosMx 6K	1.26177
CD34	COAD	Xenium 5K	1.55445
CD34	HCC	Visium HD FFPE	1.02308
CD34	HCC	CosMx 6K	1.13988
CD34	HCC	Xenium 5K	1.42503
CD34	OV	Visium HD FFPE	1.10022
CD34	OV	CosMx 6K	1.23678
CD34	OV	Xenium 5K	1.3564
CD3E	COAD	Visium HD FFPE	1.05582
CD3E	COAD	CosMx 6K	1.18893
CD3E	COAD	Xenium 5K	1.9142
CD3E	HCC	Visium HD FFPE	1.0253
CD3E	HCC	CosMx 6K	1.07558
CD3E	HCC	Xenium 5K	1.85465
CD3E	OV	Visium HD FFPE	1.04841
CD3E	OV	CosMx 6K	1.14399
CD3E	OV	Xenium 5K	1.69312
CD4	COAD	Visium HD FFPE	1.10791
CD4	COAD	CosMx 6K	1.20595
CD4	COAD	Xenium 5K	1.55052
CD4	HCC	Visium HD FFPE	1.03067
CD4	HCC	CosMx 6K	1.07308
CD4	HCC	Xenium 5K	1.34109
CD4	OV	Visium HD FFPE	1.14416
CD4	OV	CosMx 6K	1.19187
CD4	OV	Xenium 5K	1.58478
CD68	COAD	Visium HD FFPE	1.16476
CD68	COAD	CosMx 6K	1.3396
CD68	COAD	Xenium 5K	1.3672
CD68	HCC	Visium HD FFPE	1.09979
CD68	HCC	CosMx 6K	1.16535
CD68	HCC	Xenium 5K	1.94128
CD68	OV	Visium HD FFPE	1.24652
CD68	OV	CosMx 6K	1.38572
CD68	OV	Xenium 5K	1.69994
CD8A	COAD	Visium HD FFPE	1.06112
CD8A	COAD	CosMx 6K	1.12896
CD8A	COAD	Xenium 5K	1.92225
CD8A	HCC	Visium HD FFPE	1.01089
CD8A	HCC	CosMx 6K	1.06098
CD8A	HCC	Xenium 5K	1.92712
CD8A	OV	Visium HD FFPE	1.06779
CD8A	OV	CosMx 6K	1.12665
CD8A	OV	Xenium 5K	2.28231
COL5A2	COAD	Visium HD FFPE	1.239
COL5A2	COAD	CosMx 6K	1.35872
COL5A2	COAD	Xenium 5K	2.44977
COL5A2	HCC	Visium HD FFPE	1.01759
COL5A2	HCC	CosMx 6K	1.05741
COL5A2	HCC	Xenium 5K	1.18166
COL5A2	OV	Visium HD FFPE	1.24686
COL5A2	OV	CosMx 6K	1.34197
COL5A2	OV	Xenium 5K	2.02251
EPCAM	COAD	Visium HD FFPE	2.14442
EPCAM	COAD	CosMx 6K	1.80493
EPCAM	COAD	Xenium 5K	3.17661
EPCAM	HCC	Visium HD FFPE	1
EPCAM	HCC	CosMx 6K	1.05664
EPCAM	HCC	Xenium 5K	1.04067
EPCAM	OV	Visium HD FFPE	1.51271
EPCAM	OV	CosMx 6K	1.51985
EPCAM	OV	Xenium 5K	2.02862
MS4A1	COAD	Visium HD FFPE	1.0557
MS4A1	COAD	CosMx 6K	1.12995
MS4A1	COAD	Xenium 5K	1.68308
MS4A1	HCC	Visium HD FFPE	1
MS4A1	HCC	CosMx 6K	1.05201
MS4A1	HCC	Xenium 5K	1.22727
MS4A1	OV	Visium HD FFPE	1.0113
MS4A1	OV	CosMx 6K	1.15696
MS4A1	OV	Xenium 5K	1.25237
MZB1	COAD	Visium HD FFPE	1.39316
MZB1	COAD	CosMx 6K	1.44709
MZB1	COAD	Xenium 5K	3.6887
MZB1	HCC	Visium HD FFPE	1
MZB1	HCC	CosMx 6K	1.06506
MZB1	HCC	Xenium 5K	1.03351
MZB1	OV	Visium HD FFPE	1.22966
MZB1	OV	CosMx 6K	1.25829
MZB1	OV	Xenium 5K	2.94991

## Sheet: Supplementary Figure 2d
ALB	Platform	Tissue
5.23722	Stereo-seq v1.3	HCC
5.19954	Stereo-seq v1.3	HCC
7.49365	Stereo-seq v1.3	HCC
3.64975	Stereo-seq v1.3	HCC
6.52231	Stereo-seq v1.3	HCC
5.37409	Stereo-seq v1.3	HCC
10.401	Stereo-seq v1.3	HCC
4.64129	Stereo-seq v1.3	HCC
10.7607	Stereo-seq v1.3	HCC
6.76146	Stereo-seq v1.3	HCC
17.788	Visium HD FFPE	HCC
17.8818	Visium HD FFPE	HCC
15.9409	Visium HD FFPE	HCC
16.2337	Visium HD FFPE	HCC
26.0031	Visium HD FFPE	HCC
23.1002	Visium HD FFPE	HCC
22.891	Visium HD FFPE	HCC
20.6459	Visium HD FFPE	HCC
18.5449	Visium HD FFPE	HCC
24.5274	Visium HD FFPE	HCC
EPCAM	Platform	Tissue
0.0853518	Stereo-seq v1.3	OV
0.107651	Stereo-seq v1.3	OV
0.0703576	Stereo-seq v1.3	OV
0.106113	Stereo-seq v1.3	OV
0.163922	Stereo-seq v1.3	OV
0.276432	Stereo-seq v1.3	OV
0.149615	Stereo-seq v1.3	OV
0.138039	Stereo-seq v1.3	OV
0.132641	Stereo-seq v1.3	OV
0.136101	Stereo-seq v1.3	OV
0.65451	Visium HD FFPE	OV
0.619565	Visium HD FFPE	OV
0.525304	Visium HD FFPE	OV
0.510969	Visium HD FFPE	OV
0.544406	Visium HD FFPE	OV
0.497266	Visium HD FFPE	OV
0.60512	Visium HD FFPE	OV
0.693964	Visium HD FFPE	OV
1.67782	Visium HD FFPE	OV
0.521338	Visium HD FFPE	OV
1.20545	Xenium 5K	OV
1.20488	Xenium 5K	OV
1.31275	Xenium 5K	OV
1.07621	Xenium 5K	OV
0.949057	Xenium 5K	OV
0.831929	Xenium 5K	OV
1.26704	Xenium 5K	OV
1.34589	Xenium 5K	OV
1.41947	Xenium 5K	OV
1.27833	Xenium 5K	OV
0.230258	CosMx 6K	OV
0.570988	CosMx 6K	OV
0.703981	CosMx 6K	OV
0.385354	CosMx 6K	OV
0.392296	CosMx 6K	OV
0.53098	CosMx 6K	OV
0.3772	CosMx 6K	OV
0.332811	CosMx 6K	OV
0.6252	CosMx 6K	OV
0.305732	CosMx 6K	OV
EPCAM	Platform	Tissue
0.66	Stereo-seq v1.3	COAD
0.5968	Stereo-seq v1.3	COAD
0.536	Stereo-seq v1.3	COAD
0.6856	Stereo-seq v1.3	COAD
0.8584	Stereo-seq v1.3	COAD
0.6608	Stereo-seq v1.3	COAD
0.5496	Stereo-seq v1.3	COAD
0.626	Stereo-seq v1.3	COAD
0.5104	Stereo-seq v1.3	COAD
0.567827	Stereo-seq v1.3	COAD
1.08845	Visium HD FFPE	COAD
1.15089	Visium HD FFPE	COAD
1.10323	Visium HD FFPE	COAD
0.982073	Visium HD FFPE	COAD
0.990773	Visium HD FFPE	COAD
0.860779	Visium HD FFPE	COAD
1.04003	Visium HD FFPE	COAD
0.998459	Visium HD FFPE	COAD
1.04538	Visium HD FFPE	COAD
0.906067	Visium HD FFPE	COAD
2.54635	Xenium 5K	COAD
1.69206	Xenium 5K	COAD
2.29016	Xenium 5K	COAD
1.69366	Xenium 5K	COAD
1.63324	Xenium 5K	COAD
1.8346	Xenium 5K	COAD
1.74769	Xenium 5K	COAD
1.98005	Xenium 5K	COAD
1.61133	Xenium 5K	COAD
2.14896	Xenium 5K	COAD
0.51371	CosMx 6K	COAD
0.688604	CosMx 6K	COAD
1.0712	CosMx 6K	COAD
0.867718	CosMx 6K	COAD
0.834339	CosMx 6K	COAD
0.575696	CosMx 6K	COAD
0.543513	CosMx 6K	COAD
0.694378	CosMx 6K	COAD
1.11249	CosMx 6K	COAD
0.850202	CosMx 6K	COAD
