# Supplementary material for: Systematic benchmarking of high-throughput subcellular spatial transcriptomics platforms across human tumors
Source: Nat Commun. 2025 Oct 17;16:9232. doi: 10.1038/s41467-025-64292-3 (PMC12534522; doi:10.1038/s41467-025-64292-3)
Supplement: Supplementary file 12 — Source Data [file 41467_2025_64292_MOESM12_ESM.zip › Source data/Source data for Supplementary Figure3.xlsx]

## Sheet: Supplementary Figure 3a
cors	tissues	Platform
0.787805	COAD	Visium HD FFPE
0.855997	COAD	Stereo-seq v1.3
0.77054	HCC	Visium HD FFPE
0.751569	HCC	Stereo-seq v1.3
0.827424	OV	Visium HD FFPE
0.860867	OV	Stereo-seq v1.3
0.811847	COAD	Xenium 5K
0.785895	HCC	Xenium 5K
0.873295	OV	Xenium 5K
0.535062	COAD	CosMx 6K
0.429669	HCC	CosMx 6K
0.552633	OV	CosMx 6K

## Sheet: Supplementary Figure 3b
Gene	Tissue	Platform	Expression
CD34	COAD	Visium HD FFPE	1.09651
CD34	COAD	CosMx 6K	1.26177
CD34	COAD	Xenium 5K	1.55445
CD34	HCC	Visium HD FFPE	1.02308
CD34	HCC	CosMx 6K	1.13988
CD34	HCC	Xenium 5K	1.42503
CD34	OV	Visium HD FFPE	1.10022
CD34	OV	CosMx 6K	1.23678
CD34	OV	Xenium 5K	1.3564
CD3E	COAD	Visium HD FFPE	1.05582
CD3E	COAD	CosMx 6K	1.18893
CD3E	COAD	Xenium 5K	1.9142
CD3E	HCC	Visium HD FFPE	1.0253
CD3E	HCC	CosMx 6K	1.07558
CD3E	HCC	Xenium 5K	1.85465
CD3E	OV	Visium HD FFPE	1.04841
CD3E	OV	CosMx 6K	1.14399
CD3E	OV	Xenium 5K	1.69312
CD4	COAD	Visium HD FFPE	1.10791
CD4	COAD	CosMx 6K	1.20595
CD4	COAD	Xenium 5K	1.55052
CD4	HCC	Visium HD FFPE	1.03067
CD4	HCC	CosMx 6K	1.07308
CD4	HCC	Xenium 5K	1.34109
CD4	OV	Visium HD FFPE	1.14416
CD4	OV	CosMx 6K	1.19187
CD4	OV	Xenium 5K	1.58478
CD68	COAD	Visium HD FFPE	1.16476
CD68	COAD	CosMx 6K	1.3396
CD68	COAD	Xenium 5K	1.3672
CD68	HCC	Visium HD FFPE	1.09979
CD68	HCC	CosMx 6K	1.16535
CD68	HCC	Xenium 5K	1.94128
CD68	OV	Visium HD FFPE	1.24652
CD68	OV	CosMx 6K	1.38572
CD68	OV	Xenium 5K	1.69994
CD8A	COAD	Visium HD FFPE	1.06112
CD8A	COAD	CosMx 6K	1.12896
CD8A	COAD	Xenium 5K	1.92225
CD8A	HCC	Visium HD FFPE	1.01089
CD8A	HCC	CosMx 6K	1.06098
CD8A	HCC	Xenium 5K	1.92712
CD8A	OV	Visium HD FFPE	1.06779
CD8A	OV	CosMx 6K	1.12665
CD8A	OV	Xenium 5K	2.28231
COL5A2	COAD	Visium HD FFPE	1.239
COL5A2	COAD	CosMx 6K	1.35872
COL5A2	COAD	Xenium 5K	2.44977
COL5A2	HCC	Visium HD FFPE	1.01759
COL5A2	HCC	CosMx 6K	1.05741
COL5A2	HCC	Xenium 5K	1.18166
COL5A2	OV	Visium HD FFPE	1.24686
COL5A2	OV	CosMx 6K	1.34197
COL5A2	OV	Xenium 5K	2.02251
EPCAM	COAD	Visium HD FFPE	2.14442
EPCAM	COAD	CosMx 6K	1.80493
EPCAM	COAD	Xenium 5K	3.17661
EPCAM	HCC	Visium HD FFPE	1
EPCAM	HCC	CosMx 6K	1.05664
EPCAM	HCC	Xenium 5K	1.04067
EPCAM	OV	Visium HD FFPE	1.51271
EPCAM	OV	CosMx 6K	1.51985
EPCAM	OV	Xenium 5K	2.02862
MS4A1	COAD	Visium HD FFPE	1.0557
MS4A1	COAD	CosMx 6K	1.12995
MS4A1	COAD	Xenium 5K	1.68308
MS4A1	HCC	Visium HD FFPE	1
MS4A1	HCC	CosMx 6K	1.05201
MS4A1	HCC	Xenium 5K	1.22727
MS4A1	OV	Visium HD FFPE	1.0113
MS4A1	OV	CosMx 6K	1.15696
MS4A1	OV	Xenium 5K	1.25237
MZB1	COAD	Visium HD FFPE	1.39316
MZB1	COAD	CosMx 6K	1.44709
MZB1	COAD	Xenium 5K	3.6887
MZB1	HCC	Visium HD FFPE	1
MZB1	HCC	CosMx 6K	1.06506
MZB1	HCC	Xenium 5K	1.03351
MZB1	OV	Visium HD FFPE	1.22966
MZB1	OV	CosMx 6K	1.25829
MZB1	OV	Xenium 5K	2.94991

## Sheet: Supplementary Figure 3c
cors	tissues	Platform
0.787805	COAD	Visium HD FFPE
0.855997	COAD	Stereo-seq v1.3
0.77054	HCC	Visium HD FFPE
0.751569	HCC	Stereo-seq v1.3
0.827424	OV	Visium HD FFPE
0.860867	OV	Stereo-seq v1.3
0.811847	COAD	Xenium 5K
0.785895	HCC	Xenium 5K
0.873295	OV	Xenium 5K
0.535062	COAD	CosMx 6K
0.429669	HCC	CosMx 6K
0.552633	OV	CosMx 6K

## Sheet: Supplementary Figure 3d
correlation	cutoff
0.529464	50
0.53056	62.5
0.53066	75
0.529513	87.5
0.529445	100
0.451711	50
0.44585	62.5
0.440244	75
0.436608	87.5
0.4336	100
0.53012	50
0.532128	62.5
0.533559	75
0.535415	87.5
0.535748	100
