# Supplementary material for: Systematic benchmarking of high-throughput subcellular spatial transcriptomics platforms across human tumors
Source: Nat Commun. 2025 Oct 17;16:9232. doi: 10.1038/s41467-025-64292-3 (PMC12534522; doi:10.1038/s41467-025-64292-3)
Supplement: Supplementary file 12 — Source Data [file 41467_2025_64292_MOESM12_ESM.zip › Source data/Source data for Supplementary Figure4.xlsx]

## Sheet: Supplementary Figure 4a
Gene	UMI	Tissue	Platform
AAMP	2748	HCC	Xenium 5K
ABAT	11667	HCC	Xenium 5K
ABCA1	5176	HCC	Xenium 5K
ABCB1	2080	HCC	Xenium 5K
ABCC1	329	HCC	Xenium 5K
ABCC3	2835	HCC	Xenium 5K
ABCC4	339	HCC	Xenium 5K
ABCC8	0	HCC	Xenium 5K
ABCC9	1996	HCC	Xenium 5K
ABCD1	262	HCC	Xenium 5K
ABCG1	442	HCC	Xenium 5K
ABHD6	2462	HCC	Xenium 5K
ABI3BP	95	HCC	Xenium 5K
ABL1	602	HCC	Xenium 5K
ABL2	448	HCC	Xenium 5K
ACAA2	9152	HCC	Xenium 5K
ACACA	588	HCC	Xenium 5K
ACACB	4604	HCC	Xenium 5K
ACAP2	1049	HCC	Xenium 5K
ACAT1	6513	HCC	Xenium 5K
ACE	344	HCC	Xenium 5K
ACE2	2511	HCC	Xenium 5K
ACHE	10	HCC	Xenium 5K
ACKR3	324	HCC	Xenium 5K
ACLY	3052	HCC	Xenium 5K
ACP5	257	HCC	Xenium 5K
ACSL4	6150	HCC	Xenium 5K
ACTL6A	1216	HCC	Xenium 5K
ACTN1	861	HCC	Xenium 5K
ACTN4	7152	HCC	Xenium 5K
ACVR1	245	HCC	Xenium 5K
ACVR1B	1130	HCC	Xenium 5K
ACVR2A	542	HCC	Xenium 5K
ACVRL1	756	HCC	Xenium 5K
ADA	218	HCC	Xenium 5K
ADAM10	2568	HCC	Xenium 5K
ADAM12	28	HCC	Xenium 5K
ADAM17	797	HCC	Xenium 5K
ADAM28	54	HCC	Xenium 5K
ADAM8	301	HCC	Xenium 5K
ADAM9	1219	HCC	Xenium 5K
ADAMTS5	29	HCC	Xenium 5K
ADAR	4965	HCC	Xenium 5K
ADCY2	3	HCC	Xenium 5K
ADD1	3537	HCC	Xenium 5K
ADGRA2	359	HCC	Xenium 5K
ADGRA3	3232	HCC	Xenium 5K
ADGRE1	16	HCC	Xenium 5K
ADGRE2	43	HCC	Xenium 5K
ADGRE5	1137	HCC	Xenium 5K
ADGRG5	15	HCC	Xenium 5K
ADGRG6	2811	HCC	Xenium 5K
ADGRL1	43	HCC	Xenium 5K
ADGRL4	896	HCC	Xenium 5K
ADIPOQ	0	HCC	Xenium 5K
ADIPOR1	4027	HCC	Xenium 5K
ADIPOR2	786	HCC	Xenium 5K
ADM	523	HCC	Xenium 5K
ADORA1	7	HCC	Xenium 5K
ADORA2A	37	HCC	Xenium 5K
ADORA2B	13	HCC	Xenium 5K
ADRA1A	2272	HCC	Xenium 5K
ADRA1B	356	HCC	Xenium 5K
ADRA1D	5	HCC	Xenium 5K
ADRA2A	28	HCC	Xenium 5K
ADRA2B	171	HCC	Xenium 5K
ADRA2C	19	HCC	Xenium 5K
ADRB1	34	HCC	Xenium 5K
ADRB2	243	HCC	Xenium 5K
ADRB3	1	HCC	Xenium 5K
AFF1	4401	HCC	Xenium 5K
AFF2	27	HCC	Xenium 5K
AGAP3	934	HCC	Xenium 5K
AGER	79	HCC	Xenium 5K
AGRP	3	HCC	Xenium 5K
AGTR1	516	HCC	Xenium 5K
AGTR2	0	HCC	Xenium 5K
AHR	1755	HCC	Xenium 5K
AICDA	1	HCC	Xenium 5K
AIFM1	4434	HCC	Xenium 5K
AIP	1433	HCC	Xenium 5K
AIRE	2	HCC	Xenium 5K
AKR1B1	1013	HCC	Xenium 5K
AKT1	3419	HCC	Xenium 5K
AKT2	4126	HCC	Xenium 5K
AKT3	1430	HCC	Xenium 5K
ALAD	3500	HCC	Xenium 5K
ALCAM	3017	HCC	Xenium 5K
ALDH2	19516	HCC	Xenium 5K
ALDH3A2	6783	HCC	Xenium 5K
ALDH7A1	12595	HCC	Xenium 5K
ALDOA	1476	HCC	Xenium 5K
ALG13	1150	HCC	Xenium 5K
ALK	4	HCC	Xenium 5K
ALKBH5	2710	HCC	Xenium 5K
ALOX12	3	HCC	Xenium 5K
ALOX5	119	HCC	Xenium 5K
ALPK1	274	HCC	Xenium 5K
AMER1	180	HCC	Xenium 5K
AMFR	3517	HCC	Xenium 5K
AMH	5	HCC	Xenium 5K
AMOT	529	HCC	Xenium 5K
ANAPC1	1340	HCC	Xenium 5K
ANGPT1	350	HCC	Xenium 5K
ANGPT2	286	HCC	Xenium 5K
ANGPTL2	236	HCC	Xenium 5K
ANGPTL3	10164	HCC	Xenium 5K
ANGPTL4	124	HCC	Xenium 5K
ANK1	0	HCC	Xenium 5K
ANKRD6	214	HCC	Xenium 5K
ANPEP	30665	HCC	Xenium 5K
ANXA2	8745	HCC	Xenium 5K
ANXA5	7431	HCC	Xenium 5K
AOAH	587	HCC	Xenium 5K
AP1B1	2106	HCC	Xenium 5K
AP1M1	3641	HCC	Xenium 5K
AP1S3	133	HCC	Xenium 5K
AP2A1	1988	HCC	Xenium 5K
AP2A2	2615	HCC	Xenium 5K
AP2M1	12902	HCC	Xenium 5K
AP3B2	1	HCC	Xenium 5K
AP3D1	2154	HCC	Xenium 5K
AP3M2	92	HCC	Xenium 5K
APAF1	287	HCC	Xenium 5K
APC	295	HCC	Xenium 5K
APCDD1	72	HCC	Xenium 5K
APELA	1	HCC	Xenium 5K
APEX1	5437	HCC	Xenium 5K
APH1B	365	HCC	Xenium 5K
API5	4993	HCC	Xenium 5K
APLN	71	HCC	Xenium 5K
APLNR	598	HCC	Xenium 5K
APOB	228407	HCC	Xenium 5K
APOL1	8380	HCC	Xenium 5K
APOL6	5051	HCC	Xenium 5K
APOM	13242	HCC	Xenium 5K
APP	21208	HCC	Xenium 5K
APTX	1222	HCC	Xenium 5K
AQP4	860	HCC	Xenium 5K
AQP7	1428	HCC	Xenium 5K
AQP9	18905	HCC	Xenium 5K
AR	1890	HCC	Xenium 5K
ARC	12	HCC	Xenium 5K
ARF1	7362	HCC	Xenium 5K
ARF6	2878	HCC	Xenium 5K
ARG1	36495	HCC	Xenium 5K
ARG2	6	HCC	Xenium 5K
ARHGEF7	575	HCC	Xenium 5K
ARID1A	968	HCC	Xenium 5K
ARNT	1656	HCC	Xenium 5K
ARRB1	1144	HCC	Xenium 5K
ARRB2	2147	HCC	Xenium 5K
ARX	1	HCC	Xenium 5K
ASCL1	3	HCC	Xenium 5K
ASH2L	736	HCC	Xenium 5K
ASTN2	144	HCC	Xenium 5K
ASXL1	947	HCC	Xenium 5K
ATF1	433	HCC	Xenium 5K
ATF2	1015	HCC	Xenium 5K
ATF3	96	HCC	Xenium 5K
ATF4	4722	HCC	Xenium 5K
ATF6	4295	HCC	Xenium 5K
ATG10	291	HCC	Xenium 5K
ATG16L1	445	HCC	Xenium 5K
ATG2A	520	HCC	Xenium 5K
ATG5	1541	HCC	Xenium 5K
ATG7	310	HCC	Xenium 5K
ATM	953	HCC	Xenium 5K
ATP1A1	10540	HCC	Xenium 5K
ATP2A2	6183	HCC	Xenium 5K
ATP2B1	765	HCC	Xenium 5K
ATP5F1C	9962	HCC	Xenium 5K
ATP6V1H	858	HCC	Xenium 5K
ATP7A	286	HCC	Xenium 5K
ATR	1034	HCC	Xenium 5K
ATRX	1107	HCC	Xenium 5K
ATXN1	616	HCC	Xenium 5K
ATXN1L	369	HCC	Xenium 5K
ATXN2	1482	HCC	Xenium 5K
ATXN3	1863	HCC	Xenium 5K
AURKA	181	HCC	Xenium 5K
AURKB	99	HCC	Xenium 5K
AVPR1A	343	HCC	Xenium 5K
AVPR1B	1	HCC	Xenium 5K
AVPR2	165	HCC	Xenium 5K
AXIN1	621	HCC	Xenium 5K
AXIN2	74	HCC	Xenium 5K
AXL	1809	HCC	Xenium 5K
BACE1	1714	HCC	Xenium 5K
BACE2	375	HCC	Xenium 5K
BACH2	12	HCC	Xenium 5K
BAD	156	HCC	Xenium 5K
BAG3	546	HCC	Xenium 5K
BAG6	3451	HCC	Xenium 5K
BAK1	132	HCC	Xenium 5K
BANK1	11	HCC	Xenium 5K
BAP1	1091	HCC	Xenium 5K
BARD1	143	HCC	Xenium 5K
BATF	134	HCC	Xenium 5K
BATF3	46	HCC	Xenium 5K
BAX	609	HCC	Xenium 5K
BBC3	167	HCC	Xenium 5K
BCAM	1040	HCC	Xenium 5K
BCAN	0	HCC	Xenium 5K
BCAR1	179	HCC	Xenium 5K
BCAR3	453	HCC	Xenium 5K
BCCIP	2188	HCC	Xenium 5K
BCHE	715	HCC	Xenium 5K
BCKDK	2095	HCC	Xenium 5K
BCL10	611	HCC	Xenium 5K
BCL11A	35	HCC	Xenium 5K
BCL11B	33	HCC	Xenium 5K
BCL2	106	HCC	Xenium 5K
BCL2A1	24	HCC	Xenium 5K
BCL2L1	3264	HCC	Xenium 5K
BCL2L11	340	HCC	Xenium 5K
BCL2L2	1800	HCC	Xenium 5K
BCL3	1237	HCC	Xenium 5K
BCL6	411	HCC	Xenium 5K
BCL6B	277	HCC	Xenium 5K
BCOR	395	HCC	Xenium 5K
BCR	1343	HCC	Xenium 5K
BDNF	2	HCC	Xenium 5K
BECN1	3649	HCC	Xenium 5K
BEX2	6	HCC	Xenium 5K
BID	490	HCC	Xenium 5K
BIRC2	3132	HCC	Xenium 5K
BIRC5	166	HCC	Xenium 5K
BIRC7	25	HCC	Xenium 5K
BLK	38	HCC	Xenium 5K
BLM	29	HCC	Xenium 5K
BLNK	301	HCC	Xenium 5K
BLVRA	648	HCC	Xenium 5K
BMI1	3340	HCC	Xenium 5K
BMP2	393	HCC	Xenium 5K
BMP2K	1016	HCC	Xenium 5K
BMP4	74	HCC	Xenium 5K
BMP5	43	HCC	Xenium 5K
BMP6	136	HCC	Xenium 5K
BMP7	45	HCC	Xenium 5K
BMP8A	26	HCC	Xenium 5K
BMP8B	2	HCC	Xenium 5K
BMPR1A	348	HCC	Xenium 5K
BMPR1B	3	HCC	Xenium 5K
BMPR2	2020	HCC	Xenium 5K
BNC1	11	HCC	Xenium 5K
BNIP3	3339	HCC	Xenium 5K
BRAF	1723	HCC	Xenium 5K
BRCA1	133	HCC	Xenium 5K
BRCA2	64	HCC	Xenium 5K
BRD3	1012	HCC	Xenium 5K
BRD4	2631	HCC	Xenium 5K
BRINP1	4	HCC	Xenium 5K
BRIP1	185	HCC	Xenium 5K
BST1	127	HCC	Xenium 5K
BTK	306	HCC	Xenium 5K
BTLA	10	HCC	Xenium 5K
BTN3A1	1045	HCC	Xenium 5K
BTRC	526	HCC	Xenium 5K
C1QBP	4191	HCC	Xenium 5K
C1QTNF1	223	HCC	Xenium 5K
C3AR1	414	HCC	Xenium 5K
C5	14639	HCC	Xenium 5K
C5AR1	540	HCC	Xenium 5K
C6	8080	HCC	Xenium 5K
C8B	16279	HCC	Xenium 5K
C8G	2656	HCC	Xenium 5K
C9	24302	HCC	Xenium 5K
CACNA1B	5	HCC	Xenium 5K
CACNA1C	167	HCC	Xenium 5K
CACNA1D	232	HCC	Xenium 5K
CACNA1G	0	HCC	Xenium 5K
CACNA1H	123	HCC	Xenium 5K
CACNA2D1	72	HCC	Xenium 5K
CACNG3	2	HCC	Xenium 5K
CACNG4	0	HCC	Xenium 5K
CACYBP	2110	HCC	Xenium 5K
CADM4	451	HCC	Xenium 5K
CALB1	5	HCC	Xenium 5K
CALB2	1	HCC	Xenium 5K
CALCB	12	HCC	Xenium 5K
CALCR	11	HCC	Xenium 5K
CALCRL	2347	HCC	Xenium 5K
CALM3	4080	HCC	Xenium 5K
CALML3	0	HCC	Xenium 5K
CAMK1	2008	HCC	Xenium 5K
CAMK2A	1	HCC	Xenium 5K
CAMK2B	23	HCC	Xenium 5K
CAMK2D	868	HCC	Xenium 5K
CAMK2G	378	HCC	Xenium 5K
CAMP	3	HCC	Xenium 5K
CAND1	2630	HCC	Xenium 5K
CANX	22228	HCC	Xenium 5K
CAPN1	269	HCC	Xenium 5K
CARD11	122	HCC	Xenium 5K
CARD8	956	HCC	Xenium 5K
CARD9	5	HCC	Xenium 5K
CARM1	564	HCC	Xenium 5K
CARTPT	0	HCC	Xenium 5K
CASP1	1056	HCC	Xenium 5K
CASP10	449	HCC	Xenium 5K
CASP3	1492	HCC	Xenium 5K
CASP7	370	HCC	Xenium 5K
CASP8	1221	HCC	Xenium 5K
CASP9	386	HCC	Xenium 5K
CASR	3	HCC	Xenium 5K
CAT	32257	HCC	Xenium 5K
CAV2	2967	HCC	Xenium 5K
CAVIN2	1864	HCC	Xenium 5K
CBFB	658	HCC	Xenium 5K
CBL	324	HCC	Xenium 5K
CBLB	451	HCC	Xenium 5K
CBR1	7296	HCC	Xenium 5K
CCBE1	10	HCC	Xenium 5K
CCDC50	4606	HCC	Xenium 5K
CCDC80	631	HCC	Xenium 5K
CCK	0	HCC	Xenium 5K
CCKAR	3	HCC	Xenium 5K
CCKBR	1	HCC	Xenium 5K
CCL1	1	HCC	Xenium 5K
CCL11	24	HCC	Xenium 5K
CCL13	43	HCC	Xenium 5K
CCL14	9349	HCC	Xenium 5K
CCL15	3225	HCC	Xenium 5K
CCL16	5921	HCC	Xenium 5K
CCL17	13	HCC	Xenium 5K
CCL18	1561	HCC	Xenium 5K
CCL19	0	HCC	Xenium 5K
CCL20	57	HCC	Xenium 5K
CCL22	7	HCC	Xenium 5K
CCL23	28	HCC	Xenium 5K
CCL24	109	HCC	Xenium 5K
CCL25	66	HCC	Xenium 5K
CCL26	5	HCC	Xenium 5K
CCL27	13	HCC	Xenium 5K
CCL28	184	HCC	Xenium 5K
CCL7	3	HCC	Xenium 5K
CCL8	209	HCC	Xenium 5K
CCN1	486	HCC	Xenium 5K
CCN2	909	HCC	Xenium 5K
CCNA1	1	HCC	Xenium 5K
CCNA2	112	HCC	Xenium 5K
CCNB1	396	HCC	Xenium 5K
CCNB2	67	HCC	Xenium 5K
CCNB3	52	HCC	Xenium 5K
CCND1	1229	HCC	Xenium 5K
CCND2	413	HCC	Xenium 5K
CCND3	254	HCC	Xenium 5K
CCNE1	68	HCC	Xenium 5K
CCNO	3	HCC	Xenium 5K
CCNT1	645	HCC	Xenium 5K
CCR1	212	HCC	Xenium 5K
CCR2	18	HCC	Xenium 5K
CCR3	1	HCC	Xenium 5K
CCR4	13	HCC	Xenium 5K
CCR5	35	HCC	Xenium 5K
CCR6	18	HCC	Xenium 5K
CCR7	4	HCC	Xenium 5K
CCR9	0	HCC	Xenium 5K
CCRL2	57	HCC	Xenium 5K
CCT2	4529	HCC	Xenium 5K
CCT6A	4254	HCC	Xenium 5K
CCT8	7681	HCC	Xenium 5K
CD109	287	HCC	Xenium 5K
CD14	9916	HCC	Xenium 5K
CD151	1379	HCC	Xenium 5K
CD160	55	HCC	Xenium 5K
CD163	1449	HCC	Xenium 5K
CD180	53	HCC	Xenium 5K
CD19	7	HCC	Xenium 5K
CD1A	0	HCC	Xenium 5K
CD1B	4	HCC	Xenium 5K
CD1C	27	HCC	Xenium 5K
CD1D	936	HCC	Xenium 5K
CD1E	8	HCC	Xenium 5K
CD2	166	HCC	Xenium 5K
CD200	262	HCC	Xenium 5K
CD207	24	HCC	Xenium 5K
CD209	290	HCC	Xenium 5K
CD22	12	HCC	Xenium 5K
CD226	46	HCC	Xenium 5K
CD244	36	HCC	Xenium 5K
CD247	244	HCC	Xenium 5K
CD27	65	HCC	Xenium 5K
CD274	207	HCC	Xenium 5K
CD276	379	HCC	Xenium 5K
CD28	441	HCC	Xenium 5K
CD300A	364	HCC	Xenium 5K
CD300E	11	HCC	Xenium 5K
CD320	61	HCC	Xenium 5K
CD33	114	HCC	Xenium 5K
CD34	2850	HCC	Xenium 5K
CD36	2396	HCC	Xenium 5K
CD38	146	HCC	Xenium 5K
CD3E	521	HCC	Xenium 5K
CD3G	52	HCC	Xenium 5K
CD4	2874	HCC	Xenium 5K
CD40	842	HCC	Xenium 5K
CD40LG	41	HCC	Xenium 5K
CD44	1388	HCC	Xenium 5K
CD46	11359	HCC	Xenium 5K
CD47	2676	HCC	Xenium 5K
CD5	58	HCC	Xenium 5K
CD55	2776	HCC	Xenium 5K
CD58	729	HCC	Xenium 5K
CD59	3322	HCC	Xenium 5K
CD5L	777	HCC	Xenium 5K
CD6	63	HCC	Xenium 5K
CD68	4871	HCC	Xenium 5K
CD7	133	HCC	Xenium 5K
CD70	11	HCC	Xenium 5K
CD72	77	HCC	Xenium 5K
CD79A	36	HCC	Xenium 5K
CD79B	83	HCC	Xenium 5K
CD80	15	HCC	Xenium 5K
CD82	2104	HCC	Xenium 5K
CD83	70	HCC	Xenium 5K
CD84	462	HCC	Xenium 5K
CD86	183	HCC	Xenium 5K
CD8A	280	HCC	Xenium 5K
CD8B	52	HCC	Xenium 5K
CD93	702	HCC	Xenium 5K
CD96	136	HCC	Xenium 5K
CD99	10648	HCC	Xenium 5K
CDA	1125	HCC	Xenium 5K
CDC14A	311	HCC	Xenium 5K
CDC20	71	HCC	Xenium 5K
CDC25A	23	HCC	Xenium 5K
CDC25C	28	HCC	Xenium 5K
CDC27	1319	HCC	Xenium 5K
CDC34	3105	HCC	Xenium 5K
CDC37	3207	HCC	Xenium 5K
CDC6	118	HCC	Xenium 5K
CDC73	2677	HCC	Xenium 5K
CDH1	8438	HCC	Xenium 5K
CDH11	126	HCC	Xenium 5K
CDH13	939	HCC	Xenium 5K
CDH2	2123	HCC	Xenium 5K
CDH3	8	HCC	Xenium 5K
CDH5	1812	HCC	Xenium 5K
CDK1	50	HCC	Xenium 5K
CDK10	2021	HCC	Xenium 5K
CDK16	820	HCC	Xenium 5K
CDK17	709	HCC	Xenium 5K
CDK2	501	HCC	Xenium 5K
CDK4	1348	HCC	Xenium 5K
CDK5	659	HCC	Xenium 5K
CDK6	419	HCC	Xenium 5K
CDK7	1007	HCC	Xenium 5K
CDK8	798	HCC	Xenium 5K
CDK9	659	HCC	Xenium 5K
CDKN1A	2107	HCC	Xenium 5K
CDKN1B	2440	HCC	Xenium 5K
CDKN1C	108	HCC	Xenium 5K
CDKN2A	96	HCC	Xenium 5K
CDKN2B	115	HCC	Xenium 5K
CDKN3	88	HCC	Xenium 5K
CDX2	25	HCC	Xenium 5K
CEACAM1	1504	HCC	Xenium 5K
CEACAM8	0	HCC	Xenium 5K
CEBPA	1971	HCC	Xenium 5K
CELSR1	29	HCC	Xenium 5K
CELSR2	344	HCC	Xenium 5K
CEMIP2	1161	HCC	Xenium 5K
CENPF	91	HCC	Xenium 5K
CEP55	43	HCC	Xenium 5K
CETP	374	HCC	Xenium 5K
CFB	87764	HCC	Xenium 5K
CFH	34103	HCC	Xenium 5K
CFL2	4197	HCC	Xenium 5K
CFLAR	2774	HCC	Xenium 5K
CFP	144	HCC	Xenium 5K
CGAS	109	HCC	Xenium 5K
CH25H	10	HCC	Xenium 5K
CHAD	320	HCC	Xenium 5K
CHD3	735	HCC	Xenium 5K
CHEK1	138	HCC	Xenium 5K
CHEK2	690	HCC	Xenium 5K
CHIT1	2	HCC	Xenium 5K
CHKA	779	HCC	Xenium 5K
CHRM1	0	HCC	Xenium 5K
CHRM2	2	HCC	Xenium 5K
CHRM3	175	HCC	Xenium 5K
CHRM5	1	HCC	Xenium 5K
CHRNA4	166	HCC	Xenium 5K
CHRNA7	3	HCC	Xenium 5K
CHUK	508	HCC	Xenium 5K
CIITA	334	HCC	Xenium 5K
CKAP4	1261	HCC	Xenium 5K
CKAP5	1273	HCC	Xenium 5K
CLDN1	10243	HCC	Xenium 5K
CLDN5	525	HCC	Xenium 5K
CLDN7	306	HCC	Xenium 5K
CLEC10A	296	HCC	Xenium 5K
CLEC12A	12	HCC	Xenium 5K
CLEC14A	2324	HCC	Xenium 5K
CLEC4A	171	HCC	Xenium 5K
CLEC4C	6	HCC	Xenium 5K
CLEC4D	6	HCC	Xenium 5K
CLEC5A	2	HCC	Xenium 5K
CLEC6A	3	HCC	Xenium 5K
CLEC7A	41	HCC	Xenium 5K
CLEC9A	2	HCC	Xenium 5K
CLIC4	5376	HCC	Xenium 5K
CLN3	563	HCC	Xenium 5K
CLN5	1757	HCC	Xenium 5K
CLOCK	1096	HCC	Xenium 5K
CLSTN1	1183	HCC	Xenium 5K
CLTC	7575	HCC	Xenium 5K
CMA1	1	HCC	Xenium 5K
CMKLR1	438	HCC	Xenium 5K
CNIH4	1055	HCC	Xenium 5K
CNP	1067	HCC	Xenium 5K
CNR1	132	HCC	Xenium 5K
CNR2	5	HCC	Xenium 5K
CNST	816	HCC	Xenium 5K
CNTN2	1	HCC	Xenium 5K
COBLL1	1811	HCC	Xenium 5K
COL11A1	9	HCC	Xenium 5K
COL17A1	5	HCC	Xenium 5K
COL18A1	19949	HCC	Xenium 5K
COL2A1	93	HCC	Xenium 5K
COL4A1	12872	HCC	Xenium 5K
COL4A2	4276	HCC	Xenium 5K
COL4A3	14	HCC	Xenium 5K
COL4A4	78	HCC	Xenium 5K
COL4A5	16	HCC	Xenium 5K
COL5A1	1010	HCC	Xenium 5K
COL5A2	1087	HCC	Xenium 5K
COL7A1	140	HCC	Xenium 5K
COLEC12	165	HCC	Xenium 5K
COMP	36	HCC	Xenium 5K
COMT	18784	HCC	Xenium 5K
COPS5	2327	HCC	Xenium 5K
CORO1C	1345	HCC	Xenium 5K
CORT	68	HCC	Xenium 5K
CPB2	67469	HCC	Xenium 5K
CPEB2	1068	HCC	Xenium 5K
CPT1A	5273	HCC	Xenium 5K
CPVL	737	HCC	Xenium 5K
CR1	139	HCC	Xenium 5K
CR2	1	HCC	Xenium 5K
CREB1	1522	HCC	Xenium 5K
CREB3	781	HCC	Xenium 5K
CREB5	26	HCC	Xenium 5K
CREBBP	2647	HCC	Xenium 5K
CREG1	8546	HCC	Xenium 5K
CRH	1	HCC	Xenium 5K
CRHR1	3	HCC	Xenium 5K
CRHR2	16	HCC	Xenium 5K
CRK	1337	HCC	Xenium 5K
CRKL	969	HCC	Xenium 5K
CRTAM	32	HCC	Xenium 5K
CRYBG1	630	HCC	Xenium 5K
CSF1	314	HCC	Xenium 5K
CSF1R	760	HCC	Xenium 5K
CSF2	5	HCC	Xenium 5K
CSF2RA	152	HCC	Xenium 5K
CSF2RB	90	HCC	Xenium 5K
CSF3	2	HCC	Xenium 5K
CSF3R	269	HCC	Xenium 5K
CSK	1643	HCC	Xenium 5K
CSNK1A1	1737	HCC	Xenium 5K
CSNK1E	822	HCC	Xenium 5K
CSNK2A1	2691	HCC	Xenium 5K
CSNK2A2	2402	HCC	Xenium 5K
CSNK2B	11301	HCC	Xenium 5K
CSPG4	218	HCC	Xenium 5K
CST2	1	HCC	Xenium 5K
CST7	97	HCC	Xenium 5K
CTBP1	4034	HCC	Xenium 5K
CTBP2	212	HCC	Xenium 5K
CTCF	1067	HCC	Xenium 5K
CTCFL	10	HCC	Xenium 5K
CTLA4	54	HCC	Xenium 5K
CTNNA1	6312	HCC	Xenium 5K
CTNNAL1	818	HCC	Xenium 5K
CTNNB1	7773	HCC	Xenium 5K
CTNND1	4154	HCC	Xenium 5K
CTNND2	3	HCC	Xenium 5K
CTSA	7495	HCC	Xenium 5K
CTSC	2603	HCC	Xenium 5K
CTSG	1	HCC	Xenium 5K
CTSH	1665	HCC	Xenium 5K
CTSK	171	HCC	Xenium 5K
CTSL	6731	HCC	Xenium 5K
CTTN	4773	HCC	Xenium 5K
CUL1	2804	HCC	Xenium 5K
CUL2	1061	HCC	Xenium 5K
CUL3	2036	HCC	Xenium 5K
CUL4A	2738	HCC	Xenium 5K
CUL5	978	HCC	Xenium 5K
CUZD1	5	HCC	Xenium 5K
CX3CL1	471	HCC	Xenium 5K
CX3CR1	14	HCC	Xenium 5K
CXADR	5106	HCC	Xenium 5K
CXCL10	2569	HCC	Xenium 5K
CXCL11	286	HCC	Xenium 5K
CXCL12	1361	HCC	Xenium 5K
CXCL13	3742	HCC	Xenium 5K
CXCL16	649	HCC	Xenium 5K
CXCL2	3847	HCC	Xenium 5K
CXCL5	10	HCC	Xenium 5K
CXCL6	4	HCC	Xenium 5K
CXCL9	591	HCC	Xenium 5K
CXCR1	33	HCC	Xenium 5K
CXCR2	13	HCC	Xenium 5K
CXCR3	37	HCC	Xenium 5K
CXCR4	1730	HCC	Xenium 5K
CXCR5	0	HCC	Xenium 5K
CXCR6	56	HCC	Xenium 5K
CYBA	1551	HCC	Xenium 5K
CYBB	722	HCC	Xenium 5K
CYCS	5393	HCC	Xenium 5K
CYFIP2	2971	HCC	Xenium 5K
CYLD	1164	HCC	Xenium 5K
CYP19A1	5	HCC	Xenium 5K
CYP1B1	447	HCC	Xenium 5K
CYP27A1	24431	HCC	Xenium 5K
CYP46A1	35	HCC	Xenium 5K
CYSLTR2	4	HCC	Xenium 5K
CYTH2	115	HCC	Xenium 5K
DAB1	360	HCC	Xenium 5K
DAB2	972	HCC	Xenium 5K
DACH1	122	HCC	Xenium 5K
DACH2	3	HCC	Xenium 5K
DAPK1	1147	HCC	Xenium 5K
DAXX	702	HCC	Xenium 5K
DCAF1	686	HCC	Xenium 5K
DCLK1	6	HCC	Xenium 5K
DCTN1	1509	HCC	Xenium 5K
DCX	0	HCC	Xenium 5K
DDB1	2714	HCC	Xenium 5K
DDB2	713	HCC	Xenium 5K
DDC	3039	HCC	Xenium 5K
DDIT3	250	HCC	Xenium 5K
DDR1	169	HCC	Xenium 5K
DDR2	410	HCC	Xenium 5K
DDX3X	3017	HCC	Xenium 5K
DDX43	127	HCC	Xenium 5K
DDX6	3007	HCC	Xenium 5K
DEPTOR	1879	HCC	Xenium 5K
DERL3	65	HCC	Xenium 5K
DHCR24	28497	HCC	Xenium 5K
DHFR	3433	HCC	Xenium 5K
DHRS2	2368	HCC	Xenium 5K
DHX29	1402	HCC	Xenium 5K
DHX9	2261	HCC	Xenium 5K
DIABLO	155	HCC	Xenium 5K
DICER1	840	HCC	Xenium 5K
DIS3	1191	HCC	Xenium 5K
DISC1	144	HCC	Xenium 5K
DKC1	1697	HCC	Xenium 5K
DKK1	4	HCC	Xenium 5K
DLD	9482	HCC	Xenium 5K
DLG1	1587	HCC	Xenium 5K
DLG4	290	HCC	Xenium 5K
DLK1	0	HCC	Xenium 5K
DLL1	299	HCC	Xenium 5K
DLL3	1	HCC	Xenium 5K
DLL4	558	HCC	Xenium 5K
DMD	2062	HCC	Xenium 5K
DNAH14	284	HCC	Xenium 5K
DNAH7	9	HCC	Xenium 5K
DNAJA1	13464	HCC	Xenium 5K
DNAJB12	365	HCC	Xenium 5K
DNAJB2	1311	HCC	Xenium 5K
DNAJC10	2170	HCC	Xenium 5K
DNM1	33	HCC	Xenium 5K
DNM2	2588	HCC	Xenium 5K
DNMT1	858	HCC	Xenium 5K
DNMT3A	316	HCC	Xenium 5K
DNMT3B	86	HCC	Xenium 5K
DNTT	2	HCC	Xenium 5K
DOCK9	932	HCC	Xenium 5K
DPP4	1933	HCC	Xenium 5K
DPT	182	HCC	Xenium 5K
DPYD	2458	HCC	Xenium 5K
DPYSL2	1221	HCC	Xenium 5K
DRAM1	195	HCC	Xenium 5K
DRD1	94	HCC	Xenium 5K
DRD2	1	HCC	Xenium 5K
DSG3	3	HCC	Xenium 5K
DST	4084	HCC	Xenium 5K
DTNA	95	HCC	Xenium 5K
DTNBP1	432	HCC	Xenium 5K
DTX1	174	HCC	Xenium 5K
DUSP5	354	HCC	Xenium 5K
DUSP6	866	HCC	Xenium 5K
DVL2	280	HCC	Xenium 5K
DVL3	1305	HCC	Xenium 5K
DYNC1H1	1097	HCC	Xenium 5K
DYRK1A	1032	HCC	Xenium 5K
E2F1	40	HCC	Xenium 5K
E2F3	227	HCC	Xenium 5K
E2F4	396	HCC	Xenium 5K
EBI3	72	HCC	Xenium 5K
EBP	20042	HCC	Xenium 5K
ECHS1	13973	HCC	Xenium 5K
ECSIT	853	HCC	Xenium 5K
EDA	35	HCC	Xenium 5K
EDIL3	176	HCC	Xenium 5K
EDN1	20	HCC	Xenium 5K
EDNRA	239	HCC	Xenium 5K
EDNRB	2114	HCC	Xenium 5K
EED	389	HCC	Xenium 5K
EFNB2	598	HCC	Xenium 5K
EFTUD2	802	HCC	Xenium 5K
EGF	1	HCC	Xenium 5K
EGFR	6100	HCC	Xenium 5K
EGLN1	1587	HCC	Xenium 5K
EGLN3	15	HCC	Xenium 5K
EGR2	14	HCC	Xenium 5K
EHMT1	1006	HCC	Xenium 5K
EHMT2	632	HCC	Xenium 5K
EIF1AY	2837	HCC	Xenium 5K
EIF2AK2	1598	HCC	Xenium 5K
EIF2AK3	886	HCC	Xenium 5K
EIF2AK4	1143	HCC	Xenium 5K
EIF2S1	2366	HCC	Xenium 5K
EIF3A	3587	HCC	Xenium 5K
EIF3C	8445	HCC	Xenium 5K
EIF4A1	8521	HCC	Xenium 5K
EIF4A3	1285	HCC	Xenium 5K
EIF4E	1521	HCC	Xenium 5K
EIF4EBP1	1644	HCC	Xenium 5K
EIF4EBP2	3765	HCC	Xenium 5K
EIF4EBP3	618	HCC	Xenium 5K
EIF4G1	15035	HCC	Xenium 5K
EIF5A	8178	HCC	Xenium 5K
ELANE	5	HCC	Xenium 5K
ELAVL1	2734	HCC	Xenium 5K
ELF4	300	HCC	Xenium 5K
ELK1	309	HCC	Xenium 5K
ELK4	1937	HCC	Xenium 5K
ELOB	159	HCC	Xenium 5K
ELOC	1223	HCC	Xenium 5K
EMD	3381	HCC	Xenium 5K
EMP1	1379	HCC	Xenium 5K
EMP2	1040	HCC	Xenium 5K
ENG	4527	HCC	Xenium 5K
ENO2	21	HCC	Xenium 5K
ENPP2	624	HCC	Xenium 5K
ENTPD1	1214	HCC	Xenium 5K
ENTPD2	29	HCC	Xenium 5K
EOMES	64	HCC	Xenium 5K
EP300	1833	HCC	Xenium 5K
EPAS1	15028	HCC	Xenium 5K
EPB41L3	222	HCC	Xenium 5K
EPCAM	460	HCC	Xenium 5K
EPHA2	275	HCC	Xenium 5K
EPHA3	88	HCC	Xenium 5K
EPHA4	281	HCC	Xenium 5K
EPHA7	4	HCC	Xenium 5K
EPHB1	202	HCC	Xenium 5K
EPHB2	65	HCC	Xenium 5K
EPHB4	361	HCC	Xenium 5K
EPHB6	23	HCC	Xenium 5K
EPHX2	3948	HCC	Xenium 5K
EPM2AIP1	722	HCC	Xenium 5K
EPO	2	HCC	Xenium 5K
EPOR	329	HCC	Xenium 5K
ERAP1	3596	HCC	Xenium 5K
ERBB2	390	HCC	Xenium 5K
ERBB3	3584	HCC	Xenium 5K
ERC1	760	HCC	Xenium 5K
ERCC1	1007	HCC	Xenium 5K
ERCC2	608	HCC	Xenium 5K
ERCC3	551	HCC	Xenium 5K
ERCC6	381	HCC	Xenium 5K
EREG	16	HCC	Xenium 5K
ERG	582	HCC	Xenium 5K
ERG28	5362	HCC	Xenium 5K
ERN1	2085	HCC	Xenium 5K
ERRFI1	19615	HCC	Xenium 5K
ESR1	144	HCC	Xenium 5K
ESR2	6	HCC	Xenium 5K
ESRRA	1763	HCC	Xenium 5K
ETS1	637	HCC	Xenium 5K
ETV1	338	HCC	Xenium 5K
ETV5	318	HCC	Xenium 5K
ETV6	710	HCC	Xenium 5K
EVI5	2347	HCC	Xenium 5K
EWSR1	7087	HCC	Xenium 5K
EXO1	38	HCC	Xenium 5K
EYA1	1	HCC	Xenium 5K
EYA4	1	HCC	Xenium 5K
EZH2	271	HCC	Xenium 5K
F11R	7054	HCC	Xenium 5K
F12	32304	HCC	Xenium 5K
F13A1	692	HCC	Xenium 5K
F2	17141	HCC	Xenium 5K
F2R	692	HCC	Xenium 5K
F2RL1	171	HCC	Xenium 5K
F2RL3	212	HCC	Xenium 5K
F8	601	HCC	Xenium 5K
FABP3	135	HCC	Xenium 5K
FABP7	1	HCC	Xenium 5K
FADD	458	HCC	Xenium 5K
FADS1	791	HCC	Xenium 5K
FADS2	3411	HCC	Xenium 5K
FAF2	1227	HCC	Xenium 5K
FAM3A	1101	HCC	Xenium 5K
FANCA	49	HCC	Xenium 5K
FANCC	1744	HCC	Xenium 5K
FAP	103	HCC	Xenium 5K
FAR1	643	HCC	Xenium 5K
FAS	661	HCC	Xenium 5K
FASLG	32	HCC	Xenium 5K
FASN	5930	HCC	Xenium 5K
FAT4	253	HCC	Xenium 5K
FBLN2	219	HCC	Xenium 5K
FBLN5	614	HCC	Xenium 5K
FBP1	20896	HCC	Xenium 5K
FBXO25	1246	HCC	Xenium 5K
FBXO33	351	HCC	Xenium 5K
FBXW11	613	HCC	Xenium 5K
FBXW7	249	HCC	Xenium 5K
FCAR	8	HCC	Xenium 5K
FCER1A	10	HCC	Xenium 5K
FCER2	9	HCC	Xenium 5K
FCGBP	669	HCC	Xenium 5K
FCGR2A	2694	HCC	Xenium 5K
FCGR2B	1101	HCC	Xenium 5K
FCGR3A	539	HCC	Xenium 5K
FCN1	6	HCC	Xenium 5K
FCRL2	3	HCC	Xenium 5K
FCRL4	2	HCC	Xenium 5K
FCRL5	16	HCC	Xenium 5K
FCRLA	8	HCC	Xenium 5K
FDFT1	5957	HCC	Xenium 5K
FDPS	4748	HCC	Xenium 5K
FDX1	5574	HCC	Xenium 5K
FEN1	316	HCC	Xenium 5K
FER	210	HCC	Xenium 5K
FES	234	HCC	Xenium 5K
FEZ1	103	HCC	Xenium 5K
FGF1	42	HCC	Xenium 5K
FGF10	5	HCC	Xenium 5K
FGF13	25	HCC	Xenium 5K
FGF19	12	HCC	Xenium 5K
FGF2	239	HCC	Xenium 5K
FGF21	182	HCC	Xenium 5K
FGF23	4	HCC	Xenium 5K
FGF4	1	HCC	Xenium 5K
FGF7	117	HCC	Xenium 5K
FGF9	5	HCC	Xenium 5K
FGFBP2	43	HCC	Xenium 5K
FGFR1	416	HCC	Xenium 5K
FGFR2	15	HCC	Xenium 5K
FGFR3	476	HCC	Xenium 5K
FGFR4	1962	HCC	Xenium 5K
FGR	82	HCC	Xenium 5K
FH	10211	HCC	Xenium 5K
FHL1	175	HCC	Xenium 5K
FHL2	87	HCC	Xenium 5K
FHOD1	348	HCC	Xenium 5K
FKBP11	544	HCC	Xenium 5K
FLII	4197	HCC	Xenium 5K
FLNB	1676	HCC	Xenium 5K
FLNC	5	HCC	Xenium 5K
FLOT2	2597	HCC	Xenium 5K
FLT3	3	HCC	Xenium 5K
FLT3LG	354	HCC	Xenium 5K
FMOD	156	HCC	Xenium 5K
FNTA	1201	HCC	Xenium 5K
FOLH1	1067	HCC	Xenium 5K
FOLR1	1	HCC	Xenium 5K
FOLR2	845	HCC	Xenium 5K
FOSL1	40	HCC	Xenium 5K
FOXA1	523	HCC	Xenium 5K
FOXA2	276	HCC	Xenium 5K
FOXC1	85	HCC	Xenium 5K
FOXF1	98	HCC	Xenium 5K
FOXJ1	2	HCC	Xenium 5K
FOXL2	1	HCC	Xenium 5K
FOXM1	76	HCC	Xenium 5K
FOXO1	898	HCC	Xenium 5K
FOXO3	1400	HCC	Xenium 5K
FOXO4	337	HCC	Xenium 5K
FOXP1	746	HCC	Xenium 5K
FOXP2	98	HCC	Xenium 5K
FOXP3	1541	HCC	Xenium 5K
FPR1	175	HCC	Xenium 5K
FPR2	38	HCC	Xenium 5K
FST	86	HCC	Xenium 5K
FSTL1	911	HCC	Xenium 5K
FSTL3	18	HCC	Xenium 5K
FUCA1	4599	HCC	Xenium 5K
FURIN	6211	HCC	Xenium 5K
FUS	1584	HCC	Xenium 5K
FUT4	42	HCC	Xenium 5K
FUT7	8	HCC	Xenium 5K
FUT8	415	HCC	Xenium 5K
FYN	987	HCC	Xenium 5K
FZD1	71	HCC	Xenium 5K
FZD10	7	HCC	Xenium 5K
FZD3	26	HCC	Xenium 5K
FZD4	2647	HCC	Xenium 5K
FZD6	91	HCC	Xenium 5K
FZD9	0	HCC	Xenium 5K
FZR1	370	HCC	Xenium 5K
G6PD	279	HCC	Xenium 5K
GAA	6404	HCC	Xenium 5K
GAB1	593	HCC	Xenium 5K
GAB2	355	HCC	Xenium 5K
GABBR2	1	HCC	Xenium 5K
GABRA2	3	HCC	Xenium 5K
GABRB2	2	HCC	Xenium 5K
GABRG3	3	HCC	Xenium 5K
GAD1	4	HCC	Xenium 5K
GAD2	1	HCC	Xenium 5K
GADD45A	4800	HCC	Xenium 5K
GADD45G	2008	HCC	Xenium 5K
GAGE1	0	HCC	Xenium 5K
GAL	8	HCC	Xenium 5K
GALNS	126	HCC	Xenium 5K
GALP	9	HCC	Xenium 5K
GALR1	9	HCC	Xenium 5K
GANAB	27469	HCC	Xenium 5K
GAP43	4	HCC	Xenium 5K
GAS6	4154	HCC	Xenium 5K
GATA1	3	HCC	Xenium 5K
GATA2	242	HCC	Xenium 5K
GATA3	15	HCC	Xenium 5K
GATA4	260	HCC	Xenium 5K
GATA6	524	HCC	Xenium 5K
GBE1	5356	HCC	Xenium 5K
GBP1	2593	HCC	Xenium 5K
GBP5	277	HCC	Xenium 5K
GCGR	2619	HCC	Xenium 5K
GCH1	3991	HCC	Xenium 5K
GCLM	4237	HCC	Xenium 5K
GDF11	84	HCC	Xenium 5K
GDF15	44	HCC	Xenium 5K
GDF3	1	HCC	Xenium 5K
GDF6	13	HCC	Xenium 5K
GDNF	222	HCC	Xenium 5K
GFPT1	2068	HCC	Xenium 5K
GH1	2	HCC	Xenium 5K
GHITM	11441	HCC	Xenium 5K
GHR	2977	HCC	Xenium 5K
GIMAP4	1783	HCC	Xenium 5K
GIPC1	541	HCC	Xenium 5K
GJA1	889	HCC	Xenium 5K
GJB1	2033	HCC	Xenium 5K
GJC1	180	HCC	Xenium 5K
GLA	740	HCC	Xenium 5K
GLB1	4273	HCC	Xenium 5K
GLDN	41	HCC	Xenium 5K
GLI1	9	HCC	Xenium 5K
GLI3	47	HCC	Xenium 5K
GLP1R	6	HCC	Xenium 5K
GLRA2	2	HCC	Xenium 5K
GLS	382	HCC	Xenium 5K
GLUD1	4545	HCC	Xenium 5K
GLYR1	470	HCC	Xenium 5K
GNA11	536	HCC	Xenium 5K
GNAI1	1726	HCC	Xenium 5K
GNAI2	6107	HCC	Xenium 5K
GNAO1	121	HCC	Xenium 5K
GNAQ	1201	HCC	Xenium 5K
GNB3	7	HCC	Xenium 5K
GNPAT	783	HCC	Xenium 5K
GNS	6944	HCC	Xenium 5K
GOLGA2	1825	HCC	Xenium 5K
GOT1	9491	HCC	Xenium 5K
GP6	25	HCC	Xenium 5K
GPER1	28	HCC	Xenium 5K
GPHN	1422	HCC	Xenium 5K
GPR158	133	HCC	Xenium 5K
GPR17	0	HCC	Xenium 5K
GPR37	228	HCC	Xenium 5K
GPR37L1	0	HCC	Xenium 5K
GPT	1794	HCC	Xenium 5K
GRB2	1196	HCC	Xenium 5K
GREM1	126	HCC	Xenium 5K
GRIA1	2	HCC	Xenium 5K
GRIA2	4	HCC	Xenium 5K
GRID1	34	HCC	Xenium 5K
GRIN1	0	HCC	Xenium 5K
GRIN2B	2	HCC	Xenium 5K
GRIN2D	13	HCC	Xenium 5K
GRK2	1773	HCC	Xenium 5K
GRM1	5	HCC	Xenium 5K
GRM3	1	HCC	Xenium 5K
GRM5	10	HCC	Xenium 5K
GRM7	41	HCC	Xenium 5K
GRN	5934	HCC	Xenium 5K
GSK3A	2286	HCC	Xenium 5K
GSK3B	1234	HCC	Xenium 5K
GSR	2813	HCC	Xenium 5K
GSS	1217	HCC	Xenium 5K
GSTO1	6543	HCC	Xenium 5K
GTF2I	9558	HCC	Xenium 5K
GTF3C1	764	HCC	Xenium 5K
GUCY1A2	481	HCC	Xenium 5K
GUSB	11831	HCC	Xenium 5K
GZMA	244	HCC	Xenium 5K
GZMB	69	HCC	Xenium 5K
GZMH	111	HCC	Xenium 5K
GZMK	94	HCC	Xenium 5K
HADHA	10835	HCC	Xenium 5K
HADHB	14681	HCC	Xenium 5K
HAMP	9	HCC	Xenium 5K
HAS2	11	HCC	Xenium 5K
HAVCR2	217	HCC	Xenium 5K
HBEGF	302	HCC	Xenium 5K
HCAR2	10	HCC	Xenium 5K
HCAR3	18	HCC	Xenium 5K
HCFC1	1002	HCC	Xenium 5K
HCK	341	HCC	Xenium 5K
HDAC1	3362	HCC	Xenium 5K
HDAC10	401	HCC	Xenium 5K
HDAC2	2313	HCC	Xenium 5K
HDAC3	1163	HCC	Xenium 5K
HDAC4	88	HCC	Xenium 5K
HDAC5	180	HCC	Xenium 5K
HDAC6	3377	HCC	Xenium 5K
HDAC8	649	HCC	Xenium 5K
HDAC9	133	HCC	Xenium 5K
HDC	49	HCC	Xenium 5K
HELLS	142	HCC	Xenium 5K
HERC2	734	HCC	Xenium 5K
HERC6	444	HCC	Xenium 5K
HES1	909	HCC	Xenium 5K
HES4	96	HCC	Xenium 5K
HEXA	2287	HCC	Xenium 5K
HEXB	6490	HCC	Xenium 5K
HEY1	284	HCC	Xenium 5K
HFE	808	HCC	Xenium 5K
HGF	359	HCC	Xenium 5K
HGS	462	HCC	Xenium 5K
HHEX	349	HCC	Xenium 5K
HIF1A	3751	HCC	Xenium 5K
HIPK2	8360	HCC	Xenium 5K
HK1	533	HCC	Xenium 5K
HK2	33	HCC	Xenium 5K
HLX	1130	HCC	Xenium 5K
HMGA1	415	HCC	Xenium 5K
HMGA2	61	HCC	Xenium 5K
HMGB2	169	HCC	Xenium 5K
HMGCR	4996	HCC	Xenium 5K
HMGN5	508	HCC	Xenium 5K
HMMR	150	HCC	Xenium 5K
HMOX1	633	HCC	Xenium 5K
HNF1A	674	HCC	Xenium 5K
HNF1B	327	HCC	Xenium 5K
HNF4A	4269	HCC	Xenium 5K
HNRNPD	7851	HCC	Xenium 5K
HNRNPF	8174	HCC	Xenium 5K
HNRNPM	7921	HCC	Xenium 5K
HNRNPUL1	4445	HCC	Xenium 5K
HOPX	43	HCC	Xenium 5K
HOXA10	31	HCC	Xenium 5K
HOXA11	3	HCC	Xenium 5K
HOXA9	26	HCC	Xenium 5K
HOXB4	248	HCC	Xenium 5K
HPGD	8724	HCC	Xenium 5K
HPGDS	86	HCC	Xenium 5K
HRAS	787	HCC	Xenium 5K
HRH1	77	HCC	Xenium 5K
HRH2	27	HCC	Xenium 5K
HRH3	3	HCC	Xenium 5K
HSD11B1	10655	HCC	Xenium 5K
HSD17B2	4308	HCC	Xenium 5K
HSF1	1359	HCC	Xenium 5K
HSPA2	88	HCC	Xenium 5K
HSPA4	3221	HCC	Xenium 5K
HSPA6	406	HCC	Xenium 5K
HSPA8	37050	HCC	Xenium 5K
HSPA9	19920	HCC	Xenium 5K
HSPBP1	203	HCC	Xenium 5K
HSPD1	23010	HCC	Xenium 5K
HSPG2	4639	HCC	Xenium 5K
HTR1A	0	HCC	Xenium 5K
HTR1B	6	HCC	Xenium 5K
HTR2A	1	HCC	Xenium 5K
HTR2C	0	HCC	Xenium 5K
HTR3A	1	HCC	Xenium 5K
HTR6	0	HCC	Xenium 5K
HTR7	44	HCC	Xenium 5K
HTRA2	167	HCC	Xenium 5K
HTT	1188	HCC	Xenium 5K
HUWE1	1844	HCC	Xenium 5K
HYOU1	13153	HCC	Xenium 5K
ICA1	582	HCC	Xenium 5K
ICAM1	639	HCC	Xenium 5K
ICAM2	533	HCC	Xenium 5K
ICAM3	1569	HCC	Xenium 5K
ICAM4	3	HCC	Xenium 5K
ICAM5	3	HCC	Xenium 5K
ICOS	34	HCC	Xenium 5K
ICOSLG	251	HCC	Xenium 5K
ID4	17	HCC	Xenium 5K
IDH1	10058	HCC	Xenium 5K
IDH2	3735	HCC	Xenium 5K
IDO1	6	HCC	Xenium 5K
IFI16	1034	HCC	Xenium 5K
IFI35	1200	HCC	Xenium 5K
IFI44L	912	HCC	Xenium 5K
IFIH1	672	HCC	Xenium 5K
IFIT1	1972	HCC	Xenium 5K
IFIT2	856	HCC	Xenium 5K
IFIT3	1304	HCC	Xenium 5K
IFITM1	943	HCC	Xenium 5K
IFNA1	2	HCC	Xenium 5K
IFNA2	5	HCC	Xenium 5K
IFNA8	6	HCC	Xenium 5K
IFNAR1	5405	HCC	Xenium 5K
IFNAR2	422	HCC	Xenium 5K
IFNB1	0	HCC	Xenium 5K
IFNG	15	HCC	Xenium 5K
IFNGR1	3254	HCC	Xenium 5K
IFNGR2	718	HCC	Xenium 5K
IFNL1	1	HCC	Xenium 5K
IFNW1	2	HCC	Xenium 5K
IFRD1	963	HCC	Xenium 5K
IFT57	301	HCC	Xenium 5K
IGBP1	1596	HCC	Xenium 5K
IGF1	4930	HCC	Xenium 5K
IGF1R	151	HCC	Xenium 5K
IGF2	563	HCC	Xenium 5K
IGF2R	6691	HCC	Xenium 5K
IHH	24	HCC	Xenium 5K
IKBKB	935	HCC	Xenium 5K
IKBKE	54	HCC	Xenium 5K
IKBKG	1641	HCC	Xenium 5K
IKZF1	356	HCC	Xenium 5K
IKZF2	131	HCC	Xenium 5K
IKZF3	224	HCC	Xenium 5K
IL10	7	HCC	Xenium 5K
IL10RA	318	HCC	Xenium 5K
IL10RB	924	HCC	Xenium 5K
IL11	44	HCC	Xenium 5K
IL11RA	964	HCC	Xenium 5K
IL12A	8	HCC	Xenium 5K
IL12B	2	HCC	Xenium 5K
IL12RB1	35	HCC	Xenium 5K
IL12RB2	32	HCC	Xenium 5K
IL13	64	HCC	Xenium 5K
IL13RA1	7199	HCC	Xenium 5K
IL13RA2	5	HCC	Xenium 5K
IL15	280	HCC	Xenium 5K
IL15RA	397	HCC	Xenium 5K
IL16	472	HCC	Xenium 5K
IL17A	3	HCC	Xenium 5K
IL17B	1	HCC	Xenium 5K
IL17D	9	HCC	Xenium 5K
IL17F	3	HCC	Xenium 5K
IL17RA	527	HCC	Xenium 5K
IL17RB	728	HCC	Xenium 5K
IL18	213	HCC	Xenium 5K
IL18BP	189	HCC	Xenium 5K
IL18R1	312	HCC	Xenium 5K
IL18RAP	28	HCC	Xenium 5K
IL19	0	HCC	Xenium 5K
IL1A	1	HCC	Xenium 5K
IL1B	26	HCC	Xenium 5K
IL1R1	1171	HCC	Xenium 5K
IL1RAP	2482	HCC	Xenium 5K
IL1RL1	102	HCC	Xenium 5K
IL1RL2	28	HCC	Xenium 5K
IL1RN	303	HCC	Xenium 5K
IL2	1	HCC	Xenium 5K
IL20	2	HCC	Xenium 5K
IL21	0	HCC	Xenium 5K
IL21R	19	HCC	Xenium 5K
IL22	1	HCC	Xenium 5K
IL22RA1	504	HCC	Xenium 5K
IL23A	10	HCC	Xenium 5K
IL23R	4	HCC	Xenium 5K
IL24	2	HCC	Xenium 5K
IL25	0	HCC	Xenium 5K
IL26	5	HCC	Xenium 5K
IL2RA	318	HCC	Xenium 5K
IL2RB	169	HCC	Xenium 5K
IL2RG	273	HCC	Xenium 5K
IL3	0	HCC	Xenium 5K
IL33	465	HCC	Xenium 5K
IL34	45	HCC	Xenium 5K
IL36G	47	HCC	Xenium 5K
IL3RA	353	HCC	Xenium 5K
IL4	0	HCC	Xenium 5K
IL4R	782	HCC	Xenium 5K
IL5	1	HCC	Xenium 5K
IL5RA	0	HCC	Xenium 5K
IL6	30	HCC	Xenium 5K
IL6R	3017	HCC	Xenium 5K
IL6ST	12158	HCC	Xenium 5K
IL7	189	HCC	Xenium 5K
IL9	0	HCC	Xenium 5K
IL9R	25	HCC	Xenium 5K
ILF3	2800	HCC	Xenium 5K
ILK	1169	HCC	Xenium 5K
IMMT	2767	HCC	Xenium 5K
IMPDH1	217	HCC	Xenium 5K
IMPDH2	1775	HCC	Xenium 5K
INHA	4	HCC	Xenium 5K
INHBA	912	HCC	Xenium 5K
INHBB	811	HCC	Xenium 5K
INPP4B	119	HCC	Xenium 5K
INPP5D	363	HCC	Xenium 5K
INPPL1	1699	HCC	Xenium 5K
INSM1	2	HCC	Xenium 5K
INSR	5565	HCC	Xenium 5K
INVS	991	HCC	Xenium 5K
IPO5	1375	HCC	Xenium 5K
IQGAP1	1772	HCC	Xenium 5K
IQGAP2	6949	HCC	Xenium 5K
IQSEC1	1069	HCC	Xenium 5K
IRAK1	2417	HCC	Xenium 5K
IRAK2	149	HCC	Xenium 5K
IRAK4	803	HCC	Xenium 5K
IRF1	1534	HCC	Xenium 5K
IRF3	1072	HCC	Xenium 5K
IRF4	19	HCC	Xenium 5K
IRF5	275	HCC	Xenium 5K
IRF7	331	HCC	Xenium 5K
IRF8	70	HCC	Xenium 5K
IRGM	4	HCC	Xenium 5K
IRS1	1391	HCC	Xenium 5K
IRS2	1834	HCC	Xenium 5K
ISL1	2	HCC	Xenium 5K
ITCH	5188	HCC	Xenium 5K
ITGA1	979	HCC	Xenium 5K
ITGA2	182	HCC	Xenium 5K
ITGA2B	2	HCC	Xenium 5K
ITGA3	237	HCC	Xenium 5K
ITGA4	539	HCC	Xenium 5K
ITGA5	1045	HCC	Xenium 5K
ITGA6	2701	HCC	Xenium 5K
ITGAE	8	HCC	Xenium 5K
ITGAL	720	HCC	Xenium 5K
ITGAM	212	HCC	Xenium 5K
ITGAV	349	HCC	Xenium 5K
ITGAX	359	HCC	Xenium 5K
ITGB2	1270	HCC	Xenium 5K
ITGB3	363	HCC	Xenium 5K
ITGB4	333	HCC	Xenium 5K
ITGB5	1293	HCC	Xenium 5K
ITGB6	5	HCC	Xenium 5K
ITGB7	153	HCC	Xenium 5K
ITK	65	HCC	Xenium 5K
ITM2A	717	HCC	Xenium 5K
ITPR1	175	HCC	Xenium 5K
ITPR3	244	HCC	Xenium 5K
JAG1	726	HCC	Xenium 5K
JAK1	2614	HCC	Xenium 5K
JAK2	401	HCC	Xenium 5K
JAK3	134	HCC	Xenium 5K
JAM2	459	HCC	Xenium 5K
JAM3	607	HCC	Xenium 5K
JUP	438	HCC	Xenium 5K
KAT2A	1926	HCC	Xenium 5K
KAT2B	2279	HCC	Xenium 5K
KAT5	497	HCC	Xenium 5K
KCNA3	145	HCC	Xenium 5K
KCNE1	27	HCC	Xenium 5K
KCNJ11	13	HCC	Xenium 5K
KCNJ2	143	HCC	Xenium 5K
KCNJ6	9	HCC	Xenium 5K
KCNJ8	1993	HCC	Xenium 5K
KCNMA1	1852	HCC	Xenium 5K
KCNQ1	218	HCC	Xenium 5K
KCNT2	108	HCC	Xenium 5K
KDM1A	1913	HCC	Xenium 5K
KDM3A	722	HCC	Xenium 5K
KDM4A	1406	HCC	Xenium 5K
KDM5B	474	HCC	Xenium 5K
KDM6A	191	HCC	Xenium 5K
KDM6B	490	HCC	Xenium 5K
KDR	3571	HCC	Xenium 5K
KEAP1	793	HCC	Xenium 5K
KIF11	53	HCC	Xenium 5K
KIF2A	683	HCC	Xenium 5K
KIF2C	29	HCC	Xenium 5K
KIF5B	2350	HCC	Xenium 5K
KIR3DL1	0	HCC	Xenium 5K
KIT	44	HCC	Xenium 5K
KITLG	308	HCC	Xenium 5K
KLF4	633	HCC	Xenium 5K
KLF5	177	HCC	Xenium 5K
KLHL13	97	HCC	Xenium 5K
KLRB1	216	HCC	Xenium 5K
KLRD1	130	HCC	Xenium 5K
KLRF1	82	HCC	Xenium 5K
KLRG1	165	HCC	Xenium 5K
KLRK1	214	HCC	Xenium 5K
KMT2A	768	HCC	Xenium 5K
KMT2D	619	HCC	Xenium 5K
KPNA1	1374	HCC	Xenium 5K
KPNA2	1407	HCC	Xenium 5K
KPNA3	1707	HCC	Xenium 5K
KPNA6	1983	HCC	Xenium 5K
KPNB1	2188	HCC	Xenium 5K
KRAS	772	HCC	Xenium 5K
KRT20	31	HCC	Xenium 5K
L1CAM	3	HCC	Xenium 5K
LAD1	357	HCC	Xenium 5K
LAG3	275	HCC	Xenium 5K
LAIR1	215	HCC	Xenium 5K
LAIR2	38	HCC	Xenium 5K
LAMA3	373	HCC	Xenium 5K
LAMB3	2006	HCC	Xenium 5K
LAMC1	1033	HCC	Xenium 5K
LAMC2	2	HCC	Xenium 5K
LAMP1	42310	HCC	Xenium 5K
LAMP2	6291	HCC	Xenium 5K
LAMP3	9	HCC	Xenium 5K
LANCL1	1357	HCC	Xenium 5K
LANCL2	649	HCC	Xenium 5K
LAPTM4B	1866	HCC	Xenium 5K
LAT	228	HCC	Xenium 5K
LATS1	1594	HCC	Xenium 5K
LATS2	400	HCC	Xenium 5K
LBP	7451	HCC	Xenium 5K
LCK	90	HCC	Xenium 5K
LDHA	33262	HCC	Xenium 5K
LDLR	2594	HCC	Xenium 5K
LEF1	22	HCC	Xenium 5K
LEP	5	HCC	Xenium 5K
LEPR	6140	HCC	Xenium 5K
LGALS9	1049	HCC	Xenium 5K
LGMN	4887	HCC	Xenium 5K
LGR4	3238	HCC	Xenium 5K
LGR5	47	HCC	Xenium 5K
LIF	15	HCC	Xenium 5K
LIFR	392	HCC	Xenium 5K
LIG4	927	HCC	Xenium 5K
LILRA1	18	HCC	Xenium 5K
LILRA4	11	HCC	Xenium 5K
LILRA5	46	HCC	Xenium 5K
LILRB1	164	HCC	Xenium 5K
LILRB2	64	HCC	Xenium 5K
LILRB4	107	HCC	Xenium 5K
LIN28A	2	HCC	Xenium 5K
LIPA	4107	HCC	Xenium 5K
LIPE	23	HCC	Xenium 5K
LMBR1L	440	HCC	Xenium 5K
LMNB1	496	HCC	Xenium 5K
LMO2	753	HCC	Xenium 5K
LONP1	3532	HCC	Xenium 5K
LOX	638	HCC	Xenium 5K
LOXL2	631	HCC	Xenium 5K
LPAR1	36	HCC	Xenium 5K
LPAR3	4	HCC	Xenium 5K
LPAR5	69	HCC	Xenium 5K
LPAR6	208	HCC	Xenium 5K
LPCAT1	305	HCC	Xenium 5K
LPIN1	1174	HCC	Xenium 5K
LPL	273	HCC	Xenium 5K
LRBA	1059	HCC	Xenium 5K
LRCH1	610	HCC	Xenium 5K
LRP1	4531	HCC	Xenium 5K
LRP2	8	HCC	Xenium 5K
LRP5	1814	HCC	Xenium 5K
LRP6	1799	HCC	Xenium 5K
LRPPRC	2670	HCC	Xenium 5K
LRRC32	336	HCC	Xenium 5K
LRRC3B	17	HCC	Xenium 5K
LRRK2	265	HCC	Xenium 5K
LTA	10	HCC	Xenium 5K
LTA4H	2768	HCC	Xenium 5K
LTBP1	862	HCC	Xenium 5K
LTBP2	474	HCC	Xenium 5K
LTBR	2096	HCC	Xenium 5K
LTK	13	HCC	Xenium 5K
LY75	167	HCC	Xenium 5K
LY9	42	HCC	Xenium 5K
LY96	907	HCC	Xenium 5K
LYAR	409	HCC	Xenium 5K
LYN	849	HCC	Xenium 5K
MAD1L1	1344	HCC	Xenium 5K
MAD2L1	182	HCC	Xenium 5K
MAF	1148	HCC	Xenium 5K
MAFB	2942	HCC	Xenium 5K
MAGEA1	47	HCC	Xenium 5K
MAGEA12	7	HCC	Xenium 5K
MAGEA4	0	HCC	Xenium 5K
MAGEB2	1977	HCC	Xenium 5K
MAGEC1	171	HCC	Xenium 5K
MAGEC2	2209	HCC	Xenium 5K
MAGI1	683	HCC	Xenium 5K
MAL	4	HCC	Xenium 5K
MALT1	639	HCC	Xenium 5K
MAML2	236	HCC	Xenium 5K
MAN1A1	11412	HCC	Xenium 5K
MAN1B1	3067	HCC	Xenium 5K
MAN2B1	2676	HCC	Xenium 5K
MAOA	8067	HCC	Xenium 5K
MAOB	12101	HCC	Xenium 5K
MAP1B	1154	HCC	Xenium 5K
MAP1LC3A	1916	HCC	Xenium 5K
MAP1LC3B	1033	HCC	Xenium 5K
MAP2	103	HCC	Xenium 5K
MAP2K1	1606	HCC	Xenium 5K
MAP2K4	477	HCC	Xenium 5K
MAP2K5	666	HCC	Xenium 5K
MAP3K1	322	HCC	Xenium 5K
MAP3K14	218	HCC	Xenium 5K
MAP3K20	628	HCC	Xenium 5K
MAP3K5	347	HCC	Xenium 5K
MAP3K7	1912	HCC	Xenium 5K
MAP4	2693	HCC	Xenium 5K
MAP4K2	542	HCC	Xenium 5K
MAP4K3	700	HCC	Xenium 5K
MAP4K4	1277	HCC	Xenium 5K
MAP7	3525	HCC	Xenium 5K
MAPK1	1942	HCC	Xenium 5K
MAPK10	69	HCC	Xenium 5K
MAPK11	129	HCC	Xenium 5K
MAPK12	72	HCC	Xenium 5K
MAPK14	1423	HCC	Xenium 5K
MAPK3	2622	HCC	Xenium 5K
MAPK7	215	HCC	Xenium 5K
MAPK8	560	HCC	Xenium 5K
MAPK8IP1	124	HCC	Xenium 5K
MAPK8IP2	69	HCC	Xenium 5K
MAPK8IP3	569	HCC	Xenium 5K
MAPK9	898	HCC	Xenium 5K
MAPKAPK2	2030	HCC	Xenium 5K
MAPT	22	HCC	Xenium 5K
MARCO	10	HCC	Xenium 5K
MAS1	3	HCC	Xenium 5K
MASP1	2320	HCC	Xenium 5K
MASP2	4719	HCC	Xenium 5K
MAVS	1275	HCC	Xenium 5K
MAX	1258	HCC	Xenium 5K
MBL2	2245	HCC	Xenium 5K
MBNL1	1553	HCC	Xenium 5K
MC3R	1	HCC	Xenium 5K
MC4R	1	HCC	Xenium 5K
MCAM	1423	HCC	Xenium 5K
MCHR2	0	HCC	Xenium 5K
MCM2	281	HCC	Xenium 5K
MCM3	752	HCC	Xenium 5K
MCM4	1110	HCC	Xenium 5K
MCM5	764	HCC	Xenium 5K
MCM6	293	HCC	Xenium 5K
MCM7	1150	HCC	Xenium 5K
MCPH1	334	HCC	Xenium 5K
MCTP2	673	HCC	Xenium 5K
MDC1	207	HCC	Xenium 5K
MDFIC	713	HCC	Xenium 5K
MDM2	3337	HCC	Xenium 5K
MDM4	538	HCC	Xenium 5K
ME1	2828	HCC	Xenium 5K
MECOM	311	HCC	Xenium 5K
MED1	673	HCC	Xenium 5K
MED12	582	HCC	Xenium 5K
MEF2A	1415	HCC	Xenium 5K
MEF2C	417	HCC	Xenium 5K
MEG3	81	HCC	Xenium 5K
MEIS1	307	HCC	Xenium 5K
MEIS2	189	HCC	Xenium 5K
MELK	75	HCC	Xenium 5K
MELTF	7	HCC	Xenium 5K
MEN1	1098	HCC	Xenium 5K
MERTK	668	HCC	Xenium 5K
MET	2975	HCC	Xenium 5K
MFAP5	7	HCC	Xenium 5K
MFGE8	669	HCC	Xenium 5K
MFN2	1487	HCC	Xenium 5K
MGMT	5904	HCC	Xenium 5K
MICA	183	HCC	Xenium 5K
MICB	177	HCC	Xenium 5K
MINPP1	416	HCC	Xenium 5K
MKI67	111	HCC	Xenium 5K
MKNK1	573	HCC	Xenium 5K
MLANA	8	HCC	Xenium 5K
MLF1	37	HCC	Xenium 5K
MLH1	999	HCC	Xenium 5K
MLPH	1624	HCC	Xenium 5K
MLXIPL	13954	HCC	Xenium 5K
MME	2195	HCC	Xenium 5K
MMP11	135	HCC	Xenium 5K
MMP12	118	HCC	Xenium 5K
MMP14	2797	HCC	Xenium 5K
MMP9	32	HCC	Xenium 5K
MMRN2	1103	HCC	Xenium 5K
MOG	5	HCC	Xenium 5K
MPI	305	HCC	Xenium 5K
MPL	58	HCC	Xenium 5K
MPO	2	HCC	Xenium 5K
MPPED1	1058	HCC	Xenium 5K
MPZL1	1002	HCC	Xenium 5K
MR1	235	HCC	Xenium 5K
MRC1	1782	HCC	Xenium 5K
MRC2	262	HCC	Xenium 5K
MRE11	440	HCC	Xenium 5K
MS4A1	10	HCC	Xenium 5K
MS4A2	4	HCC	Xenium 5K
MSH2	684	HCC	Xenium 5K
MSH6	614	HCC	Xenium 5K
MSLN	1	HCC	Xenium 5K
MSN	5045	HCC	Xenium 5K
MSR1	2264	HCC	Xenium 5K
MST1R	7	HCC	Xenium 5K
MT1A	69	HCC	Xenium 5K
MTA1	1219	HCC	Xenium 5K
MTAP	824	HCC	Xenium 5K
MTNR1A	4	HCC	Xenium 5K
MTNR1B	1	HCC	Xenium 5K
MTOR	1462	HCC	Xenium 5K
MTR	932	HCC	Xenium 5K
MUC1	18	HCC	Xenium 5K
MUC4	33	HCC	Xenium 5K
MUTYH	223	HCC	Xenium 5K
MVD	354	HCC	Xenium 5K
MVP	2879	HCC	Xenium 5K
MX1	2636	HCC	Xenium 5K
MYB	56	HCC	Xenium 5K
MYBL2	117	HCC	Xenium 5K
MYC	381	HCC	Xenium 5K
MYCN	23	HCC	Xenium 5K
MYD88	1257	HCC	Xenium 5K
MYEF2	6	HCC	Xenium 5K
MYH9	18222	HCC	Xenium 5K
MYLIP	146	HCC	Xenium 5K
MYLK3	10	HCC	Xenium 5K
MYO1B	4654	HCC	Xenium 5K
MYO1D	957	HCC	Xenium 5K
MYO1E	2061	HCC	Xenium 5K
MYO5A	491	HCC	Xenium 5K
MYO5B	1003	HCC	Xenium 5K
MYO6	1585	HCC	Xenium 5K
MZB1	81	HCC	Xenium 5K
NANOG	7	HCC	Xenium 5K
NAP1L5	280	HCC	Xenium 5K
NAT1	139	HCC	Xenium 5K
NAV1	181	HCC	Xenium 5K
NAV2	602	HCC	Xenium 5K
NBL1	601	HCC	Xenium 5K
NBN	1750	HCC	Xenium 5K
NCAM1	44	HCC	Xenium 5K
NCBP1	1218	HCC	Xenium 5K
NCF1	374	HCC	Xenium 5K
NCF2	282	HCC	Xenium 5K
NCF4	229	HCC	Xenium 5K
NCK1	1912	HCC	Xenium 5K
NCOA1	641	HCC	Xenium 5K
NCOA2	1724	HCC	Xenium 5K
NCOA3	1255	HCC	Xenium 5K
NCOR1	2241	HCC	Xenium 5K
NCOR2	1884	HCC	Xenium 5K
NCR1	29	HCC	Xenium 5K
NCR3	23	HCC	Xenium 5K
NCSTN	2721	HCC	Xenium 5K
NDP	0	HCC	Xenium 5K
NDRG1	2920	HCC	Xenium 5K
NDRG2	6587	HCC	Xenium 5K
NDRG4	40	HCC	Xenium 5K
NDUFA3	1364	HCC	Xenium 5K
NDUFAB1	4003	HCC	Xenium 5K
NECTIN1	144	HCC	Xenium 5K
NECTIN2	2545	HCC	Xenium 5K
NECTIN3	1228	HCC	Xenium 5K
NEDD4	2553	HCC	Xenium 5K
NEDD4L	668	HCC	Xenium 5K
NEFL	2	HCC	Xenium 5K
NEK6	1752	HCC	Xenium 5K
NES	1302	HCC	Xenium 5K
NEUROD1	1	HCC	Xenium 5K
NF1	724	HCC	Xenium 5K
NF2	289	HCC	Xenium 5K
NFAT5	799	HCC	Xenium 5K
NFATC1	118	HCC	Xenium 5K
NFATC2	268	HCC	Xenium 5K
NFATC3	753	HCC	Xenium 5K
NFATC4	121	HCC	Xenium 5K
NFE2L2	2838	HCC	Xenium 5K
NFKB1	361	HCC	Xenium 5K
NFKB2	732	HCC	Xenium 5K
NGF	15	HCC	Xenium 5K
NGFR	26	HCC	Xenium 5K
NKX2-1	5	HCC	Xenium 5K
NKX3-1	7	HCC	Xenium 5K
NLGN3	4	HCC	Xenium 5K
NLRC5	399	HCC	Xenium 5K
NLRP1	622	HCC	Xenium 5K
NLRP2	13	HCC	Xenium 5K
NLRP3	46	HCC	Xenium 5K
NME1	3671	HCC	Xenium 5K
NMU	10	HCC	Xenium 5K
NNAT	1	HCC	Xenium 5K
NOD1	219	HCC	Xenium 5K
NOD2	38	HCC	Xenium 5K
NODAL	1	HCC	Xenium 5K
NONO	7606	HCC	Xenium 5K
NOS1	5	HCC	Xenium 5K
NOS1AP	174	HCC	Xenium 5K
NOS2	47	HCC	Xenium 5K
NOS3	640	HCC	Xenium 5K
NOTCH1	774	HCC	Xenium 5K
NOTCH2	3595	HCC	Xenium 5K
NOTCH3	862	HCC	Xenium 5K
NOTCH4	1243	HCC	Xenium 5K
NOX1	19	HCC	Xenium 5K
NOX4	101	HCC	Xenium 5K
NPC1	1059	HCC	Xenium 5K
NPC1L1	911	HCC	Xenium 5K
NPPA	195	HCC	Xenium 5K
NPPB	0	HCC	Xenium 5K
NPPC	3	HCC	Xenium 5K
NPR1	567	HCC	Xenium 5K
NPR3	533	HCC	Xenium 5K
NPTN	5306	HCC	Xenium 5K
NPY1R	292	HCC	Xenium 5K
NPY2R	4	HCC	Xenium 5K
NQO1	293	HCC	Xenium 5K
NR1H2	2873	HCC	Xenium 5K
NR1H3	2758	HCC	Xenium 5K
NR3C1	846	HCC	Xenium 5K
NR3C2	175	HCC	Xenium 5K
NR4A1	1744	HCC	Xenium 5K
NR4A3	55	HCC	Xenium 5K
NRAS	1852	HCC	Xenium 5K
NRF1	127	HCC	Xenium 5K
NRIP1	806	HCC	Xenium 5K
NRP1	2717	HCC	Xenium 5K
NRP2	206	HCC	Xenium 5K
NRSN1	1	HCC	Xenium 5K
NRXN2	41	HCC	Xenium 5K
NSD2	408	HCC	Xenium 5K
NT5E	2819	HCC	Xenium 5K
NTF3	21	HCC	Xenium 5K
NTN1	132	HCC	Xenium 5K
NTN4	596	HCC	Xenium 5K
NTRK1	2	HCC	Xenium 5K
NTRK2	43	HCC	Xenium 5K
NTSR2	0	HCC	Xenium 5K
NUCB2	3386	HCC	Xenium 5K
NUDT1	528	HCC	Xenium 5K
NUMA1	3450	HCC	Xenium 5K
NUMB	1808	HCC	Xenium 5K
NUP107	503	HCC	Xenium 5K
NUP153	688	HCC	Xenium 5K
NUP214	400	HCC	Xenium 5K
NUP62	361	HCC	Xenium 5K
NUP93	383	HCC	Xenium 5K
NUP98	1563	HCC	Xenium 5K
NUSAP1	130	HCC	Xenium 5K
NXF1	1748	HCC	Xenium 5K
OAS1	1077	HCC	Xenium 5K
OAS3	929	HCC	Xenium 5K
OGDH	4890	HCC	Xenium 5K
OGG1	91	HCC	Xenium 5K
OGT	1457	HCC	Xenium 5K
OLFM1	152	HCC	Xenium 5K
OLFM2	2763	HCC	Xenium 5K
OLIG1	0	HCC	Xenium 5K
OLIG2	0	HCC	Xenium 5K
OLR1	4	HCC	Xenium 5K
OPRD1	1	HCC	Xenium 5K
OPRK1	1	HCC	Xenium 5K
OPRM1	0	HCC	Xenium 5K
OPTN	3023	HCC	Xenium 5K
ORAI2	182	HCC	Xenium 5K
ORAI3	1386	HCC	Xenium 5K
ORC6	67	HCC	Xenium 5K
OSM	20	HCC	Xenium 5K
OTX2	0	HCC	Xenium 5K
OXSR1	1284	HCC	Xenium 5K
OXTR	7	HCC	Xenium 5K
P2RX1	4	HCC	Xenium 5K
P2RX4	458	HCC	Xenium 5K
P2RX7	179	HCC	Xenium 5K
P2RY1	150	HCC	Xenium 5K
P2RY12	23	HCC	Xenium 5K
P2RY13	176	HCC	Xenium 5K
P2RY14	44	HCC	Xenium 5K
P2RY6	53	HCC	Xenium 5K
P4HA1	677	HCC	Xenium 5K
P4HB	28853	HCC	Xenium 5K
PADI2	37	HCC	Xenium 5K
PADI4	19	HCC	Xenium 5K
PAEP	1	HCC	Xenium 5K
PAK1	353	HCC	Xenium 5K
PAK2	4306	HCC	Xenium 5K
PALMD	1039	HCC	Xenium 5K
PAM	656	HCC	Xenium 5K
PANX1	243	HCC	Xenium 5K
PARD3	1115	HCC	Xenium 5K
PARK7	16233	HCC	Xenium 5K
PARP1	2014	HCC	Xenium 5K
PASD1	4	HCC	Xenium 5K
PAX3	4	HCC	Xenium 5K
PAX5	2	HCC	Xenium 5K
PAX6	1	HCC	Xenium 5K
PAX8	64	HCC	Xenium 5K
PBK	40	HCC	Xenium 5K
PBX1	126	HCC	Xenium 5K
PBX3	807	HCC	Xenium 5K
PC	2693	HCC	Xenium 5K
PCCB	8396	HCC	Xenium 5K
PCDH17	504	HCC	Xenium 5K
PCK1	5739	HCC	Xenium 5K
PCNA	3332	HCC	Xenium 5K
PCSK9	1030	HCC	Xenium 5K
PDCD1	12	HCC	Xenium 5K
PDCD10	566	HCC	Xenium 5K
PDCD1LG2	167	HCC	Xenium 5K
PDCD4	2358	HCC	Xenium 5K
PDCD6IP	1354	HCC	Xenium 5K
PDE10A	95	HCC	Xenium 5K
PDE3A	51	HCC	Xenium 5K
PDE4A	93	HCC	Xenium 5K
PDE4B	606	HCC	Xenium 5K
PDE5A	567	HCC	Xenium 5K
PDGFA	383	HCC	Xenium 5K
PDGFB	329	HCC	Xenium 5K
PDGFC	781	HCC	Xenium 5K
PDGFD	626	HCC	Xenium 5K
PDGFRA	217	HCC	Xenium 5K
PDGFRB	1790	HCC	Xenium 5K
PDHA1	4364	HCC	Xenium 5K
PDHB	3949	HCC	Xenium 5K
PDIA3	33963	HCC	Xenium 5K
PDIA4	24876	HCC	Xenium 5K
PDK1	360	HCC	Xenium 5K
PDLIM2	335	HCC	Xenium 5K
PDPK1	1259	HCC	Xenium 5K
PDPN	62	HCC	Xenium 5K
PDX1	26	HCC	Xenium 5K
PDYN	1	HCC	Xenium 5K
PECAM1	6090	HCC	Xenium 5K
PENK	0	HCC	Xenium 5K
PER1	1418	HCC	Xenium 5K
PER3	2462	HCC	Xenium 5K
PFKFB3	663	HCC	Xenium 5K
PFKP	242	HCC	Xenium 5K
PGD	5729	HCC	Xenium 5K
PGF	210	HCC	Xenium 5K
PGK1	2196	HCC	Xenium 5K
PGM1	11897	HCC	Xenium 5K
PGR	9	HCC	Xenium 5K
PHB2	10822	HCC	Xenium 5K
PHEX	10	HCC	Xenium 5K
PHF6	797	HCC	Xenium 5K
PHF8	1194	HCC	Xenium 5K
PHGDH	822	HCC	Xenium 5K
PHLPP1	591	HCC	Xenium 5K
PI4KA	1714	HCC	Xenium 5K
PICALM	6085	HCC	Xenium 5K
PIGF	636	HCC	Xenium 5K
PIK3C3	1772	HCC	Xenium 5K
PIK3CA	1125	HCC	Xenium 5K
PIK3CB	864	HCC	Xenium 5K
PIK3CD	161	HCC	Xenium 5K
PIK3CG	124	HCC	Xenium 5K
PIK3R1	7223	HCC	Xenium 5K
PIK3R2	641	HCC	Xenium 5K
PIKFYVE	788	HCC	Xenium 5K
PILRA	108	HCC	Xenium 5K
PIM1	327	HCC	Xenium 5K
PIM2	442	HCC	Xenium 5K
PIN1	905	HCC	Xenium 5K
PINK1	3569	HCC	Xenium 5K
PIP4K2A	500	HCC	Xenium 5K
PITPNB	5224	HCC	Xenium 5K
PITX2	748	HCC	Xenium 5K
PKD2	271	HCC	Xenium 5K
PKM	1999	HCC	Xenium 5K
PLA2G4A	16	HCC	Xenium 5K
PLA2G5	55	HCC	Xenium 5K
PLA2G6	391	HCC	Xenium 5K
PLA2G7	1048	HCC	Xenium 5K
PLA2R1	101	HCC	Xenium 5K
PLAT	773	HCC	Xenium 5K
PLAU	383	HCC	Xenium 5K
PLAUR	243	HCC	Xenium 5K
PLCB1	554	HCC	Xenium 5K
PLCE1	60	HCC	Xenium 5K
PLCG1	1763	HCC	Xenium 5K
PLCG2	1452	HCC	Xenium 5K
PLD1	1080	HCC	Xenium 5K
PLD2	233	HCC	Xenium 5K
PLEC	5455	HCC	Xenium 5K
PLEKHA1	2242	HCC	Xenium 5K
PLEKHA2	152	HCC	Xenium 5K
PLEKHH2	48	HCC	Xenium 5K
PLIN2	4192	HCC	Xenium 5K
PLIN4	1225	HCC	Xenium 5K
PLIN5	3106	HCC	Xenium 5K
PLK1	42	HCC	Xenium 5K
PLSCR1	1090	HCC	Xenium 5K
PLTP	824	HCC	Xenium 5K
PLVAP	14486	HCC	Xenium 5K
PLXNC1	105	HCC	Xenium 5K
PMAIP1	13	HCC	Xenium 5K
PMCH	1	HCC	Xenium 5K
PML	718	HCC	Xenium 5K
PMP22	476	HCC	Xenium 5K
PMS2	495	HCC	Xenium 5K
PNMA1	201	HCC	Xenium 5K
PNOC	9	HCC	Xenium 5K
PNP	409	HCC	Xenium 5K
PNPLA2	2171	HCC	Xenium 5K
PNPLA6	1919	HCC	Xenium 5K
PNPT1	934	HCC	Xenium 5K
PODXL	1772	HCC	Xenium 5K
POLB	1184	HCC	Xenium 5K
POLD1	238	HCC	Xenium 5K
POLE	194	HCC	Xenium 5K
POLR2A	1429	HCC	Xenium 5K
POLR2B	2527	HCC	Xenium 5K
POLR2C	2638	HCC	Xenium 5K
POLR2E	1474	HCC	Xenium 5K
POLR2G	2289	HCC	Xenium 5K
POLR2H	2223	HCC	Xenium 5K
POMC	25	HCC	Xenium 5K
PON2	4750	HCC	Xenium 5K
POSTN	701	HCC	Xenium 5K
POU2AF1	30	HCC	Xenium 5K
POU2F1	416	HCC	Xenium 5K
POU2F2	18	HCC	Xenium 5K
POU2F3	2	HCC	Xenium 5K
POU5F1	194	HCC	Xenium 5K
PPARA	1445	HCC	Xenium 5K
PPARD	296	HCC	Xenium 5K
PPARG	603	HCC	Xenium 5K
PPARGC1A	2504	HCC	Xenium 5K
PPID	2865	HCC	Xenium 5K
PPIF	4823	HCC	Xenium 5K
PPM1A	7424	HCC	Xenium 5K
PPP1CA	3235	HCC	Xenium 5K
PPP1R15B	1608	HCC	Xenium 5K
PPP1R16B	172	HCC	Xenium 5K
PPP1R1B	17	HCC	Xenium 5K
PPP1R7	2013	HCC	Xenium 5K
PPP1R9B	939	HCC	Xenium 5K
PPP2CA	3254	HCC	Xenium 5K
PPP2R1A	1664	HCC	Xenium 5K
PPP2R3A	181	HCC	Xenium 5K
PPP2R3C	1442	HCC	Xenium 5K
PPP3CA	672	HCC	Xenium 5K
PRAME	6	HCC	Xenium 5K
PRDM1	270	HCC	Xenium 5K
PREP	1628	HCC	Xenium 5K
PRF1	54	HCC	Xenium 5K
PRG2	5	HCC	Xenium 5K
PRICKLE1	92	HCC	Xenium 5K
PRKAA1	2185	HCC	Xenium 5K
PRKAA2	11	HCC	Xenium 5K
PRKAB1	889	HCC	Xenium 5K
PRKACA	3362	HCC	Xenium 5K
PRKACB	2453	HCC	Xenium 5K
PRKAG1	1791	HCC	Xenium 5K
PRKAG2	1476	HCC	Xenium 5K
PRKAR1A	10312	HCC	Xenium 5K
PRKCA	762	HCC	Xenium 5K
PRKCB	125	HCC	Xenium 5K
PRKCD	517	HCC	Xenium 5K
PRKCE	285	HCC	Xenium 5K
PRKCG	2	HCC	Xenium 5K
PRKCH	469	HCC	Xenium 5K
PRKCI	847	HCC	Xenium 5K
PRKCQ	50	HCC	Xenium 5K
PRKCZ	672	HCC	Xenium 5K
PRKD1	547	HCC	Xenium 5K
PRKD3	960	HCC	Xenium 5K
PRKDC	1157	HCC	Xenium 5K
PRKN	90	HCC	Xenium 5K
PRKRA	362	HCC	Xenium 5K
PRL	0	HCC	Xenium 5K
PRLR	395	HCC	Xenium 5K
PRM1	1	HCC	Xenium 5K
PRMT1	1882	HCC	Xenium 5K
PRMT5	1345	HCC	Xenium 5K
PRMT8	6	HCC	Xenium 5K
PRNP	1126	HCC	Xenium 5K
PROCR	188	HCC	Xenium 5K
PROM1	13	HCC	Xenium 5K
PROS1	13765	HCC	Xenium 5K
PROX1	4433	HCC	Xenium 5K
PRPF19	855	HCC	Xenium 5K
PRPF3	1934	HCC	Xenium 5K
PRPF31	3292	HCC	Xenium 5K
PRPF8	2631	HCC	Xenium 5K
PRPS2	289	HCC	Xenium 5K
PRSS16	12	HCC	Xenium 5K
PRTN3	1	HCC	Xenium 5K
PSD3	1686	HCC	Xenium 5K
PSEN1	747	HCC	Xenium 5K
PSEN2	130	HCC	Xenium 5K
PSENEN	86	HCC	Xenium 5K
PSIP1	609	HCC	Xenium 5K
PSMA6	7832	HCC	Xenium 5K
PSMB5	2681	HCC	Xenium 5K
PSMC2	5504	HCC	Xenium 5K
PSMC5	10560	HCC	Xenium 5K
PSMD1	2739	HCC	Xenium 5K
PSMD10	1040	HCC	Xenium 5K
PSMD2	2208	HCC	Xenium 5K
PSMD3	4043	HCC	Xenium 5K
PSMD4	4729	HCC	Xenium 5K
PSME3	3718	HCC	Xenium 5K
PTAFR	150	HCC	Xenium 5K
PTBP1	2779	HCC	Xenium 5K
PTCD2	223	HCC	Xenium 5K
PTCH1	165	HCC	Xenium 5K
PTDSS1	2857	HCC	Xenium 5K
PTEN	3522	HCC	Xenium 5K
PTGDR	78	HCC	Xenium 5K
PTGDR2	2	HCC	Xenium 5K
PTGER2	38	HCC	Xenium 5K
PTGER3	95	HCC	Xenium 5K
PTGER4	243	HCC	Xenium 5K
PTGES	13	HCC	Xenium 5K
PTGES3	14606	HCC	Xenium 5K
PTGIR	70	HCC	Xenium 5K
PTGIS	39	HCC	Xenium 5K
PTGS1	96	HCC	Xenium 5K
PTGS2	59	HCC	Xenium 5K
PTK2	1299	HCC	Xenium 5K
PTK2B	610	HCC	Xenium 5K
PTK6	259	HCC	Xenium 5K
PTK7	199	HCC	Xenium 5K
PTPN1	1420	HCC	Xenium 5K
PTPN11	7361	HCC	Xenium 5K
PTPN13	80	HCC	Xenium 5K
PTPN2	1376	HCC	Xenium 5K
PTPN5	3	HCC	Xenium 5K
PTPN6	802	HCC	Xenium 5K
PTPRF	5111	HCC	Xenium 5K
PTPRG	1505	HCC	Xenium 5K
PTPRJ	1207	HCC	Xenium 5K
PTPRM	1431	HCC	Xenium 5K
PTPRU	83	HCC	Xenium 5K
PTPRZ1	4	HCC	Xenium 5K
PTTG1	136	HCC	Xenium 5K
PVR	2298	HCC	Xenium 5K
PXN	816	HCC	Xenium 5K
PYCARD	246	HCC	Xenium 5K
PYGB	3763	HCC	Xenium 5K
PYGL	7053	HCC	Xenium 5K
QRFPR	24	HCC	Xenium 5K
RAB11A	1455	HCC	Xenium 5K
RAB27A	370	HCC	Xenium 5K
RAB28	542	HCC	Xenium 5K
RAB5A	2099	HCC	Xenium 5K
RAB7A	9583	HCC	Xenium 5K
RAB8A	5137	HCC	Xenium 5K
RAC1	23179	HCC	Xenium 5K
RAD50	1531	HCC	Xenium 5K
RAD51	24	HCC	Xenium 5K
RAD52	477	HCC	Xenium 5K
RAF1	2762	HCC	Xenium 5K
RAG1	43	HCC	Xenium 5K
RANGAP1	1854	HCC	Xenium 5K
RAP1A	6987	HCC	Xenium 5K
RAPGEF3	399	HCC	Xenium 5K
RAPGEF5	615	HCC	Xenium 5K
RARA	2620	HCC	Xenium 5K
RARB	109	HCC	Xenium 5K
RASA1	600	HCC	Xenium 5K
RASD1	141	HCC	Xenium 5K
RASGRP1	134	HCC	Xenium 5K
RASSF1	561	HCC	Xenium 5K
RASSF5	543	HCC	Xenium 5K
RB1	1299	HCC	Xenium 5K
RBBP4	4052	HCC	Xenium 5K
RBBP5	1298	HCC	Xenium 5K
RBBP7	2859	HCC	Xenium 5K
RBBP8	1150	HCC	Xenium 5K
RBCK1	1728	HCC	Xenium 5K
RBL2	2932	HCC	Xenium 5K
RBM14	458	HCC	Xenium 5K
RBMS1	516	HCC	Xenium 5K
RBMX	2615	HCC	Xenium 5K
RBPJ	767	HCC	Xenium 5K
RBX1	1057	HCC	Xenium 5K
RCAN2	232	HCC	Xenium 5K
RCC1	488	HCC	Xenium 5K
RCOR1	630	HCC	Xenium 5K
RECQL	1037	HCC	Xenium 5K
REL	166	HCC	Xenium 5K
RELA	2193	HCC	Xenium 5K
RELB	196	HCC	Xenium 5K
RELN	118	HCC	Xenium 5K
RELT	87	HCC	Xenium 5K
REN	88	HCC	Xenium 5K
REPS1	1974	HCC	Xenium 5K
REST	940	HCC	Xenium 5K
RET	53	HCC	Xenium 5K
RETN	0	HCC	Xenium 5K
RFC3	429	HCC	Xenium 5K
RFC4	479	HCC	Xenium 5K
RFC5	942	HCC	Xenium 5K
RFTN1	1228	HCC	Xenium 5K
RFX1	336	HCC	Xenium 5K
RFX2	17	HCC	Xenium 5K
RFX5	605	HCC	Xenium 5K
RGN	15158	HCC	Xenium 5K
RGS4	11	HCC	Xenium 5K
RGS5	1756	HCC	Xenium 5K
RHBDD1	1105	HCC	Xenium 5K
RHBDD2	1742	HCC	Xenium 5K
[truncated: 8,209 more rows]

## Sheet: Supplementary Figure 4b
UMI	Method	Gene	Cancer
63705	CosMx 6K	AAMP	COAD
41160	CosMx 6K	ABAT	COAD
21203	CosMx 6K	ABCA1	COAD
30332	CosMx 6K	ABCB1	COAD
29274	CosMx 6K	ABCC1	COAD
53300	CosMx 6K	ABCC3	COAD
29579	CosMx 6K	ABCC4	COAD
26581	CosMx 6K	ABCC8	COAD
19058	CosMx 6K	ABCC9	COAD
33528	CosMx 6K	ABCD1	COAD
35649	CosMx 6K	ABCG1	COAD
33861	CosMx 6K	ABHD6	COAD
24967	CosMx 6K	ABI3BP	COAD
42761	CosMx 6K	ABL1	COAD
29499	CosMx 6K	ABL2	COAD
38492	CosMx 6K	ACAA2	COAD
47657	CosMx 6K	ACACA	COAD
34101	CosMx 6K	ACACB	COAD
38811	CosMx 6K	ACAP2	COAD
34483	CosMx 6K	ACAT1	COAD
38625	CosMx 6K	ACE	COAD
26818	CosMx 6K	ACE2	COAD
35247	CosMx 6K	ACHE	COAD
54305	CosMx 6K	ACKR3	COAD
65810	CosMx 6K	ACLY	COAD
38986	CosMx 6K	ACP5	COAD
45824	CosMx 6K	ACSL4	COAD
37827	CosMx 6K	ACTL6A	COAD
62552	CosMx 6K	ACTN1	COAD
160089	CosMx 6K	ACTN4	COAD
46295	CosMx 6K	ACVR1	COAD
51302	CosMx 6K	ACVR1B	COAD
28683	CosMx 6K	ACVR2A	COAD
28671	CosMx 6K	ACVRL1	COAD
33869	CosMx 6K	ADA	COAD
37493	CosMx 6K	ADAM10	COAD
33368	CosMx 6K	ADAM12	COAD
29145	CosMx 6K	ADAM17	COAD
35955	CosMx 6K	ADAM28	COAD
54993	CosMx 6K	ADAM8	COAD
62323	CosMx 6K	ADAM9	COAD
29252	CosMx 6K	ADAMTS5	COAD
47949	CosMx 6K	ADAR	COAD
29889	CosMx 6K	ADCY2	COAD
55325	CosMx 6K	ADD1	COAD
34401	CosMx 6K	ADGRA2	COAD
32098	CosMx 6K	ADGRA3	COAD
14221	CosMx 6K	ADGRE1	COAD
39457	CosMx 6K	ADGRE2	COAD
41808	CosMx 6K	ADGRE5	COAD
19596	CosMx 6K	ADGRG5	COAD
32504	CosMx 6K	ADGRG6	COAD
23230	CosMx 6K	ADGRL1	COAD
23602	CosMx 6K	ADGRL4	COAD
39996	CosMx 6K	ADIPOQ	COAD
26517	CosMx 6K	ADIPOR1	COAD
41888	CosMx 6K	ADIPOR2	COAD
48723	CosMx 6K	ADM	COAD
38433	CosMx 6K	ADORA1	COAD
39977	CosMx 6K	ADORA2A	COAD
35540	CosMx 6K	ADORA2B	COAD
19257	CosMx 6K	ADRA1A	COAD
24216	CosMx 6K	ADRA1B	COAD
34273	CosMx 6K	ADRA1D	COAD
29599	CosMx 6K	ADRA2A	COAD
59437	CosMx 6K	ADRA2B	COAD
21879	CosMx 6K	ADRA2C	COAD
38048	CosMx 6K	ADRB1	COAD
37434	CosMx 6K	ADRB2	COAD
13305	CosMx 6K	ADRB3	COAD
41105	CosMx 6K	AFF1	COAD
9803	CosMx 6K	AFF2	COAD
56017	CosMx 6K	AGAP3	COAD
18112	CosMx 6K	AGER	COAD
17543	CosMx 6K	AGRP	COAD
28237	CosMx 6K	AGTR1	COAD
13474	CosMx 6K	AGTR2	COAD
58085	CosMx 6K	AHR	COAD
11967	CosMx 6K	AICDA	COAD
17376	CosMx 6K	AIFM1	COAD
54648	CosMx 6K	AIP	COAD
17318	CosMx 6K	AIRE	COAD
45188	CosMx 6K	AKR1B1	COAD
48843	CosMx 6K	AKT1	COAD
48893	CosMx 6K	AKT2	COAD
25255	CosMx 6K	AKT3	COAD
58778	CosMx 6K	ALAD	COAD
28589	CosMx 6K	ALCAM	COAD
87816	CosMx 6K	ALDH2	COAD
38743	CosMx 6K	ALDH3A2	COAD
38273	CosMx 6K	ALDH7A1	COAD
35242	CosMx 6K	ALG13	COAD
20739	CosMx 6K	ALK	COAD
28508	CosMx 6K	ALKBH5	COAD
30350	CosMx 6K	ALOX12	COAD
44336	CosMx 6K	ALOX5	COAD
20156	CosMx 6K	ALPK1	COAD
20697	CosMx 6K	AMER1	COAD
34362	CosMx 6K	AMFR	COAD
30597	CosMx 6K	AMH	COAD
28622	CosMx 6K	AMOT	COAD
48587	CosMx 6K	ANAPC1	COAD
19895	CosMx 6K	ANGPT1	COAD
42579	CosMx 6K	ANGPTL2	COAD
14488	CosMx 6K	ANGPTL3	COAD
34813	CosMx 6K	ANGPTL4	COAD
26993	CosMx 6K	ANK1	COAD
31845	CosMx 6K	ANKRD6	COAD
40082	CosMx 6K	ANPEP	COAD
60970	CosMx 6K	ANXA2	COAD
221498	CosMx 6K	ANXA5	COAD
41046	CosMx 6K	AOAH	COAD
49483	CosMx 6K	AP1B1	COAD
37681	CosMx 6K	AP1M1	COAD
34112	CosMx 6K	AP1S3	COAD
58600	CosMx 6K	AP2A1	COAD
52620	CosMx 6K	AP2A2	COAD
82480	CosMx 6K	AP2M1	COAD
19568	CosMx 6K	AP3B2	COAD
49743	CosMx 6K	AP3D1	COAD
41799	CosMx 6K	AP3M2	COAD
29073	CosMx 6K	APAF1	COAD
25115	CosMx 6K	APC	COAD
50898	CosMx 6K	APCDD1	COAD
15152	CosMx 6K	APELA	COAD
72768	CosMx 6K	APEX1	COAD
37903	CosMx 6K	APH1B	COAD
29354	CosMx 6K	API5	COAD
25022	CosMx 6K	APLN	COAD
23048	CosMx 6K	APLNR	COAD
29641	CosMx 6K	APOB	COAD
66586	CosMx 6K	APOL1	COAD
49336	CosMx 6K	APOL6	COAD
19893	CosMx 6K	APOM	COAD
148861	CosMx 6K	APP	COAD
34432	CosMx 6K	APTX	COAD
19761	CosMx 6K	AQP4	COAD
48714	CosMx 6K	AQP7	COAD
34807	CosMx 6K	AQP9	COAD
24316	CosMx 6K	AR	COAD
29738	CosMx 6K	ARC	COAD
174209	CosMx 6K	ARF1	COAD
104039	CosMx 6K	ARF6	COAD
26204	CosMx 6K	ARG1	COAD
34813	CosMx 6K	ARG2	COAD
48294	CosMx 6K	ARHGEF7	COAD
32941	CosMx 6K	ARID1A	COAD
25320	CosMx 6K	ARNT	COAD
43066	CosMx 6K	ARRB1	COAD
84692	CosMx 6K	ARRB2	COAD
39731	CosMx 6K	ARX	COAD
19044	CosMx 6K	ASCL1	COAD
29729	CosMx 6K	ASH2L	COAD
35983	CosMx 6K	ASTN2	COAD
53077	CosMx 6K	ASXL1	COAD
33226	CosMx 6K	ATF1	COAD
35457	CosMx 6K	ATF2	COAD
72611	CosMx 6K	ATF3	COAD
71977	CosMx 6K	ATF4	COAD
34548	CosMx 6K	ATF6	COAD
35691	CosMx 6K	ATG10	COAD
19429	CosMx 6K	ATG16L1	COAD
37229	CosMx 6K	ATG2A	COAD
46478	CosMx 6K	ATG5	COAD
35658	CosMx 6K	ATG7	COAD
19638	CosMx 6K	ATM	COAD
130115	CosMx 6K	ATP1A1	COAD
58844	CosMx 6K	ATP2A2	COAD
44822	CosMx 6K	ATP2B1	COAD
64137	CosMx 6K	ATP5F1C	COAD
51575	CosMx 6K	ATP6V1H	COAD
17106	CosMx 6K	ATP7A	COAD
37431	CosMx 6K	ATR	COAD
41165	CosMx 6K	ATRX	COAD
30824	CosMx 6K	ATXN1	COAD
29179	CosMx 6K	ATXN1L	COAD
49422	CosMx 6K	ATXN2	COAD
40933	CosMx 6K	ATXN3	COAD
71862	CosMx 6K	AURKA	COAD
55734	CosMx 6K	AURKB	COAD
24767	CosMx 6K	AVPR1A	COAD
23558	CosMx 6K	AVPR1B	COAD
12509	CosMx 6K	AVPR2	COAD
48883	CosMx 6K	AXIN1	COAD
56313	CosMx 6K	AXIN2	COAD
26826	CosMx 6K	AXL	COAD
24089	CosMx 6K	BACE1	COAD
25142	CosMx 6K	BACE2	COAD
25318	CosMx 6K	BACH2	COAD
45467	CosMx 6K	BAD	COAD
31668	CosMx 6K	BAG3	COAD
47870	CosMx 6K	BAG6	COAD
51718	CosMx 6K	BAK1	COAD
21823	CosMx 6K	BANK1	COAD
34863	CosMx 6K	BAP1	COAD
38954	CosMx 6K	BARD1	COAD
28519	CosMx 6K	BATF	COAD
31996	CosMx 6K	BATF3	COAD
108490	CosMx 6K	BAX	COAD
32044	CosMx 6K	BBC3	COAD
85318	CosMx 6K	BCAM	COAD
22131	CosMx 6K	BCAN	COAD
71448	CosMx 6K	BCAR1	COAD
23679	CosMx 6K	BCAR3	COAD
29108	CosMx 6K	BCCIP	COAD
30198	CosMx 6K	BCHE	COAD
40618	CosMx 6K	BCKDK	COAD
18661	CosMx 6K	BCL10	COAD
47955	CosMx 6K	BCL11A	COAD
18617	CosMx 6K	BCL11B	COAD
37520	CosMx 6K	BCL2	COAD
25513	CosMx 6K	BCL2A1	COAD
59045	CosMx 6K	BCL2L1	COAD
51253	CosMx 6K	BCL2L11	COAD
43008	CosMx 6K	BCL2L2	COAD
57456	CosMx 6K	BCL3	COAD
34041	CosMx 6K	BCL6	COAD
29593	CosMx 6K	BCL6B	COAD
37476	CosMx 6K	BCOR	COAD
37172	CosMx 6K	BCR	COAD
25062	CosMx 6K	BDNF	COAD
46847	CosMx 6K	BECN1	COAD
20015	CosMx 6K	BEX2	COAD
25666	CosMx 6K	BID	COAD
40294	CosMx 6K	BIRC2	COAD
47200	CosMx 6K	BIRC5	COAD
28569	CosMx 6K	BIRC7	COAD
25255	CosMx 6K	BLK	COAD
46670	CosMx 6K	BLM	COAD
28832	CosMx 6K	BLNK	COAD
20307	CosMx 6K	BLVRA	COAD
68129	CosMx 6K	BMI1	COAD
28370	CosMx 6K	BMP2	COAD
33710	CosMx 6K	BMP2K	COAD
48682	CosMx 6K	BMP4	COAD
21267	CosMx 6K	BMP5	COAD
22044	CosMx 6K	BMP6	COAD
37337	CosMx 6K	BMP7	COAD
18555	CosMx 6K	BMP8A	COAD
23246	CosMx 6K	BMP8B	COAD
50979	CosMx 6K	BMPR1A	COAD
36076	CosMx 6K	BMPR1B	COAD
48386	CosMx 6K	BMPR2	COAD
25430	CosMx 6K	BNC1	COAD
47568	CosMx 6K	BRAF	COAD
24852	CosMx 6K	BRCA1	COAD
27880	CosMx 6K	BRCA2	COAD
28255	CosMx 6K	BRD3	COAD
34838	CosMx 6K	BRD4	COAD
18463	CosMx 6K	BRINP1	COAD
26142	CosMx 6K	BRIP1	COAD
18784	CosMx 6K	BST1	COAD
18721	CosMx 6K	BTK	COAD
33263	CosMx 6K	BTLA	COAD
39586	CosMx 6K	BTN3A1	COAD
33408	CosMx 6K	BTRC	COAD
128277	CosMx 6K	C1QBP	COAD
31113	CosMx 6K	C1QTNF1	COAD
26756	CosMx 6K	C3AR1	COAD
18787	CosMx 6K	C5	COAD
30531	CosMx 6K	C5AR1	COAD
20065	CosMx 6K	C6	COAD
23129	CosMx 6K	C8B	COAD
29103	CosMx 6K	C8G	COAD
14842	CosMx 6K	C9	COAD
29553	CosMx 6K	CACNA1B	COAD
25713	CosMx 6K	CACNA1C	COAD
29895	CosMx 6K	CACNA1D	COAD
31023	CosMx 6K	CACNA1G	COAD
36399	CosMx 6K	CACNA1H	COAD
25136	CosMx 6K	CACNA2D1	COAD
20483	CosMx 6K	CACNG3	COAD
22534	CosMx 6K	CACNG4	COAD
32737	CosMx 6K	CADM4	COAD
36260	CosMx 6K	CALB1	COAD
20838	CosMx 6K	CALB2	COAD
20524	CosMx 6K	CALCB	COAD
21919	CosMx 6K	CALCR	COAD
16535	CosMx 6K	CALCRL	COAD
119073	CosMx 6K	CALM3	COAD
24421	CosMx 6K	CALML3	COAD
28595	CosMx 6K	CAMK1	COAD
13484	CosMx 6K	CAMK2A	COAD
21881	CosMx 6K	CAMK2B	COAD
69078	CosMx 6K	CAMK2D	COAD
45012	CosMx 6K	CAMK2G	COAD
24744	CosMx 6K	CAMP	COAD
47488	CosMx 6K	CAND1	COAD
148751	CosMx 6K	CANX	COAD
75016	CosMx 6K	CAPN1	COAD
32244	CosMx 6K	CARD11	COAD
46898	CosMx 6K	CARD9	COAD
41598	CosMx 6K	CARM1	COAD
28221	CosMx 6K	CARTPT	COAD
43008	CosMx 6K	CASP10	COAD
65979	CosMx 6K	CASP3	COAD
38417	CosMx 6K	CASP7	COAD
25009	CosMx 6K	CASP8	COAD
26621	CosMx 6K	CASP9	COAD
28329	CosMx 6K	CASR	COAD
56108	CosMx 6K	CAT	COAD
24310	CosMx 6K	CAV2	COAD
35033	CosMx 6K	CAVIN2	COAD
65670	CosMx 6K	CBFB	COAD
27899	CosMx 6K	CBL	COAD
27569	CosMx 6K	CBLB	COAD
39456	CosMx 6K	CBR1	COAD
16457	CosMx 6K	CCBE1	COAD
49520	CosMx 6K	CCDC50	COAD
34580	CosMx 6K	CCDC80	COAD
28268	CosMx 6K	CCK	COAD
16508	CosMx 6K	CCKAR	COAD
24881	CosMx 6K	CCKBR	COAD
22283	CosMx 6K	CCL1	COAD
37228	CosMx 6K	CCL11	COAD
22396	CosMx 6K	CCL13	COAD
19468	CosMx 6K	CCL14	COAD
25721	CosMx 6K	CCL15	COAD
24654	CosMx 6K	CCL16	COAD
31613	CosMx 6K	CCL17	COAD
29877	CosMx 6K	CCL18	COAD
31866	CosMx 6K	CCL19	COAD
197888	CosMx 6K	CCL20	COAD
14041	CosMx 6K	CCL22	COAD
17362	CosMx 6K	CCL23	COAD
32674	CosMx 6K	CCL24	COAD
30330	CosMx 6K	CCL25	COAD
20116	CosMx 6K	CCL26	COAD
31605	CosMx 6K	CCL27	COAD
37198	CosMx 6K	CCL28	COAD
27191	CosMx 6K	CCL7	COAD
23020	CosMx 6K	CCL8	COAD
170179	CosMx 6K	CCN1	COAD
195575	CosMx 6K	CCN2	COAD
21633	CosMx 6K	CCNA1	COAD
34615	CosMx 6K	CCNA2	COAD
37136	CosMx 6K	CCNB1	COAD
33248	CosMx 6K	CCNB2	COAD
10770	CosMx 6K	CCNB3	COAD
87669	CosMx 6K	CCND1	COAD
262824	CosMx 6K	CCND2	COAD
52694	CosMx 6K	CCND3	COAD
36516	CosMx 6K	CCNE1	COAD
31780	CosMx 6K	CCNO	COAD
29444	CosMx 6K	CCNT1	COAD
32011	CosMx 6K	CCR1	COAD
31348	CosMx 6K	CCR2	COAD
37073	CosMx 6K	CCR3	COAD
36121	CosMx 6K	CCR4	COAD
16743	CosMx 6K	CCR5	COAD
20611	CosMx 6K	CCR6	COAD
27298	CosMx 6K	CCR7	COAD
19807	CosMx 6K	CCR9	COAD
33408	CosMx 6K	CCRL2	COAD
91855	CosMx 6K	CCT2	COAD
58629	CosMx 6K	CCT6A	COAD
60742	CosMx 6K	CCT8	COAD
24842	CosMx 6K	CD109	COAD
84223	CosMx 6K	CD14	COAD
126856	CosMx 6K	CD151	COAD
12211	CosMx 6K	CD160	COAD
22129	CosMx 6K	CD163	COAD
36271	CosMx 6K	CD180	COAD
30833	CosMx 6K	CD19	COAD
37994	CosMx 6K	CD1A	COAD
15547	CosMx 6K	CD1B	COAD
17890	CosMx 6K	CD1C	COAD
31995	CosMx 6K	CD1D	COAD
19144	CosMx 6K	CD1E	COAD
31538	CosMx 6K	CD2	COAD
25143	CosMx 6K	CD200	COAD
21337	CosMx 6K	CD207	COAD
21141	CosMx 6K	CD209	COAD
18532	CosMx 6K	CD22	COAD
21189	CosMx 6K	CD226	COAD
30559	CosMx 6K	CD244	COAD
26523	CosMx 6K	CD247	COAD
39205	CosMx 6K	CD27	COAD
26009	CosMx 6K	CD274	COAD
37464	CosMx 6K	CD276	COAD
38638	CosMx 6K	CD28	COAD
21549	CosMx 6K	CD300A	COAD
13402	CosMx 6K	CD300E	COAD
26931	CosMx 6K	CD320	COAD
22442	CosMx 6K	CD33	COAD
40470	CosMx 6K	CD34	COAD
28347	CosMx 6K	CD36	COAD
26994	CosMx 6K	CD38	COAD
29860	CosMx 6K	CD3E	COAD
22056	CosMx 6K	CD3G	COAD
33406	CosMx 6K	CD4	COAD
38134	CosMx 6K	CD40	COAD
16694	CosMx 6K	CD40LG	COAD
73767	CosMx 6K	CD44	COAD
62435	CosMx 6K	CD46	COAD
36477	CosMx 6K	CD47	COAD
33868	CosMx 6K	CD5	COAD
57656	CosMx 6K	CD55	COAD
39412	CosMx 6K	CD58	COAD
28481	CosMx 6K	CD5L	COAD
25848	CosMx 6K	CD6	COAD
85307	CosMx 6K	CD68	COAD
33067	CosMx 6K	CD7	COAD
30353	CosMx 6K	CD70	COAD
38302	CosMx 6K	CD72	COAD
26738	CosMx 6K	CD79A	COAD
30785	CosMx 6K	CD79B	COAD
21212	CosMx 6K	CD80	COAD
43380	CosMx 6K	CD82	COAD
39817	CosMx 6K	CD83	COAD
33473	CosMx 6K	CD84	COAD
22454	CosMx 6K	CD86	COAD
19312	CosMx 6K	CD8A	COAD
62769	CosMx 6K	CD93	COAD
41015	CosMx 6K	CD96	COAD
173982	CosMx 6K	CD99	COAD
23370	CosMx 6K	CDA	COAD
24708	CosMx 6K	CDC14A	COAD
44607	CosMx 6K	CDC20	COAD
33646	CosMx 6K	CDC25A	COAD
23243	CosMx 6K	CDC25C	COAD
53960	CosMx 6K	CDC27	COAD
35543	CosMx 6K	CDC34	COAD
100235	CosMx 6K	CDC37	COAD
35585	CosMx 6K	CDC6	COAD
25622	CosMx 6K	CDC73	COAD
127467	CosMx 6K	CDH1	COAD
37797	CosMx 6K	CDH11	COAD
20139	CosMx 6K	CDH13	COAD
19955	CosMx 6K	CDH2	COAD
22414	CosMx 6K	CDH3	COAD
27341	CosMx 6K	CDH5	COAD
47372	CosMx 6K	CDK1	COAD
30558	CosMx 6K	CDK16	COAD
48871	CosMx 6K	CDK17	COAD
32169	CosMx 6K	CDK2	COAD
64941	CosMx 6K	CDK4	COAD
44667	CosMx 6K	CDK5	COAD
70601	CosMx 6K	CDK6	COAD
38526	CosMx 6K	CDK7	COAD
37016	CosMx 6K	CDK8	COAD
49170	CosMx 6K	CDK9	COAD
175278	CosMx 6K	CDKN1A	COAD
80600	CosMx 6K	CDKN1B	COAD
39302	CosMx 6K	CDKN1C	COAD
35514	CosMx 6K	CDKN2A	COAD
18936	CosMx 6K	CDKN2B	COAD
36515	CosMx 6K	CDKN3	COAD
64872	CosMx 6K	CDX2	COAD
36468	CosMx 6K	CEACAM1	COAD
24592	CosMx 6K	CEACAM8	COAD
94913	CosMx 6K	CEBPA	COAD
30018	CosMx 6K	CELSR1	COAD
21342	CosMx 6K	CELSR2	COAD
52011	CosMx 6K	CEMIP2	COAD
44765	CosMx 6K	CENPF	COAD
24933	CosMx 6K	CEP55	COAD
32413	CosMx 6K	CETP	COAD
95208	CosMx 6K	CFB	COAD
16289	CosMx 6K	CFH	COAD
37511	CosMx 6K	CFL2	COAD
33913	CosMx 6K	CFLAR	COAD
19149	CosMx 6K	CFP	COAD
28639	CosMx 6K	CGAS	COAD
45236	CosMx 6K	CH25H	COAD
26635	CosMx 6K	CHAD	COAD
45492	CosMx 6K	CHD3	COAD
47142	CosMx 6K	CHEK1	COAD
33112	CosMx 6K	CHEK2	COAD
32019	CosMx 6K	CHIT1	COAD
29281	CosMx 6K	CHKA	COAD
19587	CosMx 6K	CHRM1	COAD
23434	CosMx 6K	CHRM2	COAD
32325	CosMx 6K	CHRM3	COAD
26834	CosMx 6K	CHRM5	COAD
37807	CosMx 6K	CHRNA4	COAD
37421	CosMx 6K	CHRNA7	COAD
22385	CosMx 6K	CHUK	COAD
28862	CosMx 6K	CIITA	COAD
76315	CosMx 6K	CKAP4	COAD
41784	CosMx 6K	CKAP5	COAD
47889	CosMx 6K	CLDN1	COAD
15834	CosMx 6K	CLDN5	COAD
174277	CosMx 6K	CLDN7	COAD
29422	CosMx 6K	CLEC10A	COAD
25355	CosMx 6K	CLEC12A	COAD
23308	CosMx 6K	CLEC14A	COAD
30472	CosMx 6K	CLEC4A	COAD
22058	CosMx 6K	CLEC4C	COAD
18735	CosMx 6K	CLEC4D	COAD
28061	CosMx 6K	CLEC5A	COAD
13504	CosMx 6K	CLEC6A	COAD
20981	CosMx 6K	CLEC7A	COAD
24477	CosMx 6K	CLEC9A	COAD
53061	CosMx 6K	CLIC4	COAD
44480	CosMx 6K	CLN3	COAD
23639	CosMx 6K	CLN5	COAD
27203	CosMx 6K	CLOCK	COAD
51310	CosMx 6K	CLSTN1	COAD
49389	CosMx 6K	CLTC	COAD
15183	CosMx 6K	CMA1	COAD
35540	CosMx 6K	CMKLR1	COAD
26864	CosMx 6K	CNIH4	COAD
58793	CosMx 6K	CNP	COAD
20715	CosMx 6K	CNR1	COAD
14830	CosMx 6K	CNR2	COAD
44507	CosMx 6K	CNST	COAD
13169	CosMx 6K	CNTN2	COAD
39663	CosMx 6K	COBLL1	COAD
42405	CosMx 6K	COL11A1	COAD
28233	CosMx 6K	COL17A1	COAD
125628	CosMx 6K	COL18A1	COAD
122533	CosMx 6K	COL2A1	COAD
276872	CosMx 6K	COL4A1	COAD
220357	CosMx 6K	COL4A2	COAD
14838	CosMx 6K	COL4A3	COAD
23184	CosMx 6K	COL4A4	COAD
19098	CosMx 6K	COL4A5	COAD
81301	CosMx 6K	COL5A1	COAD
65982	CosMx 6K	COL5A2	COAD
42766	CosMx 6K	COL7A1	COAD
38204	CosMx 6K	COLEC12	COAD
37520	CosMx 6K	COMP	COAD
174230	CosMx 6K	COMT	COAD
48740	CosMx 6K	COPS5	COAD
72393	CosMx 6K	CORO1C	COAD
17185	CosMx 6K	CORT	COAD
23324	CosMx 6K	CPB2	COAD
39683	CosMx 6K	CPEB2	COAD
29890	CosMx 6K	CPT1A	COAD
46469	CosMx 6K	CPVL	COAD
27557	CosMx 6K	CR1	COAD
27513	CosMx 6K	CR2	COAD
42840	CosMx 6K	CREB1	COAD
38023	CosMx 6K	CREB3	COAD
23717	CosMx 6K	CREB5	COAD
26081	CosMx 6K	CREBBP	COAD
90036	CosMx 6K	CREG1	COAD
18151	CosMx 6K	CRH	COAD
15522	CosMx 6K	CRHR1	COAD
41093	CosMx 6K	CRHR2	COAD
71578	CosMx 6K	CRK	COAD
46926	CosMx 6K	CRKL	COAD
20305	CosMx 6K	CRTAM	COAD
23653	CosMx 6K	CRYBG1	COAD
34839	CosMx 6K	CSF1	COAD
27056	CosMx 6K	CSF1R	COAD
22598	CosMx 6K	CSF2	COAD
36991	CosMx 6K	CSF2RA	COAD
29161	CosMx 6K	CSF2RB	COAD
29438	CosMx 6K	CSF3	COAD
31346	CosMx 6K	CSF3R	COAD
62694	CosMx 6K	CSK	COAD
54010	CosMx 6K	CSNK1A1	COAD
87643	CosMx 6K	CSNK1E	COAD
22759	CosMx 6K	CSNK2A1	COAD
45577	CosMx 6K	CSNK2A2	COAD
83211	CosMx 6K	CSNK2B	COAD
60108	CosMx 6K	CSPG4	COAD
43783	CosMx 6K	CST2	COAD
41886	CosMx 6K	CST7	COAD
110181	CosMx 6K	CTBP2	COAD
39133	CosMx 6K	CTCF	COAD
37183	CosMx 6K	CTCFL	COAD
28325	CosMx 6K	CTLA4	COAD
99623	CosMx 6K	CTNNA1	COAD
36397	CosMx 6K	CTNNAL1	COAD
95551	CosMx 6K	CTNNB1	COAD
30031	CosMx 6K	CTNND1	COAD
25375	CosMx 6K	CTNND2	COAD
77860	CosMx 6K	CTSA	COAD
108809	CosMx 6K	CTSC	COAD
28850	CosMx 6K	CTSG	COAD
108226	CosMx 6K	CTSH	COAD
48815	CosMx 6K	CTSK	COAD
91667	CosMx 6K	CTSL	COAD
60830	CosMx 6K	CTTN	COAD
34205	CosMx 6K	CUL1	COAD
33627	CosMx 6K	CUL2	COAD
46126	CosMx 6K	CUL3	COAD
39306	CosMx 6K	CUL4A	COAD
30930	CosMx 6K	CUL5	COAD
23953	CosMx 6K	CUZD1	COAD
35936	CosMx 6K	CX3CL1	COAD
29868	CosMx 6K	CX3CR1	COAD
65716	CosMx 6K	CXADR	COAD
24613	CosMx 6K	CXCL10	COAD
19251	CosMx 6K	CXCL11	COAD
38995	CosMx 6K	CXCL12	COAD
28651	CosMx 6K	CXCL13	COAD
32003	CosMx 6K	CXCL16	COAD
90665	CosMx 6K	CXCL2	COAD
25937	CosMx 6K	CXCL5	COAD
27868	CosMx 6K	CXCL6	COAD
48120	CosMx 6K	CXCL9	COAD
35280	CosMx 6K	CXCR1	COAD
27211	CosMx 6K	CXCR2	COAD
27702	CosMx 6K	CXCR3	COAD
57180	CosMx 6K	CXCR4	COAD
33020	CosMx 6K	CXCR5	COAD
37724	CosMx 6K	CXCR6	COAD
91591	CosMx 6K	CYBA	COAD
27310	CosMx 6K	CYBB	COAD
44289	CosMx 6K	CYCS	COAD
26274	CosMx 6K	CYFIP2	COAD
31357	CosMx 6K	CYLD	COAD
23598	CosMx 6K	CYP19A1	COAD
20982	CosMx 6K	CYP1B1	COAD
75773	CosMx 6K	CYP27A1	COAD
19193	CosMx 6K	CYP46A1	COAD
26205	CosMx 6K	CYSLTR2	COAD
47315	CosMx 6K	CYTH2	COAD
21158	CosMx 6K	DAB1	COAD
40952	CosMx 6K	DAB2	COAD
124528	CosMx 6K	DACH1	COAD
16601	CosMx 6K	DACH2	COAD
30368	CosMx 6K	DAPK1	COAD
32673	CosMx 6K	DAXX	COAD
38588	CosMx 6K	DCAF1	COAD
21407	CosMx 6K	DCLK1	COAD
74573	CosMx 6K	DCTN1	COAD
15842	CosMx 6K	DCX	COAD
55645	CosMx 6K	DDB1	COAD
49985	CosMx 6K	DDB2	COAD
56587	CosMx 6K	DDC	COAD
15847	CosMx 6K	DDIT3	COAD
49393	CosMx 6K	DDR1	COAD
34151	CosMx 6K	DDR2	COAD
32674	CosMx 6K	DDX3X	COAD
28612	CosMx 6K	DDX43	COAD
72403	CosMx 6K	DDX6	COAD
28576	CosMx 6K	DEPTOR	COAD
48726	CosMx 6K	DERL3	COAD
78110	CosMx 6K	DHCR24	COAD
47818	CosMx 6K	DHFR	COAD
45417	CosMx 6K	DHRS2	COAD
18595	CosMx 6K	DHX29	COAD
30482	CosMx 6K	DHX9	COAD
30651	CosMx 6K	DICER1	COAD
53312	CosMx 6K	DIS3	COAD
154111	CosMx 6K	DISC1	COAD
44099	CosMx 6K	DKC1	COAD
26482	CosMx 6K	DKK1	COAD
35350	CosMx 6K	DLD	COAD
51243	CosMx 6K	DLG1	COAD
25736	CosMx 6K	DLG4	COAD
18322	CosMx 6K	DLK1	COAD
38112	CosMx 6K	DLL1	COAD
29556	CosMx 6K	DLL3	COAD
41029	CosMx 6K	DLL4	COAD
22213	CosMx 6K	DMD	COAD
41276	CosMx 6K	DNAH14	COAD
34106	CosMx 6K	DNAH7	COAD
107381	CosMx 6K	DNAJA1	COAD
47731	CosMx 6K	DNAJB12	COAD
38609	CosMx 6K	DNAJB2	COAD
39522	CosMx 6K	DNAJC10	COAD
29227	CosMx 6K	DNM1	COAD
68565	CosMx 6K	DNM2	COAD
28526	CosMx 6K	DNMT1	COAD
33698	CosMx 6K	DNMT3A	COAD
36221	CosMx 6K	DNMT3B	COAD
20785	CosMx 6K	DNTT	COAD
32916	CosMx 6K	DOCK9	COAD
42866	CosMx 6K	DPP4	COAD
26999	CosMx 6K	DPT	COAD
29341	CosMx 6K	DPYD	COAD
41781	CosMx 6K	DPYSL2	COAD
54165	CosMx 6K	DRAM1	COAD
22714	CosMx 6K	DRD1	COAD
20312	CosMx 6K	DRD2	COAD
21143	CosMx 6K	DSG3	COAD
32958	CosMx 6K	DST	COAD
21000	CosMx 6K	DTNA	COAD
43764	CosMx 6K	DTNBP1	COAD
33513	CosMx 6K	DTX1	COAD
39283	CosMx 6K	DUSP5	COAD
56047	CosMx 6K	DUSP6	COAD
35823	CosMx 6K	DVL2	COAD
70215	CosMx 6K	DVL3	COAD
34045	CosMx 6K	DYNC1H1	COAD
28125	CosMx 6K	DYRK1A	COAD
45449	CosMx 6K	E2F1	COAD
45881	CosMx 6K	E2F3	COAD
34754	CosMx 6K	E2F4	COAD
23385	CosMx 6K	EBI3	COAD
61039	CosMx 6K	EBP	COAD
65882	CosMx 6K	ECHS1	COAD
44204	CosMx 6K	ECSIT	COAD
37032	CosMx 6K	EDA	COAD
38306	CosMx 6K	EDIL3	COAD
24447	CosMx 6K	EDN1	COAD
39181	CosMx 6K	EDNRA	COAD
50723	CosMx 6K	EDNRB	COAD
42950	CosMx 6K	EED	COAD
33930	CosMx 6K	EFNB2	COAD
47707	CosMx 6K	EFTUD2	COAD
18410	CosMx 6K	EGF	COAD
32418	CosMx 6K	EGFR	COAD
31047	CosMx 6K	EGLN1	COAD
32492	CosMx 6K	EGLN3	COAD
40804	CosMx 6K	EGR2	COAD
61133	CosMx 6K	EHMT1	COAD
30038	CosMx 6K	EHMT2	COAD
25363	CosMx 6K	EIF1AY	COAD
44917	CosMx 6K	EIF2AK2	COAD
37799	CosMx 6K	EIF2AK3	COAD
26337	CosMx 6K	EIF2AK4	COAD
53533	CosMx 6K	EIF2S1	COAD
47075	CosMx 6K	EIF3A	COAD
357334	CosMx 6K	EIF4A1	COAD
38634	CosMx 6K	EIF4A3	COAD
69379	CosMx 6K	EIF4E	COAD
30475	CosMx 6K	EIF4EBP1	COAD
47265	CosMx 6K	EIF4EBP2	COAD
46155	CosMx 6K	EIF4EBP3	COAD
49747	CosMx 6K	EIF4G1	COAD
26734	CosMx 6K	ELANE	COAD
66996	CosMx 6K	ELAVL1	COAD
14417	CosMx 6K	ELF4	COAD
17772	CosMx 6K	ELK1	COAD
20720	CosMx 6K	ELK4	COAD
50388	CosMx 6K	ELOC	COAD
46572	CosMx 6K	EMD	COAD
74306	CosMx 6K	EMP1	COAD
49473	CosMx 6K	EMP2	COAD
43134	CosMx 6K	ENG	COAD
32775	CosMx 6K	ENO2	COAD
40799	CosMx 6K	ENPP2	COAD
38143	CosMx 6K	ENTPD1	COAD
33326	CosMx 6K	ENTPD2	COAD
29060	CosMx 6K	EOMES	COAD
37344	CosMx 6K	EP300	COAD
71293	CosMx 6K	EPAS1	COAD
16786	CosMx 6K	EPB41L3	COAD
281046	CosMx 6K	EPCAM	COAD
30838	CosMx 6K	EPHA2	COAD
14338	CosMx 6K	EPHA3	COAD
27800	CosMx 6K	EPHA4	COAD
23029	CosMx 6K	EPHA7	COAD
38160	CosMx 6K	EPHB1	COAD
32790	CosMx 6K	EPHB2	COAD
35180	CosMx 6K	EPHB4	COAD
33888	CosMx 6K	EPHB6	COAD
68459	CosMx 6K	EPHX2	COAD
41507	CosMx 6K	EPM2AIP1	COAD
23588	CosMx 6K	EPO	COAD
62148	CosMx 6K	ERAP1	COAD
79324	CosMx 6K	ERBB2	COAD
88548	CosMx 6K	ERBB3	COAD
44399	CosMx 6K	ERC1	COAD
46006	CosMx 6K	ERCC1	COAD
38810	CosMx 6K	ERCC2	COAD
36909	CosMx 6K	ERCC3	COAD
39260	CosMx 6K	ERCC6	COAD
45539	CosMx 6K	EREG	COAD
37290	CosMx 6K	ERG	COAD
54950	CosMx 6K	ERG28	COAD
29851	CosMx 6K	ERN1	COAD
37947	CosMx 6K	ERRFI1	COAD
36023	CosMx 6K	ESR1	COAD
59545	CosMx 6K	ESRRA	COAD
31412	CosMx 6K	ETS1	COAD
38890	CosMx 6K	ETV1	COAD
23278	CosMx 6K	ETV5	COAD
38597	CosMx 6K	ETV6	COAD
30600	CosMx 6K	EVI5	COAD
74935	CosMx 6K	EWSR1	COAD
27409	CosMx 6K	EXO1	COAD
24119	CosMx 6K	EYA1	COAD
28276	CosMx 6K	EYA4	COAD
36714	CosMx 6K	EZH2	COAD
88768	CosMx 6K	F11R	COAD
16215	CosMx 6K	F12	COAD
21749	CosMx 6K	F13A1	COAD
29070	CosMx 6K	F2	COAD
53082	CosMx 6K	F2R	COAD
32652	CosMx 6K	F2RL1	COAD
27718	CosMx 6K	F2RL3	COAD
19045	CosMx 6K	F8	COAD
18276	CosMx 6K	FABP3	COAD
26113	CosMx 6K	FABP7	COAD
47527	CosMx 6K	FADD	COAD
46927	CosMx 6K	FADS1	COAD
123390	CosMx 6K	FADS2	COAD
31916	CosMx 6K	FAF2	COAD
31677	CosMx 6K	FAM3A	COAD
34138	CosMx 6K	FANCA	COAD
35835	CosMx 6K	FANCC	COAD
78921	CosMx 6K	FAP	COAD
49198	CosMx 6K	FAR1	COAD
30202	CosMx 6K	FAS	COAD
22416	CosMx 6K	FASLG	COAD
119881	CosMx 6K	FASN	COAD
23667	CosMx 6K	FAT4	COAD
44492	CosMx 6K	FBLN2	COAD
36937	CosMx 6K	FBLN5	COAD
40292	CosMx 6K	FBP1	COAD
24761	CosMx 6K	FBXO25	COAD
41780	CosMx 6K	FBXO33	COAD
48632	CosMx 6K	FBXW11	COAD
40249	CosMx 6K	FBXW7	COAD
26560	CosMx 6K	FCAR	COAD
16124	CosMx 6K	FCER1A	COAD
21974	CosMx 6K	FCER2	COAD
53744	CosMx 6K	FCGBP	COAD
44040	CosMx 6K	FCGR2A	COAD
31777	CosMx 6K	FCGR2B	COAD
28207	CosMx 6K	FCGR3A	COAD
25075	CosMx 6K	FCRL2	COAD
22910	CosMx 6K	FCRL4	COAD
26472	CosMx 6K	FCRL5	COAD
26875	CosMx 6K	FCRLA	COAD
77951	CosMx 6K	FDFT1	COAD
102077	CosMx 6K	FDPS	COAD
46922	CosMx 6K	FDX1	COAD
43745	CosMx 6K	FEN1	COAD
26238	CosMx 6K	FER	COAD
51593	CosMx 6K	FES	COAD
34160	CosMx 6K	FEZ1	COAD
28004	CosMx 6K	FGF1	COAD
18131	CosMx 6K	FGF10	COAD
13059	CosMx 6K	FGF13	COAD
37713	CosMx 6K	FGF19	COAD
39195	CosMx 6K	FGF2	COAD
23026	CosMx 6K	FGF21	COAD
28256	CosMx 6K	FGF23	COAD
25916	CosMx 6K	FGF4	COAD
57961	CosMx 6K	FGF7	COAD
53612	CosMx 6K	FGF9	COAD
20313	CosMx 6K	FGFBP2	COAD
29817	CosMx 6K	FGFR1	COAD
36160	CosMx 6K	FGFR2	COAD
92702	CosMx 6K	FGFR3	COAD
57462	CosMx 6K	FGFR4	COAD
21634	CosMx 6K	FGR	COAD
32668	CosMx 6K	FH	COAD
41689	CosMx 6K	FHL1	COAD
56204	CosMx 6K	FHL2	COAD
39142	CosMx 6K	FHOD1	COAD
54456	CosMx 6K	FKBP11	COAD
45711	CosMx 6K	FLII	COAD
61561	CosMx 6K	FLNB	COAD
30461	CosMx 6K	FLNC	COAD
44596	CosMx 6K	FLOT2	COAD
19527	CosMx 6K	FLT3	COAD
28116	CosMx 6K	FLT3LG	COAD
54682	CosMx 6K	FMOD	COAD
55018	CosMx 6K	FNTA	COAD
29940	CosMx 6K	FOLH1	COAD
24615	CosMx 6K	FOLR1	COAD
30246	CosMx 6K	FOLR2	COAD
43080	CosMx 6K	FOSL1	COAD
86697	CosMx 6K	FOXA1	COAD
62545	CosMx 6K	FOXA2	COAD
20448	CosMx 6K	FOXC1	COAD
66808	CosMx 6K	FOXF1	COAD
41843	CosMx 6K	FOXJ1	COAD
25112	CosMx 6K	FOXL2	COAD
36587	CosMx 6K	FOXM1	COAD
27197	CosMx 6K	FOXO1	COAD
43397	CosMx 6K	FOXO3	COAD
36387	CosMx 6K	FOXO4	COAD
36476	CosMx 6K	FOXP1	COAD
27356	CosMx 6K	FOXP2	COAD
20747	CosMx 6K	FOXP3	COAD
17875	CosMx 6K	FPR1	COAD
21336	CosMx 6K	FPR2	COAD
34014	CosMx 6K	FST	COAD
145359	CosMx 6K	FSTL1	COAD
40894	CosMx 6K	FSTL3	COAD
34144	CosMx 6K	FUCA1	COAD
44558	CosMx 6K	FURIN	COAD
160026	CosMx 6K	FUS	COAD
39360	CosMx 6K	FUT4	COAD
19852	CosMx 6K	FUT7	COAD
25785	CosMx 6K	FUT8	COAD
28779	CosMx 6K	FYN	COAD
30472	CosMx 6K	FZD1	COAD
30390	CosMx 6K	FZD10	COAD
23742	CosMx 6K	FZD3	COAD
31011	CosMx 6K	FZD4	COAD
30579	CosMx 6K	FZD6	COAD
19989	CosMx 6K	FZD9	COAD
43415	CosMx 6K	FZR1	COAD
27480	CosMx 6K	G6PD	COAD
39296	CosMx 6K	GAA	COAD
40807	CosMx 6K	GAB1	COAD
32994	CosMx 6K	GAB2	COAD
22057	CosMx 6K	GABBR2	COAD
24106	CosMx 6K	GABRA2	COAD
32535	CosMx 6K	GABRB2	COAD
14082	CosMx 6K	GABRG3	COAD
20338	CosMx 6K	GAD1	COAD
18732	CosMx 6K	GAD2	COAD
29994	CosMx 6K	GADD45A	COAD
40360	CosMx 6K	GADD45G	COAD
17299	CosMx 6K	GAGE1	COAD
30435	CosMx 6K	GAL	COAD
28106	CosMx 6K	GALNS	COAD
16776	CosMx 6K	GALP	COAD
22247	CosMx 6K	GALR1	COAD
76028	CosMx 6K	GANAB	COAD
19385	CosMx 6K	GAP43	COAD
55097	CosMx 6K	GAS6	COAD
24062	CosMx 6K	GATA1	COAD
30762	CosMx 6K	GATA2	COAD
32364	CosMx 6K	GATA3	COAD
25412	CosMx 6K	GATA4	COAD
79234	CosMx 6K	GATA6	COAD
35276	CosMx 6K	GBE1	COAD
41585	CosMx 6K	GBP1	COAD
22079	CosMx 6K	GBP5	COAD
23014	CosMx 6K	GCGR	COAD
28513	CosMx 6K	GCH1	COAD
46565	CosMx 6K	GCLM	COAD
44839	CosMx 6K	GDF11	COAD
93653	CosMx 6K	GDF15	COAD
16358	CosMx 6K	GDF3	COAD
24104	CosMx 6K	GDF6	COAD
23585	CosMx 6K	GDNF	COAD
80819	CosMx 6K	GFPT1	COAD
21705	CosMx 6K	GH1	COAD
44806	CosMx 6K	GHITM	COAD
16353	CosMx 6K	GHR	COAD
24061	CosMx 6K	GIMAP4	COAD
65827	CosMx 6K	GIPC1	COAD
42497	CosMx 6K	GJA1	COAD
22553	CosMx 6K	GJB1	COAD
32409	CosMx 6K	GJC1	COAD
26273	CosMx 6K	GLA	COAD
49788	CosMx 6K	GLB1	COAD
35209	CosMx 6K	GLDN	COAD
25449	CosMx 6K	GLI1	COAD
22661	CosMx 6K	GLI3	COAD
25244	CosMx 6K	GLP1R	COAD
16469	CosMx 6K	GLRA2	COAD
97751	CosMx 6K	GLS	COAD
54445	CosMx 6K	GLUD1	COAD
76734	CosMx 6K	GLYR1	COAD
101146	CosMx 6K	GNA11	COAD
15486	CosMx 6K	GNAI1	COAD
95669	CosMx 6K	GNAI2	COAD
22615	CosMx 6K	GNAO1	COAD
59306	CosMx 6K	GNAQ	COAD
33323	CosMx 6K	GNB3	COAD
39959	CosMx 6K	GNPAT	COAD
44158	CosMx 6K	GNS	COAD
37061	CosMx 6K	GOLGA2	COAD
52518	CosMx 6K	GOT1	COAD
17483	CosMx 6K	GP6	COAD
30518	CosMx 6K	GPER1	COAD
33755	CosMx 6K	GPHN	COAD
35630	CosMx 6K	GPR158	COAD
20318	CosMx 6K	GPR17	COAD
25403	CosMx 6K	GPR37	COAD
17346	CosMx 6K	GPR37L1	COAD
31477	CosMx 6K	GPT	COAD
47293	CosMx 6K	GRB2	COAD
44648	CosMx 6K	GREM1	COAD
29809	CosMx 6K	GRIA1	COAD
21689	CosMx 6K	GRIA2	COAD
22443	CosMx 6K	GRID1	COAD
21576	CosMx 6K	GRIN1	COAD
34865	CosMx 6K	GRIN2B	COAD
38712	CosMx 6K	GRIN2D	COAD
62308	CosMx 6K	GRK2	COAD
25530	CosMx 6K	GRM1	COAD
23327	CosMx 6K	GRM3	COAD
28745	CosMx 6K	GRM5	COAD
16408	CosMx 6K	GRM7	COAD
99900	CosMx 6K	GRN	COAD
38250	CosMx 6K	GSK3A	COAD
38646	CosMx 6K	GSK3B	COAD
41671	CosMx 6K	GSR	COAD
42889	CosMx 6K	GSS	COAD
69686	CosMx 6K	GSTO1	COAD
112505	CosMx 6K	GTF2I	COAD
37222	CosMx 6K	GTF3C1	COAD
35147	CosMx 6K	GUCY1A2	COAD
85433	CosMx 6K	GUSB	COAD
23662	CosMx 6K	GZMA	COAD
24267	CosMx 6K	GZMB	COAD
27071	CosMx 6K	GZMH	COAD
22142	CosMx 6K	GZMK	COAD
59866	CosMx 6K	HADHA	COAD
20297	CosMx 6K	HADHB	COAD
18706	CosMx 6K	HAMP	COAD
32559	CosMx 6K	HAS2	COAD
32928	CosMx 6K	HAVCR2	COAD
47782	CosMx 6K	HBEGF	COAD
24696	CosMx 6K	HCAR3	COAD
31158	CosMx 6K	HCFC1	COAD
36049	CosMx 6K	HCK	COAD
46355	CosMx 6K	HDAC1	COAD
42023	CosMx 6K	HDAC10	COAD
63569	CosMx 6K	HDAC2	COAD
44407	CosMx 6K	HDAC3	COAD
38804	CosMx 6K	HDAC4	COAD
36478	CosMx 6K	HDAC5	COAD
18810	CosMx 6K	HDAC6	COAD
52376	CosMx 6K	HDAC8	COAD
20762	CosMx 6K	HDAC9	COAD
21354	CosMx 6K	HDC	COAD
44607	CosMx 6K	HELLS	COAD
24846	CosMx 6K	HERC2	COAD
26365	CosMx 6K	HERC6	COAD
99162	CosMx 6K	HES1	COAD
50962	CosMx 6K	HES4	COAD
23975	CosMx 6K	HEXA	COAD
40519	CosMx 6K	HEXB	COAD
42590	CosMx 6K	HEY1	COAD
26223	CosMx 6K	HFE	COAD
24727	CosMx 6K	HGF	COAD
16152	CosMx 6K	HGS	COAD
31883	CosMx 6K	HHEX	COAD
77321	CosMx 6K	HIF1A	COAD
26386	CosMx 6K	HIPK2	COAD
34963	CosMx 6K	HK1	COAD
32860	CosMx 6K	HK2	COAD
31380	CosMx 6K	HLX	COAD
211302	CosMx 6K	HMGA1	COAD
71020	CosMx 6K	HMGA2	COAD
198119	CosMx 6K	HMGB2	COAD
43857	CosMx 6K	HMGCR	COAD
14925	CosMx 6K	HMGN5	COAD
35313	CosMx 6K	HMMR	COAD
62629	CosMx 6K	HMOX1	COAD
28048	CosMx 6K	HNF1A	COAD
47618	CosMx 6K	HNF1B	COAD
175254	CosMx 6K	HNF4A	COAD
145475	CosMx 6K	HNRNPD	COAD
72152	CosMx 6K	HNRNPF	COAD
130796	CosMx 6K	HNRNPM	COAD
86790	CosMx 6K	HNRNPUL1	COAD
32481	CosMx 6K	HOPX	COAD
53282	CosMx 6K	HOXA10	COAD
31778	CosMx 6K	HOXA11	COAD
48205	CosMx 6K	HOXA9	COAD
39345	CosMx 6K	HOXB4	COAD
25442	CosMx 6K	HPGD	COAD
29126	CosMx 6K	HPGDS	COAD
34789	CosMx 6K	HRAS	COAD
34873	CosMx 6K	HRH1	COAD
29309	CosMx 6K	HRH2	COAD
26580	CosMx 6K	HRH3	COAD
26299	CosMx 6K	HSD11B1	COAD
35820	CosMx 6K	HSD17B2	COAD
36702	CosMx 6K	HSF1	COAD
30542	CosMx 6K	HSPA2	COAD
102178	CosMx 6K	HSPA4	COAD
26673	CosMx 6K	HSPA6	COAD
260245	CosMx 6K	HSPA8	COAD
115971	CosMx 6K	HSPA9	COAD
40070	CosMx 6K	HSPBP1	COAD
274464	CosMx 6K	HSPD1	COAD
94073	CosMx 6K	HSPG2	COAD
25878	CosMx 6K	HTR1A	COAD
28001	CosMx 6K	HTR2A	COAD
15539	CosMx 6K	HTR2C	COAD
28293	CosMx 6K	HTR3A	COAD
25325	CosMx 6K	HTR6	COAD
28877	CosMx 6K	HTR7	COAD
54356	CosMx 6K	HTRA2	COAD
39293	CosMx 6K	HTT	COAD
53647	CosMx 6K	HUWE1	COAD
42494	CosMx 6K	HYOU1	COAD
28730	CosMx 6K	ICA1	COAD
52400	CosMx 6K	ICAM1	COAD
31258	CosMx 6K	ICAM2	COAD
35663	CosMx 6K	ICAM3	COAD
27448	CosMx 6K	ICAM4	COAD
13019	CosMx 6K	ICAM5	COAD
27787	CosMx 6K	ICOS	COAD
19409	CosMx 6K	ID4	COAD
79012	CosMx 6K	IDH1	COAD
51211	CosMx 6K	IDH2	COAD
22973	CosMx 6K	IDO1	COAD
24070	CosMx 6K	IFI16	COAD
47261	CosMx 6K	IFI35	COAD
19913	CosMx 6K	IFI44L	COAD
31488	CosMx 6K	IFIH1	COAD
30737	CosMx 6K	IFIT1	COAD
31783	CosMx 6K	IFIT2	COAD
26969	CosMx 6K	IFIT3	COAD
98344	CosMx 6K	IFITM1	COAD
24662	CosMx 6K	IFNA1	COAD
24166	CosMx 6K	IFNA2	COAD
19740	CosMx 6K	IFNA8	COAD
33166	CosMx 6K	IFNAR1	COAD
37999	CosMx 6K	IFNAR2	COAD
40657	CosMx 6K	IFNB1	COAD
28474	CosMx 6K	IFNG	COAD
43412	CosMx 6K	IFNGR1	COAD
34085	CosMx 6K	IFNGR2	COAD
23142	CosMx 6K	IFNL1	COAD
7982	CosMx 6K	IFNW1	COAD
44298	CosMx 6K	IFRD1	COAD
28347	CosMx 6K	IFT57	COAD
45270	CosMx 6K	IGBP1	COAD
29612	CosMx 6K	IGF1	COAD
51933	CosMx 6K	IGF1R	COAD
47086	CosMx 6K	IGF2R	COAD
66001	CosMx 6K	IHH	COAD
31035	CosMx 6K	IKBKB	COAD
38882	CosMx 6K	IKBKE	COAD
35763	CosMx 6K	IKBKG	COAD
31602	CosMx 6K	IKZF1	COAD
22593	CosMx 6K	IKZF2	COAD
17935	CosMx 6K	IKZF3	COAD
32829	CosMx 6K	IL10	COAD
35868	CosMx 6K	IL10RA	COAD
37255	CosMx 6K	IL10RB	COAD
16779	CosMx 6K	IL11	COAD
28937	CosMx 6K	IL11RA	COAD
37501	CosMx 6K	IL12A	COAD
22036	CosMx 6K	IL12B	COAD
20321	CosMx 6K	IL12RB1	COAD
19332	CosMx 6K	IL12RB2	COAD
19545	CosMx 6K	IL13	COAD
29698	CosMx 6K	IL13RA1	COAD
21294	CosMx 6K	IL13RA2	COAD
18149	CosMx 6K	IL15	COAD
36507	CosMx 6K	IL15RA	COAD
39638	CosMx 6K	IL16	COAD
30744	CosMx 6K	IL17A	COAD
33311	CosMx 6K	IL17B	COAD
21361	CosMx 6K	IL17D	COAD
37065	CosMx 6K	IL17F	COAD
22961	CosMx 6K	IL17RA	COAD
23045	CosMx 6K	IL17RB	COAD
21050	CosMx 6K	IL18	COAD
20103	CosMx 6K	IL18BP	COAD
25285	CosMx 6K	IL18R1	COAD
16942	CosMx 6K	IL18RAP	COAD
36431	CosMx 6K	IL19	COAD
33304	CosMx 6K	IL1A	COAD
40391	CosMx 6K	IL1B	COAD
31794	CosMx 6K	IL1R1	COAD
29448	CosMx 6K	IL1RAP	COAD
27764	CosMx 6K	IL1RL1	COAD
24718	CosMx 6K	IL1RL2	COAD
41056	CosMx 6K	IL1RN	COAD
18549	CosMx 6K	IL2	COAD
33480	CosMx 6K	IL20	COAD
11320	CosMx 6K	IL21	COAD
33483	CosMx 6K	IL21R	COAD
32010	CosMx 6K	IL22	COAD
22454	CosMx 6K	IL22RA1	COAD
26914	CosMx 6K	IL23A	COAD
25096	CosMx 6K	IL23R	COAD
16815	CosMx 6K	IL24	COAD
24823	CosMx 6K	IL25	COAD
30498	CosMx 6K	IL26	COAD
28297	CosMx 6K	IL2RA	COAD
18450	CosMx 6K	IL2RB	COAD
35565	CosMx 6K	IL2RG	COAD
23253	CosMx 6K	IL3	COAD
26340	CosMx 6K	IL33	COAD
41568	CosMx 6K	IL34	COAD
28926	CosMx 6K	IL36G	COAD
23999	CosMx 6K	IL3RA	COAD
18968	CosMx 6K	IL4	COAD
56148	CosMx 6K	IL4R	COAD
20247	CosMx 6K	IL5	COAD
14379	CosMx 6K	IL5RA	COAD
40457	CosMx 6K	IL6	COAD
26743	CosMx 6K	IL6R	COAD
23940	CosMx 6K	IL7	COAD
24511	CosMx 6K	IL9	COAD
27050	CosMx 6K	IL9R	COAD
107259	CosMx 6K	ILF3	COAD
55179	CosMx 6K	ILK	COAD
51934	CosMx 6K	IMMT	COAD
66671	CosMx 6K	IMPDH2	COAD
36503	CosMx 6K	INHA	COAD
46942	CosMx 6K	INHBA	COAD
26181	CosMx 6K	INHBB	COAD
31686	CosMx 6K	INPP4B	COAD
20240	CosMx 6K	INPP5D	COAD
41060	CosMx 6K	INPPL1	COAD
20351	CosMx 6K	INSM1	COAD
30089	CosMx 6K	INSR	COAD
12022	CosMx 6K	INVS	COAD
38748	CosMx 6K	IPO5	COAD
66142	CosMx 6K	IQGAP1	COAD
14503	CosMx 6K	IQGAP2	COAD
38534	CosMx 6K	IQSEC1	COAD
45765	CosMx 6K	IRAK1	COAD
33502	CosMx 6K	IRAK2	COAD
35735	CosMx 6K	IRAK4	COAD
50617	CosMx 6K	IRF1	COAD
52212	CosMx 6K	IRF3	COAD
27891	CosMx 6K	IRF4	COAD
34753	CosMx 6K	IRF5	COAD
43742	CosMx 6K	IRF7	COAD
48444	CosMx 6K	IRF8	COAD
31691	CosMx 6K	IRGM	COAD
42091	CosMx 6K	IRS1	COAD
52023	CosMx 6K	IRS2	COAD
36869	CosMx 6K	ISL1	COAD
40785	CosMx 6K	ITCH	COAD
58582	CosMx 6K	ITGA1	COAD
38874	CosMx 6K	ITGA2	COAD
21074	CosMx 6K	ITGA2B	COAD
43878	CosMx 6K	ITGA3	COAD
42485	CosMx 6K	ITGA4	COAD
28604	CosMx 6K	ITGA5	COAD
52525	CosMx 6K	ITGA6	COAD
28633	CosMx 6K	ITGAL	COAD
16169	CosMx 6K	ITGAM	COAD
23344	CosMx 6K	ITGAV	COAD
18245	CosMx 6K	ITGAX	COAD
38697	CosMx 6K	ITGB2	COAD
34374	CosMx 6K	ITGB3	COAD
26125	CosMx 6K	ITGB4	COAD
66268	CosMx 6K	ITGB5	COAD
33862	CosMx 6K	ITGB6	COAD
27569	CosMx 6K	ITGB7	COAD
21819	CosMx 6K	ITK	COAD
12507	CosMx 6K	ITM2A	COAD
47119	CosMx 6K	ITPR1	COAD
43261	CosMx 6K	ITPR3	COAD
42452	CosMx 6K	JAG1	COAD
50587	CosMx 6K	JAK1	COAD
24810	CosMx 6K	JAK2	COAD
33804	CosMx 6K	JAK3	COAD
12732	CosMx 6K	JAM2	COAD
29585	CosMx 6K	JAM3	COAD
89473	CosMx 6K	JUP	COAD
43600	CosMx 6K	KAT2A	COAD
31589	CosMx 6K	KAT2B	COAD
34141	CosMx 6K	KAT5	COAD
23379	CosMx 6K	KCNA3	COAD
36502	CosMx 6K	KCNJ11	COAD
25517	CosMx 6K	KCNJ2	COAD
25617	CosMx 6K	KCNJ6	COAD
24835	CosMx 6K	KCNJ8	COAD
41316	CosMx 6K	KCNMA1	COAD
26075	CosMx 6K	KCNQ1	COAD
21827	CosMx 6K	KCNT2	COAD
38610	CosMx 6K	KDM1A	COAD
28409	CosMx 6K	KDM3A	COAD
40225	CosMx 6K	KDM4A	COAD
31424	CosMx 6K	KDM5B	COAD
21403	CosMx 6K	KDM6A	COAD
34296	CosMx 6K	KDM6B	COAD
24633	CosMx 6K	KDR	COAD
38303	CosMx 6K	KEAP1	COAD
29265	CosMx 6K	KIF11	COAD
57084	CosMx 6K	KIF2A	COAD
24917	CosMx 6K	KIF2C	COAD
50135	CosMx 6K	KIF5B	COAD
31508	CosMx 6K	KIT	COAD
25523	CosMx 6K	KITLG	COAD
54945	CosMx 6K	KLF4	COAD
147858	CosMx 6K	KLF5	COAD
17947	CosMx 6K	KLHL13	COAD
25855	CosMx 6K	KLRB1	COAD
25717	CosMx 6K	KLRD1	COAD
23512	CosMx 6K	KLRF1	COAD
18378	CosMx 6K	KLRG1	COAD
31413	CosMx 6K	KLRK1	COAD
33476	CosMx 6K	KMT2A	COAD
32380	CosMx 6K	KMT2D	COAD
51942	CosMx 6K	KPNA1	COAD
72576	CosMx 6K	KPNA2	COAD
31709	CosMx 6K	KPNA3	COAD
28064	CosMx 6K	KPNA6	COAD
63315	CosMx 6K	KPNB1	COAD
35633	CosMx 6K	KRAS	COAD
27672	CosMx 6K	KRT20	COAD
19912	CosMx 6K	L1CAM	COAD
46654	CosMx 6K	LAD1	COAD
34268	CosMx 6K	LAG3	COAD
33509	CosMx 6K	LAIR1	COAD
22171	CosMx 6K	LAIR2	COAD
34954	CosMx 6K	LAMA3	COAD
59751	CosMx 6K	LAMB3	COAD
56944	CosMx 6K	LAMC1	COAD
31167	CosMx 6K	LAMC2	COAD
93853	CosMx 6K	LAMP1	COAD
46074	CosMx 6K	LAMP2	COAD
30272	CosMx 6K	LAMP3	COAD
38368	CosMx 6K	LANCL1	COAD
33628	CosMx 6K	LANCL2	COAD
100000	CosMx 6K	LAPTM4B	COAD
9919	CosMx 6K	LAT	COAD
26925	CosMx 6K	LATS1	COAD
32851	CosMx 6K	LATS2	COAD
26048	CosMx 6K	LBP	COAD
23359	CosMx 6K	LCK	COAD
84163	CosMx 6K	LDLR	COAD
20257	CosMx 6K	LEF1	COAD
26037	CosMx 6K	LEP	COAD
26926	CosMx 6K	LEPR	COAD
82405	CosMx 6K	LGALS9	COAD
58448	CosMx 6K	LGMN	COAD
47344	CosMx 6K	LGR4	COAD
47164	CosMx 6K	LGR5	COAD
39452	CosMx 6K	LIF	COAD
20796	CosMx 6K	LIFR	COAD
37647	CosMx 6K	LIG4	COAD
25564	CosMx 6K	LILRA1	COAD
11905	CosMx 6K	LILRA4	COAD
20850	CosMx 6K	LILRA5	COAD
19040	CosMx 6K	LILRB1	COAD
14925	CosMx 6K	LILRB2	COAD
21741	CosMx 6K	LILRB4	COAD
22225	CosMx 6K	LIN28A	COAD
55287	CosMx 6K	LIPA	COAD
17447	CosMx 6K	LIPE	COAD
55961	CosMx 6K	LMBR1L	COAD
100521	CosMx 6K	LMNB1	COAD
40603	CosMx 6K	LMO2	COAD
57078	CosMx 6K	LONP1	COAD
49119	CosMx 6K	LOX	COAD
86140	CosMx 6K	LOXL2	COAD
34926	CosMx 6K	LPAR1	COAD
17904	CosMx 6K	LPAR3	COAD
28054	CosMx 6K	LPAR5	COAD
36884	CosMx 6K	LPAR6	COAD
36502	CosMx 6K	LPCAT1	COAD
42227	CosMx 6K	LPIN1	COAD
28796	CosMx 6K	LPL	COAD
46668	CosMx 6K	LRBA	COAD
44841	CosMx 6K	LRCH1	COAD
94336	CosMx 6K	LRP1	COAD
28105	CosMx 6K	LRP2	COAD
45895	CosMx 6K	LRP5	COAD
44922	CosMx 6K	LRP6	COAD
74922	CosMx 6K	LRPPRC	COAD
22648	CosMx 6K	LRRC32	COAD
20548	CosMx 6K	LRRC3B	COAD
22441	CosMx 6K	LRRK2	COAD
25891	CosMx 6K	LTA	COAD
29323	CosMx 6K	LTA4H	COAD
35866	CosMx 6K	LTBP1	COAD
59427	CosMx 6K	LTBP2	COAD
63643	CosMx 6K	LTBR	COAD
25961	CosMx 6K	LTK	COAD
34443	CosMx 6K	LY75	COAD
24537	CosMx 6K	LY9	COAD
29904	CosMx 6K	LY96	COAD
23868	CosMx 6K	LYAR	COAD
33077	CosMx 6K	LYN	COAD
42573	CosMx 6K	MAD1L1	COAD
57526	CosMx 6K	MAD2L1	COAD
92891	CosMx 6K	MAF	COAD
32793	CosMx 6K	MAFB	COAD
13336	CosMx 6K	MAGEA1	COAD
15200	CosMx 6K	MAGEA12	COAD
18103	CosMx 6K	MAGEA4	COAD
16897	CosMx 6K	MAGEB2	COAD
20772	CosMx 6K	MAGEC1	COAD
17693	CosMx 6K	MAGEC2	COAD
25793	CosMx 6K	MAGI1	COAD
18236	CosMx 6K	MAL	COAD
26860	CosMx 6K	MALT1	COAD
24041	CosMx 6K	MAML2	COAD
47460	CosMx 6K	MAN1A1	COAD
50826	CosMx 6K	MAN1B1	COAD
26939	CosMx 6K	MAN2B1	COAD
21272	CosMx 6K	MAOA	COAD
14964	CosMx 6K	MAOB	COAD
28902	CosMx 6K	MAP1B	COAD
52395	CosMx 6K	MAP1LC3A	COAD
31083	CosMx 6K	MAP1LC3B	COAD
19046	CosMx 6K	MAP2	COAD
48775	CosMx 6K	MAP2K1	COAD
30937	CosMx 6K	MAP2K4	COAD
33545	CosMx 6K	MAP2K5	COAD
34565	CosMx 6K	MAP3K1	COAD
24506	CosMx 6K	MAP3K14	COAD
38014	CosMx 6K	MAP3K20	COAD
31711	CosMx 6K	MAP3K5	COAD
36769	CosMx 6K	MAP3K7	COAD
8390	CosMx 6K	MAP4	COAD
31973	CosMx 6K	MAP4K2	COAD
54266	CosMx 6K	MAP4K3	COAD
55297	CosMx 6K	MAP4K4	COAD
57024	CosMx 6K	MAP7	COAD
51753	CosMx 6K	MAPK1	COAD
30645	CosMx 6K	MAPK10	COAD
39486	CosMx 6K	MAPK11	COAD
31875	CosMx 6K	MAPK12	COAD
56172	CosMx 6K	MAPK14	COAD
34309	CosMx 6K	MAPK3	COAD
33210	CosMx 6K	MAPK7	COAD
24743	CosMx 6K	MAPK8	COAD
28063	CosMx 6K	MAPK8IP1	COAD
21052	CosMx 6K	MAPK8IP2	COAD
32000	CosMx 6K	MAPK8IP3	COAD
30585	CosMx 6K	MAPK9	COAD
38620	CosMx 6K	MAPKAPK2	COAD
21957	CosMx 6K	MAPT	COAD
22607	CosMx 6K	MARCO	COAD
25687	CosMx 6K	MAS1	COAD
22185	CosMx 6K	MASP1	COAD
25504	CosMx 6K	MASP2	COAD
36761	CosMx 6K	MAVS	COAD
96213	CosMx 6K	MAX	COAD
27247	CosMx 6K	MBL2	COAD
41809	CosMx 6K	MBNL1	COAD
29254	CosMx 6K	MC3R	COAD
15395	CosMx 6K	MC4R	COAD
48603	CosMx 6K	MCAM	COAD
22495	CosMx 6K	MCHR2	COAD
38652	CosMx 6K	MCM2	COAD
61705	CosMx 6K	MCM3	COAD
58249	CosMx 6K	MCM4	COAD
44590	CosMx 6K	MCM5	COAD
48948	CosMx 6K	MCM6	COAD
73839	CosMx 6K	MCM7	COAD
36501	CosMx 6K	MCPH1	COAD
35846	CosMx 6K	MCTP2	COAD
28110	CosMx 6K	MDC1	COAD
26547	CosMx 6K	MDFIC	COAD
33590	CosMx 6K	MDM2	COAD
41661	CosMx 6K	MDM4	COAD
19805	CosMx 6K	ME1	COAD
26505	CosMx 6K	MECOM	COAD
34459	CosMx 6K	MED1	COAD
25240	CosMx 6K	MED12	COAD
36316	CosMx 6K	MEF2A	COAD
46574	CosMx 6K	MEF2C	COAD
36358	CosMx 6K	MEIS1	COAD
44465	CosMx 6K	MEIS2	COAD
23400	CosMx 6K	MELK	COAD
54352	CosMx 6K	MELTF	COAD
34439	CosMx 6K	MEN1	COAD
33531	CosMx 6K	MERTK	COAD
42314	CosMx 6K	MET	COAD
26572	CosMx 6K	MFAP5	COAD
95071	CosMx 6K	MFGE8	COAD
34419	CosMx 6K	MFN2	COAD
58079	CosMx 6K	MGMT	COAD
32527	CosMx 6K	MICA	COAD
34414	CosMx 6K	MICB	COAD
27193	CosMx 6K	MINPP1	COAD
33155	CosMx 6K	MKI67	COAD
41401	CosMx 6K	MKNK1	COAD
25248	CosMx 6K	MLANA	COAD
29217	CosMx 6K	MLF1	COAD
36536	CosMx 6K	MLH1	COAD
37507	CosMx 6K	MLPH	COAD
30226	CosMx 6K	MLXIPL	COAD
22308	CosMx 6K	MME	COAD
64451	CosMx 6K	MMP11	COAD
92632	CosMx 6K	MMP12	COAD
158776	CosMx 6K	MMP14	COAD
62921	CosMx 6K	MMP9	COAD
30521	CosMx 6K	MMRN2	COAD
87499	CosMx 6K	MOG	COAD
30149	CosMx 6K	MPI	COAD
20653	CosMx 6K	MPL	COAD
27617	CosMx 6K	MPO	COAD
26306	CosMx 6K	MPPED1	COAD
59668	CosMx 6K	MPZL1	COAD
30154	CosMx 6K	MRC1	COAD
44474	CosMx 6K	MRC2	COAD
60228	CosMx 6K	MRE11	COAD
17799	CosMx 6K	MS4A1	COAD
21962	CosMx 6K	MS4A2	COAD
21320	CosMx 6K	MSH2	COAD
41109	CosMx 6K	MSH6	COAD
26819	CosMx 6K	MSLN	COAD
61066	CosMx 6K	MSN	COAD
34997	CosMx 6K	MSR1	COAD
19097	CosMx 6K	MST1R	COAD
61776	CosMx 6K	MT1A	COAD
47973	CosMx 6K	MTA1	COAD
44053	CosMx 6K	MTAP	COAD
32723	CosMx 6K	MTNR1A	COAD
22350	CosMx 6K	MTNR1B	COAD
22010	CosMx 6K	MTOR	COAD
23389	CosMx 6K	MTR	COAD
33449	CosMx 6K	MUC1	COAD
45305	CosMx 6K	MUC4	COAD
22456	CosMx 6K	MUTYH	COAD
65068	CosMx 6K	MVD	COAD
102512	CosMx 6K	MVP	COAD
33562	CosMx 6K	MX1	COAD
27875	CosMx 6K	MYB	COAD
46573	CosMx 6K	MYBL2	COAD
101504	CosMx 6K	MYC	COAD
30620	CosMx 6K	MYCN	COAD
31503	CosMx 6K	MYD88	COAD
25133	CosMx 6K	MYEF2	COAD
375962	CosMx 6K	MYH9	COAD
39659	CosMx 6K	MYLIP	COAD
20180	CosMx 6K	MYLK3	COAD
38057	CosMx 6K	MYO1B	COAD
45015	CosMx 6K	MYO1D	COAD
51791	CosMx 6K	MYO1E	COAD
20567	CosMx 6K	MYO5A	COAD
25822	CosMx 6K	MYO5B	COAD
47035	CosMx 6K	MYO6	COAD
75272	CosMx 6K	MZB1	COAD
28477	CosMx 6K	NAP1L5	COAD
27114	CosMx 6K	NAT1	COAD
28566	CosMx 6K	NAV1	COAD
30619	CosMx 6K	NAV2	COAD
75644	CosMx 6K	NBL1	COAD
41336	CosMx 6K	NBN	COAD
26892	CosMx 6K	NCAM1	COAD
44652	CosMx 6K	NCBP1	COAD
31043	CosMx 6K	NCF2	COAD
28112	CosMx 6K	NCF4	COAD
51445	CosMx 6K	NCK1	COAD
23072	CosMx 6K	NCOA1	COAD
46795	CosMx 6K	NCOA2	COAD
51820	CosMx 6K	NCOA3	COAD
41346	CosMx 6K	NCOR1	COAD
74691	CosMx 6K	NCOR2	COAD
21836	CosMx 6K	NCR1	COAD
22887	CosMx 6K	NCR3	COAD
64840	CosMx 6K	NCSTN	COAD
23124	CosMx 6K	NDP	COAD
49585	CosMx 6K	NDRG1	COAD
60302	CosMx 6K	NDRG2	COAD
27986	CosMx 6K	NDRG4	COAD
6136538	CosMx 6K	NDUFA3	COAD
65500	CosMx 6K	NDUFAB1	COAD
34523	CosMx 6K	NECTIN1	COAD
69241	CosMx 6K	NECTIN2	COAD
44408	CosMx 6K	NECTIN3	COAD
19800	CosMx 6K	NEDD4	COAD
36850	CosMx 6K	NEDD4L	COAD
28437	CosMx 6K	NEFL	COAD
70694	CosMx 6K	NEK6	COAD
30998	CosMx 6K	NES	COAD
25147	CosMx 6K	NEUROD1	COAD
54274	CosMx 6K	NF1	COAD
59866	CosMx 6K	NF2	COAD
13384	CosMx 6K	NFAT5	COAD
27024	CosMx 6K	NFATC1	COAD
48619	CosMx 6K	NFATC2	COAD
31452	CosMx 6K	NFATC3	COAD
31818	CosMx 6K	NFATC4	COAD
46220	CosMx 6K	NFE2L2	COAD
47733	CosMx 6K	NFKB1	COAD
46659	CosMx 6K	NFKB2	COAD
16531	CosMx 6K	NGF	COAD
25094	CosMx 6K	NGFR	COAD
24434	CosMx 6K	NKX2-1	COAD
19944	CosMx 6K	NKX3-1	COAD
21321	CosMx 6K	NLGN3	COAD
39723	CosMx 6K	NLRC5	COAD
28804	CosMx 6K	NLRP1	COAD
13384	CosMx 6K	NLRP2	COAD
24607	CosMx 6K	NLRP3	COAD
57374	CosMx 6K	NME1	COAD
28134	CosMx 6K	NMU	COAD
27875	CosMx 6K	NNAT	COAD
40133	CosMx 6K	NOD1	COAD
40092	CosMx 6K	NOD2	COAD
26707	CosMx 6K	NODAL	COAD
157805	CosMx 6K	NONO	COAD
20565	CosMx 6K	NOS1	COAD
28347	CosMx 6K	NOS1AP	COAD
22407	CosMx 6K	NOS2	COAD
28858	CosMx 6K	NOS3	COAD
36954	CosMx 6K	NOTCH1	COAD
20656	CosMx 6K	NOTCH2	COAD
58644	CosMx 6K	NOTCH3	COAD
22877	CosMx 6K	NOX1	COAD
29870	CosMx 6K	NOX4	COAD
26112	CosMx 6K	NPC1	COAD
41111	CosMx 6K	NPC1L1	COAD
15239	CosMx 6K	NPPA	COAD
18531	CosMx 6K	NPPB	COAD
31551	CosMx 6K	NPPC	COAD
16462	CosMx 6K	NPR1	COAD
22703	CosMx 6K	NPR3	COAD
47754	CosMx 6K	NPTN	COAD
30497	CosMx 6K	NPY1R	COAD
18471	CosMx 6K	NPY2R	COAD
29973	CosMx 6K	NQO1	COAD
21679	CosMx 6K	NR1H2	COAD
48571	CosMx 6K	NR1H3	COAD
25936	CosMx 6K	NR3C1	COAD
31265	CosMx 6K	NR3C2	COAD
93077	CosMx 6K	NR4A1	COAD
40767	CosMx 6K	NR4A3	COAD
45555	CosMx 6K	NRAS	COAD
24260	CosMx 6K	NRF1	COAD
29007	CosMx 6K	NRIP1	COAD
38156	CosMx 6K	NRP1	COAD
35468	CosMx 6K	NRP2	COAD
23340	CosMx 6K	NRSN1	COAD
13899	CosMx 6K	NRXN2	COAD
54017	CosMx 6K	NSD2	COAD
37926	CosMx 6K	NT5E	COAD
25320	CosMx 6K	NTF3	COAD
41496	CosMx 6K	NTN1	COAD
36337	CosMx 6K	NTN4	COAD
27874	CosMx 6K	NTRK1	COAD
20043	CosMx 6K	NTRK2	COAD
20594	CosMx 6K	NTSR2	COAD
20384	CosMx 6K	NUCB2	COAD
38873	CosMx 6K	NUDT1	COAD
79443	CosMx 6K	NUMA1	COAD
52345	CosMx 6K	NUMB	COAD
39817	CosMx 6K	NUP107	COAD
30972	CosMx 6K	NUP153	COAD
44544	CosMx 6K	NUP214	COAD
47482	CosMx 6K	NUP62	COAD
30665	CosMx 6K	NUP93	COAD
52247	CosMx 6K	NUP98	COAD
38217	CosMx 6K	NUSAP1	COAD
46577	CosMx 6K	NXF1	COAD
48448	CosMx 6K	OAS1	COAD
39571	CosMx 6K	OAS3	COAD
61338	CosMx 6K	OGDH	COAD
50793	CosMx 6K	OGG1	COAD
64857	CosMx 6K	OGT	COAD
33074	CosMx 6K	OLFM1	COAD
17240	CosMx 6K	OLFM2	COAD
21620	CosMx 6K	OLIG1	COAD
21569	CosMx 6K	OLIG2	COAD
28968	CosMx 6K	OLR1	COAD
22009	CosMx 6K	OPRD1	COAD
26509	CosMx 6K	OPRK1	COAD
27903	CosMx 6K	OPRM1	COAD
53138	CosMx 6K	OPTN	COAD
32050	CosMx 6K	ORAI2	COAD
40672	CosMx 6K	ORAI3	COAD
46070	CosMx 6K	ORC6	COAD
37490	CosMx 6K	OSM	COAD
16235	CosMx 6K	OTX2	COAD
50414	CosMx 6K	OXSR1	COAD
31674	CosMx 6K	OXTR	COAD
21667	CosMx 6K	P2RX1	COAD
40195	CosMx 6K	P2RX4	COAD
27947	CosMx 6K	P2RX7	COAD
31882	CosMx 6K	P2RY1	COAD
27938	CosMx 6K	P2RY12	COAD
23691	CosMx 6K	P2RY13	COAD
41538	CosMx 6K	P2RY14	COAD
30998	CosMx 6K	P2RY6	COAD
40599	CosMx 6K	P4HA1	COAD
288737	CosMx 6K	P4HB	COAD
22765	CosMx 6K	PADI2	COAD
23536	CosMx 6K	PADI4	COAD
22324	CosMx 6K	PAEP	COAD
71446	CosMx 6K	PAK1	COAD
77213	CosMx 6K	PAK2	COAD
20340	CosMx 6K	PALMD	COAD
38202	CosMx 6K	PAM	COAD
33129	CosMx 6K	PANX1	COAD
41439	CosMx 6K	PARD3	COAD
55595	CosMx 6K	PARP1	COAD
17265	CosMx 6K	PASD1	COAD
24454	CosMx 6K	PAX3	COAD
29684	CosMx 6K	PAX5	COAD
23099	CosMx 6K	PAX6	COAD
25287	CosMx 6K	PAX8	COAD
38986	CosMx 6K	PBK	COAD
49484	CosMx 6K	PBX1	COAD
24607	CosMx 6K	PBX3	COAD
45212	CosMx 6K	PC	COAD
59632	CosMx 6K	PCCB	COAD
23916	CosMx 6K	PCDH17	COAD
35452	CosMx 6K	PCK1	COAD
125209	CosMx 6K	PCNA	COAD
33029	CosMx 6K	PCSK9	COAD
22967	CosMx 6K	PDCD1	COAD
47291	CosMx 6K	PDCD10	COAD
26734	CosMx 6K	PDCD1LG2	COAD
72641	CosMx 6K	PDCD4	COAD
51789	CosMx 6K	PDCD6IP	COAD
21036	CosMx 6K	PDE10A	COAD
39136	CosMx 6K	PDE3A	COAD
26009	CosMx 6K	PDE4A	COAD
14498	CosMx 6K	PDE4B	COAD
28217	CosMx 6K	PDE5A	COAD
71206	CosMx 6K	PDGFA	COAD
29469	CosMx 6K	PDGFB	COAD
29369	CosMx 6K	PDGFC	COAD
30406	CosMx 6K	PDGFD	COAD
58606	CosMx 6K	PDGFRA	COAD
67389	CosMx 6K	PDGFRB	COAD
47817	CosMx 6K	PDHA1	COAD
52230	CosMx 6K	PDHB	COAD
127152	CosMx 6K	PDIA3	COAD
73214	CosMx 6K	PDIA4	COAD
39926	CosMx 6K	PDK1	COAD
50101	CosMx 6K	PDLIM2	COAD
57167	CosMx 6K	PDPK1	COAD
64982	CosMx 6K	PDPN	COAD
22595	CosMx 6K	PDX1	COAD
23696	CosMx 6K	PDYN	COAD
42329	CosMx 6K	PECAM1	COAD
18924	CosMx 6K	PENK	COAD
48610	CosMx 6K	PER1	COAD
28467	CosMx 6K	PER3	COAD
47693	CosMx 6K	PFKFB3	COAD
39457	CosMx 6K	PFKP	COAD
44160	CosMx 6K	PGD	COAD
43070	CosMx 6K	PGF	COAD
105530	CosMx 6K	PGK1	COAD
26633	CosMx 6K	PGM1	COAD
28087	CosMx 6K	PGR	COAD
83028	CosMx 6K	PHB2	COAD
19253	CosMx 6K	PHEX	COAD
23491	CosMx 6K	PHF6	COAD
27742	CosMx 6K	PHF8	COAD
63694	CosMx 6K	PHGDH	COAD
20292	CosMx 6K	PHLPP1	COAD
45926	CosMx 6K	PI4KA	COAD
55868	CosMx 6K	PICALM	COAD
45818	CosMx 6K	PIGF	COAD
34064	CosMx 6K	PIK3C3	COAD
27275	CosMx 6K	PIK3CA	COAD
43140	CosMx 6K	PIK3CB	COAD
33494	CosMx 6K	PIK3CD	COAD
26517	CosMx 6K	PIK3CG	COAD
36183	CosMx 6K	PIK3R1	COAD
50683	CosMx 6K	PIK3R2	COAD
29818	CosMx 6K	PIKFYVE	COAD
21113	CosMx 6K	PILRA	COAD
49496	CosMx 6K	PIM1	COAD
110781	CosMx 6K	PIM2	COAD
66405	CosMx 6K	PIN1	COAD
27438	CosMx 6K	PINK1	COAD
28038	CosMx 6K	PIP4K2A	COAD
40654	CosMx 6K	PITPNB	COAD
23255	CosMx 6K	PITX2	COAD
41695	CosMx 6K	PKD2	COAD
303583	CosMx 6K	PKM	COAD
31904	CosMx 6K	PLA2G4A	COAD
22231	CosMx 6K	PLA2G5	COAD
34287	CosMx 6K	PLA2G6	COAD
39869	CosMx 6K	PLA2G7	COAD
35548	CosMx 6K	PLA2R1	COAD
102363	CosMx 6K	PLAT	COAD
97855	CosMx 6K	PLAU	COAD
55150	CosMx 6K	PLAUR	COAD
28616	CosMx 6K	PLCB1	COAD
38096	CosMx 6K	PLCE1	COAD
42115	CosMx 6K	PLCG1	COAD
27871	CosMx 6K	PLCG2	COAD
57767	CosMx 6K	PLD1	COAD
45589	CosMx 6K	PLD2	COAD
86357	CosMx 6K	PLEC	COAD
27248	CosMx 6K	PLEKHA1	COAD
39775	CosMx 6K	PLEKHA2	COAD
35573	CosMx 6K	PLEKHH2	COAD
26831	CosMx 6K	PLIN2	COAD
27613	CosMx 6K	PLIN4	COAD
21314	CosMx 6K	PLIN5	COAD
40861	CosMx 6K	PLK1	COAD
64088	CosMx 6K	PLSCR1	COAD
59026	CosMx 6K	PLTP	COAD
51412	CosMx 6K	PLVAP	COAD
49851	CosMx 6K	PLXNC1	COAD
37565	CosMx 6K	PMAIP1	COAD
22506	CosMx 6K	PMCH	COAD
49920	CosMx 6K	PML	COAD
43547	CosMx 6K	PMP22	COAD
21522	CosMx 6K	PMS2	COAD
40595	CosMx 6K	PNMA1	COAD
30281	CosMx 6K	PNOC	COAD
74301	CosMx 6K	PNP	COAD
47090	CosMx 6K	PNPLA2	COAD
32552	CosMx 6K	PNPLA6	COAD
26033	CosMx 6K	PODXL	COAD
33323	CosMx 6K	POLB	COAD
30716	CosMx 6K	POLD1	COAD
42033	CosMx 6K	POLE	COAD
54438	CosMx 6K	POLR2A	COAD
17173	CosMx 6K	POLR2B	COAD
60625	CosMx 6K	POLR2C	COAD
47476	CosMx 6K	POLR2E	COAD
95276	CosMx 6K	POLR2G	COAD
67980	CosMx 6K	POLR2H	COAD
45250	CosMx 6K	POMC	COAD
69393	CosMx 6K	PON2	COAD
263447	CosMx 6K	POSTN	COAD
36015	CosMx 6K	POU2AF1	COAD
53767	CosMx 6K	POU2F1	COAD
25453	CosMx 6K	POU2F2	COAD
40737	CosMx 6K	POU2F3	COAD
24995	CosMx 6K	PPARA	COAD
24112	CosMx 6K	PPARD	COAD
38638	CosMx 6K	PPARG	COAD
24355	CosMx 6K	PPARGC1A	COAD
46461	CosMx 6K	PPID	COAD
75396	CosMx 6K	PPIF	COAD
54944	CosMx 6K	PPM1A	COAD
95090	CosMx 6K	PPP1CA	COAD
38826	CosMx 6K	PPP1R15B	COAD
21104	CosMx 6K	PPP1R16B	COAD
21556	CosMx 6K	PPP1R1B	COAD
31870	CosMx 6K	PPP1R7	COAD
64956	CosMx 6K	PPP1R9B	COAD
54940	CosMx 6K	PPP2CA	COAD
87133	CosMx 6K	PPP2R1A	COAD
27107	CosMx 6K	PPP2R3A	COAD
25049	CosMx 6K	PPP2R3C	COAD
40604	CosMx 6K	PPP3CA	COAD
35550	CosMx 6K	PRAME	COAD
38475	CosMx 6K	PRDM1	COAD
63844	CosMx 6K	PREP	COAD
27927	CosMx 6K	PRF1	COAD
46495	CosMx 6K	PRG2	COAD
28462	CosMx 6K	PRICKLE1	COAD
27256	CosMx 6K	PRKAA1	COAD
21483	CosMx 6K	PRKAA2	COAD
54925	CosMx 6K	PRKAB1	COAD
48255	CosMx 6K	PRKACA	COAD
28349	CosMx 6K	PRKACB	COAD
31505	CosMx 6K	PRKAG1	COAD
37936	CosMx 6K	PRKAG2	COAD
142483	CosMx 6K	PRKAR1A	COAD
43315	CosMx 6K	PRKCA	COAD
23799	CosMx 6K	PRKCB	COAD
40781	CosMx 6K	PRKCD	COAD
37244	CosMx 6K	PRKCE	COAD
22214	CosMx 6K	PRKCG	COAD
29736	CosMx 6K	PRKCH	COAD
56655	CosMx 6K	PRKCI	COAD
23145	CosMx 6K	PRKCQ	COAD
31992	CosMx 6K	PRKCZ	COAD
23709	CosMx 6K	PRKD1	COAD
48334	CosMx 6K	PRKD3	COAD
59937	CosMx 6K	PRKDC	COAD
21077	CosMx 6K	PRKN	COAD
31649	CosMx 6K	PRKRA	COAD
27910	CosMx 6K	PRL	COAD
28409	CosMx 6K	PRLR	COAD
27937	CosMx 6K	PRM1	COAD
86333	CosMx 6K	PRMT1	COAD
74821	CosMx 6K	PRMT5	COAD
23816	CosMx 6K	PRMT8	COAD
55002	CosMx 6K	PRNP	COAD
46811	CosMx 6K	PROCR	COAD
27909	CosMx 6K	PROM1	COAD
42521	CosMx 6K	PROS1	COAD
25870	CosMx 6K	PROX1	COAD
50070	CosMx 6K	PRPF19	COAD
41407	CosMx 6K	PRPF3	COAD
22750	CosMx 6K	PRPF31	COAD
54750	CosMx 6K	PRPF8	COAD
38171	CosMx 6K	PRPS2	COAD
32242	CosMx 6K	PRSS16	COAD
10510	CosMx 6K	PRTN3	COAD
33698	CosMx 6K	PSD3	COAD
51803	CosMx 6K	PSEN1	COAD
36443	CosMx 6K	PSEN2	COAD
73277	CosMx 6K	PSENEN	COAD
31999	CosMx 6K	PSIP1	COAD
65454	CosMx 6K	PSMB5	COAD
65612	CosMx 6K	PSMC2	COAD
69802	CosMx 6K	PSMC5	COAD
33120	CosMx 6K	PSMD1	COAD
64379	CosMx 6K	PSMD10	COAD
56108	CosMx 6K	PSMD2	COAD
53484	CosMx 6K	PSMD3	COAD
80972	CosMx 6K	PSMD4	COAD
44206	CosMx 6K	PSME3	COAD
23312	CosMx 6K	PTAFR	COAD
122988	CosMx 6K	PTBP1	COAD
16830	CosMx 6K	PTCD2	COAD
48036	CosMx 6K	PTCH1	COAD
44920	CosMx 6K	PTDSS1	COAD
857270	CosMx 6K	PTEN	COAD
38795	CosMx 6K	PTGDR	COAD
25841	CosMx 6K	PTGDR2	COAD
37456	CosMx 6K	PTGER2	COAD
26268	CosMx 6K	PTGER3	COAD
41180	CosMx 6K	PTGER4	COAD
28545	CosMx 6K	PTGES	COAD
58720	CosMx 6K	PTGES3	COAD
28732	CosMx 6K	PTGIR	COAD
42244	CosMx 6K	PTGIS	COAD
29055	CosMx 6K	PTGS1	COAD
30965	CosMx 6K	PTGS2	COAD
561738	CosMx 6K	PTK2	COAD
33431	CosMx 6K	PTK2B	COAD
27719	CosMx 6K	PTK6	COAD
39721	CosMx 6K	PTK7	COAD
70583	CosMx 6K	PTPN1	COAD
60482	CosMx 6K	PTPN11	COAD
17777	CosMx 6K	PTPN13	COAD
61042	CosMx 6K	PTPN2	COAD
27233	CosMx 6K	PTPN5	COAD
40524	CosMx 6K	PTPN6	COAD
41519	CosMx 6K	PTPRF	COAD
35911	CosMx 6K	PTPRG	COAD
36075	CosMx 6K	PTPRJ	COAD
16999	CosMx 6K	PTPRM	COAD
26843	CosMx 6K	PTPRU	COAD
18311	CosMx 6K	PTPRZ1	COAD
79725	CosMx 6K	PTTG1	COAD
71882	CosMx 6K	PVR	COAD
63558	CosMx 6K	PXN	COAD
46468	CosMx 6K	PYCARD	COAD
57042	CosMx 6K	PYGB	COAD
27804	CosMx 6K	PYGL	COAD
25647	CosMx 6K	QRFPR	COAD
74975	CosMx 6K	RAB11A	COAD
49886	CosMx 6K	RAB27A	COAD
52247	CosMx 6K	RAB28	COAD
40237	CosMx 6K	RAB5A	COAD
85221	CosMx 6K	RAB7A	COAD
44725	CosMx 6K	RAB8A	COAD
136532	CosMx 6K	RAC1	COAD
41779	CosMx 6K	RAD50	COAD
32828	CosMx 6K	RAD51	COAD
33831	CosMx 6K	RAD52	COAD
31054	CosMx 6K	RAF1	COAD
27705	CosMx 6K	RAG1	COAD
38437	CosMx 6K	RANGAP1	COAD
49463	CosMx 6K	RAP1A	COAD
21971	CosMx 6K	RAPGEF3	COAD
10586	CosMx 6K	RAPGEF5	COAD
30591	CosMx 6K	RARA	COAD
28580	CosMx 6K	RARB	COAD
32782	CosMx 6K	RASA1	COAD
43825	CosMx 6K	RASD1	COAD
33481	CosMx 6K	RASGRP1	COAD
55395	CosMx 6K	RASSF1	COAD
30978	CosMx 6K	RASSF5	COAD
33895	CosMx 6K	RB1	COAD
40484	CosMx 6K	RBBP4	COAD
36788	CosMx 6K	RBBP5	COAD
36322	CosMx 6K	RBBP7	COAD
26417	CosMx 6K	RBBP8	COAD
91273	CosMx 6K	RBCK1	COAD
39570	CosMx 6K	RBL2	COAD
20286	CosMx 6K	RBM14	COAD
50677	CosMx 6K	RBMS1	COAD
168311	CosMx 6K	RBMX	COAD
40962	CosMx 6K	RBPJ	COAD
90231	CosMx 6K	RBX1	COAD
31577	CosMx 6K	RCAN2	COAD
26125	CosMx 6K	RCC1	COAD
52202	CosMx 6K	RCOR1	COAD
32333	CosMx 6K	RECQL	COAD
30686	CosMx 6K	REL	COAD
58404	CosMx 6K	RELA	COAD
24734	CosMx 6K	RELB	COAD
24186	CosMx 6K	RELN	COAD
38399	CosMx 6K	RELT	COAD
31650	CosMx 6K	REN	COAD
36499	CosMx 6K	REPS1	COAD
33745	CosMx 6K	REST	COAD
21532	CosMx 6K	RET	COAD
29672	CosMx 6K	RETN	COAD
63378	CosMx 6K	RFC3	COAD
40714	CosMx 6K	RFC4	COAD
41392	CosMx 6K	RFC5	COAD
38951	CosMx 6K	RFTN1	COAD
38265	CosMx 6K	RFX1	COAD
18973	CosMx 6K	RFX2	COAD
20997	CosMx 6K	RFX5	COAD
24150	CosMx 6K	RGN	COAD
54495	CosMx 6K	RGS4	COAD
118577	CosMx 6K	RGS5	COAD
27823	CosMx 6K	RHBDD1	COAD
35105	CosMx 6K	RHBDD2	COAD
78417	CosMx 6K	RHEB	COAD
178907	CosMx 6K	RHOA	COAD
147342	CosMx 6K	RHOC	COAD
29553	CosMx 6K	RHOH	COAD
38146	CosMx 6K	RIPK1	COAD
22690	CosMx 6K	RIPK2	COAD
31441	CosMx 6K	RIPK3	COAD
21772	CosMx 6K	RLF	COAD
22178	CosMx 6K	RLN3	COAD
31170	CosMx 6K	RNASE3	COAD
30331	CosMx 6K	RNF121	COAD
19293	CosMx 6K	RNF2	COAD
23016	CosMx 6K	RNF31	COAD
41142	CosMx 6K	RNF43	COAD
17826	CosMx 6K	ROBO4	COAD
23630	CosMx 6K	ROCK1	COAD
53206	CosMx 6K	ROCK2	COAD
22245	CosMx 6K	ROR1	COAD
19269	CosMx 6K	ROR2	COAD
10226	CosMx 6K	RORB	COAD
16643	CosMx 6K	RORC	COAD
43123	CosMx 6K	RPA1	COAD
22315	CosMx 6K	RPA2	COAD
85586	CosMx 6K	RPA3	COAD
54179	CosMx 6K	RPN1	COAD
50268	CosMx 6K	RPTOR	COAD
27576	CosMx 6K	RRAD	COAD
38110	CosMx 6K	RRAS	COAD
67071	CosMx 6K	RRM2	COAD
29355	CosMx 6K	RSAD2	COAD
25478	CosMx 6K	RSPO2	COAD
18395	CosMx 6K	RSPO3	COAD
41560	CosMx 6K	RTKN2	COAD
34948	CosMx 6K	RTN1	COAD
111432	CosMx 6K	RTN4	COAD
31778	CosMx 6K	RUBCN	COAD
[truncated: 13,037 more rows]

## Sheet: Supplementary Figure 4e
Platform	tissue	value	type
Stereo-seq v1.3	COAD	20.9778	barcode
Stereo-seq v1.3	HCC	26.0099	barcode
Stereo-seq v1.3	OV	25.0065	barcode
scRNA-seq	COAD	4.1	barcode
scRNA-seq	HCC	4.1	barcode
scRNA-seq	OV	10.4	barcode
Visium HD FFPE	COAD	10.4	barcode
Visium HD FFPE	HCC	12	barcode
Visium HD FFPE	OV	6.1	barcode
Stereo-seq v1.3	COAD	0.3	UMI
Stereo-seq v1.3	HCC	0.1	UMI
Stereo-seq v1.3	OV	0.1	UMI
scRNA-seq	COAD	0.1	UMI
scRNA-seq	HCC	0.5	UMI
scRNA-seq	OV	0.2	UMI
Visium HD FFPE	COAD	0.3	UMI
Visium HD FFPE	HCC	0.4	UMI
Visium HD FFPE	OV	0.2	UMI

## Sheet: Supplementary Figure 4f
type	reads	tissue	platform
All	2530175281	COAD	Stereo-seq v1.3
Exonic	1066884293	COAD	Stereo-seq v1.3
Intronic	260441582	COAD	Stereo-seq v1.3
Intergenic	285607477	COAD	Stereo-seq v1.3
Multi_mapped	789555093	COAD	Stereo-seq v1.3
Unmapped	127686836	COAD	Stereo-seq v1.3
All	2265223897	HCC	Stereo-seq v1.3
Exonic	902683022	HCC	Stereo-seq v1.3
Intronic	338391741	HCC	Stereo-seq v1.3
Intergenic	422712956	HCC	Stereo-seq v1.3
Multi_mapped	531600665	HCC	Stereo-seq v1.3
Unmapped	69835513	HCC	Stereo-seq v1.3
All	2180837906	OV	Stereo-seq v1.3
Exonic	941671753	OV	Stereo-seq v1.3
Intronic	319386807	OV	Stereo-seq v1.3
Intergenic	480136384	OV	Stereo-seq v1.3
Multi_mapped	382594756	OV	Stereo-seq v1.3
Unmapped	57048206	OV	Stereo-seq v1.3
All	451528299	COAD	scRNA-seq
Exonic	282040813	COAD	scRNA-seq
Intronic	59054097	COAD	scRNA-seq
Intergenic	15831530	COAD	scRNA-seq
Multi_mapped	40557758	COAD	scRNA-seq
Unmapped	54044101	COAD	scRNA-seq
All	523662994	HCC	scRNA-seq
Exonic	382966645	HCC	scRNA-seq
Intronic	61120490	HCC	scRNA-seq
Intergenic	12865566	HCC	scRNA-seq
Multi_mapped	34559297	HCC	scRNA-seq
Unmapped	32150996	HCC	scRNA-seq
All	503530158	OV	scRNA-seq
Exonic	316768250	OV	scRNA-seq
Intronic	77842147	OV	scRNA-seq
Intergenic	19661577	OV	scRNA-seq
Multi_mapped	51727620	OV	scRNA-seq
Unmapped	37530564	OV	scRNA-seq
