# Supplementary material for: Systematic benchmarking of high-throughput subcellular spatial transcriptomics platforms across human tumors
Source: Nat Commun. 2025 Oct 17;16:9232. doi: 10.1038/s41467-025-64292-3 (PMC12534522; doi:10.1038/s41467-025-64292-3)
Supplement: Supplementary file 12 — Source Data [file 41467_2025_64292_MOESM12_ESM.zip › Source data/Source data for Supplementary Figure5.xlsx]

## Sheet: Supplementary Figure 5a
feature_name	count	tissue	platform	Probe	MoranI
A2ML1	14	HCC	Xenium 5K	Unique gene	-2.46056e-05
AAMP	59783	HCC	Xenium 5K	Common gene	0.020475
AAR2	10343	HCC	Xenium 5K	Unique gene	0.00589142
AARSD1	29866	HCC	Xenium 5K	Unique gene	0.0146802
ABAT	263234	HCC	Xenium 5K	Common gene	0.135006
ABCA1	121202	HCC	Xenium 5K	Common gene	0.0720946
ABCA3	1099	HCC	Xenium 5K	Unique gene	0.00381089
ABCA4	1179	HCC	Xenium 5K	Unique gene	0.000456715
ABCA7	12912	HCC	Xenium 5K	Unique gene	0.00754824
ABCB1	47780	HCC	Xenium 5K	Common gene	0.039032
ABCB4	370192	HCC	Xenium 5K	Unique gene	0.263593
ABCB6	14828	HCC	Xenium 5K	Unique gene	0.012035
ABCC1	7951	HCC	Xenium 5K	Common gene	0.0258089
ABCC12	100	HCC	Xenium 5K	Unique gene	-0.00016652
ABCC2	111827	HCC	Xenium 5K	Unique gene	0.0699299
ABCC3	60630	HCC	Xenium 5K	Common gene	0.0385436
ABCC4	8386	HCC	Xenium 5K	Common gene	0.0054862
ABCC6	184734	HCC	Xenium 5K	Unique gene	0.103452
ABCC8	47	HCC	Xenium 5K	Common gene	-7.93776e-05
ABCC9	42625	HCC	Xenium 5K	Common gene	0.0253936
ABCD1	6219	HCC	Xenium 5K	Common gene	0.00628983
ABCD3	57876	HCC	Xenium 5K	Unique gene	0.0291945
ABCD4	18415	HCC	Xenium 5K	Unique gene	0.00963601
ABCF3	22480	HCC	Xenium 5K	Unique gene	0.0113843
ABCG1	10880	HCC	Xenium 5K	Common gene	0.035298
ABCG2	60048	HCC	Xenium 5K	Unique gene	0.0645379
ABHD11	5346	HCC	Xenium 5K	Unique gene	0.00279551
ABHD6	53718	HCC	Xenium 5K	Common gene	0.0282854
ABI3	17718	HCC	Xenium 5K	Unique gene	0.0461991
ABI3BP	2672	HCC	Xenium 5K	Common gene	0.105185
ABL1	13926	HCC	Xenium 5K	Common gene	0.0102759
ABL2	10743	HCC	Xenium 5K	Common gene	0.0131633
ABO	3752	HCC	Xenium 5K	Unique gene	0.0199963
ABTB1	2175	HCC	Xenium 5K	Unique gene	0.00193585
ABTB2	21785	HCC	Xenium 5K	Unique gene	0.0202519
ACAA2	205178	HCC	Xenium 5K	Common gene	0.107552
ACACA	12920	HCC	Xenium 5K	Common gene	0.0109107
ACACB	107552	HCC	Xenium 5K	Common gene	0.0515284
ACAP1	4357	HCC	Xenium 5K	Unique gene	0.0677017
ACAP2	23720	HCC	Xenium 5K	Common gene	0.00866145
ACAT1	140902	HCC	Xenium 5K	Common gene	0.0640521
ACE	9345	HCC	Xenium 5K	Common gene	0.14839
ACE2	53848	HCC	Xenium 5K	Common gene	0.0428011
ACHE	251	HCC	Xenium 5K	Common gene	0.00536454
ACKR3	7110	HCC	Xenium 5K	Common gene	0.0559031
ACLY	71536	HCC	Xenium 5K	Common gene	0.0374258
ACOD1	15	HCC	Xenium 5K	Unique gene	-2.63631e-05
ACP5	7788	HCC	Xenium 5K	Common gene	0.112478
ACPP	187	HCC	Xenium 5K	Unique gene	0.00225102
ACRBP	1247	HCC	Xenium 5K	Unique gene	0.00326648
ACRV1	109	HCC	Xenium 5K	Unique gene	0.00431766
ACSL4	150209	HCC	Xenium 5K	Common gene	0.125847
ACTBL2	11	HCC	Xenium 5K	Unique gene	-1.93328e-05
ACTL6A	26455	HCC	Xenium 5K	Common gene	0.00940904
ACTL7A	19	HCC	Xenium 5K	Unique gene	-3.354e-05
ACTN1	20060	HCC	Xenium 5K	Common gene	0.0338978
ACTN2	31	HCC	Xenium 5K	Unique gene	0.0151056
ACTN4	165771	HCC	Xenium 5K	Common gene	0.0709478
ACVR1	5681	HCC	Xenium 5K	Common gene	0.00357068
ACVR1B	25917	HCC	Xenium 5K	Common gene	0.0114386
ACVR2A	11359	HCC	Xenium 5K	Common gene	0.00349238
ACVRL1	17907	HCC	Xenium 5K	Common gene	0.0475909
ACYP2	18414	HCC	Xenium 5K	Unique gene	0.00691745
ADA	5566	HCC	Xenium 5K	Common gene	0.0127042
ADAM10	56796	HCC	Xenium 5K	Common gene	0.0180913
ADAM12	628	HCC	Xenium 5K	Common gene	0.0127391
ADAM17	17899	HCC	Xenium 5K	Common gene	0.00939879
ADAM28	1373	HCC	Xenium 5K	Common gene	0.0180464
ADAM33	210	HCC	Xenium 5K	Unique gene	0.00882192
ADAM8	6791	HCC	Xenium 5K	Common gene	0.0286826
ADAM9	29246	HCC	Xenium 5K	Common gene	0.0539076
ADAMDEC1	3784	HCC	Xenium 5K	Unique gene	0.0616681
ADAMTS1	116528	HCC	Xenium 5K	Unique gene	0.288288
ADAMTS12	7321	HCC	Xenium 5K	Unique gene	0.0607009
ADAMTS19	122	HCC	Xenium 5K	Unique gene	0.00376275
ADAMTS2	7688	HCC	Xenium 5K	Unique gene	0.103399
ADAMTS4	19704	HCC	Xenium 5K	Unique gene	0.142617
ADAMTS5	906	HCC	Xenium 5K	Common gene	0.0314122
ADAMTSL3	10497	HCC	Xenium 5K	Unique gene	0.0370627
ADAR	111295	HCC	Xenium 5K	Common gene	0.0324923
ADCY2	72	HCC	Xenium 5K	Common gene	-0.00012597
ADCYAP1	16	HCC	Xenium 5K	Unique gene	-2.76815e-05
ADCYAP1R1	402	HCC	Xenium 5K	Unique gene	0.00967517
ADD1	82865	HCC	Xenium 5K	Common gene	0.0350614
ADGRA1	27	HCC	Xenium 5K	Unique gene	-4.83332e-05
ADGRA2	8810	HCC	Xenium 5K	Common gene	0.0757891
ADGRA3	72090	HCC	Xenium 5K	Common gene	0.0440515
ADGRB1	455	HCC	Xenium 5K	Unique gene	0.0134272
ADGRB2	318	HCC	Xenium 5K	Unique gene	0.00949766
ADGRD1	459	HCC	Xenium 5K	Unique gene	0.0150481
ADGRD2	19	HCC	Xenium 5K	Unique gene	-3.33936e-05
ADGRE1	464	HCC	Xenium 5K	Common gene	0.0134486
ADGRE2	1360	HCC	Xenium 5K	Common gene	0.0230839
ADGRE5	29200	HCC	Xenium 5K	Common gene	0.11948
ADGRG5	301	HCC	Xenium 5K	Common gene	0.0119754
ADGRG6	60265	HCC	Xenium 5K	Common gene	0.0392854
ADGRL1	984	HCC	Xenium 5K	Common gene	0.0052702
ADGRL4	21044	HCC	Xenium 5K	Common gene	0.0581365
ADIPOQ	23	HCC	Xenium 5K	Common gene	-3.99848e-05
ADIPOR1	93824	HCC	Xenium 5K	Common gene	0.0220691
ADIPOR2	19040	HCC	Xenium 5K	Common gene	0.0097548
ADM	13557	HCC	Xenium 5K	Common gene	0.091063
ADNP	36885	HCC	Xenium 5K	Unique gene	0.0110092
ADORA1	81	HCC	Xenium 5K	Common gene	-0.00014267
ADORA2A	803	HCC	Xenium 5K	Common gene	0.00393112
ADORA2B	402	HCC	Xenium 5K	Common gene	-0.000686506
ADORA3	3802	HCC	Xenium 5K	Unique gene	0.0472385
ADRA1A	51881	HCC	Xenium 5K	Common gene	0.0365662
ADRA1B	8088	HCC	Xenium 5K	Common gene	0.0148277
ADRA1D	99	HCC	Xenium 5K	Common gene	-0.000174169
ADRA2A	693	HCC	Xenium 5K	Common gene	0.0212979
ADRA2B	3613	HCC	Xenium 5K	Common gene	0.0307894
ADRA2C	505	HCC	Xenium 5K	Common gene	0.0378813
ADRB1	765	HCC	Xenium 5K	Common gene	0.00902651
ADRB2	5765	HCC	Xenium 5K	Common gene	0.00945239
ADRB3	13	HCC	Xenium 5K	Common gene	0.0384496
ADTRP	1634	HCC	Xenium 5K	Unique gene	0.00457581
AEBP1	13140	HCC	Xenium 5K	Unique gene	0.176363
AFAP1L2	3515	HCC	Xenium 5K	Unique gene	0.0547001
AFF1	97009	HCC	Xenium 5K	Common gene	0.0318291
AFF2	686	HCC	Xenium 5K	Common gene	0.00436357
AFG1L	8673	HCC	Xenium 5K	Unique gene	0.00301374
AFM	435576	HCC	Xenium 5K	Unique gene	0.188536
AGAP1	8161	HCC	Xenium 5K	Unique gene	0.0051655
AGAP3	21496	HCC	Xenium 5K	Common gene	0.00923444
AGER	1807	HCC	Xenium 5K	Common gene	0.00304065
AGMAT	59614	HCC	Xenium 5K	Unique gene	0.0485515
AGO1	9389	HCC	Xenium 5K	Unique gene	0.00578789
AGR3	239	HCC	Xenium 5K	Unique gene	0.00160519
AGRP	100	HCC	Xenium 5K	Common gene	0.00455345
AGTR1	11159	HCC	Xenium 5K	Common gene	0.0352329
AGTR2	22	HCC	Xenium 5K	Common gene	-3.54441e-05
AGXT	118282	HCC	Xenium 5K	Unique gene	0.0679942
AHCY	86037	HCC	Xenium 5K	Unique gene	0.0394394
AHR	41561	HCC	Xenium 5K	Common gene	0.0179124
AHRR	152	HCC	Xenium 5K	Unique gene	-0.000254264
AHSG	867124	HCC	Xenium 5K	Unique gene	0.341381
AICDA	43	HCC	Xenium 5K	Common gene	-7.58709e-05
AIF1L	5950	HCC	Xenium 5K	Unique gene	0.0322849
AIFM1	97277	HCC	Xenium 5K	Common gene	0.0479337
AIM2	308	HCC	Xenium 5K	Unique gene	0.0100464
AIMP2	64434	HCC	Xenium 5K	Unique gene	0.0276269
AIP	33272	HCC	Xenium 5K	Common gene	0.0068508
AIRE	47	HCC	Xenium 5K	Common gene	-7.9518e-05
AJAP1	195	HCC	Xenium 5K	Unique gene	0.00660832
AKAP11	28827	HCC	Xenium 5K	Unique gene	0.00822076
AKAP4	36	HCC	Xenium 5K	Unique gene	-6.23953e-05
AKAP8	17938	HCC	Xenium 5K	Unique gene	0.00772169
AKR1B1	26047	HCC	Xenium 5K	Common gene	0.116942
AKR1C3	120525	HCC	Xenium 5K	Unique gene	0.0699572
AKT1	78344	HCC	Xenium 5K	Common gene	0.0196474
AKT2	98936	HCC	Xenium 5K	Common gene	0.0435567
AKT3	34863	HCC	Xenium 5K	Common gene	0.0226413
AKTIP	73651	HCC	Xenium 5K	Unique gene	0.0308956
ALAD	76535	HCC	Xenium 5K	Common gene	0.0380424
ALCAM	65668	HCC	Xenium 5K	Common gene	0.037197
ALDH1B1	636071	HCC	Xenium 5K	Unique gene	0.280693
ALDH2	447272	HCC	Xenium 5K	Common gene	0.186364
ALDH3A2	152994	HCC	Xenium 5K	Common gene	0.0840104
ALDH7A1	283786	HCC	Xenium 5K	Common gene	0.121324
ALDOA	35847	HCC	Xenium 5K	Common gene	0.0183171
ALG11	31843	HCC	Xenium 5K	Unique gene	0.0144468
ALG13	26412	HCC	Xenium 5K	Common gene	0.00716984
ALG2	51736	HCC	Xenium 5K	Unique gene	0.0231817
ALG6	17338	HCC	Xenium 5K	Unique gene	0.0115367
ALG9	16756	HCC	Xenium 5K	Unique gene	0.00620649
ALK	56	HCC	Xenium 5K	Common gene	-9.51764e-05
ALKBH5	61587	HCC	Xenium 5K	Common gene	0.0207351
ALOX12	44	HCC	Xenium 5K	Common gene	-7.39732e-05
ALOX15	286	HCC	Xenium 5K	Unique gene	0.00119703
ALOX5	3391	HCC	Xenium 5K	Common gene	0.0339665
ALPK1	7130	HCC	Xenium 5K	Common gene	0.00598259
ALPK3	1452	HCC	Xenium 5K	Unique gene	0.00476204
ALPL	15903	HCC	Xenium 5K	Unique gene	0.0298229
ALX1	59	HCC	Xenium 5K	Unique gene	-9.37308e-05
ALYREF	47550	HCC	Xenium 5K	Unique gene	0.0143667
AMACR	87824	HCC	Xenium 5K	Unique gene	0.0515022
AMER1	4270	HCC	Xenium 5K	Common gene	0.00323011
AMFR	76394	HCC	Xenium 5K	Common gene	0.036677
AMH	58	HCC	Xenium 5K	Common gene	-9.86882e-05
AMIGO1	2667	HCC	Xenium 5K	Unique gene	0.00294652
AMIGO3	855	HCC	Xenium 5K	Unique gene	0.00233801
AMOT	11178	HCC	Xenium 5K	Common gene	0.00584411
ANAPC1	30679	HCC	Xenium 5K	Common gene	0.014912
ANGPT1	7787	HCC	Xenium 5K	Common gene	0.0244748
ANGPT2	6940	HCC	Xenium 5K	Common gene	0.0328602
ANGPTL2	5332	HCC	Xenium 5K	Common gene	0.030615
ANGPTL3	225726	HCC	Xenium 5K	Common gene	0.101221
ANGPTL4	2602	HCC	Xenium 5K	Common gene	0.0304064
ANGPTL6	4444	HCC	Xenium 5K	Unique gene	0.00408137
ANGPTL7	2948	HCC	Xenium 5K	Unique gene	0.0940494
ANGPTL8	51190	HCC	Xenium 5K	Unique gene	0.0781707
ANK1	50	HCC	Xenium 5K	Common gene	-8.71774e-05
ANKHD1	37140	HCC	Xenium 5K	Unique gene	0.0123792
ANKK1	54	HCC	Xenium 5K	Unique gene	-9.4621e-05
ANKRD13A	50178	HCC	Xenium 5K	Unique gene	0.015401
ANKRD13D	5537	HCC	Xenium 5K	Unique gene	0.00384188
ANKRD17	16379	HCC	Xenium 5K	Unique gene	0.0049551
ANKRD30A	156	HCC	Xenium 5K	Unique gene	-0.000264931
ANKRD40	31886	HCC	Xenium 5K	Unique gene	0.0113545
ANKRD44	6795	HCC	Xenium 5K	Unique gene	0.0231136
ANKRD6	4473	HCC	Xenium 5K	Common gene	0.00193695
ANKS1A	14163	HCC	Xenium 5K	Unique gene	0.0113139
ANKS6	809	HCC	Xenium 5K	Unique gene	0.00159622
ANKZF1	19446	HCC	Xenium 5K	Unique gene	0.00944042
ANO1	175004	HCC	Xenium 5K	Unique gene	0.0960608
ANO3	1479	HCC	Xenium 5K	Unique gene	0.0076109
ANP32E	26555	HCC	Xenium 5K	Unique gene	0.0104812
ANPEP	669726	HCC	Xenium 5K	Common gene	0.236509
ANXA10	21005	HCC	Xenium 5K	Unique gene	0.0155049
ANXA2	202990	HCC	Xenium 5K	Common gene	0.163907
ANXA3	1694	HCC	Xenium 5K	Unique gene	0.0239871
ANXA5	169904	HCC	Xenium 5K	Common gene	0.0542517
ANXA8	43	HCC	Xenium 5K	Unique gene	-7.24986e-05
AOAH	17062	HCC	Xenium 5K	Common gene	0.0992294
AOC3	31329	HCC	Xenium 5K	Unique gene	0.0873481
AOX1	358521	HCC	Xenium 5K	Unique gene	0.172498
AP1B1	50230	HCC	Xenium 5K	Common gene	0.0542152
AP1M1	82158	HCC	Xenium 5K	Common gene	0.0292402
AP1S3	2761	HCC	Xenium 5K	Common gene	0.000560312
AP2A1	45795	HCC	Xenium 5K	Common gene	0.0163577
AP2A2	61099	HCC	Xenium 5K	Common gene	0.0471856
AP2M1	291351	HCC	Xenium 5K	Common gene	0.0565526
AP3B2	50	HCC	Xenium 5K	Common gene	-8.81754e-05
AP3D1	50340	HCC	Xenium 5K	Common gene	0.0171792
AP3M2	2377	HCC	Xenium 5K	Common gene	0.00256487
AP5B1	6340	HCC	Xenium 5K	Unique gene	0.00411029
APAF1	6745	HCC	Xenium 5K	Common gene	0.00349385
APC	6653	HCC	Xenium 5K	Common gene	0.00181878
APCDD1	1613	HCC	Xenium 5K	Common gene	0.00591386
APELA	19	HCC	Xenium 5K	Common gene	-3.33936e-05
APEX1	119677	HCC	Xenium 5K	Common gene	0.0402725
APEX2	7199	HCC	Xenium 5K	Unique gene	0.0050273
APH1B	9150	HCC	Xenium 5K	Common gene	0.0127366
API5	110964	HCC	Xenium 5K	Common gene	0.0360292
APLF	19494	HCC	Xenium 5K	Unique gene	0.00374506
APLN	1786	HCC	Xenium 5K	Common gene	0.0629518
APLNR	14435	HCC	Xenium 5K	Common gene	0.0779479
APMAP	396353	HCC	Xenium 5K	Unique gene	0.176225
APOB	5001078	HCC	Xenium 5K	Common gene	0.527522
APOBEC3B	238	HCC	Xenium 5K	Unique gene	0.00772881
APOBEC3C	11500	HCC	Xenium 5K	Unique gene	0.042829
APOBEC3D	804	HCC	Xenium 5K	Unique gene	0.00861303
APOBEC3F	1192	HCC	Xenium 5K	Unique gene	0.00559922
APOBEC3G	3353	HCC	Xenium 5K	Unique gene	0.0291343
APOL1	198272	HCC	Xenium 5K	Common gene	0.077004
APOL2	79913	HCC	Xenium 5K	Unique gene	0.0358348
APOL3	38222	HCC	Xenium 5K	Unique gene	0.0320777
APOL6	113804	HCC	Xenium 5K	Common gene	0.0454569
APOM	293494	HCC	Xenium 5K	Common gene	0.139807
APP	473801	HCC	Xenium 5K	Common gene	0.156334
APPBP2	31228	HCC	Xenium 5K	Unique gene	0.00996802
APTX	28208	HCC	Xenium 5K	Common gene	0.0120795
AQP4	19453	HCC	Xenium 5K	Common gene	0.0232802
AQP5	25	HCC	Xenium 5K	Unique gene	-4.33536e-05
AQP7	33457	HCC	Xenium 5K	Common gene	0.0347445
AQP8	381	HCC	Xenium 5K	Unique gene	0.00307517
AQP9	414678	HCC	Xenium 5K	Common gene	0.192985
AR	42532	HCC	Xenium 5K	Common gene	0.0235933
ARC	270	HCC	Xenium 5K	Common gene	0.0230525
ARF1	166669	HCC	Xenium 5K	Common gene	0.0420423
ARF6	64375	HCC	Xenium 5K	Common gene	0.020496
ARFIP1	22282	HCC	Xenium 5K	Unique gene	0.00901337
ARG1	804573	HCC	Xenium 5K	Common gene	0.270617
ARG2	211	HCC	Xenium 5K	Common gene	-0.000364209
ARHGAP35	51897	HCC	Xenium 5K	Unique gene	0.0191302
ARHGAP36	32	HCC	Xenium 5K	Unique gene	-5.62431e-05
ARHGEF2	17299	HCC	Xenium 5K	Unique gene	0.0461319
ARHGEF7	14293	HCC	Xenium 5K	Common gene	0.00958038
ARID1A	21912	HCC	Xenium 5K	Common gene	0.0133223
ARID3B	3154	HCC	Xenium 5K	Unique gene	0.0019882
ARL4D	5398	HCC	Xenium 5K	Unique gene	0.00721865
ARL8B	108525	HCC	Xenium 5K	Unique gene	0.0274573
ARMC5	5454	HCC	Xenium 5K	Unique gene	0.00452409
ARMC7	2866	HCC	Xenium 5K	Unique gene	0.0032438
ARMH3	11415	HCC	Xenium 5K	Unique gene	0.0035552
ARNT	37234	HCC	Xenium 5K	Common gene	0.0104989
ARNTL	5950	HCC	Xenium 5K	Unique gene	0.00619051
ARR3	18	HCC	Xenium 5K	Unique gene	-3.13431e-05
ARRB1	26007	HCC	Xenium 5K	Common gene	0.0109605
ARRB2	54877	HCC	Xenium 5K	Common gene	0.130506
ARRDC3	24049	HCC	Xenium 5K	Unique gene	0.020109
ART1	32	HCC	Xenium 5K	Unique gene	-5.58038e-05
ART3	214	HCC	Xenium 5K	Unique gene	0.0018401
ART4	14374	HCC	Xenium 5K	Unique gene	0.00784576
ARX	29	HCC	Xenium 5K	Common gene	-5.097e-05
ASCC2	21019	HCC	Xenium 5K	Unique gene	0.00773256
ASCC3	18070	HCC	Xenium 5K	Unique gene	0.00727863
ASCL1	87	HCC	Xenium 5K	Common gene	0.00523546
ASCL2	258	HCC	Xenium 5K	Unique gene	0.00516506
ASF1B	1268	HCC	Xenium 5K	Unique gene	0.00933432
ASH2L	17227	HCC	Xenium 5K	Common gene	0.00460594
ASIC1	264	HCC	Xenium 5K	Unique gene	0.00134792
ASPM	872	HCC	Xenium 5K	Unique gene	0.0683056
ASPN	17120	HCC	Xenium 5K	Unique gene	0.108471
ASTN2	3260	HCC	Xenium 5K	Common gene	0.00333043
ASXL1	20361	HCC	Xenium 5K	Common gene	0.00618838
ATAD3A	9978	HCC	Xenium 5K	Unique gene	0.00825494
ATF1	9275	HCC	Xenium 5K	Common gene	0.00499721
ATF2	23213	HCC	Xenium 5K	Common gene	0.00571213
ATF3	2839	HCC	Xenium 5K	Common gene	0.0146462
ATF4	109582	HCC	Xenium 5K	Common gene	0.0314405
ATF6	96359	HCC	Xenium 5K	Common gene	0.0307028
ATG10	6518	HCC	Xenium 5K	Common gene	0.00460448
ATG16L1	10550	HCC	Xenium 5K	Common gene	0.00513741
ATG2A	12323	HCC	Xenium 5K	Common gene	0.00712637
ATG5	33342	HCC	Xenium 5K	Common gene	0.0112989
ATG7	6663	HCC	Xenium 5K	Common gene	0.00721892
ATIC	43721	HCC	Xenium 5K	Unique gene	0.0171346
ATL1	2233	HCC	Xenium 5K	Unique gene	0.00535382
ATL2	60263	HCC	Xenium 5K	Unique gene	0.0298751
ATL3	44262	HCC	Xenium 5K	Unique gene	0.0125458
ATM	21893	HCC	Xenium 5K	Common gene	0.0146168
ATOH1	52	HCC	Xenium 5K	Unique gene	-7.44977e-05
ATOH7	63	HCC	Xenium 5K	Unique gene	-0.000107327
ATOH8	14140	HCC	Xenium 5K	Unique gene	0.0115831
ATP10D	8137	HCC	Xenium 5K	Unique gene	0.00726598
ATP13A2	3741	HCC	Xenium 5K	Unique gene	0.00428549
ATP1A1	227218	HCC	Xenium 5K	Common gene	0.0972431
ATP2A2	140612	HCC	Xenium 5K	Common gene	0.0636533
ATP2B1	17409	HCC	Xenium 5K	Common gene	0.00859865
ATP5F1A	610551	HCC	Xenium 5K	Unique gene	0.190734
ATP5F1C	220669	HCC	Xenium 5K	Common gene	0.0510413
ATP6V1B1	783	HCC	Xenium 5K	Unique gene	0.00171811
ATP6V1H	21669	HCC	Xenium 5K	Common gene	0.00815035
ATP7A	6461	HCC	Xenium 5K	Common gene	0.00178307
ATP7B	22041	HCC	Xenium 5K	Unique gene	0.0137251
ATPAF1	70086	HCC	Xenium 5K	Unique gene	0.031624
ATPSCKMT	20667	HCC	Xenium 5K	Unique gene	0.0085704
ATR	23962	HCC	Xenium 5K	Common gene	0.00994559
ATRX	26185	HCC	Xenium 5K	Common gene	0.0114222
ATXN1	14669	HCC	Xenium 5K	Common gene	0.0105606
ATXN1L	8745	HCC	Xenium 5K	Common gene	0.0033903
ATXN2	32820	HCC	Xenium 5K	Common gene	0.00710355
ATXN2L	54430	HCC	Xenium 5K	Unique gene	0.0199914
ATXN3	41665	HCC	Xenium 5K	Common gene	0.0112525
ATXN7L2	1180	HCC	Xenium 5K	Unique gene	0.00245666
AUNIP	176	HCC	Xenium 5K	Unique gene	0.00229642
AURKA	4272	HCC	Xenium 5K	Common gene	0.0234948
AURKB	1861	HCC	Xenium 5K	Common gene	0.044796
AURKC	898	HCC	Xenium 5K	Unique gene	0.00171971
AVPR1A	6475	HCC	Xenium 5K	Common gene	0.0498568
AVPR1B	19	HCC	Xenium 5K	Common gene	-3.02131e-05
AVPR2	2987	HCC	Xenium 5K	Common gene	0.0182892
AXIN1	14338	HCC	Xenium 5K	Common gene	0.005825
AXIN2	1794	HCC	Xenium 5K	Common gene	0.00264807
AXL	45671	HCC	Xenium 5K	Common gene	0.169067
B3GAT1	363	HCC	Xenium 5K	Unique gene	0.0242622
B4GAT1	23565	HCC	Xenium 5K	Unique gene	0.0124219
BAALC	3322	HCC	Xenium 5K	Unique gene	0.0182016
BAAT	341466	HCC	Xenium 5K	Unique gene	0.201946
BACE1	38818	HCC	Xenium 5K	Common gene	0.0184572
BACE2	8187	HCC	Xenium 5K	Common gene	0.0223967
BACH2	441	HCC	Xenium 5K	Common gene	0.000321507
BAD	3063	HCC	Xenium 5K	Common gene	0.00123555
BAG2	23785	HCC	Xenium 5K	Unique gene	0.0127851
BAG3	13535	HCC	Xenium 5K	Common gene	0.0143049
BAG6	73872	HCC	Xenium 5K	Common gene	0.0180473
BAIAP2	38822	HCC	Xenium 5K	Unique gene	0.0241524
BAK1	3343	HCC	Xenium 5K	Common gene	0.00256778
BANK1	249	HCC	Xenium 5K	Common gene	0.0208286
BAP1	24964	HCC	Xenium 5K	Common gene	0.00992434
BARD1	3075	HCC	Xenium 5K	Common gene	0.00472558
BARHL2	28	HCC	Xenium 5K	Unique gene	-4.6478e-05
BARX2	851	HCC	Xenium 5K	Unique gene	0.00416979
BATF	3214	HCC	Xenium 5K	Common gene	0.0360729
BATF3	1256	HCC	Xenium 5K	Common gene	0.0122954
BAX	13977	HCC	Xenium 5K	Common gene	0.00633643
BAZ2B	9610	HCC	Xenium 5K	Unique gene	0.0052102
BBC3	4229	HCC	Xenium 5K	Common gene	0.00871319
BCAM	24035	HCC	Xenium 5K	Common gene	0.0689502
BCAN	38	HCC	Xenium 5K	Common gene	0.0130956
BCAR1	3796	HCC	Xenium 5K	Common gene	0.00341504
BCAR3	10638	HCC	Xenium 5K	Common gene	0.00618643
BCAR4	29	HCC	Xenium 5K	Unique gene	-4.46629e-05
BCAS3	28493	HCC	Xenium 5K	Unique gene	0.0083136
BCCIP	48721	HCC	Xenium 5K	Common gene	0.0144463
BCHE	16327	HCC	Xenium 5K	Common gene	0.0154394
BCKDK	48984	HCC	Xenium 5K	Common gene	0.0218808
BCL10	14585	HCC	Xenium 5K	Common gene	0.00330491
BCL11A	641	HCC	Xenium 5K	Common gene	0.0116226
BCL11B	1060	HCC	Xenium 5K	Common gene	0.0235386
BCL2	2849	HCC	Xenium 5K	Common gene	0.0229607
BCL2A1	700	HCC	Xenium 5K	Common gene	0.0426109
BCL2L1	74519	HCC	Xenium 5K	Common gene	0.022243
BCL2L11	8702	HCC	Xenium 5K	Common gene	0.0142056
BCL2L12	7391	HCC	Xenium 5K	Unique gene	0.00419764
BCL2L13	20726	HCC	Xenium 5K	Unique gene	0.00731318
BCL2L2	41564	HCC	Xenium 5K	Common gene	0.0141916
BCL3	27835	HCC	Xenium 5K	Common gene	0.0387571
BCL6	9660	HCC	Xenium 5K	Common gene	0.0149415
BCL6B	5827	HCC	Xenium 5K	Common gene	0.019941
BCL7B	30085	HCC	Xenium 5K	Unique gene	0.00929308
BCL7C	4298	HCC	Xenium 5K	Unique gene	-3.0823e-06
BCOR	8757	HCC	Xenium 5K	Common gene	0.00751471
BCORL1	3232	HCC	Xenium 5K	Unique gene	0.00797999
BCR	31529	HCC	Xenium 5K	Common gene	0.0176286
BDKRB1	190	HCC	Xenium 5K	Unique gene	-0.000329975
BDKRB2	793	HCC	Xenium 5K	Unique gene	0.00830986
BDNF	31	HCC	Xenium 5K	Common gene	-5.50711e-05
BEAN1	106	HCC	Xenium 5K	Unique gene	-0.000171602
BECN1	79389	HCC	Xenium 5K	Common gene	0.0190735
BEX2	195	HCC	Xenium 5K	Common gene	0.00685957
BFSP1	1079	HCC	Xenium 5K	Unique gene	0.00301911
BFSP2	36	HCC	Xenium 5K	Unique gene	0.013102
BHMT	1205186	HCC	Xenium 5K	Unique gene	0.357481
BICRAL	12572	HCC	Xenium 5K	Unique gene	0.00351059
BID	11719	HCC	Xenium 5K	Common gene	0.00550228
BIK	228	HCC	Xenium 5K	Unique gene	0.00167495
BIRC2	70902	HCC	Xenium 5K	Common gene	0.0200231
BIRC5	4161	HCC	Xenium 5K	Common gene	0.0640638
BIRC7	502	HCC	Xenium 5K	Common gene	0.0537101
BLK	904	HCC	Xenium 5K	Common gene	0.00857735
BLM	536	HCC	Xenium 5K	Common gene	0.00204459
BLNK	7014	HCC	Xenium 5K	Common gene	0.00333004
BLOC1S2	20676	HCC	Xenium 5K	Unique gene	0.00953914
BLVRA	16506	HCC	Xenium 5K	Common gene	0.064269
BMI1	72945	HCC	Xenium 5K	Common gene	0.0214375
BMP2	8654	HCC	Xenium 5K	Common gene	0.0501074
BMP2K	24498	HCC	Xenium 5K	Common gene	0.0176643
BMP4	1922	HCC	Xenium 5K	Common gene	0.0548365
BMP5	1361	HCC	Xenium 5K	Common gene	0.0148216
BMP6	3476	HCC	Xenium 5K	Common gene	0.0348367
BMP7	903	HCC	Xenium 5K	Common gene	0.00167055
BMP8A	511	HCC	Xenium 5K	Common gene	0.0126995
BMP8B	89	HCC	Xenium 5K	Common gene	0.0213631
BMPER	590	HCC	Xenium 5K	Unique gene	0.0280388
BMPR1A	7382	HCC	Xenium 5K	Common gene	0.00893442
BMPR1B	16	HCC	Xenium 5K	Common gene	-2.81207e-05
BMPR2	46077	HCC	Xenium 5K	Common gene	0.0292872
BNC1	227	HCC	Xenium 5K	Common gene	0.00168281
BNC2	1223	HCC	Xenium 5K	Unique gene	0.00376843
BNIP3	70358	HCC	Xenium 5K	Common gene	0.0240338
BOLL	102	HCC	Xenium 5K	Unique gene	-0.000179736
BRAF	39115	HCC	Xenium 5K	Common gene	0.0088816
BRCA1	3730	HCC	Xenium 5K	Common gene	0.0042716
BRCA2	1467	HCC	Xenium 5K	Common gene	0.00892388
BRD3	23445	HCC	Xenium 5K	Common gene	0.00584246
BRD4	60497	HCC	Xenium 5K	Common gene	0.0131351
BRDT	201	HCC	Xenium 5K	Unique gene	0.0020725
BRI3BP	12411	HCC	Xenium 5K	Unique gene	0.00487217
BRINP1	62	HCC	Xenium 5K	Common gene	-0.000103334
BRIP1	4184	HCC	Xenium 5K	Common gene	0.00940609
BRIX1	21959	HCC	Xenium 5K	Unique gene	0.00561207
BRSK2	34	HCC	Xenium 5K	Unique gene	-5.54703e-05
BSDC1	38072	HCC	Xenium 5K	Unique gene	0.0171903
BST1	2946	HCC	Xenium 5K	Common gene	0.0048344
BTAF1	20726	HCC	Xenium 5K	Unique gene	0.00857487
BTBD9	8704	HCC	Xenium 5K	Unique gene	0.00132681
BTK	7538	HCC	Xenium 5K	Common gene	0.0482437
BTLA	312	HCC	Xenium 5K	Common gene	0.0130485
BTN3A1	23778	HCC	Xenium 5K	Common gene	0.0102726
BTNL2	15	HCC	Xenium 5K	Unique gene	-2.63631e-05
BTRC	12407	HCC	Xenium 5K	Common gene	0.00409725
BUB1	1027	HCC	Xenium 5K	Unique gene	0.0499581
BUB1B	576	HCC	Xenium 5K	Unique gene	0.0168199
BVES	1222	HCC	Xenium 5K	Unique gene	0.00141026
C1QBP	95078	HCC	Xenium 5K	Common gene	0.0277911
C1QL3	50	HCC	Xenium 5K	Unique gene	-8.15078e-05
C1QTNF1	5317	HCC	Xenium 5K	Common gene	0.04322
C1QTNF6	10287	HCC	Xenium 5K	Unique gene	0.00987013
C1QTNF9	151	HCC	Xenium 5K	Unique gene	0.00300756
C1RL	130832	HCC	Xenium 5K	Unique gene	0.0743442
C3AR1	10798	HCC	Xenium 5K	Common gene	0.0949793
C4A	1393741	HCC	Xenium 5K	Unique gene	0.334938
C4B	932673	HCC	Xenium 5K	Unique gene	0.291497
C5	318100	HCC	Xenium 5K	Common gene	0.168989
C5AR1	14879	HCC	Xenium 5K	Common gene	0.110683
C6	175805	HCC	Xenium 5K	Common gene	0.095684
C8B	343975	HCC	Xenium 5K	Common gene	0.165475
C8G	59971	HCC	Xenium 5K	Common gene	0.0355981
C9	523204	HCC	Xenium 5K	Common gene	0.280212
CA10	13	HCC	Xenium 5K	Unique gene	-2.2848e-05
CA12	88010	HCC	Xenium 5K	Unique gene	0.123889
CA14	4509	HCC	Xenium 5K	Unique gene	0.0111052
CA4	5746	HCC	Xenium 5K	Unique gene	0.0693837
CA9	27	HCC	Xenium 5K	Unique gene	-4.35001e-05
CABCOCO1	279	HCC	Xenium 5K	Unique gene	0.00790796
CABP4	368	HCC	Xenium 5K	Unique gene	0.000690089
CABYR	509	HCC	Xenium 5K	Unique gene	0.00271675
CACNA1B	86	HCC	Xenium 5K	Common gene	-0.000151021
CACNA1C	3693	HCC	Xenium 5K	Common gene	0.0284702
CACNA1D	5596	HCC	Xenium 5K	Common gene	0.0056331
CACNA1G	30	HCC	Xenium 5K	Common gene	-5.30205e-05
CACNA1H	3556	HCC	Xenium 5K	Common gene	0.0650928
CACNA2D1	1537	HCC	Xenium 5K	Common gene	0.0173263
CACNG3	21	HCC	Xenium 5K	Common gene	-3.70552e-05
CACNG4	17	HCC	Xenium 5K	Common gene	-2.97319e-05
CACNG5	17	HCC	Xenium 5K	Unique gene	-2.98783e-05
CACUL1	13057	HCC	Xenium 5K	Unique gene	0.00817985
CACYBP	46694	HCC	Xenium 5K	Common gene	0.0125182
CAD	10164	HCC	Xenium 5K	Unique gene	0.00425002
CADM3	132	HCC	Xenium 5K	Unique gene	0.0490303
CADM4	9952	HCC	Xenium 5K	Common gene	0.00418537
CALB1	43	HCC	Xenium 5K	Common gene	-7.24986e-05
CALB2	31	HCC	Xenium 5K	Common gene	-5.47782e-05
CALCA	305	HCC	Xenium 5K	Unique gene	0.270605
CALCB	239	HCC	Xenium 5K	Common gene	-0.000412866
CALCR	533	HCC	Xenium 5K	Common gene	0.00251635
CALCRL	51715	HCC	Xenium 5K	Common gene	0.125899
CALM3	91764	HCC	Xenium 5K	Common gene	0.0358008
CALML3	10	HCC	Xenium 5K	Common gene	-1.75753e-05
CALR3	168	HCC	Xenium 5K	Unique gene	-0.00026101
CAMK1	45380	HCC	Xenium 5K	Common gene	0.0201417
CAMK2A	52	HCC	Xenium 5K	Common gene	-9.15446e-05
CAMK2B	345	HCC	Xenium 5K	Common gene	0.00366012
CAMK2D	18998	HCC	Xenium 5K	Common gene	0.00961307
CAMK2G	8133	HCC	Xenium 5K	Common gene	0.00635355
CAMKV	13	HCC	Xenium 5K	Unique gene	-2.19694e-05
CAMP	98	HCC	Xenium 5K	Common gene	-0.000162186
CAMSAP2	8605	HCC	Xenium 5K	Unique gene	0.0073265
CAND1	60808	HCC	Xenium 5K	Common gene	0.0214494
CANX	497049	HCC	Xenium 5K	Common gene	0.161165
CAPN1	6928	HCC	Xenium 5K	Common gene	0.00445387
CAPN3	14576	HCC	Xenium 5K	Unique gene	0.0152168
CARD10	25899	HCC	Xenium 5K	Unique gene	0.0116944
CARD11	3233	HCC	Xenium 5K	Common gene	0.0447227
CARD14	91	HCC	Xenium 5K	Unique gene	0.00500752
CARD8	22763	HCC	Xenium 5K	Common gene	0.016745
CARD9	134	HCC	Xenium 5K	Common gene	0.00325415
CARF	14812	HCC	Xenium 5K	Unique gene	0.0036146
CARM1	12862	HCC	Xenium 5K	Common gene	0.00517705
CARTPT	19	HCC	Xenium 5K	Common gene	-3.33936e-05
CASC8	27	HCC	Xenium 5K	Unique gene	-4.45908e-05
CASK	15597	HCC	Xenium 5K	Unique gene	0.00808208
CASP1	24590	HCC	Xenium 5K	Common gene	0.017941
CASP10	10094	HCC	Xenium 5K	Common gene	0.0111574
CASP2	9689	HCC	Xenium 5K	Unique gene	0.00539209
CASP3	33596	HCC	Xenium 5K	Common gene	0.0137385
CASP6	19194	HCC	Xenium 5K	Unique gene	0.00844658
CASP7	8266	HCC	Xenium 5K	Common gene	0.00705844
CASP8	28202	HCC	Xenium 5K	Common gene	0.0107425
CASP8AP2	9468	HCC	Xenium 5K	Unique gene	0.00488351
CASP9	8547	HCC	Xenium 5K	Common gene	0.00367612
CASQ2	4701	HCC	Xenium 5K	Unique gene	0.209588
CASR	202	HCC	Xenium 5K	Common gene	0.00940483
CASS4	4376	HCC	Xenium 5K	Unique gene	0.0164933
CASZ1	2260	HCC	Xenium 5K	Unique gene	0.0039668
CAT	721519	HCC	Xenium 5K	Common gene	0.246112
CATSPER2	2201	HCC	Xenium 5K	Unique gene	0.00458512
CAV2	63584	HCC	Xenium 5K	Common gene	0.0237459
CAVIN2	41020	HCC	Xenium 5K	Common gene	0.112546
CAVIN3	7420	HCC	Xenium 5K	Unique gene	0.0278197
CBARP	160	HCC	Xenium 5K	Unique gene	0.00887626
CBFB	15767	HCC	Xenium 5K	Common gene	0.0205379
CBL	8008	HCC	Xenium 5K	Common gene	0.00808064
CBLB	10846	HCC	Xenium 5K	Common gene	0.00935403
CBLIF	31	HCC	Xenium 5K	Unique gene	-5.52175e-05
CBLN1	4894	HCC	Xenium 5K	Unique gene	0.0646668
CBLN3	16550	HCC	Xenium 5K	Unique gene	0.0394009
CBLN4	240	HCC	Xenium 5K	Unique gene	0.00362348
CBR1	158160	HCC	Xenium 5K	Common gene	0.0802468
CBS	31520	HCC	Xenium 5K	Unique gene	0.0216641
CBSL	58119	HCC	Xenium 5K	Unique gene	0.0359628
CBWD2	53978	HCC	Xenium 5K	Unique gene	0.0203563
CBX1	15114	HCC	Xenium 5K	Unique gene	0.00657144
CBX3	90962	HCC	Xenium 5K	Unique gene	0.0229173
CBX5	31585	HCC	Xenium 5K	Unique gene	0.0100646
CBX7	17476	HCC	Xenium 5K	Unique gene	0.0073938
CC2D1A	11065	HCC	Xenium 5K	Unique gene	0.00402701
CCAR2	18238	HCC	Xenium 5K	Unique gene	0.0062337
CCAT2	158	HCC	Xenium 5K	Unique gene	-0.000275156
CCBE1	224	HCC	Xenium 5K	Common gene	0.0112924
CCDC102B	2715	HCC	Xenium 5K	Unique gene	0.0189785
CCDC103	561	HCC	Xenium 5K	Unique gene	0.000763717
CCDC113	10835	HCC	Xenium 5K	Unique gene	0.00620652
CCDC124	39287	HCC	Xenium 5K	Unique gene	0.0109236
CCDC136	303	HCC	Xenium 5K	Unique gene	0.00108645
CCDC137	16866	HCC	Xenium 5K	Unique gene	0.00761953
CCDC14	13396	HCC	Xenium 5K	Unique gene	0.00733236
CCDC141	768	HCC	Xenium 5K	Unique gene	0.00907694
CCDC170	4891	HCC	Xenium 5K	Unique gene	0.00443166
CCDC27	16	HCC	Xenium 5K	Unique gene	-2.81207e-05
CCDC33	47	HCC	Xenium 5K	Unique gene	-8.24627e-05
CCDC43	12909	HCC	Xenium 5K	Unique gene	0.00324716
CCDC50	103530	HCC	Xenium 5K	Common gene	0.028011
CCDC51	5856	HCC	Xenium 5K	Unique gene	0.00346848
CCDC57	11371	HCC	Xenium 5K	Unique gene	0.0181957
CCDC6	23490	HCC	Xenium 5K	Unique gene	0.00674281
CCDC61	3157	HCC	Xenium 5K	Unique gene	0.00274168
CCDC62	427	HCC	Xenium 5K	Unique gene	0.00155636
CCDC7	14794	HCC	Xenium 5K	Unique gene	0.00460816
CCDC77	6808	HCC	Xenium 5K	Unique gene	0.00355319
CCDC80	17267	HCC	Xenium 5K	Common gene	0.163516
CCDC86	6975	HCC	Xenium 5K	Unique gene	0.0034666
CCDC9	21996	HCC	Xenium 5K	Unique gene	0.00687687
CCDC91	36981	HCC	Xenium 5K	Unique gene	0.0114287
CCK	42	HCC	Xenium 5K	Common gene	0.0118349
CCKAR	39	HCC	Xenium 5K	Common gene	0.0121349
CCKBR	66	HCC	Xenium 5K	Common gene	-0.000112027
CCL1	19	HCC	Xenium 5K	Common gene	-3.39793e-05
CCL11	790	HCC	Xenium 5K	Common gene	0.0439923
CCL13	1068	HCC	Xenium 5K	Common gene	0.0680639
CCL14	201531	HCC	Xenium 5K	Common gene	0.255555
CCL15	71442	HCC	Xenium 5K	Common gene	0.0455241
CCL16	128061	HCC	Xenium 5K	Common gene	0.0654378
CCL17	219	HCC	Xenium 5K	Common gene	0.367216
CCL18	37101	HCC	Xenium 5K	Common gene	0.318379
CCL19	234	HCC	Xenium 5K	Common gene	0.255172
CCL20	1396	HCC	Xenium 5K	Common gene	0.130549
CCL22	265	HCC	Xenium 5K	Common gene	0.355431
CCL23	452	HCC	Xenium 5K	Common gene	0.00723118
CCL24	2632	HCC	Xenium 5K	Common gene	0.023627
CCL25	1266	HCC	Xenium 5K	Common gene	0.00426285
CCL26	120	HCC	Xenium 5K	Common gene	0.0111768
CCL27	285	HCC	Xenium 5K	Common gene	0.00117906
CCL28	4627	HCC	Xenium 5K	Common gene	0.00514576
CCL7	40	HCC	Xenium 5K	Common gene	-7.03048e-05
CCL8	1310	HCC	Xenium 5K	Common gene	0.251284
CCN1	13897	HCC	Xenium 5K	Common gene	0.155198
CCN2	23989	HCC	Xenium 5K	Common gene	0.229818
CCN3	3222	HCC	Xenium 5K	Unique gene	0.101709
CCN4	1453	HCC	Xenium 5K	Unique gene	0.0341081
CCN5	281	HCC	Xenium 5K	Unique gene	0.102236
CCNA1	32	HCC	Xenium 5K	Common gene	-5.58038e-05
CCNA2	2787	HCC	Xenium 5K	Common gene	0.0679897
CCNB1	8784	HCC	Xenium 5K	Common gene	0.142221
CCNB2	1666	HCC	Xenium 5K	Common gene	0.0475109
CCNB3	1198	HCC	Xenium 5K	Common gene	0.00312693
CCND1	26931	HCC	Xenium 5K	Common gene	0.0154379
CCND2	9612	HCC	Xenium 5K	Common gene	0.0315879
CCND3	6284	HCC	Xenium 5K	Common gene	0.0141857
CCNDBP1	23158	HCC	Xenium 5K	Unique gene	0.00671069
CCNE1	1547	HCC	Xenium 5K	Common gene	0.00728795
CCNO	109	HCC	Xenium 5K	Common gene	0.0042425
CCNT1	14675	HCC	Xenium 5K	Common gene	0.00321319
CCNY	49837	HCC	Xenium 5K	Unique gene	0.0138611
CCR1	5565	HCC	Xenium 5K	Common gene	0.0611387
CCR2	850	HCC	Xenium 5K	Common gene	0.0451672
CCR3	34	HCC	Xenium 5K	Common gene	-5.65767e-05
CCR4	394	HCC	Xenium 5K	Common gene	0.0343449
CCR5	852	HCC	Xenium 5K	Common gene	0.0231777
CCR6	571	HCC	Xenium 5K	Common gene	0.00986322
CCR7	132	HCC	Xenium 5K	Common gene	0.077968
CCR8	77	HCC	Xenium 5K	Unique gene	0.0183974
CCR9	50	HCC	Xenium 5K	Common gene	-8.92005e-05
CCRL2	1264	HCC	Xenium 5K	Common gene	0.0113758
CCT2	98734	HCC	Xenium 5K	Common gene	0.0314062
CCT3	206569	HCC	Xenium 5K	Unique gene	0.0645691
CCT5	138630	HCC	Xenium 5K	Unique gene	0.0429334
CCT6A	95336	HCC	Xenium 5K	Common gene	0.0246307
CCT7	121887	HCC	Xenium 5K	Unique gene	0.033209
CCT8	177786	HCC	Xenium 5K	Common gene	0.0648969
CD101	253	HCC	Xenium 5K	Unique gene	0.00540202
CD109	6551	HCC	Xenium 5K	Common gene	0.033231
CD14	228985	HCC	Xenium 5K	Common gene	0.134747
CD151	30812	HCC	Xenium 5K	Common gene	0.0168993
CD160	1465	HCC	Xenium 5K	Common gene	0.0687311
CD163	35943	HCC	Xenium 5K	Common gene	0.176687
CD177	68	HCC	Xenium 5K	Unique gene	0.02132
CD180	1355	HCC	Xenium 5K	Common gene	0.0146624
CD19	229	HCC	Xenium 5K	Common gene	0.00160018
CD1A	59	HCC	Xenium 5K	Common gene	-9.72552e-05
CD1B	75	HCC	Xenium 5K	Common gene	0.0184032
CD1C	479	HCC	Xenium 5K	Common gene	0.197162
CD1D	22578	HCC	Xenium 5K	Common gene	0.0157462
CD1E	172	HCC	Xenium 5K	Common gene	0.0947155
CD2	4744	HCC	Xenium 5K	Common gene	0.0987275
CD200	5340	HCC	Xenium 5K	Common gene	0.0301192
CD207	529	HCC	Xenium 5K	Common gene	0.00276806
CD209	6538	HCC	Xenium 5K	Common gene	0.0537104
CD22	554	HCC	Xenium 5K	Common gene	0.0529044
CD226	1099	HCC	Xenium 5K	Common gene	0.0149518
CD244	931	HCC	Xenium 5K	Common gene	0.00939536
CD247	7432	HCC	Xenium 5K	Common gene	0.123358
CD248	4607	HCC	Xenium 5K	Unique gene	0.0503944
CD27	1840	HCC	Xenium 5K	Common gene	0.049769
CD274	4323	HCC	Xenium 5K	Common gene	0.0153083
CD276	9073	HCC	Xenium 5K	Common gene	0.00678824
CD28	10819	HCC	Xenium 5K	Common gene	0.0352213
CD2AP	40818	HCC	Xenium 5K	Unique gene	0.0127777
CD2BP2	9503	HCC	Xenium 5K	Unique gene	0.0040335
CD300A	9798	HCC	Xenium 5K	Common gene	0.0641553
CD300C	1024	HCC	Xenium 5K	Unique gene	0.00958196
CD300E	298	HCC	Xenium 5K	Common gene	0.0480139
CD302	91792	HCC	Xenium 5K	Unique gene	0.0247033
CD320	1299	HCC	Xenium 5K	Common gene	0.00264048
CD33	2562	HCC	Xenium 5K	Common gene	0.0217718
CD34	62120	HCC	Xenium 5K	Common gene	0.131241
CD36	51950	HCC	Xenium 5K	Common gene	0.185748
CD38	3910	HCC	Xenium 5K	Common gene	0.0410763
CD3E	16141	HCC	Xenium 5K	Common gene	0.171276
CD3EAP	3025	HCC	Xenium 5K	Unique gene	0.00503897
CD3G	1631	HCC	Xenium 5K	Common gene	0.0336677
CD4	71106	HCC	Xenium 5K	Common gene	0.145925
CD40	18492	HCC	Xenium 5K	Common gene	0.0096596
CD40LG	1385	HCC	Xenium 5K	Common gene	0.0715479
CD44	34758	HCC	Xenium 5K	Common gene	0.128736
CD46	243233	HCC	Xenium 5K	Common gene	0.0939633
CD47	57849	HCC	Xenium 5K	Common gene	0.0192189
CD5	1668	HCC	Xenium 5K	Common gene	0.064132
CD55	62422	HCC	Xenium 5K	Common gene	0.0299767
CD58	16130	HCC	Xenium 5K	Common gene	0.010484
CD59	72374	HCC	Xenium 5K	Common gene	0.0521874
CD5L	14683	HCC	Xenium 5K	Common gene	0.291836
CD6	1655	HCC	Xenium 5K	Common gene	0.0462217
CD68	122922	HCC	Xenium 5K	Common gene	0.326533
CD7	3019	HCC	Xenium 5K	Common gene	0.0812068
CD70	387	HCC	Xenium 5K	Common gene	0.0142838
CD72	2268	HCC	Xenium 5K	Common gene	0.0222476
CD79A	863	HCC	Xenium 5K	Common gene	0.0107925
CD79B	2557	HCC	Xenium 5K	Common gene	0.0171617
CD80	438	HCC	Xenium 5K	Common gene	0.026295
CD82	46355	HCC	Xenium 5K	Common gene	0.0203625
CD83	2052	HCC	Xenium 5K	Common gene	0.0648445
CD84	11738	HCC	Xenium 5K	Common gene	0.0949867
CD86	4518	HCC	Xenium 5K	Common gene	0.0349734
CD8A	7298	HCC	Xenium 5K	Common gene	0.156352
CD8B	1356	HCC	Xenium 5K	Common gene	0.0546662
CD93	16411	HCC	Xenium 5K	Common gene	0.0774095
CD96	4071	HCC	Xenium 5K	Common gene	0.0798724
CD99	230055	HCC	Xenium 5K	Common gene	0.0506256
CDA	25023	HCC	Xenium 5K	Common gene	0.0132157
CDAN1	6185	HCC	Xenium 5K	Unique gene	0.00345982
CDC123	42619	HCC	Xenium 5K	Unique gene	0.0114382
CDC14A	6702	HCC	Xenium 5K	Common gene	0.00638262
CDC20	1871	HCC	Xenium 5K	Common gene	0.111931
CDC25A	734	HCC	Xenium 5K	Common gene	0.00630914
CDC25C	572	HCC	Xenium 5K	Common gene	0.0322163
CDC27	30014	HCC	Xenium 5K	Common gene	0.0086098
CDC34	71701	HCC	Xenium 5K	Common gene	0.0263699
CDC37	73240	HCC	Xenium 5K	Common gene	0.0202046
CDC42	156365	HCC	Xenium 5K	Unique gene	0.0335808
CDC42BPG	2075	HCC	Xenium 5K	Unique gene	0.00197449
CDC6	3521	HCC	Xenium 5K	Common gene	0.0155922
CDC73	61348	HCC	Xenium 5K	Common gene	0.0137156
CDCA2	804	HCC	Xenium 5K	Unique gene	0.0198336
CDCA3	1920	HCC	Xenium 5K	Unique gene	0.0217973
CDCA7L	2861	HCC	Xenium 5K	Unique gene	0.0142159
CDCP1	1219	HCC	Xenium 5K	Unique gene	0.00987002
CDH1	185392	HCC	Xenium 5K	Common gene	0.110296
CDH11	3793	HCC	Xenium 5K	Common gene	0.0260771
CDH13	22400	HCC	Xenium 5K	Common gene	0.0816376
CDH16	22	HCC	Xenium 5K	Unique gene	-3.88128e-05
CDH2	46371	HCC	Xenium 5K	Common gene	0.0298117
CDH22	21	HCC	Xenium 5K	Unique gene	-3.69088e-05
CDH23	21946	HCC	Xenium 5K	Unique gene	0.0188038
CDH3	160	HCC	Xenium 5K	Common gene	-0.000252373
CDH5	40843	HCC	Xenium 5K	Common gene	0.120697
CDH6	6908	HCC	Xenium 5K	Unique gene	0.105422
CDH7	77	HCC	Xenium 5K	Unique gene	-0.000129218
CDHR1	670	HCC	Xenium 5K	Unique gene	0.0335936
CDHR2	422	HCC	Xenium 5K	Unique gene	0.0035623
CDK1	1107	HCC	Xenium 5K	Common gene	0.0507781
CDK10	46932	HCC	Xenium 5K	Common gene	0.0199622
CDK14	19046	HCC	Xenium 5K	Unique gene	0.0121066
CDK16	18571	HCC	Xenium 5K	Common gene	0.00817274
CDK17	17819	HCC	Xenium 5K	Common gene	0.0173083
CDK18	15539	HCC	Xenium 5K	Unique gene	0.0131197
CDK2	12090	HCC	Xenium 5K	Common gene	0.00714669
CDK3	19332	HCC	Xenium 5K	Unique gene	0.0183938
CDK4	30097	HCC	Xenium 5K	Common gene	0.00849219
CDK5	15081	HCC	Xenium 5K	Common gene	0.00644544
CDK5RAP1	20065	HCC	Xenium 5K	Unique gene	0.00844078
CDK6	10053	HCC	Xenium 5K	Common gene	0.00701659
CDK7	22961	HCC	Xenium 5K	Common gene	0.00635789
CDK8	17884	HCC	Xenium 5K	Common gene	0.00598089
CDK9	14926	HCC	Xenium 5K	Common gene	0.00519771
CDKAL1	19698	HCC	Xenium 5K	Unique gene	0.0044275
CDKL1	1056	HCC	Xenium 5K	Unique gene	0.00410151
CDKL3	1975	HCC	Xenium 5K	Unique gene	0.000553694
CDKN1A	51968	HCC	Xenium 5K	Common gene	0.086195
CDKN1B	54938	HCC	Xenium 5K	Common gene	0.019473
CDKN1C	2508	HCC	Xenium 5K	Common gene	0.0109663
CDKN2A	2190	HCC	Xenium 5K	Common gene	0.00530338
CDKN2AIP	8218	HCC	Xenium 5K	Unique gene	0.00297505
CDKN2B	3011	HCC	Xenium 5K	Common gene	0.0262574
CDKN3	2070	HCC	Xenium 5K	Common gene	0.0628449
CDR2L	5587	HCC	Xenium 5K	Unique gene	0.0178135
CDSN	25	HCC	Xenium 5K	Unique gene	-4.06845e-05
CDV3	75581	HCC	Xenium 5K	Unique gene	0.021731
CDX1	1528	HCC	Xenium 5K	Unique gene	0.00333214
CDX2	772	HCC	Xenium 5K	Common gene	0.00417674
CEACAM1	32847	HCC	Xenium 5K	Common gene	0.0176754
CEACAM3	83	HCC	Xenium 5K	Unique gene	0.0175116
CEACAM8	52	HCC	Xenium 5K	Common gene	-8.75897e-05
CEBPA	45487	HCC	Xenium 5K	Common gene	0.033576
CELSR1	676	HCC	Xenium 5K	Common gene	0.00517392
CELSR2	7675	HCC	Xenium 5K	Common gene	0.0109032
CELSR3	567	HCC	Xenium 5K	Unique gene	0.000731309
CEMIP2	27386	HCC	Xenium 5K	Common gene	0.0167113
CENPA	703	HCC	Xenium 5K	Unique gene	0.0653741
CENPB	16270	HCC	Xenium 5K	Unique gene	0.00879657
CENPF	1892	HCC	Xenium 5K	Common gene	0.0531199
CENPV	12092	HCC	Xenium 5K	Unique gene	0.00659123
CEP112	11544	HCC	Xenium 5K	Unique gene	0.0195951
CEP128	4354	HCC	Xenium 5K	Unique gene	0.00311864
CEP170	16549	HCC	Xenium 5K	Unique gene	0.0211412
CEP19	2992	HCC	Xenium 5K	Unique gene	0.00417056
CEP44	10121	HCC	Xenium 5K	Unique gene	0.00415564
CEP55	901	HCC	Xenium 5K	Common gene	0.0247874
CEP85	9945	HCC	Xenium 5K	Unique gene	0.00584427
CES1	423284	HCC	Xenium 5K	Unique gene	0.238209
CETP	8689	HCC	Xenium 5K	Common gene	0.0973765
CFAP20	14912	HCC	Xenium 5K	Unique gene	0.00777278
CFAP43	812	HCC	Xenium 5K	Unique gene	0.00264667
CFAP46	76	HCC	Xenium 5K	Unique gene	-0.000127464
CFAP47	357	HCC	Xenium 5K	Unique gene	0.000732624
CFB	1904543	HCC	Xenium 5K	Common gene	0.413746
CFC1	31	HCC	Xenium 5K	Unique gene	-5.47782e-05
CFDP1	29899	HCC	Xenium 5K	Unique gene	0.00718931
CFH	740034	HCC	Xenium 5K	Common gene	0.264507
CFHR1	1432229	HCC	Xenium 5K	Unique gene	0.366848
CFL2	91706	HCC	Xenium 5K	Common gene	0.0405267
CFLAR	64161	HCC	Xenium 5K	Common gene	0.0241694
CFP	3558	HCC	Xenium 5K	Common gene	0.0580257
CFTR	164	HCC	Xenium 5K	Unique gene	0.00272784
CGAS	2669	HCC	Xenium 5K	Common gene	0.00804357
CGB3	32	HCC	Xenium 5K	Unique gene	-5.62431e-05
CGNL1	90260	HCC	Xenium 5K	Unique gene	0.0558988
CGRRF1	9466	HCC	Xenium 5K	Unique gene	0.0040892
CH25H	182	HCC	Xenium 5K	Common gene	0.00506649
CHAD	7325	HCC	Xenium 5K	Common gene	0.00704877
CHAF1A	7748	HCC	Xenium 5K	Unique gene	0.00941534
CHAMP1	10684	HCC	Xenium 5K	Unique gene	0.00574995
CHD3	17480	HCC	Xenium 5K	Common gene	0.0417367
CHD5	80	HCC	Xenium 5K	Unique gene	-0.000137761
CHD7	15195	HCC	Xenium 5K	Unique gene	0.00638187
CHEK1	3067	HCC	Xenium 5K	Common gene	0.0158358
CHEK2	15559	HCC	Xenium 5K	Common gene	0.0151724
CHFR	9181	HCC	Xenium 5K	Unique gene	0.0134195
CHIT1	58	HCC	Xenium 5K	Common gene	0.159867
CHKA	19282	HCC	Xenium 5K	Common gene	0.0201256
CHODL	88	HCC	Xenium 5K	Unique gene	-0.000141255
CHRAC1	15615	HCC	Xenium 5K	Unique gene	0.00927146
CHRDL2	3157	HCC	Xenium 5K	Unique gene	0.00565358
CHRM1	17	HCC	Xenium 5K	Common gene	-2.98783e-05
CHRM2	22	HCC	Xenium 5K	Common gene	-3.88128e-05
CHRM3	4257	HCC	Xenium 5K	Common gene	0.00818287
CHRM4	70	HCC	Xenium 5K	Unique gene	0.00630288
CHRM5	46	HCC	Xenium 5K	Common gene	-7.41134e-05
CHRNA2	22	HCC	Xenium 5K	Unique gene	-3.86664e-05
CHRNA3	24	HCC	Xenium 5K	Unique gene	-3.89368e-05
CHRNA4	3550	HCC	Xenium 5K	Common gene	0.00902881
CHRNA5	424	HCC	Xenium 5K	Unique gene	0.00157079
CHRNA6	38	HCC	Xenium 5K	Unique gene	-6.67893e-05
CHRNA7	99	HCC	Xenium 5K	Common gene	-0.000170576
CHRNB1	4001	HCC	Xenium 5K	Unique gene	0.00270254
CHRNB2	49	HCC	Xenium 5K	Unique gene	-8.28877e-05
CHRNB3	18	HCC	Xenium 5K	Unique gene	-3.16359e-05
CHRNB4	108	HCC	Xenium 5K	Unique gene	-0.000183347
CHST8	16	HCC	Xenium 5K	Unique gene	-2.51263e-05
CHUK	10582	HCC	Xenium 5K	Common gene	0.00535845
CIDEC	1515	HCC	Xenium 5K	Unique gene	0.0018582
CIITA	8397	HCC	Xenium 5K	Common gene	0.0455968
CILP2	70	HCC	Xenium 5K	Unique gene	-0.00011625
CINP	23911	HCC	Xenium 5K	Unique gene	0.00647704
CIP2A	1835	HCC	Xenium 5K	Unique gene	0.00868362
CISD2	74835	HCC	Xenium 5K	Unique gene	0.0207266
CKAP2	7690	HCC	Xenium 5K	Unique gene	0.020756
CKAP4	28496	HCC	Xenium 5K	Common gene	0.0191443
CKAP5	29049	HCC	Xenium 5K	Common gene	0.0119919
CKS2	6522	HCC	Xenium 5K	Unique gene	0.0184032
CLCN3	46977	HCC	Xenium 5K	Unique gene	0.0187534
CLCN4	7252	HCC	Xenium 5K	Unique gene	0.00485755
CLCN5	11090	HCC	Xenium 5K	Unique gene	0.00964881
CLDN1	232318	HCC	Xenium 5K	Common gene	0.131075
CLDN18	52	HCC	Xenium 5K	Unique gene	-9.15446e-05
CLDN5	13215	HCC	Xenium 5K	Common gene	0.219713
CLDN7	6754	HCC	Xenium 5K	Common gene	0.00617245
CLEC10A	7908	HCC	Xenium 5K	Common gene	0.106797
CLEC12A	522	HCC	Xenium 5K	Common gene	0.0491378
CLEC14A	53893	HCC	Xenium 5K	Common gene	0.134275
CLEC16A	19186	HCC	Xenium 5K	Unique gene	0.00811241
CLEC2A	25	HCC	Xenium 5K	Unique gene	-4.40858e-05
CLEC4A	4373	HCC	Xenium 5K	Common gene	0.0161118
CLEC4C	37	HCC	Xenium 5K	Common gene	0.0464703
CLEC4D	187	HCC	Xenium 5K	Common gene	0.0288876
CLEC4M	1087	HCC	Xenium 5K	Unique gene	0.0140816
CLEC5A	91	HCC	Xenium 5K	Common gene	0.0279123
CLEC6A	49	HCC	Xenium 5K	Common gene	-7.92181e-05
CLEC7A	1077	HCC	Xenium 5K	Common gene	0.0280125
CLEC9A	172	HCC	Xenium 5K	Common gene	0.183183
CLGN	669	HCC	Xenium 5K	Unique gene	0.0117462
CLIC3	625	HCC	Xenium 5K	Unique gene	0.0226451
CLIC4	118306	HCC	Xenium 5K	Common gene	0.0682867
CLIC6	155	HCC	Xenium 5K	Unique gene	-0.000256518
CLK2	33937	HCC	Xenium 5K	Unique gene	0.0109962
CLK3	25518	HCC	Xenium 5K	Unique gene	0.00789145
CLK4	11299	HCC	Xenium 5K	Unique gene	0.00497647
CLN3	12750	HCC	Xenium 5K	Common gene	0.00805276
CLN5	38638	HCC	Xenium 5K	Common gene	0.0166743
CLNK	350	HCC	Xenium 5K	Unique gene	0.0330444
CLOCK	23147	HCC	Xenium 5K	Common gene	0.00750458
CLPTM1L	100585	HCC	Xenium 5K	Unique gene	0.0423339
CLPX	121239	HCC	Xenium 5K	Unique gene	0.0513407
CLSTN1	24828	HCC	Xenium 5K	Common gene	0.0579521
CLSTN3	13969	HCC	Xenium 5K	Unique gene	0.0100851
CLTC	174265	HCC	Xenium 5K	Common gene	0.0533244
CMA1	62	HCC	Xenium 5K	Common gene	0.00707328
CMKLR1	11331	HCC	Xenium 5K	Common gene	0.0774285
CMSS1	16376	HCC	Xenium 5K	Unique gene	0.0080347
CMTM5	11	HCC	Xenium 5K	Unique gene	-1.93328e-05
CMTM8	48344	HCC	Xenium 5K	Unique gene	0.0253683
CMYA5	150	HCC	Xenium 5K	Unique gene	0.00623875
CNDP1	51890	HCC	Xenium 5K	Unique gene	0.0344894
CNGB1	48	HCC	Xenium 5K	Unique gene	-8.296e-05
CNGB3	38	HCC	Xenium 5K	Unique gene	-5.89458e-05
CNIH4	22566	HCC	Xenium 5K	Common gene	0.0078328
CNKSR3	14870	HCC	Xenium 5K	Unique gene	0.007599
CNMD	90	HCC	Xenium 5K	Unique gene	0.00528214
CNNM1	66	HCC	Xenium 5K	Unique gene	-0.000109655
CNNM3	27509	HCC	Xenium 5K	Unique gene	0.016986
CNOT1	58816	HCC	Xenium 5K	Unique gene	0.0177116
CNP	25064	HCC	Xenium 5K	Common gene	0.0075777
CNR1	3334	HCC	Xenium 5K	Common gene	0.0267052
CNR2	186	HCC	Xenium 5K	Common gene	0.0174378
CNRIP1	14781	HCC	Xenium 5K	Unique gene	0.032639
CNST	18003	HCC	Xenium 5K	Common gene	0.00848555
CNTF	1319	HCC	Xenium 5K	Unique gene	0.00185687
CNTLN	13579	HCC	Xenium 5K	Unique gene	0.00661004
CNTN2	40	HCC	Xenium 5K	Common gene	-7.01584e-05
CNTN6	97	HCC	Xenium 5K	Unique gene	-0.00017036
CNTNAP1	1250	HCC	Xenium 5K	Unique gene	0.00710604
CNTNAP3	1496	HCC	Xenium 5K	Unique gene	0.0140421
CNTNAP4	6521	HCC	Xenium 5K	Unique gene	0.00976704
CNTROB	6372	HCC	Xenium 5K	Unique gene	0.0027262
COASY	26369	HCC	Xenium 5K	Unique gene	0.012109
COBLL1	41405	HCC	Xenium 5K	Common gene	0.0191589
COCH	1743	HCC	Xenium 5K	Unique gene	0.00729026
COIL	14947	HCC	Xenium 5K	Unique gene	0.00480027
COL10A1	127	HCC	Xenium 5K	Unique gene	-0.000210433
COL11A1	214	HCC	Xenium 5K	Common gene	0.00190803
COL17A1	145	HCC	Xenium 5K	Common gene	-0.000252444
COL18A1	442739	HCC	Xenium 5K	Common gene	0.148681
COL23A1	537	HCC	Xenium 5K	Unique gene	0.00261512
COL25A1	1736	HCC	Xenium 5K	Unique gene	0.0259438
COL2A1	2155	HCC	Xenium 5K	Common gene	0.00396735
COL4A1	288624	HCC	Xenium 5K	Common gene	0.236485
COL4A2	96314	HCC	Xenium 5K	Common gene	0.189612
COL4A3	393	HCC	Xenium 5K	Common gene	0.0030214
COL4A4	2108	HCC	Xenium 5K	Common gene	0.0464209
COL4A5	428	HCC	Xenium 5K	Common gene	0.0037812
COL5A1	24430	HCC	Xenium 5K	Common gene	0.222973
COL5A2	24738	HCC	Xenium 5K	Common gene	0.0693458
COL7A1	2978	HCC	Xenium 5K	Common gene	0.00734057
COLEC12	4873	HCC	Xenium 5K	Common gene	0.0677767
COLQ	4162	HCC	Xenium 5K	Unique gene	0.00715134
COMP	1366	HCC	Xenium 5K	Common gene	0.224343
COMT	414381	HCC	Xenium 5K	Common gene	0.186396
COPS5	52406	HCC	Xenium 5K	Common gene	0.0183367
COQ8A	30274	HCC	Xenium 5K	Unique gene	0.0161375
CORIN	640	HCC	Xenium 5K	Unique gene	0.00600246
CORO1B	22304	HCC	Xenium 5K	Unique gene	0.00770321
CORO1C	32519	HCC	Xenium 5K	Common gene	0.0182127
CORT	1502	HCC	Xenium 5K	Common gene	0.00496053
CP	546908	HCC	Xenium 5K	Unique gene	0.240707
CPA4	191	HCC	Xenium 5K	Unique gene	0.04087
CPA5	583	HCC	Xenium 5K	Unique gene	0.00226806
CPA6	128	HCC	Xenium 5K	Unique gene	-0.000218758
CPB2	1435139	HCC	Xenium 5K	Common gene	0.338564
CPEB1	117	HCC	Xenium 5K	Unique gene	-0.000191956
CPEB2	25470	HCC	Xenium 5K	Common gene	0.0145361
CPEB3	10283	HCC	Xenium 5K	Unique gene	0.00444439
CPLX3	23	HCC	Xenium 5K	Unique gene	-3.20602e-05
CPNE9	62	HCC	Xenium 5K	Unique gene	-0.000110148
CPS1	575232	HCC	Xenium 5K	Unique gene	0.249351
CPSF6	95264	HCC	Xenium 5K	Unique gene	0.0201714
CPT1A	115533	HCC	Xenium 5K	Common gene	0.0635196
CPVL	18669	HCC	Xenium 5K	Common gene	0.118505
CPXM2	3707	HCC	Xenium 5K	Unique gene	0.0813681
CPZ	95	HCC	Xenium 5K	Unique gene	0.00489324
CR1	3826	HCC	Xenium 5K	Common gene	0.045363
CR2	55	HCC	Xenium 5K	Common gene	-9.66717e-05
CRB2	221	HCC	Xenium 5K	Unique gene	0.00185926
CREB1	33885	HCC	Xenium 5K	Common gene	0.010728
CREB3	17905	HCC	Xenium 5K	Common gene	0.00975122
CREB5	536	HCC	Xenium 5K	Common gene	0.0132556
CREBBP	61038	HCC	Xenium 5K	Common gene	0.0144334
CREG1	204483	HCC	Xenium 5K	Common gene	0.138969
CREG2	109	HCC	Xenium 5K	Unique gene	0.00416745
CRH	30	HCC	Xenium 5K	Common gene	-5.27277e-05
CRHR1	56	HCC	Xenium 5K	Common gene	-9.82831e-05
CRHR2	233	HCC	Xenium 5K	Common gene	0.0116713
CRIPT	25308	HCC	Xenium 5K	Unique gene	0.00880615
CRK	30464	HCC	Xenium 5K	Common gene	0.0153796
CRKL	24179	HCC	Xenium 5K	Common gene	0.0087655
CRNDE	568	HCC	Xenium 5K	Unique gene	0.00478371
CRNN	9	HCC	Xenium 5K	Unique gene	-1.58177e-05
CRTAC1	273	HCC	Xenium 5K	Unique gene	0.0246099
CRTAM	904	HCC	Xenium 5K	Common gene	0.0233754
CRY2	49161	HCC	Xenium 5K	Unique gene	0.0311091
CRYAA	15108	HCC	Xenium 5K	Unique gene	0.0139168
CRYBB3	2459	HCC	Xenium 5K	Unique gene	0.00660986
CRYBG1	14144	HCC	Xenium 5K	Common gene	0.0102131
CRYBG3	11266	HCC	Xenium 5K	Unique gene	0.0111556
CRYGC	15	HCC	Xenium 5K	Unique gene	-2.70953e-05
CRYGS	2212	HCC	Xenium 5K	Unique gene	-4.4507e-05
CRYZ	294405	HCC	Xenium 5K	Unique gene	0.131039
CRYZL1	18993	HCC	Xenium 5K	Unique gene	0.00490426
CSE1L	40020	HCC	Xenium 5K	Unique gene	0.0131715
CSF1	7323	HCC	Xenium 5K	Common gene	0.0278606
CSF1R	20826	HCC	Xenium 5K	Common gene	0.13564
CSF2	57	HCC	Xenium 5K	Common gene	0.0327049
CSF2RA	4577	HCC	Xenium 5K	Common gene	0.0495681
CSF2RB	2056	HCC	Xenium 5K	Common gene	0.0141895
CSF3	43	HCC	Xenium 5K	Common gene	-7.63102e-05
CSF3R	6304	HCC	Xenium 5K	Common gene	0.0776989
CSK	39565	HCC	Xenium 5K	Common gene	0.0176877
CSNK1A1	40155	HCC	Xenium 5K	Common gene	0.0127662
CSNK1A1L	19	HCC	Xenium 5K	Unique gene	-3.354e-05
CSNK1E	17680	HCC	Xenium 5K	Common gene	0.0173624
CSNK1G1	8368	HCC	Xenium 5K	Unique gene	0.00291849
CSNK2A1	60862	HCC	Xenium 5K	Common gene	0.0167063
CSNK2A2	54569	HCC	Xenium 5K	Common gene	0.0146501
CSNK2B	247645	HCC	Xenium 5K	Common gene	0.0557477
CSPG4	5784	HCC	Xenium 5K	Common gene	0.110773
CSPP1	12654	HCC	Xenium 5K	Unique gene	0.00317484
CSRP1	45381	HCC	Xenium 5K	Unique gene	0.0822094
CSRP3	39	HCC	Xenium 5K	Unique gene	-6.91328e-05
CST1	88	HCC	Xenium 5K	Unique gene	0.0142977
CST2	82	HCC	Xenium 5K	Common gene	0.00567968
CST4	145	HCC	Xenium 5K	Unique gene	0.00291362
CST5	229	HCC	Xenium 5K	Unique gene	-0.000382852
CST7	2687	HCC	Xenium 5K	Common gene	0.0575781
CTAG1B	1793	HCC	Xenium 5K	Unique gene	0.0125384
CTBP1	90843	HCC	Xenium 5K	Common gene	0.0245709
CTBP2	4448	HCC	Xenium 5K	Common gene	0.0120892
CTCF	22623	HCC	Xenium 5K	Common gene	0.00520567
CTCFL	134	HCC	Xenium 5K	Common gene	0.00329944
CTDSPL	11954	HCC	Xenium 5K	Unique gene	0.0138209
CTH	59374	HCC	Xenium 5K	Unique gene	0.0530482
CTHRC1	1950	HCC	Xenium 5K	Unique gene	0.0550573
CTLA4	873	HCC	Xenium 5K	Common gene	0.0777265
CTNNA1	143522	HCC	Xenium 5K	Common gene	0.0367114
CTNNAL1	19305	HCC	Xenium 5K	Common gene	0.0123471
CTNNB1	175016	HCC	Xenium 5K	Common gene	0.0715671
CTNND1	96085	HCC	Xenium 5K	Common gene	0.0279
CTNND2	80	HCC	Xenium 5K	Common gene	-0.000137475
CTRL	315	HCC	Xenium 5K	Unique gene	-0.000539048
CTSA	170538	HCC	Xenium 5K	Common gene	0.0546489
CTSC	61902	HCC	Xenium 5K	Common gene	0.141713
CTSG	79	HCC	Xenium 5K	Common gene	0.143094
CTSH	36672	HCC	Xenium 5K	Common gene	0.021767
CTSK	4485	HCC	Xenium 5K	Common gene	0.0108641
CTSL	161687	HCC	Xenium 5K	Common gene	0.11923
CTTN	106722	HCC	Xenium 5K	Common gene	0.0289881
CTTNBP2NL	24995	HCC	Xenium 5K	Unique gene	0.0447449
CTXN3	31	HCC	Xenium 5K	Unique gene	0.0160796
CUBN	384	HCC	Xenium 5K	Unique gene	0.00060708
CUEDC2	23853	HCC	Xenium 5K	Unique gene	0.00665582
CUL1	64344	HCC	Xenium 5K	Common gene	0.02286
CUL2	23933	HCC	Xenium 5K	Common gene	0.00695503
CUL3	48697	HCC	Xenium 5K	Common gene	0.018376
CUL4A	63032	HCC	Xenium 5K	Common gene	0.0213001
CUL4B	33626	HCC	Xenium 5K	Unique gene	0.00902189
CUL5	22139	HCC	Xenium 5K	Common gene	0.00866084
CUTA	93436	HCC	Xenium 5K	Unique gene	0.0370177
CUX2	37943	HCC	Xenium 5K	Unique gene	0.0300663
CUZD1	146	HCC	Xenium 5K	Common gene	-0.000234465
CX3CL1	10420	HCC	Xenium 5K	Common gene	0.0610963
CX3CR1	751	HCC	Xenium 5K	Common gene	0.0388521
CXADR	110757	HCC	Xenium 5K	Common gene	0.067597
CXCL10	51963	HCC	Xenium 5K	Common gene	0.512566
CXCL11	6254	HCC	Xenium 5K	Common gene	0.23607
CXCL12	32870	HCC	Xenium 5K	Common gene	0.140748
CXCL13	90809	HCC	Xenium 5K	Common gene	0.223141
CXCL16	14725	HCC	Xenium 5K	Common gene	0.0627733
CXCL2	84638	HCC	Xenium 5K	Common gene	0.12591
CXCL5	203	HCC	Xenium 5K	Common gene	-0.000352836
CXCL6	132	HCC	Xenium 5K	Common gene	-0.000222653
CXCL9	16844	HCC	Xenium 5K	Common gene	0.654081
CXCR1	707	HCC	Xenium 5K	Common gene	0.0435475
CXCR2	411	HCC	Xenium 5K	Common gene	0.0483838
CXCR3	1127	HCC	Xenium 5K	Common gene	0.035102
CXCR4	49148	HCC	Xenium 5K	Common gene	0.207083
CXCR5	42	HCC	Xenium 5K	Common gene	-7.4406e-05
CXCR6	1593	HCC	Xenium 5K	Common gene	0.0573051
CYBA	40094	HCC	Xenium 5K	Common gene	0.137164
CYBB	18306	HCC	Xenium 5K	Common gene	0.119584
CYBC1	12047	HCC	Xenium 5K	Unique gene	0.00739041
CYCS	121428	HCC	Xenium 5K	Common gene	0.0533454
CYFIP2	67660	HCC	Xenium 5K	Common gene	0.0476598
CYHR1	9546	HCC	Xenium 5K	Unique gene	0.00380052
CYLD	27999	HCC	Xenium 5K	Common gene	0.0157854
CYP11A1	5655	HCC	Xenium 5K	Unique gene	0.00537895
CYP11B2	18	HCC	Xenium 5K	Unique gene	-3.14895e-05
CYP17A1	104121	HCC	Xenium 5K	Unique gene	0.0769184
CYP19A1	88	HCC	Xenium 5K	Common gene	0.00528947
CYP1A1	3961	HCC	Xenium 5K	Unique gene	0.0123168
CYP1A2	52243	HCC	Xenium 5K	Unique gene	0.103901
CYP1B1	10794	HCC	Xenium 5K	Common gene	0.0125051
CYP20A1	15485	HCC	Xenium 5K	Unique gene	0.0049559
CYP24A1	17	HCC	Xenium 5K	Unique gene	-2.98783e-05
CYP27A1	559370	HCC	Xenium 5K	Common gene	0.229782
CYP27B1	905	HCC	Xenium 5K	Unique gene	0.00112022
CYP2A6	134566	HCC	Xenium 5K	Unique gene	0.0802043
CYP2C19	8704	HCC	Xenium 5K	Unique gene	0.00449978
CYP2C8	151885	HCC	Xenium 5K	Unique gene	0.105642
CYP2C9	286880	HCC	Xenium 5K	Unique gene	0.156757
CYP2D6	693991	HCC	Xenium 5K	Unique gene	0.226525
CYP2J2	137031	HCC	Xenium 5K	Unique gene	0.068929
CYP3A5	439970	HCC	Xenium 5K	Unique gene	0.151735
CYP46A1	824	HCC	Xenium 5K	Common gene	0.000937128
CYP4F2	637070	HCC	Xenium 5K	Unique gene	0.271003
CYP7A1	141206	HCC	Xenium 5K	Unique gene	0.193476
CYREN	16271	HCC	Xenium 5K	Unique gene	0.007125
CYSLTR1	941	HCC	Xenium 5K	Unique gene	0.00777464
CYSLTR2	99	HCC	Xenium 5K	Common gene	-0.000174755
CYTH2	2898	HCC	Xenium 5K	Common gene	0.00173827
CYTOR	5081	HCC	Xenium 5K	Unique gene	0.0150522
DAB1	8726	HCC	Xenium 5K	Common gene	0.0143146
DAB2	25646	HCC	Xenium 5K	Common gene	0.12294
DACH1	2745	HCC	Xenium 5K	Common gene	0.00336712
DACH2	94	HCC	Xenium 5K	Common gene	-0.00016406
DACT2	323	HCC	Xenium 5K	Unique gene	-0.000553972
DAG1	51420	HCC	Xenium 5K	Unique gene	0.02855
DAO	106350	HCC	Xenium 5K	Unique gene	0.0587015
DAOA	56	HCC	Xenium 5K	Unique gene	-9.82831e-05
DAP	113628	HCC	Xenium 5K	Unique gene	0.0304429
DAP3	181863	HCC	Xenium 5K	Unique gene	0.0578164
DAPK1	24785	HCC	Xenium 5K	Common gene	0.0203856
DAXX	15013	HCC	Xenium 5K	Common gene	0.0039041
DAZAP1	44864	HCC	Xenium 5K	Unique gene	0.0121893
DAZAP2	80374	HCC	Xenium 5K	Unique gene	0.020318
DAZL	95	HCC	Xenium 5K	Unique gene	-0.000159399
DBN1	3017	HCC	Xenium 5K	Unique gene	0.0108608
DBR1	11203	HCC	Xenium 5K	Unique gene	0.00393653
DCAF1	15807	HCC	Xenium 5K	Common gene	0.00660878
DCDC1	2806	HCC	Xenium 5K	Unique gene	0.003757
DCLK1	204	HCC	Xenium 5K	Common gene	0.00930798
DCT	73	HCC	Xenium 5K	Unique gene	-0.000124892
DCTN1	34200	HCC	Xenium 5K	Common gene	0.00837682
DCX	40	HCC	Xenium 5K	Common gene	-7.04512e-05
DDB1	61108	HCC	Xenium 5K	Common gene	0.0230182
DDB2	17419	HCC	Xenium 5K	Common gene	0.0185613
DDC	67189	HCC	Xenium 5K	Common gene	0.0386525
DDI2	88321	HCC	Xenium 5K	Unique gene	0.0337693
DDIT3	5827	HCC	Xenium 5K	Common gene	0.00440442
DDIT4L	282	HCC	Xenium 5K	Unique gene	0.00281445
DDR1	4003	HCC	Xenium 5K	Common gene	0.00467735
DDR2	9604	HCC	Xenium 5K	Common gene	0.0114991
DDX1	87198	HCC	Xenium 5K	Unique gene	0.0273317
DDX10	20013	HCC	Xenium 5K	Unique gene	0.00715163
DDX19A	14106	HCC	Xenium 5K	Unique gene	0.00510011
DDX20	6194	HCC	Xenium 5K	Unique gene	0.00326562
DDX21	14874	HCC	Xenium 5K	Unique gene	0.00696788
DDX25	617	HCC	Xenium 5K	Unique gene	0.00430116
DDX27	44130	HCC	Xenium 5K	Unique gene	0.0108402
DDX28	6012	HCC	Xenium 5K	Unique gene	0.00432667
DDX31	8409	HCC	Xenium 5K	Unique gene	0.0051504
DDX39B	118582	HCC	Xenium 5K	Unique gene	0.0304394
DDX3X	71762	HCC	Xenium 5K	Common gene	0.0233646
DDX3Y	41796	HCC	Xenium 5K	Unique gene	0.0160837
DDX43	3040	HCC	Xenium 5K	Common gene	0.0027126
DDX50	15832	HCC	Xenium 5K	Unique gene	0.00481097
DDX51	4923	HCC	Xenium 5K	Unique gene	0.0048108
DDX53	10250	HCC	Xenium 5K	Unique gene	0.00705726
DDX55	22248	HCC	Xenium 5K	Unique gene	0.0111044
DDX58	11965	HCC	Xenium 5K	Unique gene	0.00921711
DDX6	70014	HCC	Xenium 5K	Common gene	0.021328
DEFA1	26	HCC	Xenium 5K	Unique gene	-3.94769e-05
DEFA6	63	HCC	Xenium 5K	Unique gene	-0.000110735
DEFB103B	16	HCC	Xenium 5K	Unique gene	-2.81207e-05
DEFB4A	34	HCC	Xenium 5K	Unique gene	-6.19549e-05
DEK	70467	HCC	Xenium 5K	Unique gene	0.0241181
DEPDC7	23578	HCC	Xenium 5K	Unique gene	0.0172163
DEPTOR	40205	HCC	Xenium 5K	Common gene	0.0182748
DERL3	1736	HCC	Xenium 5K	Common gene	0.0125735
DGAT1	124104	HCC	Xenium 5K	Unique gene	0.0740538
DHCR24	636339	HCC	Xenium 5K	Common gene	0.277194
DHCR7	63739	HCC	Xenium 5K	Unique gene	0.0544668
DHDDS	16166	HCC	Xenium 5K	Unique gene	0.00478773
DHFR	72486	HCC	Xenium 5K	Common gene	0.0447261
DHODH	24334	HCC	Xenium 5K	Unique gene	0.0208553
DHRS1	219174	HCC	Xenium 5K	Unique gene	0.11666
DHRS2	52663	HCC	Xenium 5K	Common gene	0.0321665
DHX29	31921	HCC	Xenium 5K	Common gene	0.0123265
DHX30	20207	HCC	Xenium 5K	Unique gene	0.00618186
DHX34	7218	HCC	Xenium 5K	Unique gene	0.00500121
DHX57	6811	HCC	Xenium 5K	Unique gene	0.00125479
DHX9	52440	HCC	Xenium 5K	Common gene	0.0166881
DIABLO	3365	HCC	Xenium 5K	Common gene	0.00395618
DICER1	18623	HCC	Xenium 5K	Common gene	0.0098674
DIO2	12179	HCC	Xenium 5K	Unique gene	0.0429523
DIP2A	25396	HCC	Xenium 5K	Unique gene	0.0143323
DIP2B	17099	HCC	Xenium 5K	Unique gene	0.00593918
DIRAS3	28625	HCC	Xenium 5K	Unique gene	0.0269907
DIS3	27009	HCC	Xenium 5K	Common gene	0.00722149
DIS3L2	29702	HCC	Xenium 5K	Unique gene	0.00848239
DISC1	3563	HCC	Xenium 5K	Common gene	0.0113585
DISP1	8555	HCC	Xenium 5K	Unique gene	0.00378202
DKC1	38210	HCC	Xenium 5K	Common gene	0.0107428
DKK1	110	HCC	Xenium 5K	Common gene	0.0401674
DKK3	13060	HCC	Xenium 5K	Unique gene	0.0758682
DLD	206163	HCC	Xenium 5K	Common gene	0.0839852
DLEC1	136	HCC	Xenium 5K	Unique gene	-0.000231106
DLEU1	12116	HCC	Xenium 5K	Unique gene	0.00743784
DLEU2	14562	HCC	Xenium 5K	Unique gene	0.01219
DLG1	37285	HCC	Xenium 5K	Common gene	0.0161598
DLG4	7035	HCC	Xenium 5K	Common gene	0.00648017
DLK1	16	HCC	Xenium 5K	Common gene	-2.81207e-05
DLK2	67	HCC	Xenium 5K	Unique gene	-0.00011762
DLL1	5953	HCC	Xenium 5K	Common gene	0.0343287
DLL3	32	HCC	Xenium 5K	Common gene	-5.27967e-05
DLL4	13319	HCC	Xenium 5K	Common gene	0.0831084
DLX4	169	HCC	Xenium 5K	Unique gene	0.00810365
DMBX1	34	HCC	Xenium 5K	Unique gene	0.0277302
DMD	45792	HCC	Xenium 5K	Common gene	0.0232976
DMKN	438	HCC	Xenium 5K	Unique gene	0.000363368
DMPK	8053	HCC	Xenium 5K	Unique gene	0.0172273
DMRT2	51	HCC	Xenium 5K	Unique gene	-7.24462e-05
DMWD	13128	HCC	Xenium 5K	Unique gene	0.00645513
DMXL1	20582	HCC	Xenium 5K	Unique gene	0.0075176
DMXL2	17290	HCC	Xenium 5K	Unique gene	0.0159848
DNAH1	11951	HCC	Xenium 5K	Unique gene	0.00972617
DNAH10	75	HCC	Xenium 5K	Unique gene	-0.000121928
DNAH11	9140	HCC	Xenium 5K	Unique gene	0.0109409
DNAH12	55	HCC	Xenium 5K	Unique gene	-9.32794e-05
DNAH14	6353	HCC	Xenium 5K	Common gene	0.00478405
DNAH2	57	HCC	Xenium 5K	Unique gene	-9.36171e-05
DNAH5	270	HCC	Xenium 5K	Unique gene	0.00137876
DNAH7	229	HCC	Xenium 5K	Common gene	0.00361777
DNAH8	30	HCC	Xenium 5K	Unique gene	-4.63949e-05
DNAH9	26	HCC	Xenium 5K	Unique gene	-4.25688e-05
DNAI1	161	HCC	Xenium 5K	Unique gene	0.00272331
DNAJA1	290521	HCC	Xenium 5K	Common gene	0.0962285
DNAJA3	18536	HCC	Xenium 5K	Unique gene	0.00843234
DNAJB12	8576	HCC	Xenium 5K	Common gene	0.0050667
DNAJB2	28939	HCC	Xenium 5K	Common gene	0.0106111
DNAJB4	23706	HCC	Xenium 5K	Unique gene	0.0139102
DNAJB5	10409	HCC	Xenium 5K	Unique gene	0.0113154
DNAJC10	50840	HCC	Xenium 5K	Common gene	0.0134624
DNAJC17	5384	HCC	Xenium 5K	Unique gene	0.00370389
DNAJC9	10665	HCC	Xenium 5K	Unique gene	0.00764327
DNASE1L3	30554	HCC	Xenium 5K	Unique gene	0.127386
DNM1	772	HCC	Xenium 5K	Common gene	0.00308731
DNM2	59867	HCC	Xenium 5K	Common gene	0.0169732
DNMT1	20369	HCC	Xenium 5K	Common gene	0.0146459
DNMT3A	8058	HCC	Xenium 5K	Common gene	0.00635993
DNMT3B	1856	HCC	Xenium 5K	Common gene	0.00257528
DNPEP	16523	HCC	Xenium 5K	Unique gene	0.0102142
DNTT	17	HCC	Xenium 5K	Common gene	-3.00248e-05
DOC2A	337	HCC	Xenium 5K	Unique gene	0.000869613
DOCK9	21113	HCC	Xenium 5K	Common gene	0.0331003
DOK5	3712	HCC	Xenium 5K	Unique gene	0.015801
DOK7	51	HCC	Xenium 5K	Unique gene	-8.96404e-05
DOT1L	22919	HCC	Xenium 5K	Unique gene	0.0106153
DPAGT1	51221	HCC	Xenium 5K	Unique gene	0.0222671
DPF2	17310	HCC	Xenium 5K	Unique gene	0.00725141
DPF3	10820	HCC	Xenium 5K	Unique gene	0.00844283
DPM1	45557	HCC	Xenium 5K	Unique gene	0.0162777
DPP4	43279	HCC	Xenium 5K	Common gene	0.0263991
DPP8	23293	HCC	Xenium 5K	Unique gene	0.00441954
DPPA2	112	HCC	Xenium 5K	Unique gene	-0.000192485
DPT	4193	HCC	Xenium 5K	Common gene	0.0469859
DPY19L2	1752	HCC	Xenium 5K	Unique gene	0.0171816
DPYD	55926	HCC	Xenium 5K	Common gene	0.0173805
DPYSL2	27629	HCC	Xenium 5K	Common gene	0.0263719
DRAM1	4374	HCC	Xenium 5K	Common gene	0.0084576
DRC1	347	HCC	Xenium 5K	Unique gene	0.000809207
DRC3	1122	HCC	Xenium 5K	Unique gene	0.0027763
DRD1	2236	HCC	Xenium 5K	Common gene	0.00306944
DRD2	35	HCC	Xenium 5K	Common gene	-6.15162e-05
DRD3	20	HCC	Xenium 5K	Unique gene	-3.16893e-05
DRD5	116	HCC	Xenium 5K	Unique gene	-0.000200103
DRG1	70584	HCC	Xenium 5K	Unique gene	0.0210715
DSG1	2913	HCC	Xenium 5K	Unique gene	0.00502272
DSG2	31436	HCC	Xenium 5K	Unique gene	0.0236462
DSG3	56	HCC	Xenium 5K	Common gene	-9.85759e-05
DST	93009	HCC	Xenium 5K	Common gene	0.0282406
DTNA	2643	HCC	Xenium 5K	Common gene	0.0151319
DTNBP1	8886	HCC	Xenium 5K	Common gene	0.00369948
DTX1	4087	HCC	Xenium 5K	Common gene	0.0084835
DUOX2	1501	HCC	Xenium 5K	Unique gene	0.00389537
DUOXA1	55	HCC	Xenium 5K	Unique gene	0.0120293
DUOXA2	363	HCC	Xenium 5K	Unique gene	0.000727507
DUSP13	24	HCC	Xenium 5K	Unique gene	-4.21817e-05
DUSP23	90466	HCC	Xenium 5K	Unique gene	0.0328303
DUSP28	2049	HCC	Xenium 5K	Unique gene	0.00238378
DUSP5	8051	HCC	Xenium 5K	Common gene	0.0396753
DUSP6	19134	HCC	Xenium 5K	Common gene	0.0500791
DUX4	147	HCC	Xenium 5K	Unique gene	-0.000238369
DVL1	28713	HCC	Xenium 5K	Unique gene	0.0117766
DVL2	6909	HCC	Xenium 5K	Common gene	0.00703373
DVL3	29003	HCC	Xenium 5K	Common gene	0.00956217
DYDC1	43	HCC	Xenium 5K	Unique gene	-6.88775e-05
DYNC1H1	27698	HCC	Xenium 5K	Common gene	0.013633
DYRK1A	24002	HCC	Xenium 5K	Common gene	0.00771467
DYRK1B	11713	HCC	Xenium 5K	Unique gene	0.00244986
DZIP1L	2240	HCC	Xenium 5K	Unique gene	0.0105555
E2F1	1127	HCC	Xenium 5K	Common gene	0.0422558
E2F3	5163	HCC	Xenium 5K	Common gene	0.00566537
E2F4	9149	HCC	Xenium 5K	Common gene	0.00499787
E4F1	8689	HCC	Xenium 5K	Unique gene	0.0031206
EBF1	4043	HCC	Xenium 5K	Unique gene	0.0327266
EBF2	4259	HCC	Xenium 5K	Unique gene	0.0386471
EBI3	1885	HCC	Xenium 5K	Common gene	0.0311297
EBP	442855	HCC	Xenium 5K	Common gene	0.222073
ECD	18366	HCC	Xenium 5K	Unique gene	0.00447957
ECE1	47040	HCC	Xenium 5K	Unique gene	0.0384666
ECEL1	29	HCC	Xenium 5K	Unique gene	-5.097e-05
ECHDC1	83099	HCC	Xenium 5K	Unique gene	0.0315493
ECHS1	307411	HCC	Xenium 5K	Common gene	0.112934
ECPAS	60169	HCC	Xenium 5K	Unique gene	0.0167751
ECRG4	2049	HCC	Xenium 5K	Unique gene	0.022812
ECSIT	20347	HCC	Xenium 5K	Common gene	0.00896495
EDA	678	HCC	Xenium 5K	Common gene	0.00584477
EDIL3	4430	HCC	Xenium 5K	Common gene	0.0688583
EDN1	822	HCC	Xenium 5K	Common gene	0.060408
EDNRA	4766	HCC	Xenium 5K	Common gene	0.059965
EDNRB	45434	HCC	Xenium 5K	Common gene	0.122929
EDRF1	3165	HCC	Xenium 5K	Unique gene	0.00158027
EED	8836	HCC	Xenium 5K	Common gene	0.00598806
EEF1A2	3499	HCC	Xenium 5K	Unique gene	0.177829
EEF1AKNMT	17281	HCC	Xenium 5K	Unique gene	0.0047484
EEF1G	2010361	HCC	Xenium 5K	Unique gene	0.218119
EFHC1	6252	HCC	Xenium 5K	Unique gene	0.00615114
EFHC2	107	HCC	Xenium 5K	Unique gene	0.00396846
EFNB2	13148	HCC	Xenium 5K	Common gene	0.113243
EFR3A	57233	HCC	Xenium 5K	Unique gene	0.0185676
EFR3B	308	HCC	Xenium 5K	Unique gene	0.00869803
EFS	973	HCC	Xenium 5K	Unique gene	0.0102187
EFTUD2	18407	HCC	Xenium 5K	Common gene	0.00649479
EGF	31	HCC	Xenium 5K	Common gene	-5.46318e-05
EGFL6	375	HCC	Xenium 5K	Unique gene	0.0663868
EGFL7	26175	HCC	Xenium 5K	Unique gene	0.0772988
EGFL8	10019	HCC	Xenium 5K	Unique gene	0.0436531
EGFR	133235	HCC	Xenium 5K	Common gene	0.0941392
EGLN1	33793	HCC	Xenium 5K	Common gene	0.0135607
EGLN3	419	HCC	Xenium 5K	Common gene	0.00151287
EGR2	332	HCC	Xenium 5K	Common gene	0.0608747
EGR3	2128	HCC	Xenium 5K	Unique gene	0.107986
EGR4	39	HCC	Xenium 5K	Unique gene	-6.5621e-05
EHBP1	38722	HCC	Xenium 5K	Unique gene	0.0117453
EHF	3617	HCC	Xenium 5K	Unique gene	0.0104071
EHMT1	23812	HCC	Xenium 5K	Common gene	0.00929248
EHMT2	14728	HCC	Xenium 5K	Common gene	0.00662507
EID1	156581	HCC	Xenium 5K	Unique gene	0.0733976
EIF1AD	15204	HCC	Xenium 5K	Unique gene	0.00499279
EIF1AY	58978	HCC	Xenium 5K	Common gene	0.0256629
EIF1B	66943	HCC	Xenium 5K	Unique gene	0.0206492
EIF2AK2	33113	HCC	Xenium 5K	Common gene	0.00982925
EIF2AK3	19770	HCC	Xenium 5K	Common gene	0.0108015
EIF2AK4	25977	HCC	Xenium 5K	Common gene	0.00619697
EIF2S1	52580	HCC	Xenium 5K	Common gene	0.0159649
EIF3A	82902	HCC	Xenium 5K	Common gene	0.0196411
EIF3C	183942	HCC	Xenium 5K	Common gene	0.043321
EIF4A1	200225	HCC	Xenium 5K	Common gene	0.0628968
EIF4A3	28867	HCC	Xenium 5K	Common gene	0.0076301
EIF4E	33950	HCC	Xenium 5K	Common gene	0.00789789
EIF4EBP1	35122	HCC	Xenium 5K	Common gene	0.0107516
EIF4EBP2	82338	HCC	Xenium 5K	Common gene	0.0215499
EIF4EBP3	13561	HCC	Xenium 5K	Common gene	0.0051179
EIF4ENIF1	13417	HCC	Xenium 5K	Unique gene	0.00526766
EIF4G1	344724	HCC	Xenium 5K	Common gene	0.116926
EIF5A	182882	HCC	Xenium 5K	Common gene	0.0498512
EIF5AL1	74	HCC	Xenium 5K	Unique gene	-0.000123123
EIPR1	8054	HCC	Xenium 5K	Unique gene	0.00574668
ELAC1	7170	HCC	Xenium 5K	Unique gene	0.00440723
ELAC2	19031	HCC	Xenium 5K	Unique gene	0.00985494
ELANE	69	HCC	Xenium 5K	Common gene	-0.000121575
ELAVL1	61197	HCC	Xenium 5K	Common gene	0.0227206
ELF4	6906	HCC	Xenium 5K	Common gene	0.0226664
ELFN1	9157	HCC	Xenium 5K	Unique gene	0.00611135
ELK1	7146	HCC	Xenium 5K	Common gene	0.000265154
ELK3	23787	HCC	Xenium 5K	Unique gene	0.0683278
ELK4	42932	HCC	Xenium 5K	Common gene	0.00768677
ELMOD1	20	HCC	Xenium 5K	Unique gene	-3.20886e-05
ELMOD2	35893	HCC	Xenium 5K	Unique gene	0.0169911
ELN	2780	HCC	Xenium 5K	Unique gene	0.114249
ELOB	3026	HCC	Xenium 5K	Common gene	0.00337099
ELOC	27714	HCC	Xenium 5K	Common gene	0.00768805
ELSPBP1	24	HCC	Xenium 5K	Unique gene	-3.89368e-05
EMC1	71640	HCC	Xenium 5K	Unique gene	0.0310149
EMC4	32864	HCC	Xenium 5K	Unique gene	0.0116806
EMD	75223	HCC	Xenium 5K	Common gene	0.0198161
EMP1	29909	HCC	Xenium 5K	Common gene	0.0609891
EMP2	22201	HCC	Xenium 5K	Common gene	0.0173286
EMSY	13840	HCC	Xenium 5K	Unique gene	0.00493454
EMX2	67	HCC	Xenium 5K	Unique gene	-0.000114352
EN1	40	HCC	Xenium 5K	Unique gene	-7.08905e-05
EN2	20	HCC	Xenium 5K	Unique gene	-3.19555e-05
ENG	99684	HCC	Xenium 5K	Common gene	0.185897
ENKUR	296	HCC	Xenium 5K	Unique gene	0.00276785
ENO2	636	HCC	Xenium 5K	Common gene	0.00498762
ENOSF1	65575	HCC	Xenium 5K	Unique gene	0.0332742
ENOX1	370	HCC	Xenium 5K	Unique gene	0.00690244
ENOX2	11735	HCC	Xenium 5K	Unique gene	0.00545521
ENPEP	99387	HCC	Xenium 5K	Unique gene	0.0609859
ENPP1	88857	HCC	Xenium 5K	Unique gene	0.0503106
ENPP2	16171	HCC	Xenium 5K	Common gene	0.186015
ENPP3	7114	HCC	Xenium 5K	Unique gene	0.00797211
ENTPD1	27252	HCC	Xenium 5K	Common gene	0.0699181
ENTPD2	916	HCC	Xenium 5K	Common gene	0.00714465
EOMES	1486	HCC	Xenium 5K	Common gene	0.0472043
EP300	42020	HCC	Xenium 5K	Common gene	0.0126045
EPAS1	340177	HCC	Xenium 5K	Common gene	0.236276
EPB41L3	6310	HCC	Xenium 5K	Common gene	0.0420363
EPCAM	9749	HCC	Xenium 5K	Common gene	0.00550483
EPDR1	15872	HCC	Xenium 5K	Unique gene	0.0113064
EPG5	11304	HCC	Xenium 5K	Unique gene	0.00264889
EPHA1	69994	HCC	Xenium 5K	Unique gene	0.0510037
EPHA10	121	HCC	Xenium 5K	Unique gene	-0.000206178
EPHA2	6379	HCC	Xenium 5K	Common gene	0.00738479
EPHA3	2474	HCC	Xenium 5K	Common gene	0.0252324
EPHA4	6036	HCC	Xenium 5K	Common gene	0.0344726
EPHA7	94	HCC	Xenium 5K	Common gene	0.0248532
EPHA8	27	HCC	Xenium 5K	Unique gene	-4.76011e-05
EPHB1	4529	HCC	Xenium 5K	Common gene	0.00618099
EPHB2	1688	HCC	Xenium 5K	Common gene	0.0068002
EPHB4	7829	HCC	Xenium 5K	Common gene	0.0119664
EPHB6	813	HCC	Xenium 5K	Common gene	0.02912
EPHX1	1390349	HCC	Xenium 5K	Unique gene	0.405928
EPHX2	89004	HCC	Xenium 5K	Common gene	0.0504937
EPM2AIP1	15956	HCC	Xenium 5K	Common gene	0.00993375
EPO	48	HCC	Xenium 5K	Common gene	0.0191594
EPOR	7684	HCC	Xenium 5K	Common gene	0.0145129
EPRS	49685	HCC	Xenium 5K	Unique gene	0.0150775
EPS8L3	1019	HCC	Xenium 5K	Unique gene	0.000165233
ERAP1	78445	HCC	Xenium 5K	Common gene	0.0269269
ERAS	50	HCC	Xenium 5K	Unique gene	-8.87612e-05
ERBB2	9288	HCC	Xenium 5K	Common gene	0.00662592
ERBB3	78022	HCC	Xenium 5K	Common gene	0.0485932
ERC1	17632	HCC	Xenium 5K	Common gene	0.00497988
ERCC1	21604	HCC	Xenium 5K	Common gene	0.00421763
ERCC2	14129	HCC	Xenium 5K	Common gene	0.00602031
ERCC3	13216	HCC	Xenium 5K	Common gene	0.0050319
ERCC4	6418	HCC	Xenium 5K	Unique gene	0.00242213
ERCC5	18268	HCC	Xenium 5K	Unique gene	0.00780959
ERCC6	8916	HCC	Xenium 5K	Common gene	0.00238805
EREG	545	HCC	Xenium 5K	Common gene	0.00174532
ERFE	126	HCC	Xenium 5K	Unique gene	0.00368937
ERG	13101	HCC	Xenium 5K	Common gene	0.0348214
ERG28	118077	HCC	Xenium 5K	Common gene	0.0665082
ERGIC2	16818	HCC	Xenium 5K	Unique gene	0.003645
ERLIN2	29214	HCC	Xenium 5K	Unique gene	0.012497
ERMAP	15924	HCC	Xenium 5K	Unique gene	0.00942946
ERN1	47932	HCC	Xenium 5K	Common gene	0.0328671
ERP27	580	HCC	Xenium 5K	Unique gene	-0.000973082
ERRFI1	438206	HCC	Xenium 5K	Common gene	0.203047
ERVFRD-1	60	HCC	Xenium 5K	Unique gene	-8.36036e-05
ESF1	17142	HCC	Xenium 5K	Unique gene	0.00402071
ESM1	19786	HCC	Xenium 5K	Unique gene	0.199184
ESR1	3294	HCC	Xenium 5K	Common gene	0.00567854
ESR2	90	HCC	Xenium 5K	Common gene	-0.00015476
ESRRA	38045	HCC	Xenium 5K	Common gene	0.0170677
ESRRG	5999	HCC	Xenium 5K	Unique gene	0.0140488
ETS1	14435	HCC	Xenium 5K	Common gene	0.0328477
ETV1	6899	HCC	Xenium 5K	Common gene	0.00703417
ETV3	4784	HCC	Xenium 5K	Unique gene	0.0043316
ETV5	7787	HCC	Xenium 5K	Common gene	0.0312248
ETV6	16187	HCC	Xenium 5K	Common gene	0.0076461
EVI2B	12923	HCC	Xenium 5K	Unique gene	0.0698917
EVI5	52419	HCC	Xenium 5K	Common gene	0.0153791
EWSR1	157952	HCC	Xenium 5K	Common gene	0.0415417
EXO1	715	HCC	Xenium 5K	Common gene	0.0316466
EXOSC10	30517	HCC	Xenium 5K	Unique gene	0.00802965
EYA1	29	HCC	Xenium 5K	Common gene	-5.097e-05
EYA4	16	HCC	Xenium 5K	Common gene	-2.82672e-05
EZH1	12485	HCC	Xenium 5K	Unique gene	0.00838147
EZH2	6204	HCC	Xenium 5K	Common gene	0.041151
EZHIP	53	HCC	Xenium 5K	Unique gene	-8.97682e-05
F11	131512	HCC	Xenium 5K	Unique gene	0.0725341
F11R	156922	HCC	Xenium 5K	Common gene	0.0753347
F12	721106	HCC	Xenium 5K	Common gene	0.23671
F13A1	20593	HCC	Xenium 5K	Common gene	0.191437
F2	382614	HCC	Xenium 5K	Common gene	0.169638
F2R	15834	HCC	Xenium 5K	Common gene	0.064968
F2RL1	4237	HCC	Xenium 5K	Common gene	0.00330307
F2RL3	4697	HCC	Xenium 5K	Common gene	0.0437065
F5	192073	HCC	Xenium 5K	Unique gene	0.119719
F7	111230	HCC	Xenium 5K	Unique gene	0.06783
F8	12752	HCC	Xenium 5K	Common gene	0.00945137
FAAH	45902	HCC	Xenium 5K	Unique gene	0.0310732
FABP2	68	HCC	Xenium 5K	Unique gene	-0.000119524
FABP3	2870	HCC	Xenium 5K	Common gene	0.042245
FABP7	101	HCC	Xenium 5K	Common gene	-0.000164913
FADD	10337	HCC	Xenium 5K	Common gene	0.00319215
FADS1	17040	HCC	Xenium 5K	Common gene	0.0157812
FADS2	85362	HCC	Xenium 5K	Common gene	0.0897089
FAF1	38421	HCC	Xenium 5K	Unique gene	0.0107189
FAF2	27944	HCC	Xenium 5K	Common gene	0.0102817
FAIM	6591	HCC	Xenium 5K	Unique gene	0.00486167
FAIM2	75	HCC	Xenium 5K	Unique gene	-0.000125293
FAM107A	29555	HCC	Xenium 5K	Unique gene	0.110939
FAM110A	3227	HCC	Xenium 5K	Unique gene	0.00562618
FAM117B	8002	HCC	Xenium 5K	Unique gene	0.0103583
FAM126B	16249	HCC	Xenium 5K	Unique gene	0.00520632
FAM131C	55	HCC	Xenium 5K	Unique gene	-8.72942e-05
FAM161A	3503	HCC	Xenium 5K	Unique gene	0.00490056
FAM168A	16192	HCC	Xenium 5K	Unique gene	0.0061132
FAM193A	19082	HCC	Xenium 5K	Unique gene	0.00537547
FAM3A	25774	HCC	Xenium 5K	Common gene	0.011239
FAM53C	10417	HCC	Xenium 5K	Unique gene	0.00438556
FAM76B	12299	HCC	Xenium 5K	Unique gene	0.00482953
FAM98A	38978	HCC	Xenium 5K	Unique gene	0.0111593
FAM9B	398	HCC	Xenium 5K	Unique gene	0.00400863
FANCA	1337	HCC	Xenium 5K	Common gene	0.00282419
FANCC	39165	HCC	Xenium 5K	Common gene	0.0406154
FANCD2	1076	HCC	Xenium 5K	Unique gene	0.00927987
FANCI	4205	HCC	Xenium 5K	Unique gene	0.0390402
FAP	2275	HCC	Xenium 5K	Common gene	0.0210132
FAR1	15752	HCC	Xenium 5K	Common gene	0.0256328
FAS	15219	HCC	Xenium 5K	Common gene	0.0106411
FASLG	1010	HCC	Xenium 5K	Common gene	0.0243691
FASN	146196	HCC	Xenium 5K	Common gene	0.124608
FAT1	34864	HCC	Xenium 5K	Unique gene	0.0340369
FAT2	19	HCC	Xenium 5K	Unique gene	-2.73439e-05
FAT3	112	HCC	Xenium 5K	Unique gene	0.00373478
FAT4	5082	HCC	Xenium 5K	Common gene	0.0185479
FBL	149130	HCC	Xenium 5K	Unique gene	0.0285292
FBLN2	6752	HCC	Xenium 5K	Common gene	0.175364
FBLN5	16955	HCC	Xenium 5K	Common gene	0.212984
FBP1	466747	HCC	Xenium 5K	Common gene	0.236237
FBXO16	113	HCC	Xenium 5K	Unique gene	0.00376174
FBXO25	28373	HCC	Xenium 5K	Common gene	0.00868277
FBXO33	8149	HCC	Xenium 5K	Common gene	0.00435719
FBXO42	8075	HCC	Xenium 5K	Unique gene	0.00423015
FBXO43	191	HCC	Xenium 5K	Unique gene	0.0161394
FBXO45	10057	HCC	Xenium 5K	Unique gene	0.00507894
FBXW11	13522	HCC	Xenium 5K	Common gene	0.00531001
FBXW7	5033	HCC	Xenium 5K	Common gene	0.00213814
FCAR	250	HCC	Xenium 5K	Common gene	0.0315309
FCER1A	191	HCC	Xenium 5K	Common gene	0.102916
FCER2	236	HCC	Xenium 5K	Common gene	0.0276466
FCGBP	15227	HCC	Xenium 5K	Common gene	0.0640132
FCGR1A	903	HCC	Xenium 5K	Unique gene	0.0158601
FCGR2A	66426	HCC	Xenium 5K	Common gene	0.193566
FCGR2B	24329	HCC	Xenium 5K	Common gene	0.0476535
FCGR3A	12417	HCC	Xenium 5K	Common gene	0.0699919
FCGR3B	9296	HCC	Xenium 5K	Unique gene	0.0632688
FCMR	1857	HCC	Xenium 5K	Unique gene	0.0223118
FCN1	175	HCC	Xenium 5K	Common gene	0.0437634
FCN2	2608	HCC	Xenium 5K	Unique gene	0.00316916
FCRL1	58	HCC	Xenium 5K	Unique gene	-0.000102385
FCRL2	35	HCC	Xenium 5K	Common gene	0.0142288
FCRL3	657	HCC	Xenium 5K	Unique gene	0.0404297
FCRL4	28	HCC	Xenium 5K	Common gene	-4.87731e-05
FCRL5	346	HCC	Xenium 5K	Common gene	0.00334298
FCRLA	169	HCC	Xenium 5K	Common gene	-0.000287199
FDFT1	132828	HCC	Xenium 5K	Common gene	0.0646693
FDPS	107059	HCC	Xenium 5K	Common gene	0.0707484
FDX1	122589	HCC	Xenium 5K	Common gene	0.0600037
FECH	33141	HCC	Xenium 5K	Unique gene	0.0173629
FEN1	7448	HCC	Xenium 5K	Common gene	0.00870002
FENDRR	559	HCC	Xenium 5K	Unique gene	0.00234766
FER	4641	HCC	Xenium 5K	Common gene	0.00374795
FERMT3	5752	HCC	Xenium 5K	Unique gene	0.0318653
FES	5356	HCC	Xenium 5K	Common gene	0.0119461
FETUB	230616	HCC	Xenium 5K	Unique gene	0.125369
FEV	27	HCC	Xenium 5K	Unique gene	-4.80404e-05
FEZ1	2180	HCC	Xenium 5K	Common gene	0.00225443
FEZF1	133	HCC	Xenium 5K	Unique gene	0.00342473
FEZF2	24	HCC	Xenium 5K	Unique gene	-4.23281e-05
FFAR1	24	HCC	Xenium 5K	Unique gene	-4.23281e-05
FGF1	1109	HCC	Xenium 5K	Common gene	0.0216116
FGF10	121	HCC	Xenium 5K	Common gene	0.0194915
FGF13	714	HCC	Xenium 5K	Common gene	0.0144682
FGF19	185	HCC	Xenium 5K	Common gene	0.00232825
FGF2	5130	HCC	Xenium 5K	Common gene	0.0463604
FGF21	3840	HCC	Xenium 5K	Common gene	0.0550781
FGF23	46	HCC	Xenium 5K	Common gene	0.0107932
FGF4	15	HCC	Xenium 5K	Common gene	-2.63631e-05
FGF7	2575	HCC	Xenium 5K	Common gene	0.00453706
FGF9	160	HCC	Xenium 5K	Common gene	-0.000273416
FGFBP2	1398	HCC	Xenium 5K	Common gene	0.109512
FGFR1	9019	HCC	Xenium 5K	Common gene	0.0259198
FGFR2	413	HCC	Xenium 5K	Common gene	0.00276375
FGFR3	11703	HCC	Xenium 5K	Common gene	0.00988028
FGFR4	40105	HCC	Xenium 5K	Common gene	0.0266109
FGR	2276	HCC	Xenium 5K	Common gene	0.0355263
FH	228087	HCC	Xenium 5K	Common gene	0.103974
FHAD1	381	HCC	Xenium 5K	Unique gene	0.00767645
FHL1	4555	HCC	Xenium 5K	Common gene	0.0368565
FHL2	2205	HCC	Xenium 5K	Common gene	0.00908965
FHL3	4680	HCC	Xenium 5K	Unique gene	0.0118239
FHOD1	7992	HCC	Xenium 5K	Common gene	0.0242035
FIBCD1	122	HCC	Xenium 5K	Unique gene	0.00382302
FIBP	40281	HCC	Xenium 5K	Unique gene	0.0114319
FILIP1L	19298	HCC	Xenium 5K	Unique gene	0.098821
FIP1L1	51201	HCC	Xenium 5K	Unique gene	0.0140327
FKBP11	12272	HCC	Xenium 5K	Common gene	0.00632731
FKBP15	15534	HCC	Xenium 5K	Unique gene	0.0157192
FKTN	6908	HCC	Xenium 5K	Unique gene	0.0038014
FLCN	17297	HCC	Xenium 5K	Unique gene	0.00960028
FLI1	14291	HCC	Xenium 5K	Unique gene	0.0362338
FLII	97910	HCC	Xenium 5K	Common gene	0.025579
FLNB	38684	HCC	Xenium 5K	Common gene	0.0342943
FLNC	301	HCC	Xenium 5K	Common gene	0.0248052
FLOT2	60018	HCC	Xenium 5K	Common gene	0.0234782
FLRT3	1285	HCC	Xenium 5K	Unique gene	0.00301698
FLT3	242	HCC	Xenium 5K	Common gene	0.032527
FLT3LG	7844	HCC	Xenium 5K	Common gene	0.0162696
FLT4	17223	HCC	Xenium 5K	Unique gene	0.0616988
FLYWCH1	2128	HCC	Xenium 5K	Unique gene	0.00311209
FMC1	69339	HCC	Xenium 5K	Unique gene	0.0313057
FMN1	9831	HCC	Xenium 5K	Unique gene	0.0635395
FMN2	49	HCC	Xenium 5K	Unique gene	-7.99332e-05
FMO3	166210	HCC	Xenium 5K	Unique gene	0.0922128
FMO5	365959	HCC	Xenium 5K	Unique gene	0.213552
FMOD	3702	HCC	Xenium 5K	Common gene	0.0567066
FN3KRP	17519	HCC	Xenium 5K	Unique gene	0.00491458
FNDC3A	39649	HCC	Xenium 5K	Unique gene	0.014817
FNDC3B	44526	HCC	Xenium 5K	Unique gene	0.0159061
FNDC5	117450	HCC	Xenium 5K	Unique gene	0.110093
FNTA	27913	HCC	Xenium 5K	Common gene	0.00637162
FOLH1	25095	HCC	Xenium 5K	Common gene	0.0195214
FOLR1	55	HCC	Xenium 5K	Common gene	-8.637e-05
FOLR2	21951	HCC	Xenium 5K	Common gene	0.11803
FOSL1	672	HCC	Xenium 5K	Common gene	0.00858097
FOXA1	10859	HCC	Xenium 5K	Common gene	0.013067
FOXA2	6585	HCC	Xenium 5K	Common gene	0.00755576
FOXB1	31	HCC	Xenium 5K	Unique gene	-5.50711e-05
FOXC1	1947	HCC	Xenium 5K	Common gene	0.019249
FOXC2	171	HCC	Xenium 5K	Unique gene	0.00524359
FOXD2	1218	HCC	Xenium 5K	Unique gene	-8.79378e-05
FOXE1	19	HCC	Xenium 5K	Unique gene	0.02629
FOXE3	36	HCC	Xenium 5K	Unique gene	-6.4006e-05
FOXF1	2598	HCC	Xenium 5K	Common gene	0.0152546
FOXG1	21	HCC	Xenium 5K	Unique gene	-3.77873e-05
FOXI1	72	HCC	Xenium 5K	Unique gene	-0.000118171
FOXJ1	23	HCC	Xenium 5K	Common gene	-4.04241e-05
FOXJ2	7135	HCC	Xenium 5K	Unique gene	0.00394996
FOXL2	25	HCC	Xenium 5K	Common gene	-4.35001e-05
FOXM1	2025	HCC	Xenium 5K	Common gene	0.0578087
FOXN1	36	HCC	Xenium 5K	Unique gene	-5.99435e-05
FOXO1	22371	HCC	Xenium 5K	Common gene	0.0125836
FOXO3	31139	HCC	Xenium 5K	Common gene	0.0127644
FOXO4	7889	HCC	Xenium 5K	Common gene	0.00391582
FOXP1	16791	HCC	Xenium 5K	Common gene	0.00508234
FOXP2	2312	HCC	Xenium 5K	Common gene	0.00445348
FOXP3	32812	HCC	Xenium 5K	Common gene	0.0337566
FOXP4	13284	HCC	Xenium 5K	Unique gene	0.00753142
FOXRED1	63017	HCC	Xenium 5K	Unique gene	0.0303974
FPR1	3919	HCC	Xenium 5K	Common gene	0.0610841
FPR2	627	HCC	Xenium 5K	Common gene	0.0373005
FRA10AC1	13396	HCC	Xenium 5K	Unique gene	0.00632524
FRAS1	795	HCC	Xenium 5K	Unique gene	0.00859134
FREM1	637	HCC	Xenium 5K	Unique gene	0.00349725
FREM2	4719	HCC	Xenium 5K	Unique gene	0.00564804
FRMD6	1988	HCC	Xenium 5K	Unique gene	0.00556262
FRMD7	306	HCC	Xenium 5K	Unique gene	0.00581373
FRZB	13176	HCC	Xenium 5K	Unique gene	0.108167
FSCN1	22253	HCC	Xenium 5K	Unique gene	0.0766462
FSHR	65	HCC	Xenium 5K	Unique gene	0.00758124
FSIP1	739	HCC	Xenium 5K	Unique gene	0.00186843
FST	2155	HCC	Xenium 5K	Common gene	0.0283004
FSTL1	22235	HCC	Xenium 5K	Common gene	0.100142
FSTL3	629	HCC	Xenium 5K	Common gene	0.00290984
FTO	35297	HCC	Xenium 5K	Unique gene	0.00811897
FUBP3	34814	HCC	Xenium 5K	Unique gene	0.00963271
FUCA1	106589	HCC	Xenium 5K	Common gene	0.110066
FURIN	141549	HCC	Xenium 5K	Common gene	0.0669979
FUS	37178	HCC	Xenium 5K	Common gene	0.0124628
FUT2	205	HCC	Xenium 5K	Unique gene	0.00196506
FUT3	210	HCC	Xenium 5K	Unique gene	0.00192184
FUT4	971	HCC	Xenium 5K	Common gene	0.00183913
FUT7	123	HCC	Xenium 5K	Common gene	0.0155458
FUT8	8573	HCC	Xenium 5K	Common gene	0.00819367
FXR2	11017	HCC	Xenium 5K	Unique gene	0.00401663
FXYD7	134	HCC	Xenium 5K	Unique gene	-0.000226023
FYN	23717	HCC	Xenium 5K	Common gene	0.0572377
FZD1	1788	HCC	Xenium 5K	Common gene	0.00536286
FZD10	174	HCC	Xenium 5K	Common gene	0.0075387
FZD3	681	HCC	Xenium 5K	Common gene	0.00694576
FZD4	57487	HCC	Xenium 5K	Common gene	0.0738003
FZD6	1971	HCC	Xenium 5K	Common gene	0.0147708
FZD9	52	HCC	Xenium 5K	Common gene	-9.25696e-05
FZR1	8783	HCC	Xenium 5K	Common gene	0.00927232
G6PD	7020	HCC	Xenium 5K	Common gene	0.0168821
GAA	144898	HCC	Xenium 5K	Common gene	0.0527565
GAB1	13545	HCC	Xenium 5K	Common gene	0.00609865
GAB2	8085	HCC	Xenium 5K	Common gene	0.00582152
GABBR1	6225	HCC	Xenium 5K	Unique gene	0.0213832
GABBR2	10	HCC	Xenium 5K	Common gene	-1.75753e-05
GABRA1	19	HCC	Xenium 5K	Unique gene	-3.32471e-05
GABRA2	69	HCC	Xenium 5K	Common gene	-0.000111444
GABRA3	76	HCC	Xenium 5K	Unique gene	-0.000133734
GABRA4	126	HCC	Xenium 5K	Unique gene	-0.000211703
GABRA5	17	HCC	Xenium 5K	Unique gene	-2.98783e-05
GABRA6	31	HCC	Xenium 5K	Unique gene	-5.47782e-05
GABRB2	86	HCC	Xenium 5K	Common gene	-0.000147588
GABRB3	2966	HCC	Xenium 5K	Unique gene	0.0220396
GABRD	5041	HCC	Xenium 5K	Unique gene	0.0344448
GABRG1	247	HCC	Xenium 5K	Unique gene	0.0243704
GABRG2	33	HCC	Xenium 5K	Unique gene	-5.81472e-05
GABRG3	59	HCC	Xenium 5K	Common gene	-0.000103703
GABRP	107	HCC	Xenium 5K	Unique gene	0.00440414
GABRQ	373	HCC	Xenium 5K	Unique gene	0.0131173
GABRR3	33	HCC	Xenium 5K	Unique gene	-5.80008e-05
GAD1	80	HCC	Xenium 5K	Common gene	0.00582081
GAD2	22	HCC	Xenium 5K	Common gene	-3.86664e-05
GADD45A	104440	HCC	Xenium 5K	Common gene	0.0525734
GADD45G	48854	HCC	Xenium 5K	Common gene	0.0439383
GAGE1	11	HCC	Xenium 5K	Common gene	-1.91864e-05
GAL	148	HCC	Xenium 5K	Common gene	-0.000246693
GALE	49015	HCC	Xenium 5K	Unique gene	0.026713
GALK1	121384	HCC	Xenium 5K	Unique gene	0.0691971
GALNS	2653	HCC	Xenium 5K	Common gene	0.00203456
GALP	147	HCC	Xenium 5K	Common gene	-0.000241955
GALR1	85	HCC	Xenium 5K	Common gene	0.00502574
GANAB	607209	HCC	Xenium 5K	Common gene	0.201582
GANC	29065	HCC	Xenium 5K	Unique gene	0.0231739
GAP43	47	HCC	Xenium 5K	Common gene	0.0188006
GART	36596	HCC	Xenium 5K	Unique gene	0.0138487
GAS2L1	10564	HCC	Xenium 5K	Unique gene	0.0118748
GAS6	93888	HCC	Xenium 5K	Common gene	0.0470369
GATA1	52	HCC	Xenium 5K	Common gene	-8.74487e-05
GATA2	5441	HCC	Xenium 5K	Common gene	0.039702
GATA3	572	HCC	Xenium 5K	Common gene	0.00827476
GATA4	5993	HCC	Xenium 5K	Common gene	0.00710912
GATA6	13367	HCC	Xenium 5K	Common gene	0.0209798
GBA	61690	HCC	Xenium 5K	Unique gene	0.0253069
GBE1	120701	HCC	Xenium 5K	Common gene	0.0707652
GBF1	16383	HCC	Xenium 5K	Unique gene	0.0033873
GBP1	54028	HCC	Xenium 5K	Common gene	0.130247
GBP5	5977	HCC	Xenium 5K	Common gene	0.152864
GBX2	35	HCC	Xenium 5K	Unique gene	0.0127692
GCGR	57018	HCC	Xenium 5K	Common gene	0.039818
GCH1	90536	HCC	Xenium 5K	Common gene	0.060568
GCKR	141461	HCC	Xenium 5K	Unique gene	0.0840595
GCLM	91340	HCC	Xenium 5K	Common gene	0.0497258
GCM1	35	HCC	Xenium 5K	Unique gene	-6.16626e-05
GCN1	33547	HCC	Xenium 5K	Unique gene	0.0146485
GCNT2	8303	HCC	Xenium 5K	Unique gene	0.00692515
GCNT4	803	HCC	Xenium 5K	Unique gene	0.00505151
GDA	89908	HCC	Xenium 5K	Unique gene	0.0594171
GDF11	1741	HCC	Xenium 5K	Common gene	0.00762971
GDF15	1150	HCC	Xenium 5K	Common gene	0.0185898
GDF2	27	HCC	Xenium 5K	Unique gene	-4.41818e-05
GDF3	36	HCC	Xenium 5K	Common gene	-6.20243e-05
GDF5	61	HCC	Xenium 5K	Unique gene	0.0148333
GDF6	311	HCC	Xenium 5K	Common gene	0.0196995
GDF7	3696	HCC	Xenium 5K	Unique gene	0.00728532
GDF9	321	HCC	Xenium 5K	Unique gene	0.00096339
GDNF	5373	HCC	Xenium 5K	Common gene	0.0156591
GFPT1	46700	HCC	Xenium 5K	Common gene	0.022264
GGT1	2461	HCC	Xenium 5K	Unique gene	0.00521439
GH1	43	HCC	Xenium 5K	Common gene	-7.31983e-05
GHITM	251888	HCC	Xenium 5K	Common gene	0.0987688
GHR	65362	HCC	Xenium 5K	Common gene	0.0353513
GHSR	65	HCC	Xenium 5K	Unique gene	-0.000104192
GIGYF1	22571	HCC	Xenium 5K	Unique gene	0.0103151
GIMAP4	41061	HCC	Xenium 5K	Common gene	0.075022
GIMAP5	23864	HCC	Xenium 5K	Unique gene	0.0507533
GIMAP8	31667	HCC	Xenium 5K	Unique gene	0.0746306
GIPC1	12151	HCC	Xenium 5K	Common gene	0.00279019
GIPC2	33908	HCC	Xenium 5K	Unique gene	0.0181724
GJA1	19315	HCC	Xenium 5K	Common gene	0.0761234
GJA5	2509	HCC	Xenium 5K	Unique gene	0.190696
GJB1	44950	HCC	Xenium 5K	Common gene	0.0273709
GJB6	33	HCC	Xenium 5K	Unique gene	-5.78543e-05
GJC1	4380	HCC	Xenium 5K	Common gene	0.0504464
GKN1	3	HCC	Xenium 5K	Unique gene	-5.27252e-06
GLA	18377	HCC	Xenium 5K	Common gene	0.0144223
GLB1	93834	HCC	Xenium 5K	Common gene	0.0385059
GLCCI1	19026	HCC	Xenium 5K	Unique gene	0.0118745
GLDN	1357	HCC	Xenium 5K	Common gene	0.0432376
GLI1	286	HCC	Xenium 5K	Common gene	0.00117964
GLI2	219	HCC	Xenium 5K	Unique gene	0.0106475
GLI3	1252	HCC	Xenium 5K	Common gene	0.00623813
GLIPR2	4076	HCC	Xenium 5K	Unique gene	0.0238793
GLOD4	47904	HCC	Xenium 5K	Unique gene	0.0136608
GLP1R	55	HCC	Xenium 5K	Common gene	0.00899764
GLRA1	21	HCC	Xenium 5K	Unique gene	-3.70552e-05
GLRA2	20	HCC	Xenium 5K	Common gene	-3.51512e-05
GLRA3	90	HCC	Xenium 5K	Unique gene	-0.000148311
GLRB	464	HCC	Xenium 5K	Unique gene	0.0101303
GLS	9088	HCC	Xenium 5K	Common gene	0.0233316
GLS2	182249	HCC	Xenium 5K	Unique gene	0.129235
GLT8D2	1703	HCC	Xenium 5K	Unique gene	0.00581939
GLUD1	105455	HCC	Xenium 5K	Common gene	0.0519848
GLYR1	10387	HCC	Xenium 5K	Common gene	0.00596598
GMDS	18190	HCC	Xenium 5K	Unique gene	0.00979188
GMEB1	5668	HCC	Xenium 5K	Unique gene	0.00328487
GMEB2	4553	HCC	Xenium 5K	Unique gene	0.0033262
GMFB	48940	HCC	Xenium 5K	Unique gene	0.0159208
GMPS	48002	HCC	Xenium 5K	Unique gene	0.0139735
GNA11	11646	HCC	Xenium 5K	Common gene	0.00390851
GNAI1	37274	HCC	Xenium 5K	Common gene	0.0189101
GNAI2	137966	HCC	Xenium 5K	Common gene	0.0554734
GNAO1	2365	HCC	Xenium 5K	Common gene	0.0029443
GNAQ	26541	HCC	Xenium 5K	Common gene	0.0127713
GNAT3	39	HCC	Xenium 5K	Unique gene	-6.52031e-05
GNB1L	1114	HCC	Xenium 5K	Unique gene	0.00203182
GNB3	82	HCC	Xenium 5K	Common gene	-0.000143989
GNL2	20747	HCC	Xenium 5K	Unique gene	0.00674925
GNPAT	17637	HCC	Xenium 5K	Common gene	0.0018113
GNRH1	1571	HCC	Xenium 5K	Unique gene	0.0019123
GNRHR	81	HCC	Xenium 5K	Unique gene	-0.000135676
GNS	158052	HCC	Xenium 5K	Common gene	0.0648872
GOLGA2	41376	HCC	Xenium 5K	Common gene	0.0145848
GOLPH3	130679	HCC	Xenium 5K	Unique gene	0.0399951
GORAB	11398	HCC	Xenium 5K	Unique gene	0.00506154
GOT1	210030	HCC	Xenium 5K	Common gene	0.118415
GP1BA	51	HCC	Xenium 5K	Unique gene	-8.96404e-05
GP5	132	HCC	Xenium 5K	Unique gene	0.00340495
GP6	456	HCC	Xenium 5K	Common gene	0.00137312
GPATCH11	9223	HCC	Xenium 5K	Unique gene	0.00220954
GPBP1	60108	HCC	Xenium 5K	Unique gene	0.0148447
GPBP1L1	111375	HCC	Xenium 5K	Unique gene	0.0289938
GPER1	628	HCC	Xenium 5K	Common gene	0.0020196
GPHN	30583	HCC	Xenium 5K	Common gene	0.014941
GPN1	34122	HCC	Xenium 5K	Unique gene	0.0083231
GPN2	4557	HCC	Xenium 5K	Unique gene	0.00355027
GPR1	124	HCC	Xenium 5K	Unique gene	-0.000215958
GPR101	11	HCC	Xenium 5K	Unique gene	-1.88936e-05
GPR12	46	HCC	Xenium 5K	Unique gene	0.0107914
GPR135	2563	HCC	Xenium 5K	Unique gene	0.00128373
GPR137	21087	HCC	Xenium 5K	Unique gene	0.00970397
GPR139	18	HCC	Xenium 5K	Unique gene	-3.19288e-05
GPR149	206	HCC	Xenium 5K	Unique gene	0.00424797
GPR158	3312	HCC	Xenium 5K	Common gene	0.00567413
GPR162	2666	HCC	Xenium 5K	Unique gene	0.00998635
GPR17	34	HCC	Xenium 5K	Common gene	-6.0637e-05
GPR174	2329	HCC	Xenium 5K	Unique gene	0.0485631
GPR22	31	HCC	Xenium 5K	Unique gene	-5.44854e-05
GPR26	14	HCC	Xenium 5K	Unique gene	-2.15298e-05
GPR3	627	HCC	Xenium 5K	Unique gene	0.00269209
GPR34	20604	HCC	Xenium 5K	Unique gene	0.11909
GPR37	5223	HCC	Xenium 5K	Common gene	0.00532061
GPR37L1	38	HCC	Xenium 5K	Common gene	-6.66429e-05
GPR39	3961	HCC	Xenium 5K	Unique gene	0.00384478
GPR4	8766	HCC	Xenium 5K	Unique gene	0.0571264
GPR55	55	HCC	Xenium 5K	Unique gene	0.00868148
GPR63	548	HCC	Xenium 5K	Unique gene	0.000807141
GPR83	111	HCC	Xenium 5K	Unique gene	-0.000191666
GPR85	101	HCC	Xenium 5K	Unique gene	0.00459291
GPR88	194	HCC	Xenium 5K	Unique gene	0.00623876
GPRASP1	4696	HCC	Xenium 5K	Unique gene	0.00741632
GPRASP2	3371	HCC	Xenium 5K	Unique gene	0.00549313
GPRC5B	19145	HCC	Xenium 5K	Unique gene	0.0434829
GPRC5C	102351	HCC	Xenium 5K	Unique gene	0.0528305
GPRIN2	58	HCC	Xenium 5K	Unique gene	0.00823821
GPT	42199	HCC	Xenium 5K	Common gene	0.0361298
GRAMD1A	13695	HCC	Xenium 5K	Unique gene	0.0230554
GRAMD2B	11843	HCC	Xenium 5K	Unique gene	0.00830292
GRB2	28293	HCC	Xenium 5K	Common gene	0.00953408
GREB1L	2182	HCC	Xenium 5K	Unique gene	0.00111571
GREM1	2785	HCC	Xenium 5K	Common gene	0.00309656
GREM2	17150	HCC	Xenium 5K	Unique gene	0.015279
GRHL2	964	HCC	Xenium 5K	Unique gene	0.00581891
GRIA1	160	HCC	Xenium 5K	Common gene	0.00261615
GRIA2	92	HCC	Xenium 5K	Common gene	0.00516297
GRID1	832	HCC	Xenium 5K	Common gene	0.018203
GRIK3	62	HCC	Xenium 5K	Unique gene	0.0130736
GRIK4	136	HCC	Xenium 5K	Unique gene	0.0171424
GRIK5	35	HCC	Xenium 5K	Unique gene	0.0134591
GRIN1	17	HCC	Xenium 5K	Common gene	0.0293905
GRIN2B	27	HCC	Xenium 5K	Common gene	-4.41818e-05
GRIN2C	186	HCC	Xenium 5K	Unique gene	0.00494639
GRIN2D	400	HCC	Xenium 5K	Common gene	0.000537972
GRK2	41512	HCC	Xenium 5K	Common gene	0.0372572
GRK5	16714	HCC	Xenium 5K	Unique gene	0.0442078
GRM1	71	HCC	Xenium 5K	Common gene	-0.000124651
GRM2	372	HCC	Xenium 5K	Unique gene	0.000682729
GRM3	20	HCC	Xenium 5K	Common gene	-3.51512e-05
GRM4	13	HCC	Xenium 5K	Unique gene	-2.2848e-05
GRM5	238	HCC	Xenium 5K	Common gene	-0.000405837
GRM7	804	HCC	Xenium 5K	Common gene	0.00114719
GRN	136750	HCC	Xenium 5K	Common gene	0.109828
GRP	21	HCC	Xenium 5K	Unique gene	-3.69088e-05
GRPR	386	HCC	Xenium 5K	Unique gene	0.0122484
GRWD1	10668	HCC	Xenium 5K	Unique gene	0.00608808
GSDMB	37075	HCC	Xenium 5K	Unique gene	0.0349122
GSDMC	100	HCC	Xenium 5K	Unique gene	0.00455289
GSE1	18748	HCC	Xenium 5K	Unique gene	0.0103864
GSK3A	52191	HCC	Xenium 5K	Common gene	0.0126556
GSK3B	29194	HCC	Xenium 5K	Common gene	0.00798384
GSR	62352	HCC	Xenium 5K	Common gene	0.0233472
GSS	27552	HCC	Xenium 5K	Common gene	0.0114055
GSTM1	650866	HCC	Xenium 5K	Unique gene	0.258825
GSTM3	47681	HCC	Xenium 5K	Unique gene	0.0262905
GSTO1	147804	HCC	Xenium 5K	Common gene	0.0438821
GSTZ1	230637	HCC	Xenium 5K	Unique gene	0.128106
GSX2	25	HCC	Xenium 5K	Unique gene	-4.04133e-05
GTF2A1L	22	HCC	Xenium 5K	Unique gene	-3.88128e-05
GTF2I	215966	HCC	Xenium 5K	Common gene	0.0634847
GTF3C1	17664	HCC	Xenium 5K	Common gene	0.0058723
GTPBP1	19467	HCC	Xenium 5K	Unique gene	0.00651211
GTPBP10	28075	HCC	Xenium 5K	Unique gene	0.0129955
GTPBP4	38520	HCC	Xenium 5K	Unique gene	0.012621
GUCA1A	16	HCC	Xenium 5K	Unique gene	-2.81207e-05
GUCY1A2	10907	HCC	Xenium 5K	Common gene	0.0371977
GUCY2C	7286	HCC	Xenium 5K	Unique gene	0.0115555
GUCY2D	23	HCC	Xenium 5K	Unique gene	-3.99848e-05
GUSB	263885	HCC	Xenium 5K	Common gene	0.0861675
GXYLT2	2080	HCC	Xenium 5K	Unique gene	0.0308916
GYG2	10534	HCC	Xenium 5K	Unique gene	0.00944932
GYPA	31	HCC	Xenium 5K	Unique gene	-5.50711e-05
GYPB	50	HCC	Xenium 5K	Unique gene	-8.78826e-05
GYS1	15431	HCC	Xenium 5K	Unique gene	0.00942768
GZMA	5974	HCC	Xenium 5K	Common gene	0.108907
GZMB	2295	HCC	Xenium 5K	Common gene	0.141971
GZMH	3129	HCC	Xenium 5K	Common gene	0.0875189
GZMK	2299	HCC	Xenium 5K	Common gene	0.0687578
H19	13220	HCC	Xenium 5K	Unique gene	0.119205
H2AFX	10688	HCC	Xenium 5K	Unique gene	0.0333457
H3F3B	161703	HCC	Xenium 5K	Unique gene	0.0450155
HABP2	253484	HCC	Xenium 5K	Unique gene	0.1411
HADHA	234685	HCC	Xenium 5K	Common gene	0.0679864
HADHB	318880	HCC	Xenium 5K	Common gene	0.129423
HAMP	271	HCC	Xenium 5K	Common gene	0.0870146
HAP1	15	HCC	Xenium 5K	Unique gene	-2.63631e-05
HAS2	400	HCC	Xenium 5K	Common gene	0.00990516
HAVCR1	5796	HCC	Xenium 5K	Unique gene	0.0221208
HAVCR2	5085	HCC	Xenium 5K	Common gene	0.0372722
HAX1	70275	HCC	Xenium 5K	Unique gene	0.0225646
HBEGF	6300	HCC	Xenium 5K	Common gene	0.0270552
HBG1	18	HCC	Xenium 5K	Unique gene	-3.17824e-05
HBS1L	30729	HCC	Xenium 5K	Unique gene	0.0102412
HBZ	28	HCC	Xenium 5K	Unique gene	-4.2548e-05
HCAR2	223	HCC	Xenium 5K	Common gene	0.0120949
HCAR3	352	HCC	Xenium 5K	Common gene	0.0100657
HCFC1	22051	HCC	Xenium 5K	Common gene	0.00887463
HCK	8125	HCC	Xenium 5K	Common gene	0.0595274
HCN2	296	HCC	Xenium 5K	Unique gene	0.00415796
HCN3	1299	HCC	Xenium 5K	Unique gene	0.00185733
HCN4	91	HCC	Xenium 5K	Unique gene	0.00533745
HCRT	75	HCC	Xenium 5K	Unique gene	-0.000129403
HCRTR1	28	HCC	Xenium 5K	Unique gene	0.0178135
HCRTR2	154	HCC	Xenium 5K	Unique gene	-0.000257494
HDAC1	76145	HCC	Xenium 5K	Common gene	0.0211824
HDAC10	9397	HCC	Xenium 5K	Common gene	0.00593867
HDAC2	52075	HCC	Xenium 5K	Common gene	0.0128627
HDAC3	27301	HCC	Xenium 5K	Common gene	0.00979993
HDAC4	2422	HCC	Xenium 5K	Common gene	0.00337496
HDAC5	3999	HCC	Xenium 5K	Common gene	0.00176366
HDAC6	76930	HCC	Xenium 5K	Common gene	0.0525821
HDAC8	15069	HCC	Xenium 5K	Common gene	0.00561929
HDAC9	3338	HCC	Xenium 5K	Common gene	0.0185224
HDC	901	HCC	Xenium 5K	Common gene	0.0476978
HEATR3	13004	HCC	Xenium 5K	Unique gene	0.00720973
HEATR5A	8710	HCC	Xenium 5K	Unique gene	0.00380255
HEATR5B	14086	HCC	Xenium 5K	Unique gene	0.00454579
HEATR6	8273	HCC	Xenium 5K	Unique gene	0.00308105
HECA	36523	HCC	Xenium 5K	Unique gene	0.0244398
HECTD4	36666	HCC	Xenium 5K	Unique gene	0.0138166
HELLS	3152	HCC	Xenium 5K	Common gene	0.0144301
HEPACAM	2749	HCC	Xenium 5K	Unique gene	0.0126681
HERC2	17705	HCC	Xenium 5K	Common gene	0.00972141
HERC6	9325	HCC	Xenium 5K	Common gene	0.00642558
HES1	20597	HCC	Xenium 5K	Common gene	0.0482929
HES4	2320	HCC	Xenium 5K	Common gene	0.0300326
HES6	5232	HCC	Xenium 5K	Unique gene	0.00396218
HESX1	4632	HCC	Xenium 5K	Unique gene	0.0085533
HEXA	55614	HCC	Xenium 5K	Common gene	0.0358041
HEXB	145823	HCC	Xenium 5K	Common gene	0.0567133
HEXIM1	20126	HCC	Xenium 5K	Unique gene	0.011466
HEY1	7520	HCC	Xenium 5K	Common gene	0.126258
HFE	18350	HCC	Xenium 5K	Common gene	0.00836378
HGF	8536	HCC	Xenium 5K	Common gene	0.0957736
HGH1	8454	HCC	Xenium 5K	Unique gene	0.00485306
HGS	10614	HCC	Xenium 5K	Common gene	0.00618067
HHEX	8692	HCC	Xenium 5K	Common gene	0.00618905
HHLA2	169	HCC	Xenium 5K	Unique gene	-0.000290377
HIF1A	85058	HCC	Xenium 5K	Common gene	0.0319569
HIPK2	182245	HCC	Xenium 5K	Common gene	0.0515946
HIPK3	55207	HCC	Xenium 5K	Unique gene	0.0174185
HIVEP2	6500	HCC	Xenium 5K	Unique gene	0.00728404
HK1	13074	HCC	Xenium 5K	Common gene	0.0229389
HK2	744	HCC	Xenium 5K	Common gene	0.00558016
HLX	26660	HCC	Xenium 5K	Common gene	0.0211146
HMCN1	2361	HCC	Xenium 5K	Unique gene	0.0168545
HMGA1	9942	HCC	Xenium 5K	Common gene	0.00578385
HMGA2	1514	HCC	Xenium 5K	Common gene	-0.000339213
HMGB2	3935	HCC	Xenium 5K	Common gene	0.00849117
HMGB3	31566	HCC	Xenium 5K	Unique gene	0.0191369
HMGCR	114575	HCC	Xenium 5K	Common gene	0.0996678
HMGN3	55136	HCC	Xenium 5K	Unique gene	0.0211986
HMGN5	10176	HCC	Xenium 5K	Common gene	0.00461199
HMMR	3069	HCC	Xenium 5K	Common gene	0.180658
HMOX1	18120	HCC	Xenium 5K	Common gene	0.252862
HMX2	19	HCC	Xenium 5K	Unique gene	-3.354e-05
HNF1A	14678	HCC	Xenium 5K	Common gene	0.0158055
HNF1B	6982	HCC	Xenium 5K	Common gene	0.00601685
HNF4A	97097	HCC	Xenium 5K	Common gene	0.0617201
HNMT	107336	HCC	Xenium 5K	Unique gene	0.0321563
HNRNPA1L2	288623	HCC	Xenium 5K	Unique gene	0.0609881
HNRNPD	176703	HCC	Xenium 5K	Common gene	0.0355429
HNRNPF	185434	HCC	Xenium 5K	Common gene	0.0565903
HNRNPH1	275970	HCC	Xenium 5K	Unique gene	0.0678193
HNRNPLL	24070	HCC	Xenium 5K	Unique gene	0.00780418
HNRNPM	177770	HCC	Xenium 5K	Common gene	0.0409645
HNRNPUL1	102159	HCC	Xenium 5K	Common gene	0.0245597
HOOK3	21462	HCC	Xenium 5K	Unique gene	0.00751816
HOPX	994	HCC	Xenium 5K	Common gene	0.0128274
HOTAIR	27	HCC	Xenium 5K	Unique gene	-4.81868e-05
HOXA10	531	HCC	Xenium 5K	Common gene	-0.000923401
HOXA11	122	HCC	Xenium 5K	Common gene	0.0038236
HOXA13	3530	HCC	Xenium 5K	Unique gene	0.00346262
HOXA5	867	HCC	Xenium 5K	Unique gene	0.00803244
HOXA9	490	HCC	Xenium 5K	Common gene	0.00997043
HOXB13	310	HCC	Xenium 5K	Unique gene	-0.000535196
HOXB4	6249	HCC	Xenium 5K	Common gene	0.0256654
HOXB5	1954	HCC	Xenium 5K	Unique gene	0.00937408
HOXB6	2848	HCC	Xenium 5K	Unique gene	0.00939402
HOXB7	326229	HCC	Xenium 5K	Unique gene	0.095914
HOXB9	455	HCC	Xenium 5K	Unique gene	0.00353815
HOXC11	15	HCC	Xenium 5K	Unique gene	-2.63631e-05
HOXC13	32	HCC	Xenium 5K	Unique gene	-5.01237e-05
HOXD10	340	HCC	Xenium 5K	Unique gene	0.000824813
HOXD9	532	HCC	Xenium 5K	Unique gene	0.106508
HPCA	92	HCC	Xenium 5K	Unique gene	-0.000154696
HPCAL1	36187	HCC	Xenium 5K	Unique gene	0.023626
HPD	999444	HCC	Xenium 5K	Unique gene	0.297043
HPGD	196177	HCC	Xenium 5K	Common gene	0.122796
HPGDS	2094	HCC	Xenium 5K	Common gene	0.0330658
[truncated: 10,064 more rows]

## Sheet: Supplementary Figure 5b
feature_name	count	tissue	platform	Probe	MoranI
A2ML1	110	OV	Xenium 5K	Unique gene	0.0213847
AAMP	67584	OV	Xenium 5K	Common gene	0.0324068
AAR2	25227	OV	Xenium 5K	Unique gene	0.0136219
AARSD1	46425	OV	Xenium 5K	Unique gene	0.0388415
ABAT	4355	OV	Xenium 5K	Common gene	0.0116387
ABCA1	116123	OV	Xenium 5K	Common gene	0.133206
ABCA3	15057	OV	Xenium 5K	Unique gene	0.0223618
ABCA4	1162	OV	Xenium 5K	Unique gene	0.0181216
ABCA7	11097	OV	Xenium 5K	Unique gene	0.0244084
ABCB1	2262	OV	Xenium 5K	Common gene	0.0593184
ABCB4	1230	OV	Xenium 5K	Unique gene	0.0146886
ABCB6	18968	OV	Xenium 5K	Unique gene	0.0175692
ABCC1	41720	OV	Xenium 5K	Common gene	0.0333403
ABCC12	134	OV	Xenium 5K	Unique gene	0.00350905
ABCC2	1646	OV	Xenium 5K	Unique gene	0.00562945
ABCC3	3001	OV	Xenium 5K	Common gene	0.0174592
ABCC4	30207	OV	Xenium 5K	Common gene	0.054643
ABCC6	889	OV	Xenium 5K	Unique gene	0.00127768
ABCC8	166	OV	Xenium 5K	Common gene	-0.000276769
ABCC9	4968	OV	Xenium 5K	Common gene	0.0546031
ABCD1	29718	OV	Xenium 5K	Common gene	0.0245776
ABCD3	18794	OV	Xenium 5K	Unique gene	0.0104591
ABCD4	18488	OV	Xenium 5K	Unique gene	0.0151787
ABCF3	38654	OV	Xenium 5K	Unique gene	0.0229268
ABCG1	24370	OV	Xenium 5K	Common gene	0.0503931
ABCG2	1915	OV	Xenium 5K	Unique gene	0.0329783
ABHD11	73494	OV	Xenium 5K	Unique gene	0.101767
ABHD6	6576	OV	Xenium 5K	Common gene	0.0100087
ABI3	17476	OV	Xenium 5K	Unique gene	0.11689
ABI3BP	3317	OV	Xenium 5K	Common gene	0.062964
ABL1	45798	OV	Xenium 5K	Common gene	0.0288184
ABL2	55172	OV	Xenium 5K	Common gene	0.033836
ABO	17976	OV	Xenium 5K	Unique gene	0.0381133
ABTB1	929	OV	Xenium 5K	Unique gene	0.00120573
ABTB2	7676	OV	Xenium 5K	Unique gene	0.0303973
ACAA2	21499	OV	Xenium 5K	Common gene	0.0189976
ACACA	40857	OV	Xenium 5K	Common gene	0.0404418
ACACB	11924	OV	Xenium 5K	Common gene	0.0143025
ACAP1	6667	OV	Xenium 5K	Unique gene	0.0637796
ACAP2	46544	OV	Xenium 5K	Common gene	0.0245174
ACAT1	21653	OV	Xenium 5K	Common gene	0.0137488
ACE	14739	OV	Xenium 5K	Common gene	0.140415
ACE2	3682	OV	Xenium 5K	Common gene	0.0213244
ACHE	1541	OV	Xenium 5K	Common gene	0.0180825
ACKR3	15119	OV	Xenium 5K	Common gene	0.187905
ACLY	160577	OV	Xenium 5K	Common gene	0.091456
ACOD1	326	OV	Xenium 5K	Unique gene	0.119521
ACP5	12846	OV	Xenium 5K	Common gene	0.0698794
ACPP	12626	OV	Xenium 5K	Unique gene	0.0612956
ACRBP	609	OV	Xenium 5K	Unique gene	-0.000195039
ACRV1	236	OV	Xenium 5K	Unique gene	0.0036883
ACSL4	55044	OV	Xenium 5K	Common gene	0.0629598
ACTBL2	974	OV	Xenium 5K	Unique gene	0.043981
ACTL6A	84365	OV	Xenium 5K	Common gene	0.052275
ACTL7A	122	OV	Xenium 5K	Unique gene	-0.000200587
ACTN1	70861	OV	Xenium 5K	Common gene	0.118523
ACTN2	504	OV	Xenium 5K	Unique gene	0.00494046
ACTN4	508073	OV	Xenium 5K	Common gene	0.259637
ACVR1	32262	OV	Xenium 5K	Common gene	0.0249393
ACVR1B	34432	OV	Xenium 5K	Common gene	0.0236119
ACVR2A	22211	OV	Xenium 5K	Common gene	0.0163679
ACVRL1	9636	OV	Xenium 5K	Common gene	0.123252
ACYP2	10188	OV	Xenium 5K	Unique gene	0.00711095
ADA	26255	OV	Xenium 5K	Common gene	0.026163
ADAM10	112627	OV	Xenium 5K	Common gene	0.0702195
ADAM12	27331	OV	Xenium 5K	Common gene	0.200862
ADAM17	65687	OV	Xenium 5K	Common gene	0.0390654
ADAM28	14105	OV	Xenium 5K	Common gene	0.0698139
ADAM33	527	OV	Xenium 5K	Unique gene	0.00194579
ADAM8	53542	OV	Xenium 5K	Common gene	0.2604
ADAM9	59287	OV	Xenium 5K	Common gene	0.0501282
ADAMDEC1	6392	OV	Xenium 5K	Unique gene	0.180929
ADAMTS1	445794	OV	Xenium 5K	Unique gene	0.370994
ADAMTS12	18750	OV	Xenium 5K	Unique gene	0.144012
ADAMTS19	291	OV	Xenium 5K	Unique gene	0.00119244
ADAMTS2	23276	OV	Xenium 5K	Unique gene	0.173674
ADAMTS4	33425	OV	Xenium 5K	Unique gene	0.219646
ADAMTS5	5608	OV	Xenium 5K	Common gene	0.0877807
ADAMTSL3	2541	OV	Xenium 5K	Unique gene	0.0145437
ADAR	419091	OV	Xenium 5K	Common gene	0.191497
ADCY2	779	OV	Xenium 5K	Common gene	0.0197248
ADCYAP1	103	OV	Xenium 5K	Unique gene	0.0219738
ADCYAP1R1	5662	OV	Xenium 5K	Unique gene	0.111792
ADD1	136542	OV	Xenium 5K	Common gene	0.0648956
ADGRA1	154	OV	Xenium 5K	Unique gene	-0.000250912
ADGRA2	24742	OV	Xenium 5K	Common gene	0.137228
ADGRA3	25886	OV	Xenium 5K	Common gene	0.028979
ADGRB1	9021	OV	Xenium 5K	Unique gene	0.143292
ADGRB2	5895	OV	Xenium 5K	Unique gene	0.0166724
ADGRD1	760	OV	Xenium 5K	Unique gene	0.0142618
ADGRD2	126	OV	Xenium 5K	Unique gene	-0.000210135
ADGRE1	849	OV	Xenium 5K	Common gene	0.0186717
ADGRE2	5938	OV	Xenium 5K	Common gene	0.0505218
ADGRE5	71849	OV	Xenium 5K	Common gene	0.0899314
ADGRG5	1078	OV	Xenium 5K	Common gene	0.0267632
ADGRG6	8824	OV	Xenium 5K	Common gene	0.0247719
ADGRL1	25021	OV	Xenium 5K	Common gene	0.0376748
ADGRL4	5538	OV	Xenium 5K	Common gene	0.146356
ADIPOQ	204	OV	Xenium 5K	Common gene	-0.000330082
ADIPOR1	121854	OV	Xenium 5K	Common gene	0.0578989
ADIPOR2	7022	OV	Xenium 5K	Common gene	0.00464789
ADM	22493	OV	Xenium 5K	Common gene	0.239483
ADNP	174231	OV	Xenium 5K	Unique gene	0.108796
ADORA1	2083	OV	Xenium 5K	Common gene	0.00680659
ADORA2A	1126	OV	Xenium 5K	Common gene	0.0129028
ADORA2B	527	OV	Xenium 5K	Common gene	0.00194043
ADORA3	10440	OV	Xenium 5K	Unique gene	0.113901
ADRA1A	423	OV	Xenium 5K	Common gene	0.00828667
ADRA1B	2402	OV	Xenium 5K	Common gene	0.0189291
ADRA1D	203	OV	Xenium 5K	Common gene	-0.000336063
ADRA2A	8831	OV	Xenium 5K	Common gene	0.163711
ADRA2B	2372	OV	Xenium 5K	Common gene	0.0186086
ADRA2C	3189	OV	Xenium 5K	Common gene	0.0107503
ADRB1	1785	OV	Xenium 5K	Common gene	0.00504819
ADRB2	1437	OV	Xenium 5K	Common gene	0.0205893
ADRB3	317	OV	Xenium 5K	Common gene	0.0103254
ADTRP	3082	OV	Xenium 5K	Unique gene	0.0241523
AEBP1	76031	OV	Xenium 5K	Unique gene	0.312815
AFAP1L2	14260	OV	Xenium 5K	Unique gene	0.0984949
AFF1	56945	OV	Xenium 5K	Common gene	0.049225
AFF2	1784	OV	Xenium 5K	Common gene	0.00783634
AFG1L	5955	OV	Xenium 5K	Unique gene	0.0040959
AFM	256	OV	Xenium 5K	Unique gene	0.00139566
AGAP1	36634	OV	Xenium 5K	Unique gene	0.0308798
AGAP3	65840	OV	Xenium 5K	Common gene	0.0530634
AGER	7133	OV	Xenium 5K	Common gene	0.00933352
AGMAT	4643	OV	Xenium 5K	Unique gene	0.00829794
AGO1	24608	OV	Xenium 5K	Unique gene	0.0140384
AGR3	503	OV	Xenium 5K	Unique gene	0.0155201
AGRP	511	OV	Xenium 5K	Common gene	0.0320692
AGTR1	589	OV	Xenium 5K	Common gene	0.00466303
AGTR2	220	OV	Xenium 5K	Common gene	-0.000368316
AGXT	131	OV	Xenium 5K	Unique gene	-0.000219038
AHCY	259412	OV	Xenium 5K	Unique gene	0.21837
AHR	262016	OV	Xenium 5K	Common gene	0.215925
AHRR	1110	OV	Xenium 5K	Unique gene	0.00126625
AHSG	202	OV	Xenium 5K	Unique gene	-0.000337566
AICDA	205	OV	Xenium 5K	Common gene	0.0091502
AIF1L	3737	OV	Xenium 5K	Unique gene	0.00959736
AIFM1	132740	OV	Xenium 5K	Common gene	0.148686
AIM2	6144	OV	Xenium 5K	Unique gene	0.0361793
AIMP2	27074	OV	Xenium 5K	Unique gene	0.0145022
AIP	32496	OV	Xenium 5K	Common gene	0.0121627
AIRE	231	OV	Xenium 5K	Common gene	0.00600679
AJAP1	1026	OV	Xenium 5K	Unique gene	0.0212736
AKAP11	50157	OV	Xenium 5K	Unique gene	0.0211535
AKAP4	204	OV	Xenium 5K	Unique gene	-0.000338008
AKAP8	61395	OV	Xenium 5K	Unique gene	0.0400807
AKR1B1	87081	OV	Xenium 5K	Common gene	0.0979745
AKR1C3	1399	OV	Xenium 5K	Unique gene	0.0173777
AKT1	259385	OV	Xenium 5K	Common gene	0.16408
AKT2	129061	OV	Xenium 5K	Common gene	0.0804558
AKT3	20941	OV	Xenium 5K	Common gene	0.0804243
AKTIP	37775	OV	Xenium 5K	Unique gene	0.0179588
ALAD	13936	OV	Xenium 5K	Common gene	0.00782168
ALCAM	44975	OV	Xenium 5K	Common gene	0.133383
ALDH1B1	69951	OV	Xenium 5K	Unique gene	0.125577
ALDH2	22715	OV	Xenium 5K	Common gene	0.039918
ALDH3A2	40069	OV	Xenium 5K	Common gene	0.0324459
ALDH7A1	95290	OV	Xenium 5K	Common gene	0.0645176
ALDOA	132166	OV	Xenium 5K	Common gene	0.101878
ALG11	29592	OV	Xenium 5K	Unique gene	0.0118156
ALG13	36766	OV	Xenium 5K	Common gene	0.0212192
ALG2	67445	OV	Xenium 5K	Unique gene	0.0405712
ALG6	18455	OV	Xenium 5K	Unique gene	0.020204
ALG9	28711	OV	Xenium 5K	Unique gene	0.0247299
ALK	255	OV	Xenium 5K	Common gene	0.00144543
ALKBH5	102415	OV	Xenium 5K	Common gene	0.0568487
ALOX12	2814	OV	Xenium 5K	Common gene	0.0221636
ALOX15	8271	OV	Xenium 5K	Unique gene	0.259599
ALOX5	17450	OV	Xenium 5K	Common gene	0.094643
ALPK1	20324	OV	Xenium 5K	Common gene	0.0169466
ALPK3	3019	OV	Xenium 5K	Unique gene	0.0321925
ALPL	39790	OV	Xenium 5K	Unique gene	0.0638149
ALX1	155	OV	Xenium 5K	Unique gene	0.00589101
ALYREF	200807	OV	Xenium 5K	Unique gene	0.149612
AMACR	10908	OV	Xenium 5K	Unique gene	0.00725124
AMER1	25052	OV	Xenium 5K	Common gene	0.0187198
AMFR	46662	OV	Xenium 5K	Common gene	0.024511
AMH	36	OV	Xenium 5K	Common gene	-5.99303e-05
AMIGO1	6382	OV	Xenium 5K	Unique gene	0.00667582
AMIGO3	3437	OV	Xenium 5K	Unique gene	0.00500523
AMOT	10776	OV	Xenium 5K	Common gene	0.0280026
ANAPC1	61094	OV	Xenium 5K	Common gene	0.0382882
ANGPT1	2883	OV	Xenium 5K	Common gene	0.0197768
ANGPT2	17743	OV	Xenium 5K	Common gene	0.342463
ANGPTL2	15040	OV	Xenium 5K	Common gene	0.137903
ANGPTL3	480	OV	Xenium 5K	Common gene	0.00616168
ANGPTL4	11669	OV	Xenium 5K	Common gene	0.123718
ANGPTL6	2082	OV	Xenium 5K	Unique gene	0.00202271
ANGPTL7	280	OV	Xenium 5K	Unique gene	-0.000466566
ANGPTL8	189	OV	Xenium 5K	Unique gene	0.00225878
ANK1	501	OV	Xenium 5K	Common gene	0.00503942
ANKHD1	97819	OV	Xenium 5K	Unique gene	0.0661998
ANKK1	261	OV	Xenium 5K	Unique gene	0.0014698
ANKRD13A	99572	OV	Xenium 5K	Unique gene	0.0664311
ANKRD13D	29686	OV	Xenium 5K	Unique gene	0.0193473
ANKRD17	43424	OV	Xenium 5K	Unique gene	0.0213819
ANKRD30A	972	OV	Xenium 5K	Unique gene	0.00441261
ANKRD40	73726	OV	Xenium 5K	Unique gene	0.0396624
ANKRD44	8623	OV	Xenium 5K	Unique gene	0.0347724
ANKRD6	12075	OV	Xenium 5K	Common gene	0.0122199
ANKS1A	39405	OV	Xenium 5K	Unique gene	0.0305718
ANKS6	14608	OV	Xenium 5K	Unique gene	0.0119406
ANKZF1	29231	OV	Xenium 5K	Unique gene	0.0226677
ANO1	11603	OV	Xenium 5K	Unique gene	0.120052
ANO3	331	OV	Xenium 5K	Unique gene	0.0112661
ANP32E	121581	OV	Xenium 5K	Unique gene	0.11618
ANPEP	38571	OV	Xenium 5K	Common gene	0.239494
ANXA10	287	OV	Xenium 5K	Unique gene	0.00122068
ANXA2	521672	OV	Xenium 5K	Common gene	0.359826
ANXA3	57537	OV	Xenium 5K	Unique gene	0.110918
ANXA5	214725	OV	Xenium 5K	Common gene	0.212976
ANXA8	1241	OV	Xenium 5K	Unique gene	0.0914867
AOAH	10133	OV	Xenium 5K	Common gene	0.0581432
AOC3	4073	OV	Xenium 5K	Unique gene	0.0304543
AOX1	7163	OV	Xenium 5K	Unique gene	0.112609
AP1B1	102654	OV	Xenium 5K	Common gene	0.123538
AP1M1	58586	OV	Xenium 5K	Common gene	0.0251025
AP1S3	8760	OV	Xenium 5K	Common gene	0.0129988
AP2A1	128954	OV	Xenium 5K	Common gene	0.065794
AP2A2	106894	OV	Xenium 5K	Common gene	0.0680302
AP2M1	530721	OV	Xenium 5K	Common gene	0.192308
AP3B2	3323	OV	Xenium 5K	Common gene	0.0061657
AP3D1	68144	OV	Xenium 5K	Common gene	0.0296114
AP3M2	13535	OV	Xenium 5K	Common gene	0.0117501
AP5B1	47640	OV	Xenium 5K	Unique gene	0.0456506
APAF1	21413	OV	Xenium 5K	Common gene	0.0112851
APC	8951	OV	Xenium 5K	Common gene	0.00305935
APCDD1	27294	OV	Xenium 5K	Common gene	0.244818
APELA	951	OV	Xenium 5K	Common gene	0.0106245
APEX1	272485	OV	Xenium 5K	Common gene	0.169079
APEX2	27716	OV	Xenium 5K	Unique gene	0.017978
APH1B	5448	OV	Xenium 5K	Common gene	0.0166457
API5	138488	OV	Xenium 5K	Common gene	0.0808393
APLF	18553	OV	Xenium 5K	Unique gene	0.0112855
APLN	12090	OV	Xenium 5K	Common gene	0.146139
APLNR	3604	OV	Xenium 5K	Common gene	0.148758
APMAP	76299	OV	Xenium 5K	Unique gene	0.0525318
APOB	364	OV	Xenium 5K	Common gene	0.0113685
APOBEC3B	2964	OV	Xenium 5K	Unique gene	0.00573083
APOBEC3C	40634	OV	Xenium 5K	Unique gene	0.0546358
APOBEC3D	3606	OV	Xenium 5K	Unique gene	0.00505502
APOBEC3F	13725	OV	Xenium 5K	Unique gene	0.0235715
APOBEC3G	33139	OV	Xenium 5K	Unique gene	0.0564349
APOL1	795871	OV	Xenium 5K	Common gene	0.540354
APOL2	393695	OV	Xenium 5K	Unique gene	0.379949
APOL3	14910	OV	Xenium 5K	Unique gene	0.0328186
APOL6	249101	OV	Xenium 5K	Common gene	0.222732
APOM	1866	OV	Xenium 5K	Common gene	0.0018576
APP	821697	OV	Xenium 5K	Common gene	0.333656
APPBP2	84849	OV	Xenium 5K	Unique gene	0.0464265
APTX	38458	OV	Xenium 5K	Common gene	0.0202537
AQP4	105	OV	Xenium 5K	Common gene	-0.000166144
AQP5	14085	OV	Xenium 5K	Unique gene	0.0435878
AQP7	1747	OV	Xenium 5K	Common gene	0.0129069
AQP8	105	OV	Xenium 5K	Unique gene	-0.000176474
AQP9	4664	OV	Xenium 5K	Common gene	0.0748517
AR	5392	OV	Xenium 5K	Common gene	0.023461
ARC	2270	OV	Xenium 5K	Common gene	0.0876781
ARF1	331785	OV	Xenium 5K	Common gene	0.146831
ARF6	160215	OV	Xenium 5K	Common gene	0.0865282
ARFIP1	35659	OV	Xenium 5K	Unique gene	0.0194231
ARG1	230	OV	Xenium 5K	Common gene	0.0071904
ARG2	931	OV	Xenium 5K	Common gene	0.00163142
ARHGAP35	30549	OV	Xenium 5K	Unique gene	0.01527
ARHGAP36	254	OV	Xenium 5K	Unique gene	0.00920668
ARHGEF2	131049	OV	Xenium 5K	Unique gene	0.0846349
ARHGEF7	18357	OV	Xenium 5K	Common gene	0.0120941
ARID1A	65474	OV	Xenium 5K	Common gene	0.0357044
ARID3B	5839	OV	Xenium 5K	Unique gene	0.00641805
ARL4D	21074	OV	Xenium 5K	Unique gene	0.0519185
ARL8B	108984	OV	Xenium 5K	Unique gene	0.0549988
ARMC5	1361	OV	Xenium 5K	Unique gene	0.00186101
ARMC7	6956	OV	Xenium 5K	Unique gene	0.00575308
ARMH3	27940	OV	Xenium 5K	Unique gene	0.0149012
ARNT	44989	OV	Xenium 5K	Common gene	0.0185204
ARNTL	6135	OV	Xenium 5K	Unique gene	0.00839996
ARR3	156	OV	Xenium 5K	Unique gene	-0.000253164
ARRB1	11692	OV	Xenium 5K	Common gene	0.0193019
ARRB2	104286	OV	Xenium 5K	Common gene	0.107953
ARRDC3	42716	OV	Xenium 5K	Unique gene	0.0721804
ART1	95	OV	Xenium 5K	Unique gene	-0.000155263
ART3	310	OV	Xenium 5K	Unique gene	0.00424143
ART4	137	OV	Xenium 5K	Unique gene	-0.000229192
ARX	2008	OV	Xenium 5K	Common gene	0.0292511
ASCC2	40662	OV	Xenium 5K	Unique gene	0.0221454
ASCC3	36280	OV	Xenium 5K	Unique gene	0.0199558
ASCL1	391	OV	Xenium 5K	Common gene	0.000606446
ASCL2	1906	OV	Xenium 5K	Unique gene	0.00458645
ASF1B	27193	OV	Xenium 5K	Unique gene	0.0479744
ASH2L	51006	OV	Xenium 5K	Common gene	0.0275521
ASIC1	3092	OV	Xenium 5K	Unique gene	0.00576619
ASPM	20630	OV	Xenium 5K	Unique gene	0.061447
ASPN	2248	OV	Xenium 5K	Unique gene	0.106071
ASTN2	2769	OV	Xenium 5K	Common gene	0.00464984
ASXL1	54009	OV	Xenium 5K	Common gene	0.0402197
ATAD3A	7212	OV	Xenium 5K	Unique gene	0.00465475
ATF1	11744	OV	Xenium 5K	Common gene	0.0046362
ATF2	47247	OV	Xenium 5K	Common gene	0.0207616
ATF3	87788	OV	Xenium 5K	Common gene	0.21584
ATF4	513559	OV	Xenium 5K	Common gene	0.244501
ATF6	76647	OV	Xenium 5K	Common gene	0.0348508
ATG10	8026	OV	Xenium 5K	Common gene	0.00489743
ATG16L1	16266	OV	Xenium 5K	Common gene	0.00995868
ATG2A	14181	OV	Xenium 5K	Common gene	0.00908794
ATG5	23695	OV	Xenium 5K	Common gene	0.00971517
ATG7	11032	OV	Xenium 5K	Common gene	0.0074624
ATIC	62884	OV	Xenium 5K	Unique gene	0.0355877
ATL1	5926	OV	Xenium 5K	Unique gene	0.00750686
ATL2	64467	OV	Xenium 5K	Unique gene	0.0525855
ATL3	88223	OV	Xenium 5K	Unique gene	0.0406147
ATM	53605	OV	Xenium 5K	Common gene	0.0392805
ATOH1	168	OV	Xenium 5K	Unique gene	-0.00028122
ATOH7	714	OV	Xenium 5K	Unique gene	0.000201172
ATOH8	1670	OV	Xenium 5K	Unique gene	0.0323182
ATP10D	8349	OV	Xenium 5K	Unique gene	0.0258402
ATP13A2	16079	OV	Xenium 5K	Unique gene	0.0128462
ATP1A1	470317	OV	Xenium 5K	Common gene	0.286474
ATP2A2	191628	OV	Xenium 5K	Common gene	0.122584
ATP2B1	30303	OV	Xenium 5K	Common gene	0.0207221
ATP5F1A	436460	OV	Xenium 5K	Unique gene	0.210294
ATP5F1C	105084	OV	Xenium 5K	Common gene	0.0453755
ATP6V1B1	163367	OV	Xenium 5K	Unique gene	0.250907
ATP6V1H	47858	OV	Xenium 5K	Common gene	0.0297617
ATP7A	43182	OV	Xenium 5K	Common gene	0.0543895
ATP7B	11626	OV	Xenium 5K	Unique gene	0.017907
ATPAF1	44780	OV	Xenium 5K	Unique gene	0.0399007
ATPSCKMT	57102	OV	Xenium 5K	Unique gene	0.066336
ATR	24335	OV	Xenium 5K	Common gene	0.014683
ATRX	75797	OV	Xenium 5K	Common gene	0.0361987
ATXN1	35528	OV	Xenium 5K	Common gene	0.031425
ATXN1L	13782	OV	Xenium 5K	Common gene	0.00790227
ATXN2	96021	OV	Xenium 5K	Common gene	0.0694687
ATXN2L	153203	OV	Xenium 5K	Unique gene	0.0747477
ATXN3	133086	OV	Xenium 5K	Common gene	0.0860509
ATXN7L2	3262	OV	Xenium 5K	Unique gene	0.00273484
AUNIP	8714	OV	Xenium 5K	Unique gene	0.0139601
AURKA	52039	OV	Xenium 5K	Common gene	0.113827
AURKB	82996	OV	Xenium 5K	Common gene	0.1638
AURKC	2277	OV	Xenium 5K	Unique gene	0.00458703
AVPR1A	3231	OV	Xenium 5K	Common gene	0.102405
AVPR1B	211	OV	Xenium 5K	Common gene	-0.000348179
AVPR2	585	OV	Xenium 5K	Common gene	0.00491873
AXIN1	110098	OV	Xenium 5K	Common gene	0.0796492
AXIN2	27203	OV	Xenium 5K	Common gene	0.0668488
AXL	50114	OV	Xenium 5K	Common gene	0.185445
B3GAT1	731	OV	Xenium 5K	Unique gene	0.0196766
B4GAT1	53554	OV	Xenium 5K	Unique gene	0.0518235
BAALC	4118	OV	Xenium 5K	Unique gene	0.0279126
BAAT	117	OV	Xenium 5K	Unique gene	-0.000190947
BACE1	49862	OV	Xenium 5K	Common gene	0.040294
BACE2	101564	OV	Xenium 5K	Common gene	0.125871
BACH2	2438	OV	Xenium 5K	Common gene	0.0107809
BAD	2600	OV	Xenium 5K	Common gene	0.000661203
BAG2	23987	OV	Xenium 5K	Unique gene	0.0691184
BAG3	38866	OV	Xenium 5K	Common gene	0.0579387
BAG6	170327	OV	Xenium 5K	Common gene	0.0973563
BAIAP2	19375	OV	Xenium 5K	Unique gene	0.0286884
BAK1	41434	OV	Xenium 5K	Common gene	0.0366017
BANK1	5067	OV	Xenium 5K	Common gene	0.00840026
BAP1	68574	OV	Xenium 5K	Common gene	0.0365791
BARD1	20395	OV	Xenium 5K	Common gene	0.0156797
BARHL2	153	OV	Xenium 5K	Unique gene	-0.000245707
BARX2	20003	OV	Xenium 5K	Unique gene	0.0615596
BATF	11736	OV	Xenium 5K	Common gene	0.124691
BATF3	4371	OV	Xenium 5K	Common gene	0.0205628
BAX	16321	OV	Xenium 5K	Common gene	0.0106097
BAZ2B	27332	OV	Xenium 5K	Unique gene	0.0254187
BBC3	9487	OV	Xenium 5K	Common gene	0.0258066
BCAM	178658	OV	Xenium 5K	Common gene	0.211575
BCAN	265	OV	Xenium 5K	Common gene	0.0194443
BCAR1	4198	OV	Xenium 5K	Common gene	0.0044602
BCAR3	12930	OV	Xenium 5K	Common gene	0.0227566
BCAR4	104	OV	Xenium 5K	Unique gene	-0.000167392
BCAS3	36117	OV	Xenium 5K	Unique gene	0.0296458
BCCIP	177709	OV	Xenium 5K	Common gene	0.120138
BCHE	205	OV	Xenium 5K	Common gene	-0.000338163
BCKDK	37893	OV	Xenium 5K	Common gene	0.0172605
BCL10	45672	OV	Xenium 5K	Common gene	0.0368112
BCL11A	102231	OV	Xenium 5K	Common gene	0.129874
BCL11B	1496	OV	Xenium 5K	Common gene	0.0329987
BCL2	8735	OV	Xenium 5K	Common gene	0.0132591
BCL2A1	14707	OV	Xenium 5K	Common gene	0.150707
BCL2L1	180638	OV	Xenium 5K	Common gene	0.108909
BCL2L11	38322	OV	Xenium 5K	Common gene	0.0819344
BCL2L12	20866	OV	Xenium 5K	Unique gene	0.0260642
BCL2L13	25952	OV	Xenium 5K	Unique gene	0.0125503
BCL2L2	118158	OV	Xenium 5K	Common gene	0.0654186
BCL3	58047	OV	Xenium 5K	Common gene	0.0708625
BCL6	49931	OV	Xenium 5K	Common gene	0.0722245
BCL6B	2018	OV	Xenium 5K	Common gene	0.0621645
BCL7B	40051	OV	Xenium 5K	Unique gene	0.0161819
BCL7C	10166	OV	Xenium 5K	Unique gene	0.00410998
BCOR	28391	OV	Xenium 5K	Common gene	0.0263772
BCORL1	12411	OV	Xenium 5K	Unique gene	0.0136127
BCR	70182	OV	Xenium 5K	Common gene	0.0498689
BDKRB1	1333	OV	Xenium 5K	Unique gene	0.00222325
BDKRB2	3466	OV	Xenium 5K	Unique gene	0.0499986
BDNF	1690	OV	Xenium 5K	Common gene	0.00939855
BEAN1	1277	OV	Xenium 5K	Unique gene	0.00983519
BECN1	123746	OV	Xenium 5K	Common gene	0.0692118
BEX2	22398	OV	Xenium 5K	Common gene	0.0345954
BFSP1	3469	OV	Xenium 5K	Unique gene	0.004957
BFSP2	354	OV	Xenium 5K	Unique gene	0.00619577
BHMT	136	OV	Xenium 5K	Unique gene	-0.000223814
BICRAL	29759	OV	Xenium 5K	Unique gene	0.0170806
BID	8085	OV	Xenium 5K	Common gene	0.00533344
BIK	25915	OV	Xenium 5K	Unique gene	0.052925
BIRC2	155900	OV	Xenium 5K	Common gene	0.0765435
BIRC5	109665	OV	Xenium 5K	Common gene	0.184211
BIRC7	1537	OV	Xenium 5K	Common gene	0.0691278
BLK	211	OV	Xenium 5K	Common gene	0.0160301
BLM	10521	OV	Xenium 5K	Common gene	0.0199947
BLNK	2562	OV	Xenium 5K	Common gene	0.0173999
BLOC1S2	38732	OV	Xenium 5K	Unique gene	0.0353691
BLVRA	71566	OV	Xenium 5K	Common gene	0.0479706
BMI1	101303	OV	Xenium 5K	Common gene	0.0565214
BMP2	2536	OV	Xenium 5K	Common gene	0.096221
BMP2K	53811	OV	Xenium 5K	Common gene	0.0715628
BMP4	2732	OV	Xenium 5K	Common gene	0.029772
BMP5	312	OV	Xenium 5K	Common gene	0.00740187
BMP6	10586	OV	Xenium 5K	Common gene	0.12759
BMP7	23202	OV	Xenium 5K	Common gene	0.10286
BMP8A	5498	OV	Xenium 5K	Common gene	0.0563244
BMP8B	2730	OV	Xenium 5K	Common gene	0.0269981
BMPER	845	OV	Xenium 5K	Unique gene	0.00540621
BMPR1A	40713	OV	Xenium 5K	Common gene	0.0275923
BMPR1B	9293	OV	Xenium 5K	Common gene	0.0269398
BMPR2	81676	OV	Xenium 5K	Common gene	0.0572661
BNC1	958	OV	Xenium 5K	Common gene	0.0287778
BNC2	7599	OV	Xenium 5K	Unique gene	0.0258574
BNIP3	57741	OV	Xenium 5K	Common gene	0.103158
BOLL	859	OV	Xenium 5K	Unique gene	0.00310378
BRAF	71230	OV	Xenium 5K	Common gene	0.041015
BRCA1	26259	OV	Xenium 5K	Common gene	0.0492335
BRCA2	11346	OV	Xenium 5K	Common gene	0.0120632
BRD3	40903	OV	Xenium 5K	Common gene	0.0203621
BRD4	142788	OV	Xenium 5K	Common gene	0.0613149
BRDT	453	OV	Xenium 5K	Unique gene	0.00252364
BRI3BP	26230	OV	Xenium 5K	Unique gene	0.0320636
BRINP1	271	OV	Xenium 5K	Common gene	0.0153688
BRIP1	34462	OV	Xenium 5K	Common gene	0.063263
BRIX1	65286	OV	Xenium 5K	Unique gene	0.0517144
BRSK2	258	OV	Xenium 5K	Unique gene	-0.000420865
BSDC1	37620	OV	Xenium 5K	Unique gene	0.0205567
BST1	8248	OV	Xenium 5K	Common gene	0.015695
BTAF1	75949	OV	Xenium 5K	Unique gene	0.0514498
BTBD9	31133	OV	Xenium 5K	Unique gene	0.0270604
BTK	14864	OV	Xenium 5K	Common gene	0.0884029
BTLA	1692	OV	Xenium 5K	Common gene	0.0150318
BTN3A1	40021	OV	Xenium 5K	Common gene	0.0362913
BTNL2	115	OV	Xenium 5K	Unique gene	-0.000189589
BTRC	30053	OV	Xenium 5K	Common gene	0.0141729
BUB1	23366	OV	Xenium 5K	Unique gene	0.0562183
BUB1B	17290	OV	Xenium 5K	Unique gene	0.0378842
BVES	3380	OV	Xenium 5K	Unique gene	0.00811758
C1QBP	328114	OV	Xenium 5K	Common gene	0.210491
C1QL3	442	OV	Xenium 5K	Unique gene	0.00481341
C1QTNF1	12265	OV	Xenium 5K	Common gene	0.079436
C1QTNF6	45357	OV	Xenium 5K	Unique gene	0.0614396
C1QTNF9	235	OV	Xenium 5K	Unique gene	-0.000393223
C1RL	29117	OV	Xenium 5K	Unique gene	0.0455158
C3AR1	19884	OV	Xenium 5K	Common gene	0.131885
C4A	138050	OV	Xenium 5K	Unique gene	0.244566
C4B	110034	OV	Xenium 5K	Unique gene	0.246514
C5	2580	OV	Xenium 5K	Common gene	0.00388398
C5AR1	43162	OV	Xenium 5K	Common gene	0.2359
C6	224	OV	Xenium 5K	Common gene	0.00405591
C8B	150	OV	Xenium 5K	Common gene	-0.000243562
C8G	124	OV	Xenium 5K	Common gene	-0.000205824
C9	237	OV	Xenium 5K	Common gene	0.00373265
CA10	139	OV	Xenium 5K	Unique gene	-0.000232113
CA12	26620	OV	Xenium 5K	Unique gene	0.228697
CA14	798	OV	Xenium 5K	Unique gene	0.00475068
CA4	941	OV	Xenium 5K	Unique gene	0.0279141
CA9	24872	OV	Xenium 5K	Unique gene	0.184419
CABCOCO1	439	OV	Xenium 5K	Unique gene	0.00891623
CABP4	1672	OV	Xenium 5K	Unique gene	0.00195113
CABYR	4828	OV	Xenium 5K	Unique gene	0.0450069
CACNA1B	3343	OV	Xenium 5K	Common gene	0.0218767
CACNA1C	5472	OV	Xenium 5K	Common gene	0.0414235
CACNA1D	1056	OV	Xenium 5K	Common gene	0.012337
CACNA1G	1074	OV	Xenium 5K	Common gene	0.0108356
CACNA1H	7327	OV	Xenium 5K	Common gene	0.0579166
CACNA2D1	3532	OV	Xenium 5K	Common gene	0.0207097
CACNG3	111	OV	Xenium 5K	Common gene	-0.000185793
CACNG4	5234	OV	Xenium 5K	Common gene	0.0377696
CACNG5	925	OV	Xenium 5K	Unique gene	0.056346
CACUL1	40912	OV	Xenium 5K	Unique gene	0.0232858
CACYBP	115808	OV	Xenium 5K	Common gene	0.0797323
CAD	25738	OV	Xenium 5K	Unique gene	0.0158022
CADM3	2975	OV	Xenium 5K	Unique gene	0.322812
CADM4	56028	OV	Xenium 5K	Common gene	0.0511585
CALB1	1231	OV	Xenium 5K	Common gene	0.031408
CALB2	5666	OV	Xenium 5K	Common gene	0.165186
CALCA	51	OV	Xenium 5K	Unique gene	-8.55175e-05
CALCB	451	OV	Xenium 5K	Common gene	0.00565231
CALCR	523	OV	Xenium 5K	Common gene	0.00658086
CALCRL	13250	OV	Xenium 5K	Common gene	0.178496
CALM3	82245	OV	Xenium 5K	Common gene	0.0490615
CALML3	188	OV	Xenium 5K	Common gene	-0.000313358
CALR3	759	OV	Xenium 5K	Unique gene	0.00133398
CAMK1	22854	OV	Xenium 5K	Common gene	0.0202314
CAMK2A	243	OV	Xenium 5K	Common gene	0.0016275
CAMK2B	2758	OV	Xenium 5K	Common gene	0.00686994
CAMK2D	22716	OV	Xenium 5K	Common gene	0.0217146
CAMK2G	14653	OV	Xenium 5K	Common gene	0.00699921
CAMKV	141	OV	Xenium 5K	Unique gene	0.00326589
CAMP	199	OV	Xenium 5K	Common gene	0.011763
CAMSAP2	27667	OV	Xenium 5K	Unique gene	0.0130382
CAND1	162663	OV	Xenium 5K	Common gene	0.0805893
CANX	510782	OV	Xenium 5K	Common gene	0.275654
CAPN1	28212	OV	Xenium 5K	Common gene	0.0197461
CAPN3	4589	OV	Xenium 5K	Unique gene	0.00705444
CARD10	28528	OV	Xenium 5K	Unique gene	0.043433
CARD11	6703	OV	Xenium 5K	Common gene	0.037171
CARD14	2371	OV	Xenium 5K	Unique gene	0.00767293
CARD8	18357	OV	Xenium 5K	Common gene	0.0258768
CARD9	453	OV	Xenium 5K	Common gene	0.00141467
CARF	27848	OV	Xenium 5K	Unique gene	0.024226
CARM1	56886	OV	Xenium 5K	Common gene	0.0328652
CARTPT	59887	OV	Xenium 5K	Common gene	0.45171
CASC8	306	OV	Xenium 5K	Unique gene	0.00107361
CASK	39335	OV	Xenium 5K	Unique gene	0.0228589
CASP1	37652	OV	Xenium 5K	Common gene	0.0981389
CASP10	32208	OV	Xenium 5K	Common gene	0.0502559
CASP2	76752	OV	Xenium 5K	Unique gene	0.0698135
CASP3	83006	OV	Xenium 5K	Common gene	0.0559836
CASP6	47798	OV	Xenium 5K	Unique gene	0.061894
CASP7	26858	OV	Xenium 5K	Common gene	0.0171189
CASP8	39688	OV	Xenium 5K	Common gene	0.0295714
CASP8AP2	18547	OV	Xenium 5K	Unique gene	0.0103966
CASP9	11809	OV	Xenium 5K	Common gene	0.00659522
CASQ2	269	OV	Xenium 5K	Unique gene	-0.000439633
CASR	924	OV	Xenium 5K	Common gene	0.0444242
CASS4	7229	OV	Xenium 5K	Unique gene	0.0355895
CASZ1	16171	OV	Xenium 5K	Unique gene	0.0209791
CAT	46678	OV	Xenium 5K	Common gene	0.0223642
CATSPER2	6692	OV	Xenium 5K	Unique gene	0.0123894
CAV2	8891	OV	Xenium 5K	Common gene	0.0636375
CAVIN2	5268	OV	Xenium 5K	Common gene	0.105163
CAVIN3	14211	OV	Xenium 5K	Unique gene	0.0288045
CBARP	803	OV	Xenium 5K	Unique gene	0.0084967
CBFB	80847	OV	Xenium 5K	Common gene	0.0405107
CBL	13903	OV	Xenium 5K	Common gene	0.0078318
CBLB	73251	OV	Xenium 5K	Common gene	0.0580179
CBLIF	289	OV	Xenium 5K	Unique gene	0.00121488
CBLN1	295	OV	Xenium 5K	Unique gene	0.0209865
CBLN3	5695	OV	Xenium 5K	Unique gene	0.00626523
CBLN4	1184	OV	Xenium 5K	Unique gene	0.0385463
CBR1	31671	OV	Xenium 5K	Common gene	0.0193584
CBS	21418	OV	Xenium 5K	Unique gene	0.0287912
CBSL	48941	OV	Xenium 5K	Unique gene	0.0627563
CBWD2	54836	OV	Xenium 5K	Unique gene	0.0288031
CBX1	113074	OV	Xenium 5K	Unique gene	0.0747204
CBX3	257189	OV	Xenium 5K	Unique gene	0.171596
CBX5	48940	OV	Xenium 5K	Unique gene	0.0406811
CBX7	27902	OV	Xenium 5K	Unique gene	0.0261034
CC2D1A	26981	OV	Xenium 5K	Unique gene	0.0252557
CCAR2	151820	OV	Xenium 5K	Unique gene	0.103036
CCAT2	817	OV	Xenium 5K	Unique gene	0.00392125
CCBE1	587	OV	Xenium 5K	Common gene	0.00886084
CCDC102B	3095	OV	Xenium 5K	Unique gene	0.0820098
CCDC103	2246	OV	Xenium 5K	Unique gene	0.00155626
CCDC113	8341	OV	Xenium 5K	Unique gene	0.0096972
CCDC124	39490	OV	Xenium 5K	Unique gene	0.0216114
CCDC136	3519	OV	Xenium 5K	Unique gene	0.00753819
CCDC137	60169	OV	Xenium 5K	Unique gene	0.0479389
CCDC14	23683	OV	Xenium 5K	Unique gene	0.0214916
CCDC141	689	OV	Xenium 5K	Unique gene	0.0163632
CCDC170	2216	OV	Xenium 5K	Unique gene	0.0128956
CCDC27	139	OV	Xenium 5K	Unique gene	-0.000233226
CCDC33	863	OV	Xenium 5K	Unique gene	0.00708116
CCDC43	55060	OV	Xenium 5K	Unique gene	0.0393669
CCDC50	133205	OV	Xenium 5K	Common gene	0.0613141
CCDC51	20705	OV	Xenium 5K	Unique gene	0.0229321
CCDC57	8962	OV	Xenium 5K	Unique gene	0.0094076
CCDC6	134457	OV	Xenium 5K	Unique gene	0.108433
CCDC61	7395	OV	Xenium 5K	Unique gene	0.00520016
CCDC62	1154	OV	Xenium 5K	Unique gene	-0.00018453
CCDC7	16754	OV	Xenium 5K	Unique gene	0.0116243
CCDC77	12535	OV	Xenium 5K	Unique gene	0.0114965
CCDC80	87268	OV	Xenium 5K	Common gene	0.311798
CCDC86	20916	OV	Xenium 5K	Unique gene	0.0136081
CCDC9	55870	OV	Xenium 5K	Unique gene	0.0285333
CCDC91	15501	OV	Xenium 5K	Unique gene	0.0175453
CCK	237	OV	Xenium 5K	Common gene	0.019557
CCKAR	103	OV	Xenium 5K	Common gene	-0.000171745
CCKBR	287	OV	Xenium 5K	Common gene	0.00286848
CCL1	129	OV	Xenium 5K	Common gene	-0.000205313
CCL11	15814	OV	Xenium 5K	Common gene	0.22236
CCL13	5826	OV	Xenium 5K	Common gene	0.183396
CCL14	628	OV	Xenium 5K	Common gene	0.213435
CCL15	193	OV	Xenium 5K	Common gene	-0.000315308
CCL16	209	OV	Xenium 5K	Common gene	-0.000341874
CCL17	309	OV	Xenium 5K	Common gene	0.197516
CCL18	1600	OV	Xenium 5K	Common gene	0.328861
CCL19	299	OV	Xenium 5K	Common gene	0.153273
CCL20	16288	OV	Xenium 5K	Common gene	0.203843
CCL22	387	OV	Xenium 5K	Common gene	0.204095
CCL23	305	OV	Xenium 5K	Common gene	0.0103619
CCL24	283	OV	Xenium 5K	Common gene	0.00296017
CCL25	4270	OV	Xenium 5K	Common gene	0.0087718
CCL26	1076	OV	Xenium 5K	Common gene	0.0257787
CCL27	186	OV	Xenium 5K	Common gene	-0.000295121
CCL28	29053	OV	Xenium 5K	Common gene	0.13074
CCL7	9907	OV	Xenium 5K	Common gene	0.288056
CCL8	42110	OV	Xenium 5K	Common gene	0.359927
CCN1	212131	OV	Xenium 5K	Common gene	0.373456
CCN2	67013	OV	Xenium 5K	Common gene	0.25196
CCN3	17331	OV	Xenium 5K	Unique gene	0.145409
CCN4	40777	OV	Xenium 5K	Unique gene	0.191731
CCN5	586	OV	Xenium 5K	Unique gene	0.0296571
CCNA1	1167	OV	Xenium 5K	Common gene	0.0358742
CCNA2	30537	OV	Xenium 5K	Common gene	0.0676433
CCNB1	83147	OV	Xenium 5K	Common gene	0.131086
CCNB2	14538	OV	Xenium 5K	Common gene	0.033876
CCNB3	1461	OV	Xenium 5K	Common gene	0.00128532
CCND1	38822	OV	Xenium 5K	Common gene	0.0639784
CCND2	30028	OV	Xenium 5K	Common gene	0.148055
CCND3	17513	OV	Xenium 5K	Common gene	0.0152205
CCNDBP1	27504	OV	Xenium 5K	Unique gene	0.0133234
CCNE1	41158	OV	Xenium 5K	Common gene	0.060695
CCNO	801	OV	Xenium 5K	Common gene	0.0690313
CCNT1	26626	OV	Xenium 5K	Common gene	0.011841
CCNY	110584	OV	Xenium 5K	Unique gene	0.097404
CCR1	15454	OV	Xenium 5K	Common gene	0.0843182
CCR2	4063	OV	Xenium 5K	Common gene	0.129534
CCR3	174	OV	Xenium 5K	Common gene	-0.000283331
CCR4	1579	OV	Xenium 5K	Common gene	0.0686911
CCR5	2538	OV	Xenium 5K	Common gene	0.0352521
CCR6	680	OV	Xenium 5K	Common gene	0.0285854
CCR7	244	OV	Xenium 5K	Common gene	0.0287758
CCR8	489	OV	Xenium 5K	Unique gene	0.0333653
CCR9	184	OV	Xenium 5K	Common gene	-0.000303381
CCRL2	2161	OV	Xenium 5K	Common gene	0.0319534
CCT2	314944	OV	Xenium 5K	Common gene	0.177862
CCT3	424003	OV	Xenium 5K	Unique gene	0.219305
CCT5	381970	OV	Xenium 5K	Unique gene	0.224357
CCT6A	305149	OV	Xenium 5K	Common gene	0.183971
CCT7	380308	OV	Xenium 5K	Unique gene	0.212315
CCT8	407598	OV	Xenium 5K	Common gene	0.229393
CD101	998	OV	Xenium 5K	Unique gene	-0.000156174
CD109	18601	OV	Xenium 5K	Common gene	0.0696062
CD14	118261	OV	Xenium 5K	Common gene	0.324571
CD151	101298	OV	Xenium 5K	Common gene	0.0900718
CD160	255	OV	Xenium 5K	Common gene	0.00339167
CD163	36242	OV	Xenium 5K	Common gene	0.219846
CD177	223	OV	Xenium 5K	Unique gene	0.0219422
CD180	1458	OV	Xenium 5K	Common gene	0.0153895
CD19	2628	OV	Xenium 5K	Common gene	0.055995
CD1A	199	OV	Xenium 5K	Common gene	0.00953123
CD1B	144	OV	Xenium 5K	Common gene	0.00652255
CD1C	336	OV	Xenium 5K	Common gene	0.016521
CD1D	3119	OV	Xenium 5K	Common gene	0.030086
CD1E	326	OV	Xenium 5K	Common gene	0.00250977
CD2	7035	OV	Xenium 5K	Common gene	0.121204
CD200	33656	OV	Xenium 5K	Common gene	0.120559
CD207	698	OV	Xenium 5K	Common gene	0.0131788
CD209	3220	OV	Xenium 5K	Common gene	0.0560081
CD22	8202	OV	Xenium 5K	Common gene	0.0694812
CD226	1624	OV	Xenium 5K	Common gene	0.0161746
CD244	527	OV	Xenium 5K	Common gene	0.00538104
CD247	6728	OV	Xenium 5K	Common gene	0.0984235
CD248	4789	OV	Xenium 5K	Unique gene	0.0866545
CD27	5793	OV	Xenium 5K	Common gene	0.131111
CD274	7156	OV	Xenium 5K	Common gene	0.04911
CD276	29245	OV	Xenium 5K	Common gene	0.0282884
CD28	2019	OV	Xenium 5K	Common gene	0.0479521
CD2AP	106334	OV	Xenium 5K	Unique gene	0.0735388
CD2BP2	25339	OV	Xenium 5K	Unique gene	0.0120957
CD300A	26435	OV	Xenium 5K	Common gene	0.165227
CD300C	2342	OV	Xenium 5K	Unique gene	0.0209126
CD300E	5485	OV	Xenium 5K	Common gene	0.165212
CD302	14868	OV	Xenium 5K	Unique gene	0.0559617
CD320	2082	OV	Xenium 5K	Common gene	0.00226283
CD33	2238	OV	Xenium 5K	Common gene	0.016723
CD34	14424	OV	Xenium 5K	Common gene	0.204259
CD36	2738	OV	Xenium 5K	Common gene	0.100363
CD38	27640	OV	Xenium 5K	Common gene	0.205964
CD3E	17666	OV	Xenium 5K	Common gene	0.184449
CD3EAP	11255	OV	Xenium 5K	Unique gene	0.00911472
CD3G	2521	OV	Xenium 5K	Common gene	0.0548505
CD4	56385	OV	Xenium 5K	Common gene	0.234876
CD40	27006	OV	Xenium 5K	Common gene	0.0382047
CD40LG	1213	OV	Xenium 5K	Common gene	0.0562738
CD44	72856	OV	Xenium 5K	Common gene	0.175317
CD46	259494	OV	Xenium 5K	Common gene	0.177634
CD47	773065	OV	Xenium 5K	Common gene	0.457053
CD5	2164	OV	Xenium 5K	Common gene	0.0477252
CD55	150362	OV	Xenium 5K	Common gene	0.20164
CD58	25885	OV	Xenium 5K	Common gene	0.0316602
CD59	45719	OV	Xenium 5K	Common gene	0.0370155
CD5L	183	OV	Xenium 5K	Common gene	0.00510583
CD6	5117	OV	Xenium 5K	Common gene	0.0340923
CD68	103698	OV	Xenium 5K	Common gene	0.314523
CD7	3392	OV	Xenium 5K	Common gene	0.0674541
CD70	1181	OV	Xenium 5K	Common gene	0.0355155
CD72	3138	OV	Xenium 5K	Common gene	0.0259703
CD79A	11380	OV	Xenium 5K	Common gene	0.281938
CD79B	2289	OV	Xenium 5K	Common gene	0.0306353
CD80	4868	OV	Xenium 5K	Common gene	0.0537482
CD82	119565	OV	Xenium 5K	Common gene	0.131893
CD83	26935	OV	Xenium 5K	Common gene	0.116057
CD84	9855	OV	Xenium 5K	Common gene	0.0876766
CD86	7128	OV	Xenium 5K	Common gene	0.0599778
CD8A	15910	OV	Xenium 5K	Common gene	0.202152
CD8B	2524	OV	Xenium 5K	Common gene	0.0752886
CD93	13615	OV	Xenium 5K	Common gene	0.140196
CD96	5291	OV	Xenium 5K	Common gene	0.0810791
CD99	186525	OV	Xenium 5K	Common gene	0.0979628
CDA	1052	OV	Xenium 5K	Common gene	0.0265285
CDAN1	15697	OV	Xenium 5K	Unique gene	0.0139161
CDC123	58853	OV	Xenium 5K	Unique gene	0.0318775
CDC14A	13690	OV	Xenium 5K	Common gene	0.01042
CDC20	59547	OV	Xenium 5K	Common gene	0.147134
CDC25A	18458	OV	Xenium 5K	Common gene	0.0358368
CDC25C	12496	OV	Xenium 5K	Common gene	0.0325182
CDC27	80387	OV	Xenium 5K	Common gene	0.0330198
CDC34	51388	OV	Xenium 5K	Common gene	0.0241677
CDC37	110970	OV	Xenium 5K	Common gene	0.0556531
CDC42	143787	OV	Xenium 5K	Unique gene	0.0576338
CDC42BPG	37265	OV	Xenium 5K	Unique gene	0.0493333
CDC6	48140	OV	Xenium 5K	Common gene	0.0776065
CDC73	95383	OV	Xenium 5K	Common gene	0.0401303
CDCA2	41898	OV	Xenium 5K	Unique gene	0.0927976
CDCA3	9901	OV	Xenium 5K	Unique gene	0.0431456
CDCA7L	48652	OV	Xenium 5K	Unique gene	0.0570157
CDCP1	38750	OV	Xenium 5K	Unique gene	0.0470033
CDH1	166753	OV	Xenium 5K	Common gene	0.195707
CDH11	57879	OV	Xenium 5K	Common gene	0.227646
CDH13	4190	OV	Xenium 5K	Common gene	0.105972
CDH16	265	OV	Xenium 5K	Unique gene	-0.000429513
CDH2	34958	OV	Xenium 5K	Common gene	0.0452101
CDH22	634	OV	Xenium 5K	Unique gene	0.015575
CDH23	7905	OV	Xenium 5K	Unique gene	0.0602899
CDH3	31000	OV	Xenium 5K	Common gene	0.207358
CDH5	7350	OV	Xenium 5K	Common gene	0.159
CDH6	45586	OV	Xenium 5K	Unique gene	0.192046
CDH7	197	OV	Xenium 5K	Unique gene	-0.00031962
CDHR1	16196	OV	Xenium 5K	Unique gene	0.186355
CDHR2	208	OV	Xenium 5K	Unique gene	-0.000343997
CDK1	25909	OV	Xenium 5K	Common gene	0.0589742
CDK10	27678	OV	Xenium 5K	Common gene	0.0139285
CDK14	14765	OV	Xenium 5K	Unique gene	0.0496035
CDK16	266498	OV	Xenium 5K	Common gene	0.196919
CDK17	48593	OV	Xenium 5K	Common gene	0.0394444
CDK18	37963	OV	Xenium 5K	Unique gene	0.0378401
CDK2	25681	OV	Xenium 5K	Common gene	0.0182516
CDK3	24882	OV	Xenium 5K	Unique gene	0.0354437
CDK4	79677	OV	Xenium 5K	Common gene	0.0392112
CDK5	18175	OV	Xenium 5K	Common gene	0.0145422
CDK5RAP1	46062	OV	Xenium 5K	Unique gene	0.0343459
CDK6	13689	OV	Xenium 5K	Common gene	0.0220396
CDK7	31409	OV	Xenium 5K	Common gene	0.016206
CDK8	19617	OV	Xenium 5K	Common gene	0.00846711
CDK9	19045	OV	Xenium 5K	Common gene	0.0100207
CDKAL1	110391	OV	Xenium 5K	Unique gene	0.0919075
CDKL1	1993	OV	Xenium 5K	Unique gene	0.00410428
CDKL3	2280	OV	Xenium 5K	Unique gene	0.00142326
CDKN1A	124955	OV	Xenium 5K	Common gene	0.201923
CDKN1B	32807	OV	Xenium 5K	Common gene	0.0624176
CDKN1C	25583	OV	Xenium 5K	Common gene	0.0775363
CDKN2A	1070	OV	Xenium 5K	Common gene	0.00510843
CDKN2AIP	17962	OV	Xenium 5K	Unique gene	0.0206206
CDKN2B	10133	OV	Xenium 5K	Common gene	0.0413859
CDKN3	17304	OV	Xenium 5K	Common gene	0.0389396
CDR2L	78160	OV	Xenium 5K	Unique gene	0.113622
CDSN	742	OV	Xenium 5K	Unique gene	0.266271
CDV3	89179	OV	Xenium 5K	Unique gene	0.0535387
CDX1	263	OV	Xenium 5K	Unique gene	-0.000410873
CDX2	157	OV	Xenium 5K	Common gene	-0.000259687
CEACAM1	20708	OV	Xenium 5K	Common gene	0.075691
CEACAM3	285	OV	Xenium 5K	Unique gene	0.00741614
CEACAM8	422	OV	Xenium 5K	Common gene	0.000452196
CEBPA	9269	OV	Xenium 5K	Common gene	0.0381306
CELSR1	208087	OV	Xenium 5K	Common gene	0.237069
CELSR2	68382	OV	Xenium 5K	Common gene	0.0924515
CELSR3	1420	OV	Xenium 5K	Unique gene	0.00488531
CEMIP2	22069	OV	Xenium 5K	Common gene	0.0643739
CENPA	15271	OV	Xenium 5K	Unique gene	0.0522893
CENPB	36342	OV	Xenium 5K	Unique gene	0.0192966
CENPF	55664	OV	Xenium 5K	Common gene	0.117419
CENPV	19577	OV	Xenium 5K	Unique gene	0.0202978
CEP112	32738	OV	Xenium 5K	Unique gene	0.0272577
CEP128	34705	OV	Xenium 5K	Unique gene	0.0637502
CEP170	39997	OV	Xenium 5K	Unique gene	0.0460381
CEP19	10527	OV	Xenium 5K	Unique gene	0.0106396
CEP44	17265	OV	Xenium 5K	Unique gene	0.00981689
CEP55	24358	OV	Xenium 5K	Common gene	0.0426623
CEP85	25678	OV	Xenium 5K	Unique gene	0.0264031
CES1	823	OV	Xenium 5K	Unique gene	0.00698936
CETP	282	OV	Xenium 5K	Common gene	0.0116176
CFAP20	28895	OV	Xenium 5K	Unique gene	0.0213331
CFAP43	2968	OV	Xenium 5K	Unique gene	0.0161076
CFAP46	4382	OV	Xenium 5K	Unique gene	0.0158326
CFAP47	1642	OV	Xenium 5K	Unique gene	0.0466941
CFB	830840	OV	Xenium 5K	Common gene	0.521633
CFC1	178	OV	Xenium 5K	Unique gene	0.00251211
CFDP1	49822	OV	Xenium 5K	Unique gene	0.0181013
CFH	54840	OV	Xenium 5K	Common gene	0.25646
CFHR1	13957	OV	Xenium 5K	Unique gene	0.0929066
CFL2	38228	OV	Xenium 5K	Common gene	0.0312951
CFLAR	125402	OV	Xenium 5K	Common gene	0.0815844
CFP	1453	OV	Xenium 5K	Common gene	0.0261238
CFTR	49090	OV	Xenium 5K	Unique gene	0.158723
CGAS	10485	OV	Xenium 5K	Common gene	0.0337549
CGB3	487	OV	Xenium 5K	Unique gene	0.00123096
CGNL1	13489	OV	Xenium 5K	Unique gene	0.0460596
CGRRF1	8300	OV	Xenium 5K	Unique gene	0.00425692
CH25H	1042	OV	Xenium 5K	Common gene	0.0361252
CHAD	169	OV	Xenium 5K	Common gene	0.00557182
CHAF1A	63610	OV	Xenium 5K	Unique gene	0.0809881
CHAMP1	21586	OV	Xenium 5K	Unique gene	0.0107039
CHD3	314777	OV	Xenium 5K	Common gene	0.205163
CHD5	267	OV	Xenium 5K	Unique gene	-0.000429053
CHD7	138303	OV	Xenium 5K	Unique gene	0.142274
CHEK1	45822	OV	Xenium 5K	Common gene	0.065644
CHEK2	54465	OV	Xenium 5K	Common gene	0.0596706
CHFR	31059	OV	Xenium 5K	Unique gene	0.0179572
CHIT1	378	OV	Xenium 5K	Common gene	0.0170341
CHKA	34643	OV	Xenium 5K	Common gene	0.0345942
CHODL	56297	OV	Xenium 5K	Unique gene	0.0847094
CHRAC1	37018	OV	Xenium 5K	Unique gene	0.021615
CHRDL2	632	OV	Xenium 5K	Unique gene	0.00885001
CHRM1	204	OV	Xenium 5K	Common gene	0.00211077
CHRM2	230	OV	Xenium 5K	Common gene	0.0122402
CHRM3	927	OV	Xenium 5K	Common gene	0.00426574
CHRM4	691	OV	Xenium 5K	Unique gene	0.00968146
CHRM5	210	OV	Xenium 5K	Common gene	-0.000341443
CHRNA2	133	OV	Xenium 5K	Unique gene	-0.000219218
CHRNA3	191	OV	Xenium 5K	Unique gene	-0.000309611
CHRNA4	109	OV	Xenium 5K	Common gene	-0.000175727
CHRNA5	4424	OV	Xenium 5K	Unique gene	0.00909801
CHRNA6	411	OV	Xenium 5K	Unique gene	0.000508814
CHRNA7	321	OV	Xenium 5K	Common gene	0.000998652
CHRNB1	11256	OV	Xenium 5K	Unique gene	0.00941627
CHRNB2	725	OV	Xenium 5K	Unique gene	0.000820998
CHRNB3	126	OV	Xenium 5K	Unique gene	-0.00021097
CHRNB4	403	OV	Xenium 5K	Unique gene	0.00176662
CHST8	189	OV	Xenium 5K	Unique gene	0.00225716
CHUK	26628	OV	Xenium 5K	Common gene	0.0135838
CIDEC	1127	OV	Xenium 5K	Unique gene	-0.000105611
CIITA	62609	OV	Xenium 5K	Common gene	0.104968
CILP2	8115	OV	Xenium 5K	Unique gene	0.0287366
CINP	42971	OV	Xenium 5K	Unique gene	0.0228739
CIP2A	41310	OV	Xenium 5K	Unique gene	0.0659959
CISD2	24489	OV	Xenium 5K	Unique gene	0.0101218
CKAP2	24313	OV	Xenium 5K	Unique gene	0.0284911
CKAP4	145529	OV	Xenium 5K	Common gene	0.113384
CKAP5	153754	OV	Xenium 5K	Common gene	0.119678
CKS2	60235	OV	Xenium 5K	Unique gene	0.0758517
CLCN3	25773	OV	Xenium 5K	Unique gene	0.0158337
CLCN4	1609	OV	Xenium 5K	Unique gene	0.00738657
CLCN5	13027	OV	Xenium 5K	Unique gene	0.0153479
CLDN1	33551	OV	Xenium 5K	Common gene	0.480261
CLDN18	218	OV	Xenium 5K	Unique gene	-0.000355197
CLDN5	2372	OV	Xenium 5K	Common gene	0.13515
CLDN7	111928	OV	Xenium 5K	Common gene	0.146049
CLEC10A	579	OV	Xenium 5K	Common gene	0.0497501
CLEC12A	1956	OV	Xenium 5K	Common gene	0.0245311
CLEC14A	11041	OV	Xenium 5K	Common gene	0.232789
CLEC16A	25522	OV	Xenium 5K	Unique gene	0.0161718
CLEC2A	163	OV	Xenium 5K	Unique gene	-0.000259308
CLEC4A	7711	OV	Xenium 5K	Common gene	0.0533893
CLEC4C	227	OV	Xenium 5K	Common gene	0.0463798
CLEC4D	574	OV	Xenium 5K	Common gene	0.0159095
CLEC4M	1155	OV	Xenium 5K	Unique gene	0.0110998
CLEC5A	9646	OV	Xenium 5K	Common gene	0.161768
CLEC6A	346	OV	Xenium 5K	Common gene	0.004739
CLEC7A	9720	OV	Xenium 5K	Common gene	0.0861529
CLEC9A	206	OV	Xenium 5K	Common gene	0.0160324
CLGN	51397	OV	Xenium 5K	Unique gene	0.162185
CLIC3	2556	OV	Xenium 5K	Unique gene	0.013825
CLIC4	233680	OV	Xenium 5K	Common gene	0.137902
CLIC6	4837	OV	Xenium 5K	Unique gene	0.107295
CLK2	139807	OV	Xenium 5K	Unique gene	0.0972801
CLK3	35386	OV	Xenium 5K	Unique gene	0.0191996
CLK4	16861	OV	Xenium 5K	Unique gene	0.0123415
CLN3	12102	OV	Xenium 5K	Common gene	0.0100235
CLN5	20692	OV	Xenium 5K	Common gene	0.0101946
CLNK	311	OV	Xenium 5K	Unique gene	0.00530095
CLOCK	30985	OV	Xenium 5K	Common gene	0.0172195
CLPTM1L	205041	OV	Xenium 5K	Unique gene	0.136772
CLPX	88861	OV	Xenium 5K	Unique gene	0.0453843
CLSTN1	63483	OV	Xenium 5K	Common gene	0.0429626
CLSTN3	4176	OV	Xenium 5K	Unique gene	0.0101323
CLTC	373181	OV	Xenium 5K	Common gene	0.152497
CMA1	141	OV	Xenium 5K	Common gene	-0.000214054
CMKLR1	5532	OV	Xenium 5K	Common gene	0.0727998
CMSS1	35157	OV	Xenium 5K	Unique gene	0.0373385
CMTM5	72	OV	Xenium 5K	Unique gene	-0.000120285
CMTM8	57396	OV	Xenium 5K	Unique gene	0.058655
CMYA5	5089	OV	Xenium 5K	Unique gene	0.0147721
CNDP1	307	OV	Xenium 5K	Unique gene	0.00869876
CNGB1	144	OV	Xenium 5K	Unique gene	-0.000240321
CNGB3	558	OV	Xenium 5K	Unique gene	0.00171098
CNIH4	57767	OV	Xenium 5K	Common gene	0.0468093
CNKSR3	8951	OV	Xenium 5K	Unique gene	0.0167271
CNMD	201	OV	Xenium 5K	Unique gene	0.00215334
CNNM1	298	OV	Xenium 5K	Unique gene	0.00278553
CNNM3	24830	OV	Xenium 5K	Unique gene	0.0236225
CNOT1	115820	OV	Xenium 5K	Unique gene	0.0574081
CNP	103888	OV	Xenium 5K	Common gene	0.0664406
CNR1	965	OV	Xenium 5K	Common gene	0.0368307
CNR2	119	OV	Xenium 5K	Common gene	0.0166142
CNRIP1	13951	OV	Xenium 5K	Unique gene	0.0633975
CNST	18171	OV	Xenium 5K	Common gene	0.0098335
CNTF	3459	OV	Xenium 5K	Unique gene	0.00388674
CNTLN	6594	OV	Xenium 5K	Unique gene	0.00532148
CNTN2	229	OV	Xenium 5K	Common gene	0.00174152
CNTN6	350	OV	Xenium 5K	Unique gene	0.00751914
CNTNAP1	4964	OV	Xenium 5K	Unique gene	0.0175223
CNTNAP3	631	OV	Xenium 5K	Unique gene	0.00812783
CNTNAP4	126	OV	Xenium 5K	Unique gene	0.00358791
CNTROB	41008	OV	Xenium 5K	Unique gene	0.0393372
COASY	77050	OV	Xenium 5K	Unique gene	0.0580848
COBLL1	16094	OV	Xenium 5K	Common gene	0.0363209
COCH	4183	OV	Xenium 5K	Unique gene	0.0112007
COIL	52371	OV	Xenium 5K	Unique gene	0.0402315
COL10A1	72339	OV	Xenium 5K	Unique gene	0.316081
COL11A1	34069	OV	Xenium 5K	Common gene	0.33147
COL17A1	323	OV	Xenium 5K	Common gene	0.117352
COL18A1	226737	OV	Xenium 5K	Common gene	0.216787
COL23A1	25868	OV	Xenium 5K	Unique gene	0.0632389
COL25A1	4071	OV	Xenium 5K	Unique gene	0.0643937
COL2A1	335	OV	Xenium 5K	Common gene	0.0796853
COL4A1	349874	OV	Xenium 5K	Common gene	0.455154
COL4A2	167637	OV	Xenium 5K	Common gene	0.290126
COL4A3	314	OV	Xenium 5K	Common gene	0.00101768
COL4A4	995	OV	Xenium 5K	Common gene	0.00693649
COL4A5	6117	OV	Xenium 5K	Common gene	0.0355745
COL5A1	241819	OV	Xenium 5K	Common gene	0.420374
COL5A2	136214	OV	Xenium 5K	Common gene	0.343071
COL7A1	9125	OV	Xenium 5K	Common gene	0.0792987
COLEC12	19287	OV	Xenium 5K	Common gene	0.114532
COLQ	2472	OV	Xenium 5K	Unique gene	0.00326888
COMP	88215	OV	Xenium 5K	Common gene	0.385536
COMT	79179	OV	Xenium 5K	Common gene	0.0486088
COPS5	118246	OV	Xenium 5K	Common gene	0.080443
COQ8A	33713	OV	Xenium 5K	Unique gene	0.0380008
CORIN	5205	OV	Xenium 5K	Unique gene	0.0840225
CORO1B	56183	OV	Xenium 5K	Unique gene	0.0409297
CORO1C	66278	OV	Xenium 5K	Common gene	0.0807502
CORT	1289	OV	Xenium 5K	Common gene	0.000548553
CP	166706	OV	Xenium 5K	Unique gene	0.317438
CPA4	8333	OV	Xenium 5K	Unique gene	0.154824
CPA5	473	OV	Xenium 5K	Unique gene	-0.000784296
CPA6	412	OV	Xenium 5K	Unique gene	0.00050939
CPB2	941	OV	Xenium 5K	Common gene	0.00257156
CPEB1	623	OV	Xenium 5K	Unique gene	0.00585341
CPEB2	19006	OV	Xenium 5K	Common gene	0.0174979
CPEB3	13478	OV	Xenium 5K	Unique gene	0.0132144
CPLX3	154	OV	Xenium 5K	Unique gene	-0.00025618
CPNE9	265	OV	Xenium 5K	Unique gene	-0.000436451
CPS1	1372	OV	Xenium 5K	Unique gene	0.0102717
CPSF6	352381	OV	Xenium 5K	Unique gene	0.209913
CPT1A	105389	OV	Xenium 5K	Common gene	0.0725216
CPVL	15501	OV	Xenium 5K	Common gene	0.103557
CPXM2	20017	OV	Xenium 5K	Unique gene	0.207448
CPZ	4501	OV	Xenium 5K	Unique gene	0.040534
CR1	6308	OV	Xenium 5K	Common gene	0.0693764
CR2	1967	OV	Xenium 5K	Common gene	0.0484239
CRB2	941	OV	Xenium 5K	Unique gene	0.0120111
CREB1	78620	OV	Xenium 5K	Common gene	0.0307674
CREB3	77594	OV	Xenium 5K	Common gene	0.0458532
CREB5	1302	OV	Xenium 5K	Common gene	0.0107237
CREBBP	100043	OV	Xenium 5K	Common gene	0.0424787
CREG1	211908	OV	Xenium 5K	Common gene	0.16209
CREG2	493	OV	Xenium 5K	Unique gene	0.00115241
CRH	271	OV	Xenium 5K	Common gene	0.00139352
CRHR1	506	OV	Xenium 5K	Common gene	0.0259206
CRHR2	365	OV	Xenium 5K	Common gene	0.00211906
CRIPT	36719	OV	Xenium 5K	Unique gene	0.0250102
CRK	83100	OV	Xenium 5K	Common gene	0.0455844
CRKL	62532	OV	Xenium 5K	Common gene	0.0321341
CRNDE	1972	OV	Xenium 5K	Unique gene	0.00692803
CRNN	182	OV	Xenium 5K	Unique gene	-0.000300593
CRTAC1	367	OV	Xenium 5K	Unique gene	0.00648304
CRTAM	1293	OV	Xenium 5K	Common gene	0.015213
CRY2	24550	OV	Xenium 5K	Unique gene	0.0166614
CRYAA	131	OV	Xenium 5K	Unique gene	-0.000218342
CRYBB3	9723	OV	Xenium 5K	Unique gene	0.0295905
CRYBG1	12343	OV	Xenium 5K	Common gene	0.0251576
CRYBG3	54647	OV	Xenium 5K	Unique gene	0.0740975
CRYGC	122	OV	Xenium 5K	Unique gene	-0.00020086
CRYGS	4657	OV	Xenium 5K	Unique gene	0.0136097
CRYZ	56224	OV	Xenium 5K	Unique gene	0.0332681
CRYZL1	45042	OV	Xenium 5K	Unique gene	0.0274414
CSE1L	194582	OV	Xenium 5K	Unique gene	0.161852
CSF1	45521	OV	Xenium 5K	Common gene	0.0787541
CSF1R	21242	OV	Xenium 5K	Common gene	0.160193
CSF2	187	OV	Xenium 5K	Common gene	0.0428017
CSF2RA	7582	OV	Xenium 5K	Common gene	0.070078
CSF2RB	5835	OV	Xenium 5K	Common gene	0.0381802
CSF3	142	OV	Xenium 5K	Common gene	0.0203973
CSF3R	8539	OV	Xenium 5K	Common gene	0.0720854
CSK	72317	OV	Xenium 5K	Common gene	0.0584746
CSNK1A1	97575	OV	Xenium 5K	Common gene	0.045703
CSNK1A1L	135	OV	Xenium 5K	Unique gene	-0.000222419
CSNK1E	118899	OV	Xenium 5K	Common gene	0.0770684
CSNK1G1	40409	OV	Xenium 5K	Unique gene	0.025108
CSNK2A1	275376	OV	Xenium 5K	Common gene	0.178416
CSNK2A2	70269	OV	Xenium 5K	Common gene	0.0333489
CSNK2B	331211	OV	Xenium 5K	Common gene	0.156325
CSPG4	4784	OV	Xenium 5K	Common gene	0.111732
CSPP1	37797	OV	Xenium 5K	Unique gene	0.0328822
CSRP1	116871	OV	Xenium 5K	Unique gene	0.100293
CSRP3	183	OV	Xenium 5K	Unique gene	0.00242728
CST1	3162	OV	Xenium 5K	Unique gene	0.148028
CST2	501	OV	Xenium 5K	Common gene	0.0135013
CST4	1600	OV	Xenium 5K	Unique gene	0.0621912
CST5	504	OV	Xenium 5K	Unique gene	0.00304677
CST7	2859	OV	Xenium 5K	Common gene	0.0443376
CTAG1B	199	OV	Xenium 5K	Unique gene	-0.000326684
CTBP1	122021	OV	Xenium 5K	Common gene	0.0553066
CTBP2	32851	OV	Xenium 5K	Common gene	0.022739
CTCF	60151	OV	Xenium 5K	Common gene	0.0317809
CTCFL	84545	OV	Xenium 5K	Common gene	0.142677
CTDSPL	47518	OV	Xenium 5K	Unique gene	0.0385924
CTH	8385	OV	Xenium 5K	Unique gene	0.0225258
CTHRC1	129424	OV	Xenium 5K	Unique gene	0.374928
CTLA4	8779	OV	Xenium 5K	Common gene	0.159524
CTNNA1	513113	OV	Xenium 5K	Common gene	0.275285
CTNNAL1	25358	OV	Xenium 5K	Common gene	0.0495423
CTNNB1	656485	OV	Xenium 5K	Common gene	0.269574
CTNND1	267050	OV	Xenium 5K	Common gene	0.15897
CTNND2	502	OV	Xenium 5K	Common gene	0.0139461
CTRL	968	OV	Xenium 5K	Unique gene	0.00197405
CTSA	124819	OV	Xenium 5K	Common gene	0.070032
CTSC	97379	OV	Xenium 5K	Common gene	0.248573
CTSG	86	OV	Xenium 5K	Common gene	-0.000128186
CTSH	13483	OV	Xenium 5K	Common gene	0.0705229
CTSK	58115	OV	Xenium 5K	Common gene	0.341091
CTSL	449954	OV	Xenium 5K	Common gene	0.461612
CTTN	342288	OV	Xenium 5K	Common gene	0.181179
CTTNBP2NL	98163	OV	Xenium 5K	Unique gene	0.0668127
CTXN3	196	OV	Xenium 5K	Unique gene	0.00463536
CUBN	1051	OV	Xenium 5K	Unique gene	0.0019933
CUEDC2	35627	OV	Xenium 5K	Unique gene	0.0147898
CUL1	109422	OV	Xenium 5K	Common gene	0.0627934
CUL2	32872	OV	Xenium 5K	Common gene	0.0164067
CUL3	52088	OV	Xenium 5K	Common gene	0.0217245
CUL4A	81561	OV	Xenium 5K	Common gene	0.0346539
CUL4B	77674	OV	Xenium 5K	Unique gene	0.0426223
CUL5	66897	OV	Xenium 5K	Common gene	0.0448213
CUTA	103000	OV	Xenium 5K	Unique gene	0.0627678
CUX2	227	OV	Xenium 5K	Unique gene	0.00389161
CUZD1	934	OV	Xenium 5K	Common gene	4.64939e-05
CX3CL1	6078	OV	Xenium 5K	Common gene	0.069667
CX3CR1	783	OV	Xenium 5K	Common gene	0.0274601
CXADR	150383	OV	Xenium 5K	Common gene	0.167845
CXCL10	172045	OV	Xenium 5K	Common gene	0.504185
CXCL11	16427	OV	Xenium 5K	Common gene	0.243859
CXCL12	41195	OV	Xenium 5K	Common gene	0.154324
CXCL13	6671	OV	Xenium 5K	Common gene	0.189131
CXCL16	69464	OV	Xenium 5K	Common gene	0.0786737
CXCL2	24277	OV	Xenium 5K	Common gene	0.318166
CXCL5	1301	OV	Xenium 5K	Common gene	0.239913
CXCL6	2647	OV	Xenium 5K	Common gene	0.180711
CXCL9	20557	OV	Xenium 5K	Common gene	0.398117
CXCR1	650	OV	Xenium 5K	Common gene	0.042745
CXCR2	506	OV	Xenium 5K	Common gene	0.0331714
CXCR3	2282	OV	Xenium 5K	Common gene	0.0500254
CXCR4	149388	OV	Xenium 5K	Common gene	0.210942
CXCR5	138	OV	Xenium 5K	Common gene	0.00645746
CXCR6	1895	OV	Xenium 5K	Common gene	0.0601045
CYBA	219720	OV	Xenium 5K	Common gene	0.151077
CYBB	39720	OV	Xenium 5K	Common gene	0.231849
CYBC1	50090	OV	Xenium 5K	Unique gene	0.0336415
CYCS	200669	OV	Xenium 5K	Common gene	0.161826
CYFIP2	35031	OV	Xenium 5K	Common gene	0.0355438
CYHR1	35761	OV	Xenium 5K	Unique gene	0.0383234
CYLD	68865	OV	Xenium 5K	Common gene	0.0415775
CYP11A1	609	OV	Xenium 5K	Unique gene	0.000614375
CYP11B2	109	OV	Xenium 5K	Unique gene	-0.000172539
CYP17A1	477	OV	Xenium 5K	Unique gene	0.00980055
CYP19A1	514	OV	Xenium 5K	Common gene	0.0186447
CYP1A1	112	OV	Xenium 5K	Unique gene	0.00844365
CYP1A2	103	OV	Xenium 5K	Unique gene	-0.00016321
CYP1B1	94957	OV	Xenium 5K	Common gene	0.179893
CYP20A1	25253	OV	Xenium 5K	Unique gene	0.0170321
CYP24A1	2556	OV	Xenium 5K	Unique gene	0.314926
CYP27A1	12983	OV	Xenium 5K	Common gene	0.165822
CYP27B1	2013	OV	Xenium 5K	Unique gene	0.0684688
CYP2A6	23	OV	Xenium 5K	Unique gene	-3.86549e-05
CYP2C19	233	OV	Xenium 5K	Unique gene	0.0017288
CYP2C8	260	OV	Xenium 5K	Unique gene	-0.000433162
CYP2C9	285	OV	Xenium 5K	Unique gene	0.00128061
CYP2D6	7313	OV	Xenium 5K	Unique gene	0.0118019
CYP2J2	3508	OV	Xenium 5K	Unique gene	0.00656242
CYP3A5	8219	OV	Xenium 5K	Unique gene	0.0852856
CYP46A1	2026	OV	Xenium 5K	Common gene	0.00721142
CYP4F2	762	OV	Xenium 5K	Unique gene	0.00253504
CYP7A1	304	OV	Xenium 5K	Unique gene	0.00112166
CYREN	43287	OV	Xenium 5K	Unique gene	0.0383764
CYSLTR1	1133	OV	Xenium 5K	Unique gene	0.00643829
CYSLTR2	495	OV	Xenium 5K	Common gene	0.00316635
CYTH2	17586	OV	Xenium 5K	Common gene	0.0234245
CYTOR	16184	OV	Xenium 5K	Unique gene	0.0466568
DAB1	237	OV	Xenium 5K	Common gene	0.00951581
DAB2	23719	OV	Xenium 5K	Common gene	0.140888
DACH1	10518	OV	Xenium 5K	Common gene	0.027002
DACH2	511	OV	Xenium 5K	Common gene	0.0114326
DACT2	308	OV	Xenium 5K	Unique gene	0.00106827
DAG1	179135	OV	Xenium 5K	Unique gene	0.180669
DAO	105	OV	Xenium 5K	Unique gene	-0.000169193
DAOA	229	OV	Xenium 5K	Unique gene	-0.000375393
DAP	94512	OV	Xenium 5K	Unique gene	0.0794591
DAP3	205749	OV	Xenium 5K	Unique gene	0.117948
DAPK1	21435	OV	Xenium 5K	Common gene	0.0403382
DAXX	35251	OV	Xenium 5K	Common gene	0.018108
DAZAP1	78698	OV	Xenium 5K	Unique gene	0.0415063
DAZAP2	58093	OV	Xenium 5K	Unique gene	0.0328557
DAZL	304	OV	Xenium 5K	Unique gene	-0.000491983
DBN1	42493	OV	Xenium 5K	Unique gene	0.0378781
DBR1	30657	OV	Xenium 5K	Unique gene	0.0159354
DCAF1	38338	OV	Xenium 5K	Common gene	0.0246256
DCDC1	754	OV	Xenium 5K	Unique gene	0.00464404
DCLK1	1561	OV	Xenium 5K	Common gene	0.0190139
DCT	79	OV	Xenium 5K	Unique gene	-0.000127895
DCTN1	116724	OV	Xenium 5K	Common gene	0.0602534
DCX	105	OV	Xenium 5K	Common gene	-0.00017181
DDB1	202154	OV	Xenium 5K	Common gene	0.125071
DDB2	33818	OV	Xenium 5K	Common gene	0.0347613
DDC	522	OV	Xenium 5K	Common gene	0.00102427
DDI2	43846	OV	Xenium 5K	Unique gene	0.023598
DDIT3	7697	OV	Xenium 5K	Common gene	0.0138754
DDIT4L	2201	OV	Xenium 5K	Unique gene	0.0591756
DDR1	194786	OV	Xenium 5K	Common gene	0.201027
DDR2	36192	OV	Xenium 5K	Common gene	0.143344
DDX1	82401	OV	Xenium 5K	Unique gene	0.0343581
DDX10	55582	OV	Xenium 5K	Unique gene	0.0419766
DDX19A	14802	OV	Xenium 5K	Unique gene	0.00642382
DDX20	20664	OV	Xenium 5K	Unique gene	0.0137112
DDX21	36272	OV	Xenium 5K	Unique gene	0.0163942
DDX25	1426	OV	Xenium 5K	Unique gene	0.00341001
DDX27	205741	OV	Xenium 5K	Unique gene	0.129541
DDX28	12624	OV	Xenium 5K	Unique gene	0.0108711
DDX31	21441	OV	Xenium 5K	Unique gene	0.0183031
DDX39B	494448	OV	Xenium 5K	Unique gene	0.24803
DDX3X	403271	OV	Xenium 5K	Common gene	0.195391
DDX3Y	178	OV	Xenium 5K	Unique gene	0.00514921
DDX43	237	OV	Xenium 5K	Common gene	0.0016856
DDX50	61483	OV	Xenium 5K	Unique gene	0.0288818
DDX51	14784	OV	Xenium 5K	Unique gene	0.0138891
DDX53	284	OV	Xenium 5K	Unique gene	-0.000458213
DDX55	45354	OV	Xenium 5K	Unique gene	0.0329611
DDX58	74884	OV	Xenium 5K	Unique gene	0.103519
DDX6	218349	OV	Xenium 5K	Common gene	0.105822
DEFA1	468	OV	Xenium 5K	Unique gene	0.255358
DEFA6	98	OV	Xenium 5K	Unique gene	-0.000160404
DEFB103B	90	OV	Xenium 5K	Unique gene	-0.000150187
DEFB4A	159	OV	Xenium 5K	Unique gene	0.00284459
DEK	342240	OV	Xenium 5K	Unique gene	0.252945
DEPDC7	1852	OV	Xenium 5K	Unique gene	0.00302241
DEPTOR	76831	OV	Xenium 5K	Common gene	0.102732
DERL3	61396	OV	Xenium 5K	Common gene	0.328029
DGAT1	130483	OV	Xenium 5K	Unique gene	0.131882
DHCR24	225706	OV	Xenium 5K	Common gene	0.297541
DHCR7	12132	OV	Xenium 5K	Unique gene	0.0198578
DHDDS	26299	OV	Xenium 5K	Unique gene	0.0169312
DHFR	37776	OV	Xenium 5K	Common gene	0.0512412
DHODH	14059	OV	Xenium 5K	Unique gene	0.0163552
DHRS1	70664	OV	Xenium 5K	Unique gene	0.0642
DHRS2	3816	OV	Xenium 5K	Common gene	0.100392
DHX29	32153	OV	Xenium 5K	Common gene	0.0139191
DHX30	89084	OV	Xenium 5K	Unique gene	0.0711017
DHX34	24002	OV	Xenium 5K	Unique gene	0.0146689
DHX57	9929	OV	Xenium 5K	Unique gene	0.00416291
DHX9	187886	OV	Xenium 5K	Common gene	0.124268
DIABLO	6257	OV	Xenium 5K	Common gene	0.00116173
DICER1	51240	OV	Xenium 5K	Common gene	0.0276167
DIO2	7953	OV	Xenium 5K	Unique gene	0.230962
DIP2A	106967	OV	Xenium 5K	Unique gene	0.081592
DIP2B	27787	OV	Xenium 5K	Unique gene	0.0154642
DIRAS3	18505	OV	Xenium 5K	Unique gene	0.179602
DIS3	41321	OV	Xenium 5K	Common gene	0.0174461
DIS3L2	41513	OV	Xenium 5K	Unique gene	0.0216128
DISC1	7012	OV	Xenium 5K	Common gene	0.00705514
DISP1	6581	OV	Xenium 5K	Unique gene	0.0111843
DKC1	261782	OV	Xenium 5K	Common gene	0.210638
DKK1	377	OV	Xenium 5K	Common gene	0.0116533
DKK3	23527	OV	Xenium 5K	Unique gene	0.131959
DLD	166620	OV	Xenium 5K	Common gene	0.114403
DLEC1	1428	OV	Xenium 5K	Unique gene	0.0150513
DLEU1	30490	OV	Xenium 5K	Unique gene	0.0330006
DLEU2	41989	OV	Xenium 5K	Unique gene	0.0426028
DLG1	54187	OV	Xenium 5K	Common gene	0.0416179
DLG4	18066	OV	Xenium 5K	Common gene	0.0195412
DLK1	210	OV	Xenium 5K	Common gene	0.00201265
DLK2	875	OV	Xenium 5K	Unique gene	0.000804853
DLL1	1752	OV	Xenium 5K	Common gene	0.0222639
DLL3	3222	OV	Xenium 5K	Common gene	0.00782285
DLL4	6318	OV	Xenium 5K	Common gene	0.185152
DLX4	596	OV	Xenium 5K	Unique gene	0.00364266
DMBX1	596	OV	Xenium 5K	Unique gene	0.0110106
DMD	5510	OV	Xenium 5K	Common gene	0.0391969
DMKN	65852	OV	Xenium 5K	Unique gene	0.125015
DMPK	16242	OV	Xenium 5K	Unique gene	0.0156369
DMRT2	234	OV	Xenium 5K	Unique gene	0.00372629
DMWD	50767	OV	Xenium 5K	Unique gene	0.0344376
DMXL1	29430	OV	Xenium 5K	Unique gene	0.0164897
DMXL2	33128	OV	Xenium 5K	Unique gene	0.0664492
DNAH1	13672	OV	Xenium 5K	Unique gene	0.0157525
DNAH10	491	OV	Xenium 5K	Unique gene	0.0087541
DNAH11	8179	OV	Xenium 5K	Unique gene	0.0506714
DNAH12	674	OV	Xenium 5K	Unique gene	0.0161481
DNAH14	9017	OV	Xenium 5K	Common gene	0.0054105
DNAH2	540	OV	Xenium 5K	Unique gene	0.0018298
DNAH5	306	OV	Xenium 5K	Unique gene	0.0259278
DNAH7	5574	OV	Xenium 5K	Common gene	0.0238667
DNAH8	320	OV	Xenium 5K	Unique gene	0.00398161
DNAH9	369	OV	Xenium 5K	Unique gene	0.00470671
DNAI1	189	OV	Xenium 5K	Unique gene	0.0325052
DNAJA1	299202	OV	Xenium 5K	Common gene	0.118606
DNAJA3	16667	OV	Xenium 5K	Unique gene	0.0109172
DNAJB12	19184	OV	Xenium 5K	Common gene	0.0107383
DNAJB2	28517	OV	Xenium 5K	Common gene	0.0166593
DNAJB4	22939	OV	Xenium 5K	Unique gene	0.0554277
DNAJB5	63420	OV	Xenium 5K	Unique gene	0.0795735
DNAJC10	169509	OV	Xenium 5K	Common gene	0.115269
DNAJC17	6557	OV	Xenium 5K	Unique gene	0.00459174
DNAJC9	61232	OV	Xenium 5K	Unique gene	0.046451
DNASE1L3	183	OV	Xenium 5K	Unique gene	0.00516193
DNM1	24682	OV	Xenium 5K	Common gene	0.0275172
DNM2	174083	OV	Xenium 5K	Common gene	0.0840994
DNMT1	102676	OV	Xenium 5K	Common gene	0.0860262
DNMT3A	31593	OV	Xenium 5K	Common gene	0.0196233
DNMT3B	30703	OV	Xenium 5K	Common gene	0.0465483
DNPEP	13456	OV	Xenium 5K	Unique gene	0.00714707
DNTT	228	OV	Xenium 5K	Common gene	-0.000379866
DOC2A	469	OV	Xenium 5K	Unique gene	0.00728675
DOCK9	25798	OV	Xenium 5K	Common gene	0.0298927
DOK5	87489	OV	Xenium 5K	Unique gene	0.13411
DOK7	4571	OV	Xenium 5K	Unique gene	0.0104172
DOT1L	29309	OV	Xenium 5K	Unique gene	0.0163058
DPAGT1	27030	OV	Xenium 5K	Unique gene	0.0170328
DPF2	64695	OV	Xenium 5K	Unique gene	0.0366891
DPF3	12265	OV	Xenium 5K	Unique gene	0.0324794
DPM1	114220	OV	Xenium 5K	Unique gene	0.0816133
DPP4	6407	OV	Xenium 5K	Common gene	0.0662361
DPP8	31982	OV	Xenium 5K	Unique gene	0.0154007
DPPA2	424	OV	Xenium 5K	Unique gene	-0.000670288
DPT	653	OV	Xenium 5K	Common gene	0.0239067
DPY19L2	7691	OV	Xenium 5K	Unique gene	0.0485442
DPYD	11874	OV	Xenium 5K	Common gene	0.0437712
DPYSL2	20961	OV	Xenium 5K	Common gene	0.0494542
DRAM1	17593	OV	Xenium 5K	Common gene	0.0653521
DRC1	1037	OV	Xenium 5K	Unique gene	0.00754846
DRC3	3006	OV	Xenium 5K	Unique gene	0.00590884
DRD1	135	OV	Xenium 5K	Common gene	-0.000225715
DRD2	295	OV	Xenium 5K	Common gene	0.00116465
DRD3	121	OV	Xenium 5K	Unique gene	-0.000202207
DRD5	650	OV	Xenium 5K	Unique gene	0.00492528
DRG1	184485	OV	Xenium 5K	Unique gene	0.127598
DSG1	122	OV	Xenium 5K	Unique gene	-0.000193124
DSG2	80602	OV	Xenium 5K	Unique gene	0.0934224
DSG3	329	OV	Xenium 5K	Common gene	0.0141425
DST	43979	OV	Xenium 5K	Common gene	0.103999
DTNA	2998	OV	Xenium 5K	Common gene	0.0105029
DTNBP1	61706	OV	Xenium 5K	Common gene	0.0486776
DTX1	2315	OV	Xenium 5K	Common gene	0.0173204
DUOX2	201	OV	Xenium 5K	Unique gene	0.00961994
DUOXA1	525	OV	Xenium 5K	Unique gene	0.00187466
DUOXA2	165	OV	Xenium 5K	Unique gene	0.00275711
DUSP13	138	OV	Xenium 5K	Unique gene	-0.000230583
DUSP23	119871	OV	Xenium 5K	Unique gene	0.113489
DUSP28	3712	OV	Xenium 5K	Unique gene	0.00264515
DUSP5	80859	OV	Xenium 5K	Common gene	0.25721
DUSP6	88945	OV	Xenium 5K	Common gene	0.100156
DUX4	3963	OV	Xenium 5K	Unique gene	0.0287841
DVL1	53943	OV	Xenium 5K	Unique gene	0.0360702
DVL2	42146	OV	Xenium 5K	Common gene	0.0277892
DVL3	79373	OV	Xenium 5K	Common gene	0.0394036
DYDC1	1014	OV	Xenium 5K	Unique gene	0.00446998
DYNC1H1	164665	OV	Xenium 5K	Common gene	0.0985513
DYRK1A	75830	OV	Xenium 5K	Common gene	0.0491114
DYRK1B	25889	OV	Xenium 5K	Unique gene	0.0182399
DZIP1L	6794	OV	Xenium 5K	Unique gene	0.0289305
E2F1	33355	OV	Xenium 5K	Common gene	0.0864365
E2F3	68537	OV	Xenium 5K	Common gene	0.0545034
E2F4	18395	OV	Xenium 5K	Common gene	0.00721548
E4F1	19171	OV	Xenium 5K	Unique gene	0.0155885
EBF1	5263	OV	Xenium 5K	Unique gene	0.0377996
EBF2	848	OV	Xenium 5K	Unique gene	0.0259197
EBI3	1763	OV	Xenium 5K	Common gene	0.0330311
EBP	150521	OV	Xenium 5K	Common gene	0.158433
ECD	43371	OV	Xenium 5K	Unique gene	0.0203339
ECE1	54971	OV	Xenium 5K	Unique gene	0.099779
ECEL1	1282	OV	Xenium 5K	Unique gene	0.0558607
ECHDC1	38423	OV	Xenium 5K	Unique gene	0.0188106
ECHS1	84871	OV	Xenium 5K	Common gene	0.0605643
ECPAS	84376	OV	Xenium 5K	Unique gene	0.037341
ECRG4	2187	OV	Xenium 5K	Unique gene	0.0247281
ECSIT	16387	OV	Xenium 5K	Common gene	0.0102394
EDA	7759	OV	Xenium 5K	Common gene	0.0137554
EDIL3	8111	OV	Xenium 5K	Common gene	0.0488124
EDN1	6594	OV	Xenium 5K	Common gene	0.142141
EDNRA	12855	OV	Xenium 5K	Common gene	0.0907713
EDNRB	4379	OV	Xenium 5K	Common gene	0.121956
EDRF1	23320	OV	Xenium 5K	Unique gene	0.0193236
EED	36042	OV	Xenium 5K	Common gene	0.0248796
EEF1A2	604	OV	Xenium 5K	Unique gene	0.0178172
EEF1AKNMT	62220	OV	Xenium 5K	Unique gene	0.0494922
EEF1G	4219166	OV	Xenium 5K	Unique gene	0.569492
EFHC1	27345	OV	Xenium 5K	Unique gene	0.0273362
EFHC2	3010	OV	Xenium 5K	Unique gene	0.0158441
EFNB2	21317	OV	Xenium 5K	Common gene	0.103266
EFR3A	83893	OV	Xenium 5K	Unique gene	0.0478818
EFR3B	2040	OV	Xenium 5K	Unique gene	0.00455744
EFS	18769	OV	Xenium 5K	Unique gene	0.0260196
EFTUD2	65087	OV	Xenium 5K	Common gene	0.0444445
EGF	486	OV	Xenium 5K	Common gene	0.00619015
EGFL6	32687	OV	Xenium 5K	Unique gene	0.219883
EGFL7	4787	OV	Xenium 5K	Unique gene	0.0806821
EGFL8	19627	OV	Xenium 5K	Unique gene	0.026624
EGFR	10394	OV	Xenium 5K	Common gene	0.0304778
EGLN1	43783	OV	Xenium 5K	Common gene	0.0244759
EGLN3	46506	OV	Xenium 5K	Common gene	0.147234
EGR2	34819	OV	Xenium 5K	Common gene	0.187671
EGR3	107107	OV	Xenium 5K	Unique gene	0.248771
EGR4	2540	OV	Xenium 5K	Unique gene	0.10755
EHBP1	18161	OV	Xenium 5K	Unique gene	0.0090229
EHF	182608	OV	Xenium 5K	Unique gene	0.256572
EHMT1	15163	OV	Xenium 5K	Common gene	0.0169759
EHMT2	99111	OV	Xenium 5K	Common gene	0.0819348
EID1	56531	OV	Xenium 5K	Unique gene	0.0354006
EIF1AD	60829	OV	Xenium 5K	Unique gene	0.0448315
EIF1AY	72	OV	Xenium 5K	Common gene	-0.000120424
EIF1B	116024	OV	Xenium 5K	Unique gene	0.0653243
EIF2AK2	103961	OV	Xenium 5K	Common gene	0.0583426
EIF2AK3	43067	OV	Xenium 5K	Common gene	0.0440975
EIF2AK4	48042	OV	Xenium 5K	Common gene	0.0273497
EIF2S1	53410	OV	Xenium 5K	Common gene	0.0279723
EIF3A	189310	OV	Xenium 5K	Common gene	0.0730574
EIF3C	388358	OV	Xenium 5K	Common gene	0.158931
EIF4A1	1437132	OV	Xenium 5K	Common gene	0.458222
EIF4A3	84221	OV	Xenium 5K	Common gene	0.0487761
EIF4E	51526	OV	Xenium 5K	Common gene	0.0235831
EIF4EBP1	166764	OV	Xenium 5K	Common gene	0.145963
EIF4EBP2	80871	OV	Xenium 5K	Common gene	0.0375518
EIF4EBP3	21593	OV	Xenium 5K	Common gene	0.0158993
EIF4ENIF1	50077	OV	Xenium 5K	Unique gene	0.0367257
EIF4G1	481374	OV	Xenium 5K	Common gene	0.181015
EIF5A	497250	OV	Xenium 5K	Common gene	0.265735
EIF5AL1	461	OV	Xenium 5K	Unique gene	0.00138262
EIPR1	13157	OV	Xenium 5K	Unique gene	0.00779047
ELAC1	9770	OV	Xenium 5K	Unique gene	0.00923627
ELAC2	40822	OV	Xenium 5K	Unique gene	0.0199533
ELANE	171	OV	Xenium 5K	Common gene	0.00260939
ELAVL1	157923	OV	Xenium 5K	Common gene	0.0930239
ELF4	84858	OV	Xenium 5K	Common gene	0.0537557
ELFN1	1396	OV	Xenium 5K	Unique gene	0.0284759
ELK1	46809	OV	Xenium 5K	Common gene	0.0360506
ELK3	21464	OV	Xenium 5K	Unique gene	0.0523852
ELK4	43239	OV	Xenium 5K	Common gene	0.0210221
ELMOD1	578	OV	Xenium 5K	Unique gene	0.013992
ELMOD2	35065	OV	Xenium 5K	Unique gene	0.0246177
ELN	2529	OV	Xenium 5K	Unique gene	0.0236041
ELOB	2269	OV	Xenium 5K	Common gene	0.00340251
ELOC	31537	OV	Xenium 5K	Common gene	0.0157679
ELSPBP1	118	OV	Xenium 5K	Unique gene	-0.000196226
EMC1	68082	OV	Xenium 5K	Unique gene	0.0439127
EMC4	24027	OV	Xenium 5K	Unique gene	0.0124606
EMD	174372	OV	Xenium 5K	Common gene	0.118505
EMP1	35842	OV	Xenium 5K	Common gene	0.168612
EMP2	68051	OV	Xenium 5K	Common gene	0.0850658
EMSY	45636	OV	Xenium 5K	Unique gene	0.0317902
EMX2	41985	OV	Xenium 5K	Unique gene	0.0543667
EN1	203	OV	Xenium 5K	Unique gene	0.00208536
EN2	353	OV	Xenium 5K	Unique gene	0.00364199
ENG	39201	OV	Xenium 5K	Common gene	0.230334
ENKUR	714	OV	Xenium 5K	Unique gene	0.00923634
ENO2	22036	OV	Xenium 5K	Common gene	0.0766444
ENOSF1	46012	OV	Xenium 5K	Unique gene	0.0467464
ENOX1	3936	OV	Xenium 5K	Unique gene	0.0290216
ENOX2	12271	OV	Xenium 5K	Unique gene	0.00628989
ENPEP	15114	OV	Xenium 5K	Unique gene	0.20073
ENPP1	9306	OV	Xenium 5K	Unique gene	0.0983751
ENPP2	15052	OV	Xenium 5K	Common gene	0.474909
ENPP3	577	OV	Xenium 5K	Unique gene	0.0224294
ENTPD1	20778	OV	Xenium 5K	Common gene	0.130748
ENTPD2	2419	OV	Xenium 5K	Common gene	0.00864483
EOMES	986	OV	Xenium 5K	Common gene	0.0424113
EP300	96344	OV	Xenium 5K	Common gene	0.0433319
EPAS1	203840	OV	Xenium 5K	Common gene	0.271133
EPB41L3	12860	OV	Xenium 5K	Common gene	0.0738475
EPCAM	508943	OV	Xenium 5K	Common gene	0.367451
EPDR1	27410	OV	Xenium 5K	Unique gene	0.132053
EPG5	22461	OV	Xenium 5K	Unique gene	0.0121363
EPHA1	54541	OV	Xenium 5K	Unique gene	0.0864834
EPHA10	1568	OV	Xenium 5K	Unique gene	0.00809196
EPHA2	11910	OV	Xenium 5K	Common gene	0.0307246
EPHA3	1365	OV	Xenium 5K	Common gene	0.0390095
EPHA4	9950	OV	Xenium 5K	Common gene	0.033794
EPHA7	467	OV	Xenium 5K	Common gene	0.0142565
EPHA8	172	OV	Xenium 5K	Unique gene	-0.000280945
EPHB1	5103	OV	Xenium 5K	Common gene	0.0192851
EPHB2	26318	OV	Xenium 5K	Common gene	0.0306417
EPHB4	21758	OV	Xenium 5K	Common gene	0.0191739
EPHB6	14031	OV	Xenium 5K	Common gene	0.0209767
EPHX1	84492	OV	Xenium 5K	Unique gene	0.070541
EPHX2	26015	OV	Xenium 5K	Common gene	0.0286135
EPM2AIP1	35225	OV	Xenium 5K	Common gene	0.0305525
EPO	182	OV	Xenium 5K	Common gene	-0.000297224
EPOR	12463	OV	Xenium 5K	Common gene	0.0162043
EPRS	145254	OV	Xenium 5K	Unique gene	0.092376
EPS8L3	164	OV	Xenium 5K	Unique gene	0.00274255
ERAP1	77636	OV	Xenium 5K	Common gene	0.0491916
ERAS	266	OV	Xenium 5K	Unique gene	-0.000444434
ERBB2	67175	OV	Xenium 5K	Common gene	0.0866895
ERBB3	67334	OV	Xenium 5K	Common gene	0.0933426
ERC1	15673	OV	Xenium 5K	Common gene	0.0133152
ERCC1	30974	OV	Xenium 5K	Common gene	0.0137179
ERCC2	33611	OV	Xenium 5K	Common gene	0.0241121
ERCC3	43749	OV	Xenium 5K	Common gene	0.0216608
ERCC4	8624	OV	Xenium 5K	Unique gene	0.00403742
ERCC5	15784	OV	Xenium 5K	Unique gene	0.00723922
ERCC6	22245	OV	Xenium 5K	Common gene	0.0141821
EREG	774	OV	Xenium 5K	Common gene	0.0575272
ERFE	2011	OV	Xenium 5K	Unique gene	0.0100872
ERG	8897	OV	Xenium 5K	Common gene	0.1193
ERG28	20531	OV	Xenium 5K	Common gene	0.018808
ERGIC2	16528	OV	Xenium 5K	Unique gene	0.0259619
ERLIN2	42598	OV	Xenium 5K	Unique gene	0.0318441
ERMAP	6776	OV	Xenium 5K	Unique gene	0.0106938
ERN1	32180	OV	Xenium 5K	Common gene	0.114891
ERP27	11763	OV	Xenium 5K	Unique gene	0.0499246
ERRFI1	215244	OV	Xenium 5K	Common gene	0.24483
ERVFRD-1	327	OV	Xenium 5K	Unique gene	0.00095341
ESF1	60904	OV	Xenium 5K	Unique gene	0.0366613
ESM1	51735	OV	Xenium 5K	Unique gene	0.420991
ESR1	106049	OV	Xenium 5K	Common gene	0.117449
ESR2	5898	OV	Xenium 5K	Common gene	0.0899501
ESRRA	49569	OV	Xenium 5K	Common gene	0.0385576
ESRRG	2237	OV	Xenium 5K	Unique gene	0.0133101
ETS1	9437	OV	Xenium 5K	Common gene	0.0580966
ETV1	9259	OV	Xenium 5K	Common gene	0.0615839
ETV3	24782	OV	Xenium 5K	Unique gene	0.0180445
ETV5	44829	OV	Xenium 5K	Common gene	0.0628827
ETV6	40116	OV	Xenium 5K	Common gene	0.029167
EVI2B	13541	OV	Xenium 5K	Unique gene	0.0810627
EVI5	45888	OV	Xenium 5K	Common gene	0.0205498
EWSR1	275025	OV	Xenium 5K	Common gene	0.129638
EXO1	21108	OV	Xenium 5K	Common gene	0.0510546
EXOSC10	45884	OV	Xenium 5K	Unique gene	0.0213684
EYA1	496	OV	Xenium 5K	Common gene	0.00117773
EYA4	844	OV	Xenium 5K	Common gene	0.00551365
EZH1	63445	OV	Xenium 5K	Unique gene	0.0594277
EZH2	103108	OV	Xenium 5K	Common gene	0.128682
EZHIP	282	OV	Xenium 5K	Unique gene	0.0012848
F11	258	OV	Xenium 5K	Unique gene	0.00149661
F11R	203296	OV	Xenium 5K	Common gene	0.176732
F12	1705	OV	Xenium 5K	Common gene	0.00530089
F13A1	39577	OV	Xenium 5K	Common gene	0.323217
F2	62	OV	Xenium 5K	Common gene	-0.000103874
F2R	15372	OV	Xenium 5K	Common gene	0.0792151
F2RL1	27384	OV	Xenium 5K	Common gene	0.0829481
F2RL3	1068	OV	Xenium 5K	Common gene	0.0338963
F5	1415	OV	Xenium 5K	Unique gene	0.0425158
F7	3138	OV	Xenium 5K	Unique gene	0.013879
F8	3435	OV	Xenium 5K	Common gene	0.00488149
FAAH	8791	OV	Xenium 5K	Unique gene	0.0145459
FABP2	329	OV	Xenium 5K	Unique gene	0.000965049
FABP3	4005	OV	Xenium 5K	Common gene	0.106285
FABP7	245	OV	Xenium 5K	Common gene	0.00159318
FADD	24878	OV	Xenium 5K	Common gene	0.0137223
FADS1	23049	OV	Xenium 5K	Common gene	0.0325182
FADS2	80598	OV	Xenium 5K	Common gene	0.143735
FAF1	41210	OV	Xenium 5K	Unique gene	0.0223211
FAF2	54604	OV	Xenium 5K	Common gene	0.032883
FAIM	10206	OV	Xenium 5K	Unique gene	0.00903211
FAIM2	1469	OV	Xenium 5K	Unique gene	0.00855672
FAM107A	14667	OV	Xenium 5K	Unique gene	0.144601
FAM110A	23697	OV	Xenium 5K	Unique gene	0.0249115
FAM117B	41569	OV	Xenium 5K	Unique gene	0.0396847
FAM126B	43209	OV	Xenium 5K	Unique gene	0.0302982
FAM131C	566	OV	Xenium 5K	Unique gene	0.000793326
FAM161A	8045	OV	Xenium 5K	Unique gene	0.0105633
FAM168A	70916	OV	Xenium 5K	Unique gene	0.0434768
FAM193A	41298	OV	Xenium 5K	Unique gene	0.0193641
FAM3A	83278	OV	Xenium 5K	Common gene	0.0814342
FAM53C	91839	OV	Xenium 5K	Unique gene	0.0607463
FAM76B	19458	OV	Xenium 5K	Unique gene	0.0119706
FAM98A	37446	OV	Xenium 5K	Unique gene	0.0279663
FAM9B	623	OV	Xenium 5K	Unique gene	0.00861419
FANCA	9935	OV	Xenium 5K	Common gene	0.0189895
FANCC	13100	OV	Xenium 5K	Common gene	0.0109923
FANCD2	14054	OV	Xenium 5K	Unique gene	0.0282219
FANCI	37664	OV	Xenium 5K	Unique gene	0.0589678
FAP	32446	OV	Xenium 5K	Common gene	0.160316
FAR1	82060	OV	Xenium 5K	Common gene	0.0460045
FAS	21607	OV	Xenium 5K	Common gene	0.0382865
FASLG	1275	OV	Xenium 5K	Common gene	0.0510557
FASN	60741	OV	Xenium 5K	Common gene	0.067702
FAT1	14836	OV	Xenium 5K	Unique gene	0.0345542
FAT2	1187	OV	Xenium 5K	Unique gene	0.0333073
FAT3	1236	OV	Xenium 5K	Unique gene	0.123413
FAT4	4198	OV	Xenium 5K	Common gene	0.0384235
FBL	553383	OV	Xenium 5K	Unique gene	0.294208
FBLN2	4277	OV	Xenium 5K	Common gene	0.0581003
FBLN5	17324	OV	Xenium 5K	Common gene	0.231537
FBP1	6949	OV	Xenium 5K	Common gene	0.101837
FBXO16	19282	OV	Xenium 5K	Unique gene	0.0324038
FBXO25	22455	OV	Xenium 5K	Common gene	0.0123977
FBXO33	26102	OV	Xenium 5K	Common gene	0.0170524
FBXO42	18625	OV	Xenium 5K	Unique gene	0.0103186
FBXO43	2213	OV	Xenium 5K	Unique gene	0.00847474
FBXO45	43735	OV	Xenium 5K	Unique gene	0.0340549
FBXW11	43567	OV	Xenium 5K	Common gene	0.0248669
FBXW7	9387	OV	Xenium 5K	Common gene	0.0124938
FCAR	5198	OV	Xenium 5K	Common gene	0.061008
FCER1A	172	OV	Xenium 5K	Common gene	0.00534418
FCER2	1517	OV	Xenium 5K	Common gene	0.00571575
FCGBP	9423	OV	Xenium 5K	Common gene	0.197826
FCGR1A	7210	OV	Xenium 5K	Unique gene	0.0639044
FCGR2A	124123	OV	Xenium 5K	Common gene	0.338979
FCGR2B	27774	OV	Xenium 5K	Common gene	0.223803
FCGR3A	24986	OV	Xenium 5K	Common gene	0.152011
FCGR3B	15744	OV	Xenium 5K	Unique gene	0.0955044
FCMR	2999	OV	Xenium 5K	Unique gene	0.013216
FCN1	403	OV	Xenium 5K	Common gene	0.0336218
FCN2	98	OV	Xenium 5K	Unique gene	-0.000160268
FCRL1	205	OV	Xenium 5K	Unique gene	0.0242145
FCRL2	819	OV	Xenium 5K	Common gene	0.0267429
FCRL3	1684	OV	Xenium 5K	Unique gene	0.0742222
FCRL4	201	OV	Xenium 5K	Common gene	0.00211158
FCRL5	9805	OV	Xenium 5K	Common gene	0.264466
FCRLA	140	OV	Xenium 5K	Common gene	-0.000227422
FDFT1	162956	OV	Xenium 5K	Common gene	0.168368
FDPS	81136	OV	Xenium 5K	Common gene	0.0721283
FDX1	48512	OV	Xenium 5K	Common gene	0.0326288
FECH	21956	OV	Xenium 5K	Unique gene	0.0150609
FEN1	71927	OV	Xenium 5K	Common gene	0.0880906
FENDRR	364	OV	Xenium 5K	Unique gene	0.0119879
FER	7490	OV	Xenium 5K	Common gene	0.00486249
FERMT3	16880	OV	Xenium 5K	Unique gene	0.0712886
FES	18162	OV	Xenium 5K	Common gene	0.0161194
FETUB	166	OV	Xenium 5K	Unique gene	-0.000277186
FEV	181	OV	Xenium 5K	Unique gene	-0.000296723
FEZ1	2096	OV	Xenium 5K	Common gene	0.00959612
FEZF1	190	OV	Xenium 5K	Unique gene	-0.000312847
FEZF2	88	OV	Xenium 5K	Unique gene	-0.000146988
FFAR1	421	OV	Xenium 5K	Unique gene	-0.0006981
FGF1	10184	OV	Xenium 5K	Common gene	0.0831797
FGF10	329	OV	Xenium 5K	Common gene	0.00234811
FGF13	1382	OV	Xenium 5K	Common gene	0.00997185
FGF19	144	OV	Xenium 5K	Common gene	0.0195173
FGF2	2565	OV	Xenium 5K	Common gene	0.0227998
FGF21	85	OV	Xenium 5K	Common gene	-0.000139803
FGF23	70	OV	Xenium 5K	Common gene	-0.000117364
FGF4	173	OV	Xenium 5K	Common gene	-0.000277031
FGF7	7542	OV	Xenium 5K	Common gene	0.0655377
FGF9	1633	OV	Xenium 5K	Common gene	0.0169295
FGFBP2	380	OV	Xenium 5K	Common gene	0.0342513
FGFR1	137079	OV	Xenium 5K	Common gene	0.115941
FGFR2	28666	OV	Xenium 5K	Common gene	0.0500187
FGFR3	4114	OV	Xenium 5K	Common gene	0.0164514
FGFR4	5601	OV	Xenium 5K	Common gene	0.00944336
FGR	3701	OV	Xenium 5K	Common gene	0.0486916
FH	95464	OV	Xenium 5K	Common gene	0.0724221
FHAD1	5732	OV	Xenium 5K	Unique gene	0.0328679
FHL1	3390	OV	Xenium 5K	Common gene	0.00681284
FHL2	13991	OV	Xenium 5K	Common gene	0.0456666
FHL3	23861	OV	Xenium 5K	Unique gene	0.0329233
FHOD1	18679	OV	Xenium 5K	Common gene	0.022744
FIBCD1	547	OV	Xenium 5K	Unique gene	0.0130589
FIBP	110676	OV	Xenium 5K	Unique gene	0.0657447
FILIP1L	95651	OV	Xenium 5K	Unique gene	0.276466
FIP1L1	70196	OV	Xenium 5K	Unique gene	0.0291702
FKBP11	33708	OV	Xenium 5K	Common gene	0.0637228
FKBP15	24312	OV	Xenium 5K	Unique gene	0.0241477
FKTN	6207	OV	Xenium 5K	Unique gene	0.00188226
FLCN	28697	OV	Xenium 5K	Unique gene	0.0209379
FLI1	9525	OV	Xenium 5K	Unique gene	0.0602239
FLII	106529	OV	Xenium 5K	Common gene	0.0580063
FLNB	105399	OV	Xenium 5K	Common gene	0.115311
FLNC	5373	OV	Xenium 5K	Common gene	0.0823771
FLOT2	103658	OV	Xenium 5K	Common gene	0.0540913
FLRT3	3040	OV	Xenium 5K	Unique gene	0.0447314
FLT3	287	OV	Xenium 5K	Common gene	0.00339796
FLT3LG	8081	OV	Xenium 5K	Common gene	0.0116683
FLT4	4736	OV	Xenium 5K	Unique gene	0.119716
FLYWCH1	1903	OV	Xenium 5K	Unique gene	0.00233447
FMC1	70413	OV	Xenium 5K	Unique gene	0.0683442
FMN1	13468	OV	Xenium 5K	Unique gene	0.0661455
FMN2	535	OV	Xenium 5K	Unique gene	0.00186445
FMO3	532	OV	Xenium 5K	Unique gene	0.0744781
FMO5	1512	OV	Xenium 5K	Unique gene	0.0027279
FMOD	33256	OV	Xenium 5K	Common gene	0.163372
FN3KRP	32192	OV	Xenium 5K	Unique gene	0.0189336
FNDC3A	27437	OV	Xenium 5K	Unique gene	0.0288675
FNDC3B	168089	OV	Xenium 5K	Unique gene	0.0833876
FNDC5	1965	OV	Xenium 5K	Unique gene	0.0099522
FNTA	123873	OV	Xenium 5K	Common gene	0.0784638
FOLH1	3976	OV	Xenium 5K	Common gene	0.136173
FOLR1	22230	OV	Xenium 5K	Common gene	0.0705669
FOLR2	7054	OV	Xenium 5K	Common gene	0.0935694
FOSL1	5972	OV	Xenium 5K	Common gene	0.0276023
FOXA1	510	OV	Xenium 5K	Common gene	0.0010743
FOXA2	1270	OV	Xenium 5K	Common gene	0.00942159
FOXB1	272	OV	Xenium 5K	Unique gene	0.00133606
FOXC1	9319	OV	Xenium 5K	Common gene	0.0418154
FOXC2	319	OV	Xenium 5K	Unique gene	0.00399744
FOXD2	282	OV	Xenium 5K	Unique gene	-0.00046511
FOXE1	132	OV	Xenium 5K	Unique gene	-0.000217138
FOXE3	93	OV	Xenium 5K	Unique gene	-0.000147993
FOXF1	1326	OV	Xenium 5K	Common gene	0.0202646
FOXG1	455	OV	Xenium 5K	Unique gene	0.0110971
FOXI1	701	OV	Xenium 5K	Unique gene	0.0762402
FOXJ1	12420	OV	Xenium 5K	Common gene	0.0700981
FOXJ2	11975	OV	Xenium 5K	Unique gene	0.0128022
FOXL2	8098	OV	Xenium 5K	Common gene	0.0883596
FOXM1	15338	OV	Xenium 5K	Common gene	0.0349566
FOXN1	209	OV	Xenium 5K	Unique gene	0.00435496
FOXO1	44407	OV	Xenium 5K	Common gene	0.0401926
FOXO3	48069	OV	Xenium 5K	Common gene	0.0343245
FOXO4	10822	OV	Xenium 5K	Common gene	0.00832434
FOXP1	15402	OV	Xenium 5K	Common gene	0.0148181
FOXP2	300	OV	Xenium 5K	Common gene	0.00115829
FOXP3	3270	OV	Xenium 5K	Common gene	0.120676
FOXP4	35219	OV	Xenium 5K	Unique gene	0.0316107
FOXRED1	55065	OV	Xenium 5K	Unique gene	0.0456196
FPR1	22325	OV	Xenium 5K	Common gene	0.143114
FPR2	8666	OV	Xenium 5K	Common gene	0.151226
FRA10AC1	28571	OV	Xenium 5K	Unique gene	0.015099
FRAS1	7421	OV	Xenium 5K	Unique gene	0.0189656
FREM1	1558	OV	Xenium 5K	Unique gene	0.0407897
FREM2	205	OV	Xenium 5K	Unique gene	-0.000330106
FRMD6	16684	OV	Xenium 5K	Unique gene	0.0475346
FRMD7	172	OV	Xenium 5K	Unique gene	0.00540425
FRZB	8578	OV	Xenium 5K	Unique gene	0.0532674
FSCN1	46184	OV	Xenium 5K	Unique gene	0.135824
FSHR	379	OV	Xenium 5K	Unique gene	0.00702853
FSIP1	1414	OV	Xenium 5K	Unique gene	0.00310935
FST	4083	OV	Xenium 5K	Common gene	0.111019
FSTL1	65750	OV	Xenium 5K	Common gene	0.207046
FSTL3	1981	OV	Xenium 5K	Common gene	0.00968872
FTO	28451	OV	Xenium 5K	Unique gene	0.0195202
FUBP3	28210	OV	Xenium 5K	Unique gene	0.0131109
FUCA1	33561	OV	Xenium 5K	Common gene	0.0516512
FURIN	113056	OV	Xenium 5K	Common gene	0.0866509
FUS	106992	OV	Xenium 5K	Common gene	0.0592843
FUT2	4485	OV	Xenium 5K	Unique gene	0.0153838
FUT3	7612	OV	Xenium 5K	Unique gene	0.0408185
FUT4	3832	OV	Xenium 5K	Common gene	0.00813667
FUT7	440	OV	Xenium 5K	Common gene	0.0068522
FUT8	99109	OV	Xenium 5K	Common gene	0.13003
FXR2	51748	OV	Xenium 5K	Unique gene	0.0360287
FXYD7	413	OV	Xenium 5K	Unique gene	0.000506974
FYN	41456	OV	Xenium 5K	Common gene	0.0879128
FZD1	15687	OV	Xenium 5K	Common gene	0.0634624
FZD10	6534	OV	Xenium 5K	Common gene	0.033196
FZD3	107861	OV	Xenium 5K	Common gene	0.126568
FZD4	80283	OV	Xenium 5K	Common gene	0.123661
FZD6	30698	OV	Xenium 5K	Common gene	0.0473077
FZD9	957	OV	Xenium 5K	Common gene	0.00307747
FZR1	7795	OV	Xenium 5K	Common gene	0.00995565
G6PD	66687	OV	Xenium 5K	Common gene	0.0515773
GAA	123499	OV	Xenium 5K	Common gene	0.101619
GAB1	12285	OV	Xenium 5K	Common gene	0.0293632
GAB2	42709	OV	Xenium 5K	Common gene	0.0355004
GABBR1	9666	OV	Xenium 5K	Unique gene	0.0395311
GABBR2	1461	OV	Xenium 5K	Common gene	0.0198184
GABRA1	179	OV	Xenium 5K	Unique gene	-0.000299445
GABRA2	412	OV	Xenium 5K	Common gene	0.000516701
GABRA3	2659	OV	Xenium 5K	Unique gene	0.00672726
GABRA4	265	OV	Xenium 5K	Unique gene	0.00695034
GABRA5	357	OV	Xenium 5K	Unique gene	0.000795869
GABRA6	234	OV	Xenium 5K	Unique gene	0.00173214
GABRB2	914	OV	Xenium 5K	Common gene	0.0223188
GABRB3	342	OV	Xenium 5K	Unique gene	0.000871447
GABRD	3404	OV	Xenium 5K	Unique gene	0.132411
GABRG1	459	OV	Xenium 5K	Unique gene	0.00555794
GABRG2	229	OV	Xenium 5K	Unique gene	0.00596347
GABRG3	3584	OV	Xenium 5K	Common gene	0.0102061
GABRP	4292	OV	Xenium 5K	Unique gene	0.191691
GABRQ	25596	OV	Xenium 5K	Unique gene	0.352909
GABRR3	321	OV	Xenium 5K	Unique gene	-0.000526172
GAD1	538	OV	Xenium 5K	Common gene	0.00181133
GAD2	274	OV	Xenium 5K	Common gene	0.00312443
GADD45A	53213	OV	Xenium 5K	Common gene	0.0973807
GADD45G	3179	OV	Xenium 5K	Common gene	0.0252674
GAGE1	194	OV	Xenium 5K	Common gene	-0.000323097
GAL	4006	OV	Xenium 5K	Common gene	0.232152
GALE	36130	OV	Xenium 5K	Unique gene	0.0312419
GALK1	39684	OV	Xenium 5K	Unique gene	0.028589
GALNS	6258	OV	Xenium 5K	Common gene	0.0032663
GALP	371	OV	Xenium 5K	Common gene	-0.000619394
GALR1	155	OV	Xenium 5K	Common gene	-0.000254701
GANAB	729380	OV	Xenium 5K	Common gene	0.351609
GANC	12319	OV	Xenium 5K	Unique gene	0.00832163
GAP43	1292	OV	Xenium 5K	Common gene	0.020824
GART	124624	OV	Xenium 5K	Unique gene	0.0809619
GAS2L1	15235	OV	Xenium 5K	Unique gene	0.0121353
GAS6	185234	OV	Xenium 5K	Common gene	0.186164
GATA1	179	OV	Xenium 5K	Common gene	0.00511762
GATA2	2232	OV	Xenium 5K	Common gene	0.097716
GATA3	1624	OV	Xenium 5K	Common gene	0.0203853
GATA4	3584	OV	Xenium 5K	Common gene	0.0613131
GATA6	61904	OV	Xenium 5K	Common gene	0.129219
GBA	33735	OV	Xenium 5K	Unique gene	0.0221787
GBE1	45431	OV	Xenium 5K	Common gene	0.0541591
GBF1	47456	OV	Xenium 5K	Unique gene	0.0290894
GBP1	190144	OV	Xenium 5K	Common gene	0.28208
GBP5	50679	OV	Xenium 5K	Common gene	0.198657
GBX2	259	OV	Xenium 5K	Unique gene	0.00146279
GCGR	104	OV	Xenium 5K	Common gene	-0.000173692
GCH1	45289	OV	Xenium 5K	Common gene	0.0720677
GCKR	1598	OV	Xenium 5K	Unique gene	0.0138078
GCLM	27508	OV	Xenium 5K	Common gene	0.0247771
GCM1	281	OV	Xenium 5K	Unique gene	-0.000459664
GCN1	128556	OV	Xenium 5K	Unique gene	0.0901127
GCNT2	6173	OV	Xenium 5K	Unique gene	0.0183193
GCNT4	1169	OV	Xenium 5K	Unique gene	0.00509419
GDA	1866	OV	Xenium 5K	Unique gene	0.0370483
GDF11	18783	OV	Xenium 5K	Common gene	0.0243147
GDF15	4209	OV	Xenium 5K	Common gene	0.100437
GDF2	162	OV	Xenium 5K	Unique gene	0.00274964
GDF3	66	OV	Xenium 5K	Common gene	-0.000110133
GDF5	1034	OV	Xenium 5K	Unique gene	0.0136076
GDF6	1379	OV	Xenium 5K	Common gene	0.022432
GDF7	228	OV	Xenium 5K	Unique gene	0.00380577
GDF9	907	OV	Xenium 5K	Unique gene	0.000680892
GDNF	851	OV	Xenium 5K	Common gene	0.0283429
GFPT1	136699	OV	Xenium 5K	Common gene	0.0818863
GGT1	13926	OV	Xenium 5K	Unique gene	0.0183485
GH1	222	OV	Xenium 5K	Common gene	-0.000369987
GHITM	201518	OV	Xenium 5K	Common gene	0.115729
GHR	967	OV	Xenium 5K	Common gene	0.00399883
GHSR	914	OV	Xenium 5K	Unique gene	0.010894
GIGYF1	58697	OV	Xenium 5K	Unique gene	0.0465412
GIMAP4	41889	OV	Xenium 5K	Common gene	0.176442
GIMAP5	14566	OV	Xenium 5K	Unique gene	0.0925136
GIMAP8	10220	OV	Xenium 5K	Unique gene	0.0793999
GIPC1	55322	OV	Xenium 5K	Common gene	0.0453891
GIPC2	642	OV	Xenium 5K	Unique gene	0.00440824
GJA1	132975	OV	Xenium 5K	Common gene	0.146073
GJA5	1885	OV	Xenium 5K	Unique gene	0.0983775
GJB1	4186	OV	Xenium 5K	Common gene	0.00931299
GJB6	269	OV	Xenium 5K	Unique gene	0.00512869
GJC1	2669	OV	Xenium 5K	Common gene	0.0530985
GKN1	110	OV	Xenium 5K	Unique gene	-0.000180153
GLA	52382	OV	Xenium 5K	Common gene	0.0485585
GLB1	142734	OV	Xenium 5K	Common gene	0.0812536
GLCCI1	19709	OV	Xenium 5K	Unique gene	0.21028
GLDN	4701	OV	Xenium 5K	Common gene	0.0303562
GLI1	539	OV	Xenium 5K	Common gene	0.00716663
GLI2	2668	OV	Xenium 5K	Unique gene	0.0120416
GLI3	52278	OV	Xenium 5K	Common gene	0.0435274
GLIPR2	24842	OV	Xenium 5K	Unique gene	0.0449656
GLOD4	115230	OV	Xenium 5K	Unique gene	0.08198
GLP1R	202	OV	Xenium 5K	Common gene	-0.000316851
GLRA1	114	OV	Xenium 5K	Unique gene	-0.000184063
GLRA2	105	OV	Xenium 5K	Common gene	-0.000174527
GLRA3	169	OV	Xenium 5K	Unique gene	-0.000278343
GLRB	5407	OV	Xenium 5K	Unique gene	0.00710205
GLS	48709	OV	Xenium 5K	Common gene	0.0305455
GLS2	5347	OV	Xenium 5K	Unique gene	0.00596655
GLT8D2	6831	OV	Xenium 5K	Unique gene	0.0458306
GLUD1	27182	OV	Xenium 5K	Common gene	0.013152
GLYR1	12376	OV	Xenium 5K	Common gene	0.00614486
GMDS	36987	OV	Xenium 5K	Unique gene	0.0340894
GMEB1	22304	OV	Xenium 5K	Unique gene	0.0117639
GMEB2	35541	OV	Xenium 5K	Unique gene	0.0304529
GMFB	75639	OV	Xenium 5K	Unique gene	0.0387724
GMPS	267748	OV	Xenium 5K	Unique gene	0.187675
GNA11	18332	OV	Xenium 5K	Common gene	0.0102938
GNAI1	13690	OV	Xenium 5K	Common gene	0.0312277
GNAI2	162730	OV	Xenium 5K	Common gene	0.0816358
GNAO1	448	OV	Xenium 5K	Common gene	0.00256799
GNAQ	34225	OV	Xenium 5K	Common gene	0.0171087
GNAT3	300	OV	Xenium 5K	Unique gene	0.00279786
GNB1L	4849	OV	Xenium 5K	Unique gene	0.00861104
GNB3	450	OV	Xenium 5K	Common gene	0.00144577
GNL2	46833	OV	Xenium 5K	Unique gene	0.0242973
GNPAT	34376	OV	Xenium 5K	Common gene	0.0205654
GNRH1	5972	OV	Xenium 5K	Unique gene	0.00442591
GNRHR	222	OV	Xenium 5K	Unique gene	0.00178646
GNS	179814	OV	Xenium 5K	Common gene	0.115739
GOLGA2	92641	OV	Xenium 5K	Common gene	0.045376
GOLPH3	224136	OV	Xenium 5K	Unique gene	0.100281
GORAB	19707	OV	Xenium 5K	Unique gene	0.0128331
GOT1	74037	OV	Xenium 5K	Common gene	0.0640654
GP1BA	328	OV	Xenium 5K	Unique gene	0.0109867
GP5	213	OV	Xenium 5K	Unique gene	0.00879055
GP6	2062	OV	Xenium 5K	Common gene	0.00710149
GPATCH11	7264	OV	Xenium 5K	Unique gene	0.00409864
GPBP1	99026	OV	Xenium 5K	Unique gene	0.044515
GPBP1L1	104352	OV	Xenium 5K	Unique gene	0.0497376
GPER1	193	OV	Xenium 5K	Common gene	0.00486164
GPHN	7736	OV	Xenium 5K	Common gene	0.00613307
GPN1	45890	OV	Xenium 5K	Unique gene	0.0233754
GPN2	5900	OV	Xenium 5K	Unique gene	0.00202971
GPR1	4910	OV	Xenium 5K	Unique gene	0.060381
GPR101	125	OV	Xenium 5K	Unique gene	0.00445844
GPR12	1113	OV	Xenium 5K	Unique gene	0.0153183
GPR135	2740	OV	Xenium 5K	Unique gene	0.000192881
GPR137	15766	OV	Xenium 5K	Unique gene	0.0105758
GPR139	145	OV	Xenium 5K	Unique gene	-0.000242685
GPR149	416	OV	Xenium 5K	Unique gene	0.00167767
GPR158	2770	OV	Xenium 5K	Common gene	0.00345084
GPR162	1901	OV	Xenium 5K	Unique gene	0.00875174
GPR17	167	OV	Xenium 5K	Common gene	-0.000277186
GPR174	3697	OV	Xenium 5K	Unique gene	0.0670937
GPR22	207	OV	Xenium 5K	Unique gene	0.00677272
GPR26	156	OV	Xenium 5K	Unique gene	-0.000257331
GPR3	931	OV	Xenium 5K	Unique gene	0.0058366
GPR34	17741	OV	Xenium 5K	Unique gene	0.157012
GPR37	1318	OV	Xenium 5K	Common gene	0.00194378
GPR37L1	527	OV	Xenium 5K	Common gene	0.0019541
GPR39	2023	OV	Xenium 5K	Unique gene	0.00588325
GPR4	6220	OV	Xenium 5K	Unique gene	0.142638
GPR55	166	OV	Xenium 5K	Unique gene	0.00258018
GPR63	3563	OV	Xenium 5K	Unique gene	0.0170648
GPR83	344	OV	Xenium 5K	Unique gene	0.00232135
GPR85	448	OV	Xenium 5K	Unique gene	0.00247984
GPR88	2165	OV	Xenium 5K	Unique gene	0.154146
GPRASP1	14928	OV	Xenium 5K	Unique gene	0.0458045
GPRASP2	3944	OV	Xenium 5K	Unique gene	0.0179077
GPRC5B	198989	OV	Xenium 5K	Unique gene	0.213881
GPRC5C	43114	OV	Xenium 5K	Unique gene	0.0871703
GPRIN2	2272	OV	Xenium 5K	Unique gene	0.00764629
GPT	7342	OV	Xenium 5K	Common gene	0.0138251
GRAMD1A	99831	OV	Xenium 5K	Unique gene	0.0593719
GRAMD2B	27111	OV	Xenium 5K	Unique gene	0.0242307
GRB2	81407	OV	Xenium 5K	Common gene	0.0710764
GREB1L	368	OV	Xenium 5K	Unique gene	0.00746219
GREM1	6544	OV	Xenium 5K	Common gene	0.226659
GREM2	1015	OV	Xenium 5K	Unique gene	0.0146246
GRHL2	111773	OV	Xenium 5K	Unique gene	0.118323
GRIA1	98	OV	Xenium 5K	Common gene	-0.000157659
GRIA2	10530	OV	Xenium 5K	Common gene	0.0681573
GRID1	1530	OV	Xenium 5K	Common gene	0.0471543
GRIK3	1046	OV	Xenium 5K	Unique gene	0.0297265
GRIK4	542	OV	Xenium 5K	Unique gene	0.00534446
GRIK5	4252	OV	Xenium 5K	Unique gene	0.0123943
GRIN1	177	OV	Xenium 5K	Common gene	0.00247264
GRIN2B	98	OV	Xenium 5K	Common gene	-0.000160677
GRIN2C	300	OV	Xenium 5K	Unique gene	0.00281778
GRIN2D	1983	OV	Xenium 5K	Common gene	0.00218699
GRK2	114912	OV	Xenium 5K	Common gene	0.0548107
GRK5	7453	OV	Xenium 5K	Unique gene	0.0325529
GRM1	125	OV	Xenium 5K	Common gene	0.00379305
GRM2	370	OV	Xenium 5K	Unique gene	0.00206477
GRM3	157	OV	Xenium 5K	Common gene	-0.000261605
GRM4	2095	OV	Xenium 5K	Unique gene	0.0269531
GRM5	6830	OV	Xenium 5K	Common gene	0.0194018
GRM7	687	OV	Xenium 5K	Common gene	0.00657869
GRN	277594	OV	Xenium 5K	Common gene	0.203564
GRP	553	OV	Xenium 5K	Unique gene	0.0953037
GRPR	2930	OV	Xenium 5K	Unique gene	0.00367773
GRWD1	21856	OV	Xenium 5K	Unique gene	0.0116472
GSDMB	38961	OV	Xenium 5K	Unique gene	0.0552551
GSDMC	12186	OV	Xenium 5K	Unique gene	0.0880949
GSE1	26608	OV	Xenium 5K	Unique gene	0.0172608
GSK3A	146783	OV	Xenium 5K	Common gene	0.0814082
GSK3B	24605	OV	Xenium 5K	Common gene	0.0119096
GSR	172491	OV	Xenium 5K	Common gene	0.103206
GSS	43591	OV	Xenium 5K	Common gene	0.0326548
GSTM1	1661	OV	Xenium 5K	Unique gene	0.00113516
GSTM3	10573	OV	Xenium 5K	Unique gene	0.0408398
GSTO1	120155	OV	Xenium 5K	Common gene	0.125507
GSTZ1	17450	OV	Xenium 5K	Unique gene	0.0170145
GSX2	102	OV	Xenium 5K	Unique gene	-0.000167078
GTF2A1L	235	OV	Xenium 5K	Unique gene	-0.00038705
GTF2I	251348	OV	Xenium 5K	Common gene	0.13598
GTF3C1	32090	OV	Xenium 5K	Common gene	0.0144454
GTPBP1	132335	OV	Xenium 5K	Unique gene	0.0976259
GTPBP10	23251	OV	Xenium 5K	Unique gene	0.0144235
GTPBP4	167937	OV	Xenium 5K	Unique gene	0.107861
GUCA1A	159	OV	Xenium 5K	Unique gene	-0.000257762
GUCY1A2	11521	OV	Xenium 5K	Common gene	0.15345
GUCY2C	127	OV	Xenium 5K	Unique gene	-0.0002125
GUCY2D	402	OV	Xenium 5K	Unique gene	0.000565201
GUSB	214115	OV	Xenium 5K	Common gene	0.129025
GXYLT2	66871	OV	Xenium 5K	Unique gene	0.138243
GYG2	39439	OV	Xenium 5K	Unique gene	0.0561206
GYPA	281	OV	Xenium 5K	Unique gene	-0.000453074
GYPB	363	OV	Xenium 5K	Unique gene	0.000755919
GYS1	60019	OV	Xenium 5K	Unique gene	0.0335952
GZMA	6595	OV	Xenium 5K	Common gene	0.132465
GZMB	9147	OV	Xenium 5K	Common gene	0.184959
GZMH	4978	OV	Xenium 5K	Common gene	0.123448
GZMK	1431	OV	Xenium 5K	Common gene	0.0774659
H19	3146	OV	Xenium 5K	Unique gene	0.219375
H2AFX	86733	OV	Xenium 5K	Unique gene	0.0828756
H3F3B	962916	OV	Xenium 5K	Unique gene	0.417812
HABP2	212	OV	Xenium 5K	Unique gene	0.00195228
HADHA	93207	OV	Xenium 5K	Common gene	0.0446091
HADHB	134498	OV	Xenium 5K	Common gene	0.0634826
HAMP	628	OV	Xenium 5K	Common gene	0.0387185
HAP1	693	OV	Xenium 5K	Unique gene	0.0030692
HAS2	7476	OV	Xenium 5K	Common gene	0.154146
HAVCR1	578	OV	Xenium 5K	Unique gene	0.00234544
HAVCR2	12083	OV	Xenium 5K	Common gene	0.086921
HAX1	81925	OV	Xenium 5K	Unique gene	0.0497215
HBEGF	22513	OV	Xenium 5K	Common gene	0.155507
HBG1	216	OV	Xenium 5K	Unique gene	0.00401186
HBS1L	19010	OV	Xenium 5K	Unique gene	0.00799167
HBZ	191	OV	Xenium 5K	Unique gene	0.00229946
HCAR2	8377	OV	Xenium 5K	Common gene	0.0855757
HCAR3	5416	OV	Xenium 5K	Common gene	0.0828759
HCFC1	74929	OV	Xenium 5K	Common gene	0.0414618
HCK	19538	OV	Xenium 5K	Common gene	0.116186
HCN2	1822	OV	Xenium 5K	Unique gene	0.0047618
HCN3	5594	OV	Xenium 5K	Unique gene	0.00856515
HCN4	224	OV	Xenium 5K	Unique gene	-0.000363448
HCRT	184	OV	Xenium 5K	Unique gene	0.00233568
HCRTR1	130	OV	Xenium 5K	Unique gene	0.00363027
HCRTR2	222	OV	Xenium 5K	Unique gene	0.00480129
HDAC1	138567	OV	Xenium 5K	Common gene	0.0747514
HDAC10	10145	OV	Xenium 5K	Common gene	0.0100456
HDAC2	177474	OV	Xenium 5K	Common gene	0.0955323
HDAC3	59628	OV	Xenium 5K	Common gene	0.0337538
HDAC4	7234	OV	Xenium 5K	Common gene	0.00577146
HDAC5	5103	OV	Xenium 5K	Common gene	0.00485007
HDAC6	114083	OV	Xenium 5K	Common gene	0.102658
HDAC8	19939	OV	Xenium 5K	Common gene	0.0114545
HDAC9	31087	OV	Xenium 5K	Common gene	0.108632
HDC	249	OV	Xenium 5K	Common gene	0.14846
HEATR3	27828	OV	Xenium 5K	Unique gene	0.0189423
HEATR5A	9679	OV	Xenium 5K	Unique gene	0.00619826
HEATR5B	23398	OV	Xenium 5K	Unique gene	0.0131361
HEATR6	37991	OV	Xenium 5K	Unique gene	0.0267006
HECA	82544	OV	Xenium 5K	Unique gene	0.0463645
HECTD4	115207	OV	Xenium 5K	Unique gene	0.0926516
HELLS	19515	OV	Xenium 5K	Common gene	0.0340689
HEPACAM	149	OV	Xenium 5K	Unique gene	-0.00024825
HERC2	37266	OV	Xenium 5K	Common gene	0.0288984
HERC6	24202	OV	Xenium 5K	Common gene	0.0381365
HES1	57878	OV	Xenium 5K	Common gene	0.126573
HES4	7826	OV	Xenium 5K	Common gene	0.0196757
HES6	7087	OV	Xenium 5K	Unique gene	0.0129323
HESX1	6913	OV	Xenium 5K	Unique gene	0.0261471
HEXA	87590	OV	Xenium 5K	Common gene	0.0675582
HEXB	89754	OV	Xenium 5K	Common gene	0.0965572
HEXIM1	43396	OV	Xenium 5K	Unique gene	0.0293486
HEY1	9158	OV	Xenium 5K	Common gene	0.0559696
HFE	4936	OV	Xenium 5K	Common gene	0.00742035
HGF	5042	OV	Xenium 5K	Common gene	0.0648782
HGH1	34320	OV	Xenium 5K	Unique gene	0.030649
HGS	21209	OV	Xenium 5K	Common gene	0.0104385
HHEX	7220	OV	Xenium 5K	Common gene	0.034135
HHLA2	558	OV	Xenium 5K	Unique gene	0.000840945
HIF1A	244036	OV	Xenium 5K	Common gene	0.172152
HIPK2	233103	OV	Xenium 5K	Common gene	0.145865
HIPK3	120981	OV	Xenium 5K	Unique gene	0.0597032
HIVEP2	30540	OV	Xenium 5K	Unique gene	0.0196668
HK1	61828	OV	Xenium 5K	Common gene	0.0357056
HK2	53150	OV	Xenium 5K	Common gene	0.271298
HLX	9714	OV	Xenium 5K	Common gene	0.0725784
HMCN1	4455	OV	Xenium 5K	Unique gene	0.0446296
HMGA1	432271	OV	Xenium 5K	Common gene	0.313596
HMGA2	88213	OV	Xenium 5K	Common gene	0.14791
HMGB2	32576	OV	Xenium 5K	Common gene	0.0579714
HMGB3	148730	OV	Xenium 5K	Unique gene	0.153569
HMGCR	76023	OV	Xenium 5K	Common gene	0.0869511
HMGN3	53014	OV	Xenium 5K	Unique gene	0.0496262
HMGN5	1812	OV	Xenium 5K	Common gene	0.00398814
HMMR	30867	OV	Xenium 5K	Common gene	0.0857677
HMOX1	14847	OV	Xenium 5K	Common gene	0.154281
HMX2	166	OV	Xenium 5K	Unique gene	-0.000276769
HNF1A	189	OV	Xenium 5K	Common gene	0.00228301
HNF1B	156	OV	Xenium 5K	Common gene	-0.000256782
HNF4A	314	OV	Xenium 5K	Common gene	0.0010614
HNMT	42153	OV	Xenium 5K	Unique gene	0.0986085
HNRNPA1L2	284851	OV	Xenium 5K	Unique gene	0.125313
HNRNPD	371162	OV	Xenium 5K	Common gene	0.15238
HNRNPF	343305	OV	Xenium 5K	Common gene	0.178421
HNRNPH1	847824	OV	Xenium 5K	Unique gene	0.335943
HNRNPLL	66926	OV	Xenium 5K	Unique gene	0.0339515
HNRNPM	396695	OV	Xenium 5K	Common gene	0.208696
HNRNPUL1	276102	OV	Xenium 5K	Common gene	0.138288
HOOK3	54952	OV	Xenium 5K	Unique gene	0.03071
HOPX	46652	OV	Xenium 5K	Common gene	0.233207
HOTAIR	151	OV	Xenium 5K	Unique gene	0.00302118
HOXA10	368	OV	Xenium 5K	Common gene	0.00615139
HOXA11	382	OV	Xenium 5K	Common gene	0.0109792
HOXA13	227	OV	Xenium 5K	Unique gene	-0.000375443
HOXA5	608	OV	Xenium 5K	Unique gene	0.0191288
HOXA9	318	OV	Xenium 5K	Common gene	0.00529742
HOXB13	153	OV	Xenium 5K	Unique gene	0.00620242
HOXB4	3208	OV	Xenium 5K	Common gene	0.0381929
HOXB5	509	OV	Xenium 5K	Unique gene	0.00948126
HOXB6	3654	OV	Xenium 5K	Unique gene	0.029712
HOXB7	36001	OV	Xenium 5K	Unique gene	0.020139
HOXB9	292	OV	Xenium 5K	Unique gene	0.00284438
HOXC11	93	OV	Xenium 5K	Unique gene	-0.000155333
HOXC13	98	OV	Xenium 5K	Unique gene	-0.000163539
HOXD10	3905	OV	Xenium 5K	Unique gene	0.135781
HOXD9	22963	OV	Xenium 5K	Unique gene	0.0946012
HPCA	593	OV	Xenium 5K	Unique gene	0.000689701
HPCAL1	49957	OV	Xenium 5K	Unique gene	0.0372853
HPD	267	OV	Xenium 5K	Unique gene	0.00495504
HPGD	3263	OV	Xenium 5K	Common gene	0.105421
HPGDS	4273	OV	Xenium 5K	Common gene	0.0462704
[truncated: 10,170 more rows]

## Sheet: Supplementary Figure 5d
mean	platform	probe
1.6	Xenium 5K	NegProbe
0	Xenium 5K	NegCode
187.95	CosMx 6K	NegProbe
81.3	CosMx 6K	NegCode

## Sheet: Supplementary Figure 5e
gene	platform	quality	Percentage	type
Negative01	CosMx 6K	0.5	2.0515e-05	negprobe
Negative01	CosMx 6K	0.625	2.14974e-05	negprobe
Negative01	CosMx 6K	0.75	2.24617e-05	negprobe
Negative01	CosMx 6K	0.875	2.32598e-05	negprobe
Negative01	CosMx 6K	1	2.35786e-05	negprobe
Negative02	CosMx 6K	0.5	2.28157e-05	negprobe
Negative02	CosMx 6K	0.625	2.30472e-05	negprobe
Negative02	CosMx 6K	0.75	2.41039e-05	negprobe
Negative02	CosMx 6K	0.875	2.44406e-05	negprobe
Negative02	CosMx 6K	1	2.48389e-05	negprobe
Negative03	CosMx 6K	0.5	3.54289e-05	negprobe
Negative03	CosMx 6K	0.625	3.46301e-05	negprobe
Negative03	CosMx 6K	0.75	3.4206e-05	negprobe
Negative03	CosMx 6K	0.875	3.37718e-05	negprobe
Negative03	CosMx 6K	1	3.34151e-05	negprobe
Negative04	CosMx 6K	0.5	3.66438e-05	negprobe
Negative04	CosMx 6K	0.625	3.79553e-05	negprobe
Negative04	CosMx 6K	0.75	3.92283e-05	negprobe
Negative04	CosMx 6K	0.875	4.01539e-05	negprobe
Negative04	CosMx 6K	1	4.09367e-05	negprobe
Negative05	CosMx 6K	0.5	2.68383e-05	negprobe
Negative05	CosMx 6K	0.625	2.70689e-05	negprobe
Negative05	CosMx 6K	0.75	2.71652e-05	negprobe
Negative05	CosMx 6K	0.875	2.72093e-05	negprobe
Negative05	CosMx 6K	1	2.73621e-05	negprobe
Negative06	CosMx 6K	0.5	2.75223e-05	negprobe
Negative06	CosMx 6K	0.625	2.75969e-05	negprobe
Negative06	CosMx 6K	0.75	2.83322e-05	negprobe
Negative06	CosMx 6K	0.875	2.87946e-05	negprobe
Negative06	CosMx 6K	1	2.91534e-05	negprobe
Negative07	CosMx 6K	0.5	2.3801e-05	negprobe
Negative07	CosMx 6K	0.625	2.48992e-05	negprobe
Negative07	CosMx 6K	0.75	2.64222e-05	negprobe
Negative07	CosMx 6K	0.875	2.70481e-05	negprobe
Negative07	CosMx 6K	1	2.76419e-05	negprobe
Negative08	CosMx 6K	0.5	2.91725e-05	negprobe
Negative08	CosMx 6K	0.625	2.94183e-05	negprobe
Negative08	CosMx 6K	0.75	2.96428e-05	negprobe
Negative08	CosMx 6K	0.875	2.97321e-05	negprobe
Negative08	CosMx 6K	1	2.99354e-05	negprobe
Negative09	CosMx 6K	0.5	1.43351e-05	negprobe
Negative09	CosMx 6K	0.625	1.37946e-05	negprobe
Negative09	CosMx 6K	0.75	1.36703e-05	negprobe
Negative09	CosMx 6K	0.875	1.34502e-05	negprobe
Negative09	CosMx 6K	1	1.32589e-05	negprobe
Negative10	CosMx 6K	0.5	3.28077e-05	negprobe
Negative10	CosMx 6K	0.625	3.40025e-05	negprobe
Negative10	CosMx 6K	0.75	3.55229e-05	negprobe
Negative10	CosMx 6K	0.875	3.69506e-05	negprobe
Negative10	CosMx 6K	1	3.78898e-05	negprobe
Negative11	CosMx 6K	0.5	4.42394e-05	negprobe
Negative11	CosMx 6K	0.625	4.61594e-05	negprobe
Negative11	CosMx 6K	0.75	4.81154e-05	negprobe
Negative11	CosMx 6K	0.875	4.94688e-05	negprobe
Negative11	CosMx 6K	1	5.07517e-05	negprobe
Negative12	CosMx 6K	0.5	1.6368e-05	negprobe
Negative12	CosMx 6K	0.625	1.69209e-05	negprobe
Negative12	CosMx 6K	0.75	1.77902e-05	negprobe
Negative12	CosMx 6K	0.875	1.81787e-05	negprobe
Negative12	CosMx 6K	1	1.87189e-05	negprobe
Negative13	CosMx 6K	0.5	2.45663e-05	negprobe
Negative13	CosMx 6K	0.625	2.4815e-05	negprobe
Negative13	CosMx 6K	0.75	2.55006e-05	negprobe
Negative13	CosMx 6K	0.875	2.60341e-05	negprobe
Negative13	CosMx 6K	1	2.64796e-05	negprobe
Negative14	CosMx 6K	0.5	3.46779e-05	negprobe
Negative14	CosMx 6K	0.625	3.45076e-05	negprobe
Negative14	CosMx 6K	0.75	3.50159e-05	negprobe
Negative14	CosMx 6K	0.875	3.52204e-05	negprobe
Negative14	CosMx 6K	1	3.54217e-05	negprobe
Negative15	CosMx 6K	0.5	2.78619e-05	negprobe
Negative15	CosMx 6K	0.625	2.8366e-05	negprobe
Negative15	CosMx 6K	0.75	2.91422e-05	negprobe
Negative15	CosMx 6K	0.875	2.96775e-05	negprobe
Negative15	CosMx 6K	1	3.00311e-05	negprobe
Negative16	CosMx 6K	0.5	3.02104e-05	negprobe
Negative16	CosMx 6K	0.625	3.14311e-05	negprobe
Negative16	CosMx 6K	0.75	3.30548e-05	negprobe
Negative16	CosMx 6K	0.875	3.42529e-05	negprobe
Negative16	CosMx 6K	1	3.52782e-05	negprobe
Negative17	CosMx 6K	0.5	3.20806e-05	negprobe
Negative17	CosMx 6K	0.625	3.40982e-05	negprobe
Negative17	CosMx 6K	0.75	3.63137e-05	negprobe
Negative17	CosMx 6K	0.875	3.79154e-05	negprobe
Negative17	CosMx 6K	1	3.91525e-05	negprobe
Negative18	CosMx 6K	0.5	2.08259e-05	negprobe
Negative18	CosMx 6K	0.625	2.08737e-05	negprobe
Negative18	CosMx 6K	0.75	2.13839e-05	negprobe
Negative18	CosMx 6K	0.875	2.16855e-05	negprobe
Negative18	CosMx 6K	1	2.20456e-05	negprobe
Negative19	CosMx 6K	0.5	2.5279e-05	negprobe
Negative19	CosMx 6K	0.625	2.46352e-05	negprobe
Negative19	CosMx 6K	0.75	2.4072e-05	negprobe
Negative19	CosMx 6K	0.875	2.34375e-05	negprobe
Negative19	CosMx 6K	1	2.31648e-05	negprobe
Negative20	CosMx 6K	0.5	1.52344e-05	negprobe
Negative20	CosMx 6K	0.625	1.49694e-05	negprobe
Negative20	CosMx 6K	0.75	1.48724e-05	negprobe
Negative20	CosMx 6K	0.875	1.47731e-05	negprobe
Negative20	CosMx 6K	1	1.46245e-05	negprobe
NegControlProbe_00003	Xenium 5K	0.5	4.8938e-08	negprobe
NegControlProbe_00003	Xenium 5K	0.625	6.0901e-08	negprobe
NegControlProbe_00003	Xenium 5K	0.75	9.78775e-08	negprobe
NegControlProbe_00003	Xenium 5K	0.875	1.8022e-07	negprobe
NegControlProbe_00003	Xenium 5K	1	2.96358e-07	negprobe
NegControlProbe_00004	Xenium 5K	0.5	1.63127e-08	negprobe
NegControlProbe_00004	Xenium 5K	0.625	3.91506e-08	negprobe
NegControlProbe_00004	Xenium 5K	0.75	7.9752e-08	negprobe
NegControlProbe_00004	Xenium 5K	0.875	1.39826e-07	negprobe
NegControlProbe_00004	Xenium 5K	1	2.03916e-07	negprobe
NegControlProbe_00009	Xenium 5K	0.5	2.17502e-08	negprobe
NegControlProbe_00009	Xenium 5K	0.625	6.52511e-08	negprobe
NegControlProbe_00009	Xenium 5K	0.75	1.34128e-07	negprobe
NegControlProbe_00009	Xenium 5K	0.875	1.55362e-07	negprobe
NegControlProbe_00009	Xenium 5K	1	2.22948e-07	negprobe
NegControlProbe_00012	Xenium 5K	0.5	5.43756e-09	negprobe
NegControlProbe_00012	Xenium 5K	0.625	3.48006e-08	negprobe
NegControlProbe_00012	Xenium 5K	0.75	8.70022e-08	negprobe
NegControlProbe_00012	Xenium 5K	0.875	1.5847e-07	negprobe
NegControlProbe_00012	Xenium 5K	1	2.58294e-07	negprobe
NegControlProbe_00013	Xenium 5K	0.5	5.43756e-08	negprobe
NegControlProbe_00013	Xenium 5K	0.625	7.83013e-08	negprobe
NegControlProbe_00013	Xenium 5K	0.75	1.30503e-07	negprobe
NegControlProbe_00013	Xenium 5K	0.875	1.95757e-07	negprobe
NegControlProbe_00013	Xenium 5K	1	2.71888e-07	negprobe
NegControlProbe_00014	Xenium 5K	0.5	2.71878e-08	negprobe
NegControlProbe_00014	Xenium 5K	0.625	7.83013e-08	negprobe
NegControlProbe_00014	Xenium 5K	0.75	1.48629e-07	negprobe
NegControlProbe_00014	Xenium 5K	0.875	1.67791e-07	negprobe
NegControlProbe_00014	Xenium 5K	1	2.36543e-07	negprobe
NegControlProbe_00017	Xenium 5K	0.5	1.63127e-08	negprobe
NegControlProbe_00017	Xenium 5K	0.625	4.78508e-08	negprobe
NegControlProbe_00017	Xenium 5K	0.75	1.45004e-07	negprobe
NegControlProbe_00017	Xenium 5K	0.875	1.61577e-07	negprobe
NegControlProbe_00017	Xenium 5K	1	2.36543e-07	negprobe
NegControlProbe_00019	Xenium 5K	0.5	2.17502e-08	negprobe
NegControlProbe_00019	Xenium 5K	0.625	5.22008e-08	negprobe
NegControlProbe_00019	Xenium 5K	0.75	1.12378e-07	negprobe
NegControlProbe_00019	Xenium 5K	0.875	1.61577e-07	negprobe
NegControlProbe_00019	Xenium 5K	1	2.31105e-07	negprobe
NegControlProbe_00022	Xenium 5K	0.5	1.08751e-08	negprobe
NegControlProbe_00022	Xenium 5K	0.625	2.61004e-08	negprobe
NegControlProbe_00022	Xenium 5K	0.75	7.61269e-08	negprobe
NegControlProbe_00022	Xenium 5K	0.875	1.11861e-07	negprobe
NegControlProbe_00022	Xenium 5K	1	1.52257e-07	negprobe
NegControlProbe_00025	Xenium 5K	0.5	1.63127e-08	negprobe
NegControlProbe_00025	Xenium 5K	0.625	3.04505e-08	negprobe
NegControlProbe_00025	Xenium 5K	0.75	9.06273e-08	negprobe
NegControlProbe_00025	Xenium 5K	0.875	1.83328e-07	negprobe
NegControlProbe_00025	Xenium 5K	1	2.33824e-07	negprobe
NegControlProbe_00028	Xenium 5K	0.5	6.52507e-08	negprobe
NegControlProbe_00028	Xenium 5K	0.625	9.57016e-08	negprobe
NegControlProbe_00028	Xenium 5K	0.75	1.48629e-07	negprobe
NegControlProbe_00028	Xenium 5K	0.875	1.77113e-07	negprobe
NegControlProbe_00028	Xenium 5K	1	2.25667e-07	negprobe
NegControlProbe_00031	Xenium 5K	0.5	1.63127e-08	negprobe
NegControlProbe_00031	Xenium 5K	0.625	6.96011e-08	negprobe
NegControlProbe_00031	Xenium 5K	0.75	1.08753e-07	negprobe
NegControlProbe_00031	Xenium 5K	0.875	1.70899e-07	negprobe
NegControlProbe_00031	Xenium 5K	1	2.12073e-07	negprobe
NegControlProbe_00033	Xenium 5K	0.5	2.17502e-08	negprobe
NegControlProbe_00033	Xenium 5K	0.625	2.61004e-08	negprobe
NegControlProbe_00033	Xenium 5K	0.75	6.16266e-08	negprobe
NegControlProbe_00033	Xenium 5K	0.875	7.76812e-08	negprobe
NegControlProbe_00033	Xenium 5K	1	1.19631e-07	negprobe
NegControlProbe_00034	Xenium 5K	0.5	3.26253e-08	negprobe
NegControlProbe_00034	Xenium 5K	0.625	9.13515e-08	negprobe
NegControlProbe_00034	Xenium 5K	0.75	1.45004e-07	negprobe
NegControlProbe_00034	Xenium 5K	0.875	1.83328e-07	negprobe
NegControlProbe_00034	Xenium 5K	1	2.63731e-07	negprobe
NegControlProbe_00035	Xenium 5K	0.5	3.26253e-08	negprobe
NegControlProbe_00035	Xenium 5K	0.625	6.0901e-08	negprobe
NegControlProbe_00035	Xenium 5K	0.75	9.42524e-08	negprobe
NegControlProbe_00035	Xenium 5K	0.875	1.55362e-07	negprobe
NegControlProbe_00035	Xenium 5K	1	2.96358e-07	negprobe
NegControlProbe_00039	Xenium 5K	0.5	4.35005e-08	negprobe
NegControlProbe_00039	Xenium 5K	0.625	6.52511e-08	negprobe
NegControlProbe_00039	Xenium 5K	0.75	1.30503e-07	negprobe
NegControlProbe_00039	Xenium 5K	0.875	1.49148e-07	negprobe
NegControlProbe_00039	Xenium 5K	1	1.90322e-07	negprobe
NegControlProbe_00040	Xenium 5K	0.5	4.35005e-08	negprobe
NegControlProbe_00040	Xenium 5K	0.625	5.65509e-08	negprobe
NegControlProbe_00040	Xenium 5K	0.75	8.33771e-08	negprobe
NegControlProbe_00040	Xenium 5K	0.875	1.49148e-07	negprobe
NegControlProbe_00040	Xenium 5K	1	2.20229e-07	negprobe
NegControlProbe_00041	Xenium 5K	0.5	1.08751e-08	negprobe
NegControlProbe_00041	Xenium 5K	0.625	3.04505e-08	negprobe
NegControlProbe_00041	Xenium 5K	0.75	1.12378e-07	negprobe
NegControlProbe_00041	Xenium 5K	0.875	1.36719e-07	negprobe
NegControlProbe_00041	Xenium 5K	1	1.90322e-07	negprobe
NegControlProbe_00042	Xenium 5K	0.5	5.43756e-09	negprobe
NegControlProbe_00042	Xenium 5K	0.625	1.74003e-08	negprobe
NegControlProbe_00042	Xenium 5K	0.75	7.25018e-08	negprobe
NegControlProbe_00042	Xenium 5K	0.875	9.01102e-08	negprobe
NegControlProbe_00042	Xenium 5K	1	1.2235e-07	negprobe
NegControlProbe_00043	Xenium 5K	0.5	4.35005e-08	negprobe
NegControlProbe_00043	Xenium 5K	0.625	9.57016e-08	negprobe
NegControlProbe_00043	Xenium 5K	0.75	1.45004e-07	negprobe
NegControlProbe_00043	Xenium 5K	0.875	2.29936e-07	negprobe
NegControlProbe_00043	Xenium 5K	1	3.75206e-07	negprobe
NegControlProbe_00044	Xenium 5K	0.5	1.08751e-08	negprobe
NegControlProbe_00044	Xenium 5K	0.625	2.61004e-08	negprobe
NegControlProbe_00044	Xenium 5K	0.75	7.61269e-08	negprobe
NegControlProbe_00044	Xenium 5K	0.875	1.02539e-07	negprobe
NegControlProbe_00044	Xenium 5K	1	1.57695e-07	negprobe
NegControlProbe_00046	Xenium 5K	0.5	2.17502e-08	negprobe
NegControlProbe_00046	Xenium 5K	0.625	6.0901e-08	negprobe
NegControlProbe_00046	Xenium 5K	0.75	9.78775e-08	negprobe
NegControlProbe_00046	Xenium 5K	0.875	1.33612e-07	negprobe
NegControlProbe_00046	Xenium 5K	1	2.01197e-07	negprobe
NegControlProbe_00051	Xenium 5K	0.5	2.17502e-08	negprobe
NegControlProbe_00051	Xenium 5K	0.625	6.0901e-08	negprobe
NegControlProbe_00051	Xenium 5K	0.75	1.16003e-07	negprobe
NegControlProbe_00051	Xenium 5K	0.875	1.5847e-07	negprobe
NegControlProbe_00051	Xenium 5K	1	2.25667e-07	negprobe
NegControlProbe_00053	Xenium 5K	0.5	5.43756e-09	negprobe
NegControlProbe_00053	Xenium 5K	0.625	6.0901e-08	negprobe
NegControlProbe_00053	Xenium 5K	0.75	1.12378e-07	negprobe
NegControlProbe_00053	Xenium 5K	0.875	1.36719e-07	negprobe
NegControlProbe_00053	Xenium 5K	1	1.84884e-07	negprobe
NegControlProbe_00054	Xenium 5K	0.5	7.61258e-08	negprobe
NegControlProbe_00054	Xenium 5K	0.625	1.13102e-07	negprobe
NegControlProbe_00054	Xenium 5K	0.75	1.8488e-07	negprobe
NegControlProbe_00054	Xenium 5K	0.875	1.98864e-07	negprobe
NegControlProbe_00054	Xenium 5K	1	2.33824e-07	negprobe
NegControlProbe_00057	Xenium 5K	0.5	6.52507e-08	negprobe
NegControlProbe_00057	Xenium 5K	0.625	9.13515e-08	negprobe
NegControlProbe_00057	Xenium 5K	0.75	1.37753e-07	negprobe
NegControlProbe_00057	Xenium 5K	0.875	1.49148e-07	negprobe
NegControlProbe_00057	Xenium 5K	1	1.79446e-07	negprobe
NegControlProbe_00058	Xenium 5K	0.5	8.15634e-08	negprobe
NegControlProbe_00058	Xenium 5K	0.625	1.00052e-07	negprobe
NegControlProbe_00058	Xenium 5K	0.75	1.34128e-07	negprobe
NegControlProbe_00058	Xenium 5K	0.875	2.54794e-07	negprobe
NegControlProbe_00058	Xenium 5K	1	3.31703e-07	negprobe
NegControlProbe_00059	Xenium 5K	0.5	3.26253e-08	negprobe
NegControlProbe_00059	Xenium 5K	0.625	6.0901e-08	negprobe
NegControlProbe_00059	Xenium 5K	0.75	1.08753e-07	negprobe
NegControlProbe_00059	Xenium 5K	0.875	1.95757e-07	negprobe
NegControlProbe_00059	Xenium 5K	1	2.61013e-07	negprobe
NegControlProbe_00060	Xenium 5K	0.5	2.71878e-08	negprobe
NegControlProbe_00060	Xenium 5K	0.625	5.22008e-08	negprobe
NegControlProbe_00060	Xenium 5K	0.75	1.45004e-07	negprobe
NegControlProbe_00060	Xenium 5K	0.875	1.83328e-07	negprobe
NegControlProbe_00060	Xenium 5K	1	2.74607e-07	negprobe
NegControlProbe_00061	Xenium 5K	0.5	3.26253e-08	negprobe
NegControlProbe_00061	Xenium 5K	0.625	6.52511e-08	negprobe
NegControlProbe_00061	Xenium 5K	0.75	1.19628e-07	negprobe
NegControlProbe_00061	Xenium 5K	0.875	1.33612e-07	negprobe
NegControlProbe_00061	Xenium 5K	1	1.71289e-07	negprobe
NegControlProbe_00062	Xenium 5K	0.5	1.63127e-08	negprobe
NegControlProbe_00062	Xenium 5K	0.625	2.61004e-08	negprobe
NegControlProbe_00062	Xenium 5K	0.75	7.9752e-08	negprobe
NegControlProbe_00062	Xenium 5K	0.875	1.70899e-07	negprobe
NegControlProbe_00062	Xenium 5K	1	2.69169e-07	negprobe
NegControlProbe_00067	Xenium 5K	0.5	5.43756e-09	negprobe
NegControlProbe_00067	Xenium 5K	0.625	2.17504e-08	negprobe
NegControlProbe_00067	Xenium 5K	0.75	7.9752e-08	negprobe
NegControlProbe_00067	Xenium 5K	0.875	1.33612e-07	negprobe
NegControlProbe_00067	Xenium 5K	1	2.12073e-07	negprobe
NegControlProbe_00073	Xenium 5K	0.5	2.17502e-08	negprobe
NegControlProbe_00073	Xenium 5K	0.625	2.61004e-08	negprobe
NegControlProbe_00073	Xenium 5K	0.75	4.71262e-08	negprobe
NegControlProbe_00073	Xenium 5K	0.875	6.83595e-08	negprobe
NegControlProbe_00073	Xenium 5K	1	1.16912e-07	negprobe
NegControlProbe_00074	Xenium 5K	0.5	3.80629e-08	negprobe
NegControlProbe_00074	Xenium 5K	0.625	6.52511e-08	negprobe
NegControlProbe_00074	Xenium 5K	0.75	1.34128e-07	negprobe
NegControlProbe_00074	Xenium 5K	0.875	1.83328e-07	negprobe
NegControlProbe_00074	Xenium 5K	1	2.63731e-07	negprobe
SystemControl1	CosMx 6K	0.5	1.0389e-05	negcode
SystemControl1	CosMx 6K	0.625	1.26888e-05	negcode
SystemControl1	CosMx 6K	0.75	1.4984e-05	negcode
SystemControl1	CosMx 6K	0.875	1.69624e-05	negcode
SystemControl1	CosMx 6K	1	1.85395e-05	negcode
SystemControl10	CosMx 6K	0.5	4.73533e-06	negcode
SystemControl10	CosMx 6K	0.625	5.93112e-06	negcode
SystemControl10	CosMx 6K	0.75	7.13647e-06	negcode
SystemControl10	CosMx 6K	0.875	8.07671e-06	negcode
SystemControl10	CosMx 6K	1	8.86798e-06	negcode
SystemControl100	CosMx 6K	0.5	4.93622e-06	negcode
SystemControl100	CosMx 6K	0.625	5.89285e-06	negcode
SystemControl100	CosMx 6K	0.75	7.23851e-06	negcode
SystemControl100	CosMx 6K	0.875	8.22977e-06	negcode
SystemControl100	CosMx 6K	1	9.04495e-06	negcode
SystemControl101	CosMx 6K	0.5	2.81728e-06	negcode
SystemControl101	CosMx 6K	0.625	3.75e-06	negcode
SystemControl101	CosMx 6K	0.75	4.48979e-06	negcode
SystemControl101	CosMx 6K	0.875	5.01548e-06	negcode
SystemControl101	CosMx 6K	1	5.48867e-06	negcode
SystemControl102	CosMx 6K	0.5	1.12404e-06	negcode
SystemControl102	CosMx 6K	0.625	1.35459e-06	negcode
SystemControl102	CosMx 6K	0.75	1.58801e-06	negcode
SystemControl102	CosMx 6K	0.875	1.79573e-06	negcode
SystemControl102	CosMx 6K	1	1.96588e-06	negcode
SystemControl103	CosMx 6K	0.5	2.43941e-06	negcode
SystemControl103	CosMx 6K	0.625	3.04209e-06	negcode
SystemControl103	CosMx 6K	0.75	3.74043e-06	negcode
SystemControl103	CosMx 6K	0.875	4.17638e-06	negcode
SystemControl103	CosMx 6K	1	4.52965e-06	negcode
SystemControl104	CosMx 6K	0.5	6.65816e-06	negcode
SystemControl104	CosMx 6K	0.625	8.15816e-06	negcode
SystemControl104	CosMx 6K	0.75	9.97129e-06	negcode
SystemControl104	CosMx 6K	0.875	1.13293e-05	negcode
SystemControl104	CosMx 6K	1	1.25008e-05	negcode
SystemControl105	CosMx 6K	0.5	5.4815e-06	negcode
SystemControl105	CosMx 6K	0.625	6.96428e-06	negcode
SystemControl105	CosMx 6K	0.75	8.60331e-06	negcode
SystemControl105	CosMx 6K	0.875	9.55538e-06	negcode
SystemControl105	CosMx 6K	1	1.04249e-05	negcode
SystemControl106	CosMx 6K	0.5	4.88361e-06	negcode
SystemControl106	CosMx 6K	0.625	5.96556e-06	negcode
SystemControl106	CosMx 6K	0.75	7.20981e-06	negcode
SystemControl106	CosMx 6K	0.875	8.1669e-06	negcode
SystemControl106	CosMx 6K	1	8.95886e-06	negcode
SystemControl107	CosMx 6K	0.5	5.28061e-06	negcode
SystemControl107	CosMx 6K	0.625	6.73086e-06	negcode
SystemControl107	CosMx 6K	0.75	8.02295e-06	negcode
SystemControl107	CosMx 6K	0.875	8.83381e-06	negcode
SystemControl107	CosMx 6K	1	9.54001e-06	negcode
SystemControl108	CosMx 6K	0.5	3.34821e-06	negcode
SystemControl108	CosMx 6K	0.625	4.25127e-06	negcode
SystemControl108	CosMx 6K	0.75	5.17219e-06	negcode
SystemControl108	CosMx 6K	0.875	5.78352e-06	negcode
SystemControl108	CosMx 6K	1	6.31138e-06	negcode
SystemControl109	CosMx 6K	0.5	4.38616e-06	negcode
SystemControl109	CosMx 6K	0.625	5.29974e-06	negcode
SystemControl109	CosMx 6K	0.75	6.26594e-06	negcode
SystemControl109	CosMx 6K	0.875	7.10914e-06	negcode
SystemControl109	CosMx 6K	1	7.67219e-06	negcode
SystemControl11	CosMx 6K	0.5	2.44419e-06	negcode
SystemControl11	CosMx 6K	0.625	2.99617e-06	negcode
SystemControl11	CosMx 6K	0.75	3.5204e-06	negcode
SystemControl11	CosMx 6K	0.875	3.98505e-06	negcode
SystemControl11	CosMx 6K	1	4.3455e-06	negcode
SystemControl110	CosMx 6K	0.5	6.3616e-07	negcode
SystemControl110	CosMx 6K	0.625	8.87754e-07	negcode
SystemControl110	CosMx 6K	0.75	9.82142e-07	negcode
SystemControl110	CosMx 6K	0.875	1.06596e-06	negcode
SystemControl110	CosMx 6K	1	1.13839e-06	negcode
SystemControl111	CosMx 6K	0.5	3.71651e-06	negcode
SystemControl111	CosMx 6K	0.625	4.62627e-06	negcode
SystemControl111	CosMx 6K	0.75	5.45599e-06	negcode
SystemControl111	CosMx 6K	0.875	6.11698e-06	negcode
SystemControl111	CosMx 6K	1	6.61511e-06	negcode
SystemControl112	CosMx 6K	0.5	2.58769e-06	negcode
SystemControl112	CosMx 6K	0.625	3.26403e-06	negcode
SystemControl112	CosMx 6K	0.75	3.8616e-06	negcode
SystemControl112	CosMx 6K	0.875	4.41691e-06	negcode
SystemControl112	CosMx 6K	1	4.83099e-06	negcode
SystemControl113	CosMx 6K	0.5	2.0338e-05	negcode
SystemControl113	CosMx 6K	0.625	2.49604e-05	negcode
SystemControl113	CosMx 6K	0.75	2.98373e-05	negcode
SystemControl113	CosMx 6K	0.875	3.40014e-05	negcode
SystemControl113	CosMx 6K	1	3.7445e-05	negcode
SystemControl114	CosMx 6K	0.5	4.26658e-06	negcode
SystemControl114	CosMx 6K	0.625	5.21173e-06	negcode
SystemControl114	CosMx 6K	0.75	6.25318e-06	negcode
SystemControl114	CosMx 6K	0.875	7.09547e-06	negcode
SystemControl114	CosMx 6K	1	7.74393e-06	negcode
SystemControl115	CosMx 6K	0.5	8.1505e-06	negcode
SystemControl115	CosMx 6K	0.625	9.87627e-06	negcode
SystemControl115	CosMx 6K	0.75	1.21907e-05	negcode
SystemControl115	CosMx 6K	0.875	1.39395e-05	negcode
SystemControl115	CosMx 6K	1	1.53085e-05	negcode
SystemControl116	CosMx 6K	0.5	1.98979e-06	negcode
SystemControl116	CosMx 6K	0.625	2.56377e-06	negcode
SystemControl116	CosMx 6K	0.75	3.10905e-06	negcode
SystemControl116	CosMx 6K	0.875	3.48761e-06	negcode
SystemControl116	CosMx 6K	1	3.76913e-06	negcode
SystemControl117	CosMx 6K	0.5	3.17123e-06	negcode
SystemControl117	CosMx 6K	0.625	3.92602e-06	negcode
SystemControl117	CosMx 6K	0.75	4.77678e-06	negcode
SystemControl117	CosMx 6K	0.875	5.33254e-06	negcode
SystemControl117	CosMx 6K	1	5.83785e-06	negcode
SystemControl118	CosMx 6K	0.5	1.65976e-06	negcode
SystemControl118	CosMx 6K	0.625	2.3074e-06	negcode
SystemControl118	CosMx 6K	0.75	2.76148e-06	negcode
SystemControl118	CosMx 6K	0.875	3.20062e-06	negcode
SystemControl118	CosMx 6K	1	3.48453e-06	negcode
SystemControl119	CosMx 6K	0.5	3.39413e-05	negcode
SystemControl119	CosMx 6K	0.625	3.96734e-05	negcode
SystemControl119	CosMx 6K	0.75	4.71173e-05	negcode
SystemControl119	CosMx 6K	0.875	5.27131e-05	negcode
SystemControl119	CosMx 6K	1	5.67498e-05	negcode
SystemControl12	CosMx 6K	0.5	3.3243e-06	negcode
SystemControl12	CosMx 6K	0.625	4.09438e-06	negcode
SystemControl12	CosMx 6K	0.75	4.91709e-06	negcode
SystemControl12	CosMx 6K	0.875	5.50747e-06	negcode
SystemControl12	CosMx 6K	1	6.02917e-06	negcode
SystemControl120	CosMx 6K	0.5	8.14094e-06	negcode
SystemControl120	CosMx 6K	0.625	9.7806e-06	negcode
SystemControl120	CosMx 6K	0.75	1.16677e-05	negcode
SystemControl120	CosMx 6K	0.875	1.37864e-05	negcode
SystemControl120	CosMx 6K	1	1.53515e-05	negcode
SystemControl121	CosMx 6K	0.5	3.20472e-06	negcode
SystemControl121	CosMx 6K	0.625	3.79591e-06	negcode
SystemControl121	CosMx 6K	0.75	4.42283e-06	negcode
SystemControl121	CosMx 6K	0.875	4.87336e-06	negcode
SystemControl121	CosMx 6K	1	5.40258e-06	negcode
SystemControl122	CosMx 6K	0.5	2.02184e-05	negcode
SystemControl122	CosMx 6K	0.625	2.42296e-05	negcode
SystemControl122	CosMx 6K	0.75	2.89732e-05	negcode
SystemControl122	CosMx 6K	0.875	3.2889e-05	negcode
SystemControl122	CosMx 6K	1	3.61057e-05	negcode
SystemControl123	CosMx 6K	0.5	3.17602e-06	negcode
SystemControl123	CosMx 6K	0.625	3.77296e-06	negcode
SystemControl123	CosMx 6K	0.75	4.58864e-06	negcode
SystemControl123	CosMx 6K	0.875	5.35167e-06	negcode
SystemControl123	CosMx 6K	1	5.81632e-06	negcode
SystemControl124	CosMx 6K	0.5	6.36638e-06	negcode
SystemControl124	CosMx 6K	0.625	7.69515e-06	negcode
SystemControl124	CosMx 6K	0.75	9.16772e-06	negcode
SystemControl124	CosMx 6K	0.875	1.01321e-05	negcode
SystemControl124	CosMx 6K	1	1.103e-05	negcode
SystemControl125	CosMx 6K	0.5	1.98166e-05	negcode
SystemControl125	CosMx 6K	0.625	2.29974e-05	negcode
SystemControl125	CosMx 6K	0.75	2.81664e-05	negcode
SystemControl125	CosMx 6K	0.875	3.19788e-05	negcode
SystemControl125	CosMx 6K	1	3.47425e-05	negcode
SystemControl126	CosMx 6K	0.5	2.78858e-06	negcode
SystemControl126	CosMx 6K	0.625	3.31377e-06	negcode
SystemControl126	CosMx 6K	0.75	4.12946e-06	negcode
SystemControl126	CosMx 6K	0.875	4.6219e-06	negcode
SystemControl126	CosMx 6K	1	5.12276e-06	negcode
SystemControl127	CosMx 6K	0.5	1.28189e-05	negcode
SystemControl127	CosMx 6K	0.625	1.54592e-05	negcode
SystemControl127	CosMx 6K	0.75	1.84885e-05	negcode
SystemControl127	CosMx 6K	0.875	2.08382e-05	negcode
SystemControl127	CosMx 6K	1	2.28946e-05	negcode
SystemControl128	CosMx 6K	0.5	5.57716e-06	negcode
SystemControl128	CosMx 6K	0.625	6.65433e-06	negcode
SystemControl128	CosMx 6K	0.75	8.03252e-06	negcode
SystemControl128	CosMx 6K	0.875	9.1536e-06	negcode
SystemControl128	CosMx 6K	1	9.97767e-06	negcode
SystemControl129	CosMx 6K	0.5	4.46747e-06	negcode
SystemControl129	CosMx 6K	0.625	5.25765e-06	negcode
SystemControl129	CosMx 6K	0.75	6.32015e-06	negcode
SystemControl129	CosMx 6K	0.875	7.16654e-06	negcode
SystemControl129	CosMx 6K	1	7.75828e-06	negcode
SystemControl13	CosMx 6K	0.5	3.37213e-06	negcode
SystemControl13	CosMx 6K	0.625	4.27423e-06	negcode
SystemControl13	CosMx 6K	0.75	5.27742e-06	negcode
SystemControl13	CosMx 6K	0.875	5.87099e-06	negcode
SystemControl13	CosMx 6K	1	6.48357e-06	negcode
SystemControl130	CosMx 6K	0.5	4.18526e-06	negcode
SystemControl130	CosMx 6K	0.625	5.29591e-06	negcode
SystemControl130	CosMx 6K	0.75	6.19579e-06	negcode
SystemControl130	CosMx 6K	0.875	7.00801e-06	negcode
SystemControl130	CosMx 6K	1	7.49999e-06	negcode
SystemControl131	CosMx 6K	0.5	5.10841e-06	negcode
SystemControl131	CosMx 6K	0.625	5.9426e-06	negcode
SystemControl131	CosMx 6K	0.75	7.13328e-06	negcode
SystemControl131	CosMx 6K	0.875	7.87991e-06	negcode
SystemControl131	CosMx 6K	1	8.55229e-06	negcode
SystemControl132	CosMx 6K	0.5	4.77838e-06	negcode
SystemControl132	CosMx 6K	0.625	5.86224e-06	negcode
SystemControl132	CosMx 6K	0.75	6.9005e-06	negcode
SystemControl132	CosMx 6K	0.875	7.66399e-06	negcode
SystemControl132	CosMx 6K	1	8.29878e-06	negcode
SystemControl133	CosMx 6K	0.5	5.72544e-06	negcode
SystemControl133	CosMx 6K	0.625	7.00637e-06	negcode
SystemControl133	CosMx 6K	0.75	8.39285e-06	negcode
SystemControl133	CosMx 6K	0.875	9.48979e-06	negcode
SystemControl133	CosMx 6K	1	1.03053e-05	negcode
SystemControl134	CosMx 6K	0.5	4.81186e-06	negcode
SystemControl134	CosMx 6K	0.625	5.98086e-06	negcode
SystemControl134	CosMx 6K	0.75	7.17474e-06	negcode
SystemControl134	CosMx 6K	0.875	8.10677e-06	negcode
SystemControl134	CosMx 6K	1	8.86558e-06	negcode
SystemControl135	CosMx 6K	0.5	8.33705e-06	negcode
SystemControl135	CosMx 6K	0.625	1.05421e-05	negcode
SystemControl135	CosMx 6K	0.75	1.26148e-05	negcode
SystemControl135	CosMx 6K	0.875	1.40707e-05	negcode
SystemControl135	CosMx 6K	1	1.54233e-05	negcode
SystemControl136	CosMx 6K	0.5	4.28571e-06	negcode
SystemControl136	CosMx 6K	0.625	5.25765e-06	negcode
SystemControl136	CosMx 6K	0.75	6.40943e-06	negcode
SystemControl136	CosMx 6K	0.875	7.21847e-06	negcode
SystemControl136	CosMx 6K	1	7.92091e-06	negcode
SystemControl137	CosMx 6K	0.5	6.21811e-06	negcode
SystemControl137	CosMx 6K	0.625	8.0931e-06	negcode
SystemControl137	CosMx 6K	0.75	9.30165e-06	negcode
SystemControl137	CosMx 6K	0.875	1.02961e-05	negcode
SystemControl137	CosMx 6K	1	1.1018e-05	negcode
SystemControl138	CosMx 6K	0.5	5.73501e-06	negcode
SystemControl138	CosMx 6K	0.625	6.84566e-06	negcode
SystemControl138	CosMx 6K	0.75	8.56823e-06	negcode
SystemControl138	CosMx 6K	0.875	9.70025e-06	negcode
SystemControl138	CosMx 6K	1	1.05014e-05	negcode
SystemControl139	CosMx 6K	0.5	2.85555e-06	negcode
SystemControl139	CosMx 6K	0.625	3.42857e-06	negcode
SystemControl139	CosMx 6K	0.75	4.27614e-06	negcode
SystemControl139	CosMx 6K	0.875	4.89795e-06	negcode
SystemControl139	CosMx 6K	1	5.34279e-06	negcode
SystemControl14	CosMx 6K	0.5	5.20408e-06	negcode
SystemControl14	CosMx 6K	0.625	6.47066e-06	negcode
SystemControl14	CosMx 6K	0.75	7.65305e-06	negcode
SystemControl14	CosMx 6K	0.875	8.65615e-06	negcode
SystemControl14	CosMx 6K	1	9.4874e-06	negcode
SystemControl140	CosMx 6K	0.5	2.89381e-06	negcode
SystemControl140	CosMx 6K	0.625	3.61989e-06	negcode
SystemControl140	CosMx 6K	0.75	4.30484e-06	negcode
SystemControl140	CosMx 6K	0.875	4.85969e-06	negcode
SystemControl140	CosMx 6K	1	5.38584e-06	negcode
SystemControl141	CosMx 6K	0.5	2.90816e-06	negcode
SystemControl141	CosMx 6K	0.625	3.91454e-06	negcode
SystemControl141	CosMx 6K	0.75	4.56632e-06	negcode
SystemControl141	CosMx 6K	0.875	5.10021e-06	negcode
SystemControl141	CosMx 6K	1	5.63456e-06	negcode
SystemControl142	CosMx 6K	0.5	2.90338e-06	negcode
SystemControl142	CosMx 6K	0.625	3.68495e-06	negcode
SystemControl142	CosMx 6K	0.75	4.32398e-06	negcode
SystemControl142	CosMx 6K	0.875	4.87062e-06	negcode
SystemControl142	CosMx 6K	1	5.29257e-06	negcode
SystemControl143	CosMx 6K	0.5	7.11256e-06	negcode
SystemControl143	CosMx 6K	0.625	9.05356e-06	negcode
SystemControl143	CosMx 6K	0.75	1.07175e-05	negcode
SystemControl143	CosMx 6K	0.875	1.21465e-05	negcode
SystemControl143	CosMx 6K	1	1.33067e-05	negcode
SystemControl144	CosMx 6K	0.5	6.83992e-06	negcode
SystemControl144	CosMx 6K	0.625	8.38009e-06	negcode
SystemControl144	CosMx 6K	0.75	1.02328e-05	negcode
SystemControl144	CosMx 6K	0.875	1.13238e-05	negcode
SystemControl144	CosMx 6K	1	1.22592e-05	negcode
SystemControl145	CosMx 6K	0.5	5.27582e-06	negcode
SystemControl145	CosMx 6K	0.625	6.39795e-06	negcode
SystemControl145	CosMx 6K	0.75	7.56696e-06	negcode
SystemControl145	CosMx 6K	0.875	8.35823e-06	negcode
SystemControl145	CosMx 6K	1	9.06409e-06	negcode
SystemControl146	CosMx 6K	0.5	7.43303e-06	negcode
SystemControl146	CosMx 6K	0.625	9.19132e-06	negcode
SystemControl146	CosMx 6K	0.75	1.09215e-05	negcode
SystemControl146	CosMx 6K	0.875	1.21957e-05	negcode
SystemControl146	CosMx 6K	1	1.32278e-05	negcode
SystemControl147	CosMx 6K	0.5	1.54018e-06	negcode
SystemControl147	CosMx 6K	0.625	1.85969e-06	negcode
SystemControl147	CosMx 6K	0.75	2.31824e-06	negcode
SystemControl147	CosMx 6K	0.875	2.61297e-06	negcode
SystemControl147	CosMx 6K	1	2.88424e-06	negcode
SystemControl148	CosMx 6K	0.5	3.88871e-06	negcode
SystemControl148	CosMx 6K	0.625	4.98596e-06	negcode
SystemControl148	CosMx 6K	0.75	6.01084e-06	negcode
SystemControl148	CosMx 6K	0.875	6.78389e-06	negcode
SystemControl148	CosMx 6K	1	7.3278e-06	negcode
SystemControl149	CosMx 6K	0.5	2.39158e-06	negcode
SystemControl149	CosMx 6K	0.625	3.00765e-06	negcode
SystemControl149	CosMx 6K	0.75	3.6926e-06	negcode
SystemControl149	CosMx 6K	0.875	4.15452e-06	negcode
SystemControl149	CosMx 6K	1	4.51052e-06	negcode
SystemControl15	CosMx 6K	0.5	6.41422e-06	negcode
SystemControl15	CosMx 6K	0.625	8.06632e-06	negcode
SystemControl15	CosMx 6K	0.75	9.51211e-06	negcode
SystemControl15	CosMx 6K	0.875	1.06869e-05	negcode
SystemControl15	CosMx 6K	1	1.17283e-05	negcode
SystemControl150	CosMx 6K	0.5	3.73565e-06	negcode
SystemControl150	CosMx 6K	0.625	4.43112e-06	negcode
SystemControl150	CosMx 6K	0.75	5.31887e-06	negcode
SystemControl150	CosMx 6K	0.875	6.07598e-06	negcode
SystemControl150	CosMx 6K	1	6.67729e-06	negcode
SystemControl151	CosMx 6K	0.5	4.44834e-06	negcode
SystemControl151	CosMx 6K	0.625	5.66326e-06	negcode
SystemControl151	CosMx 6K	0.75	6.89413e-06	negcode
SystemControl151	CosMx 6K	0.875	7.99198e-06	negcode
SystemControl151	CosMx 6K	1	8.7771e-06	negcode
SystemControl152	CosMx 6K	0.5	3.47257e-06	negcode
SystemControl152	CosMx 6K	0.625	4.34693e-06	negcode
SystemControl152	CosMx 6K	0.75	5.1977e-06	negcode
SystemControl152	CosMx 6K	0.875	5.76712e-06	negcode
SystemControl152	CosMx 6K	1	6.1631e-06	negcode
SystemControl153	CosMx 6K	0.5	1.00685e-05	negcode
SystemControl153	CosMx 6K	0.625	1.21837e-05	negcode
SystemControl153	CosMx 6K	0.75	1.47226e-05	negcode
SystemControl153	CosMx 6K	0.875	1.65115e-05	negcode
SystemControl153	CosMx 6K	1	1.79249e-05	negcode
SystemControl154	CosMx 6K	0.5	3.36256e-06	negcode
SystemControl154	CosMx 6K	0.625	4.27806e-06	negcode
SystemControl154	CosMx 6K	0.75	5.13392e-06	negcode
SystemControl154	CosMx 6K	0.875	5.78079e-06	negcode
SystemControl154	CosMx 6K	1	6.38073e-06	negcode
SystemControl155	CosMx 6K	0.5	3.94132e-06	negcode
SystemControl155	CosMx 6K	0.625	5.1926e-06	negcode
SystemControl155	CosMx 6K	0.75	6.17346e-06	negcode
SystemControl155	CosMx 6K	0.875	6.95881e-06	negcode
SystemControl155	CosMx 6K	1	7.58609e-06	negcode
SystemControl156	CosMx 6K	0.5	5.02232e-06	negcode
SystemControl156	CosMx 6K	0.625	6.42091e-06	negcode
SystemControl156	CosMx 6K	0.75	7.4968e-06	negcode
SystemControl156	CosMx 6K	0.875	8.36643e-06	negcode
SystemControl156	CosMx 6K	1	9.10235e-06	negcode
SystemControl157	CosMx 6K	0.5	2.96078e-06	negcode
SystemControl157	CosMx 6K	0.625	3.75765e-06	negcode
SystemControl157	CosMx 6K	0.75	4.44196e-06	negcode
SystemControl157	CosMx 6K	0.875	4.99362e-06	negcode
SystemControl157	CosMx 6K	1	5.39301e-06	negcode
SystemControl158	CosMx 6K	0.5	7.51434e-06	negcode
SystemControl158	CosMx 6K	0.625	9.10713e-06	negcode
SystemControl158	CosMx 6K	0.75	1.10778e-05	negcode
SystemControl158	CosMx 6K	0.875	1.2674e-05	negcode
SystemControl158	CosMx 6K	1	1.38807e-05	negcode
SystemControl159	CosMx 6K	0.5	2.3007e-06	negcode
SystemControl159	CosMx 6K	0.625	2.89285e-06	negcode
SystemControl159	CosMx 6K	0.75	3.49171e-06	negcode
SystemControl159	CosMx 6K	0.875	3.85933e-06	negcode
SystemControl159	CosMx 6K	1	4.27614e-06	negcode
SystemControl16	CosMx 6K	0.5	2.11416e-06	negcode
SystemControl16	CosMx 6K	0.625	2.67474e-06	negcode
SystemControl16	CosMx 6K	0.75	3.36734e-06	negcode
SystemControl16	CosMx 6K	0.875	3.80193e-06	negcode
SystemControl16	CosMx 6K	1	4.16852e-06	negcode
SystemControl160	CosMx 6K	0.5	3.78348e-06	negcode
SystemControl160	CosMx 6K	0.625	4.55357e-06	negcode
SystemControl160	CosMx 6K	0.75	5.64732e-06	negcode
SystemControl160	CosMx 6K	0.875	6.52423e-06	negcode
SystemControl160	CosMx 6K	1	7.12212e-06	negcode
SystemControl161	CosMx 6K	0.5	2.68335e-06	negcode
SystemControl161	CosMx 6K	0.625	3.3903e-06	negcode
SystemControl161	CosMx 6K	0.75	4.0051e-06	negcode
SystemControl161	CosMx 6K	0.875	4.55083e-06	negcode
SystemControl161	CosMx 6K	1	4.90035e-06	negcode
SystemControl162	CosMx 6K	0.5	3.04209e-06	negcode
SystemControl162	CosMx 6K	0.625	3.67729e-06	negcode
SystemControl162	CosMx 6K	0.75	4.49617e-06	negcode
SystemControl162	CosMx 6K	0.875	5.03188e-06	negcode
SystemControl162	CosMx 6K	1	5.45998e-06	negcode
SystemControl163	CosMx 6K	0.5	3.11384e-05	negcode
SystemControl163	CosMx 6K	0.625	3.86938e-05	negcode
SystemControl163	CosMx 6K	0.75	4.72895e-05	negcode
SystemControl163	CosMx 6K	0.875	5.37217e-05	negcode
SystemControl163	CosMx 6K	1	5.79097e-05	negcode
SystemControl164	CosMx 6K	0.5	5.25669e-06	negcode
SystemControl164	CosMx 6K	0.625	6.19515e-06	negcode
SystemControl164	CosMx 6K	0.75	7.17793e-06	negcode
SystemControl164	CosMx 6K	0.875	7.89905e-06	negcode
SystemControl164	CosMx 6K	1	8.51163e-06	negcode
SystemControl165	CosMx 6K	0.5	8.47097e-06	negcode
SystemControl165	CosMx 6K	0.625	1.07449e-05	negcode
SystemControl165	CosMx 6K	0.75	1.26786e-05	negcode
SystemControl165	CosMx 6K	0.875	1.40953e-05	negcode
SystemControl165	CosMx 6K	1	1.51698e-05	negcode
SystemControl166	CosMx 6K	0.5	4.12787e-06	negcode
SystemControl166	CosMx 6K	0.625	5.22704e-06	negcode
SystemControl166	CosMx 6K	0.75	6.01084e-06	negcode
SystemControl166	CosMx 6K	0.875	6.71009e-06	negcode
SystemControl166	CosMx 6K	1	7.3852e-06	negcode
SystemControl167	CosMx 6K	0.5	5.36192e-06	negcode
SystemControl167	CosMx 6K	0.625	6.57397e-06	negcode
SystemControl167	CosMx 6K	0.75	7.78698e-06	negcode
SystemControl167	CosMx 6K	0.875	8.76548e-06	negcode
SystemControl167	CosMx 6K	1	9.59023e-06	negcode
SystemControl168	CosMx 6K	0.5	6.78252e-06	negcode
SystemControl168	CosMx 6K	0.625	8.2653e-06	negcode
SystemControl168	CosMx 6K	0.75	9.62372e-06	negcode
SystemControl168	CosMx 6K	0.875	1.0799e-05	negcode
SystemControl168	CosMx 6K	1	1.17522e-05	negcode
SystemControl169	CosMx 6K	0.5	3.62563e-06	negcode
SystemControl169	CosMx 6K	0.625	4.40051e-06	negcode
SystemControl169	CosMx 6K	0.75	5.47512e-06	negcode
SystemControl169	CosMx 6K	0.875	6.14978e-06	negcode
SystemControl169	CosMx 6K	1	6.73708e-06	negcode
SystemControl17	CosMx 6K	0.5	3.14254e-06	negcode
SystemControl17	CosMx 6K	0.625	3.93367e-06	negcode
SystemControl17	CosMx 6K	0.75	4.74489e-06	negcode
SystemControl17	CosMx 6K	0.875	5.44733e-06	negcode
SystemControl17	CosMx 6K	1	5.98134e-06	negcode
SystemControl170	CosMx 6K	0.5	4.67315e-06	negcode
SystemControl170	CosMx 6K	0.625	5.78188e-06	negcode
SystemControl170	CosMx 6K	0.75	6.94834e-06	negcode
SystemControl170	CosMx 6K	0.875	7.81705e-06	negcode
SystemControl170	CosMx 6K	1	8.5762e-06	negcode
SystemControl171	CosMx 6K	0.5	5.34279e-06	negcode
SystemControl171	CosMx 6K	0.625	6.77295e-06	negcode
SystemControl171	CosMx 6K	0.75	8.21747e-06	negcode
SystemControl171	CosMx 6K	0.875	9.10987e-06	negcode
SystemControl171	CosMx 6K	1	9.96571e-06	negcode
SystemControl172	CosMx 6K	0.5	6.70599e-06	negcode
SystemControl172	CosMx 6K	0.625	7.85203e-06	negcode
SystemControl172	CosMx 6K	0.75	9.28889e-06	negcode
SystemControl172	CosMx 6K	0.875	1.043e-05	negcode
SystemControl172	CosMx 6K	1	1.13457e-05	negcode
SystemControl173	CosMx 6K	0.5	6.13679e-06	negcode
SystemControl173	CosMx 6K	0.625	7.17474e-06	negcode
SystemControl173	CosMx 6K	0.75	8.68941e-06	negcode
SystemControl173	CosMx 6K	0.875	9.67838e-06	negcode
SystemControl173	CosMx 6K	1	1.05277e-05	negcode
SystemControl174	CosMx 6K	0.5	5.03188e-06	negcode
SystemControl174	CosMx 6K	0.625	6.37117e-06	negcode
SystemControl174	CosMx 6K	0.75	7.5829e-06	negcode
SystemControl174	CosMx 6K	0.875	8.53862e-06	negcode
SystemControl174	CosMx 6K	1	9.48979e-06	negcode
SystemControl175	CosMx 6K	0.5	1.80803e-06	negcode
SystemControl175	CosMx 6K	0.625	2.17347e-06	negcode
SystemControl175	CosMx 6K	0.75	2.57653e-06	negcode
SystemControl175	CosMx 6K	0.875	2.89176e-06	negcode
SystemControl175	CosMx 6K	1	3.14971e-06	negcode
SystemControl176	CosMx 6K	0.5	3.71173e-06	negcode
SystemControl176	CosMx 6K	0.625	4.51913e-06	negcode
SystemControl176	CosMx 6K	0.75	5.50382e-06	negcode
SystemControl176	CosMx 6K	0.875	6.2591e-06	negcode
SystemControl176	CosMx 6K	1	7.0145e-06	negcode
SystemControl177	CosMx 6K	0.5	6.30899e-06	negcode
SystemControl177	CosMx 6K	0.625	7.61479e-06	negcode
SystemControl177	CosMx 6K	0.75	9.50254e-06	negcode
SystemControl177	CosMx 6K	0.875	1.05803e-05	negcode
SystemControl177	CosMx 6K	1	1.15585e-05	negcode
SystemControl178	CosMx 6K	0.5	9.01147e-06	negcode
SystemControl178	CosMx 6K	0.625	1.08214e-05	negcode
SystemControl178	CosMx 6K	0.75	1.31473e-05	negcode
SystemControl178	CosMx 6K	0.875	1.45107e-05	negcode
SystemControl178	CosMx 6K	1	1.56529e-05	negcode
SystemControl179	CosMx 6K	0.5	3.23342e-06	negcode
SystemControl179	CosMx 6K	0.625	4.30484e-06	negcode
SystemControl179	CosMx 6K	0.75	4.98724e-06	negcode
SystemControl179	CosMx 6K	0.875	5.65779e-06	negcode
SystemControl179	CosMx 6K	1	6.22289e-06	negcode
SystemControl18	CosMx 6K	0.5	2.82206e-06	negcode
SystemControl18	CosMx 6K	0.625	3.36352e-06	negcode
SystemControl18	CosMx 6K	0.75	4.12946e-06	negcode
SystemControl18	CosMx 6K	0.875	4.5481e-06	negcode
SystemControl18	CosMx 6K	1	5.03188e-06	negcode
SystemControl180	CosMx 6K	0.5	6.59598e-06	negcode
SystemControl180	CosMx 6K	0.625	7.91326e-06	negcode
SystemControl180	CosMx 6K	0.75	9.36224e-06	negcode
SystemControl180	CosMx 6K	0.875	1.04683e-05	negcode
SystemControl180	CosMx 6K	1	1.12883e-05	negcode
SystemControl181	CosMx 6K	0.5	2.25287e-06	negcode
SystemControl181	CosMx 6K	0.625	2.66709e-06	negcode
SystemControl181	CosMx 6K	0.75	3.27168e-06	negcode
SystemControl181	CosMx 6K	0.875	3.6844e-06	negcode
SystemControl181	CosMx 6K	1	4.01307e-06	negcode
SystemControl182	CosMx 6K	0.5	2.16725e-05	negcode
SystemControl182	CosMx 6K	0.625	2.70076e-05	negcode
SystemControl182	CosMx 6K	0.75	3.17187e-05	negcode
SystemControl182	CosMx 6K	0.875	3.48925e-05	negcode
SystemControl182	CosMx 6K	1	3.7952e-05	negcode
SystemControl183	CosMx 6K	0.5	5.57716e-06	negcode
SystemControl183	CosMx 6K	0.625	6.66581e-06	negcode
SystemControl183	CosMx 6K	0.75	8.05165e-06	negcode
SystemControl183	CosMx 6K	0.875	8.89941e-06	negcode
SystemControl183	CosMx 6K	1	9.64524e-06	negcode
SystemControl184	CosMx 6K	0.5	2.18112e-06	negcode
SystemControl184	CosMx 6K	0.625	2.76275e-06	negcode
SystemControl184	CosMx 6K	0.75	3.39285e-06	negcode
SystemControl184	CosMx 6K	0.875	3.87573e-06	negcode
SystemControl184	CosMx 6K	1	4.19244e-06	negcode
SystemControl185	CosMx 6K	0.5	2.75988e-06	negcode
SystemControl185	CosMx 6K	0.625	3.51275e-06	negcode
SystemControl185	CosMx 6K	0.75	4.20918e-06	negcode
SystemControl185	CosMx 6K	0.875	4.64103e-06	negcode
SystemControl185	CosMx 6K	1	5.12755e-06	negcode
SystemControl186	CosMx 6K	0.5	3.04687e-06	negcode
SystemControl186	CosMx 6K	0.625	3.6352e-06	negcode
SystemControl186	CosMx 6K	0.75	4.26339e-06	negcode
SystemControl186	CosMx 6K	0.875	4.77496e-06	negcode
SystemControl186	CosMx 6K	1	5.19929e-06	negcode
SystemControl187	CosMx 6K	0.5	2.33896e-06	negcode
SystemControl187	CosMx 6K	0.625	2.99234e-06	negcode
SystemControl187	CosMx 6K	0.75	3.55867e-06	negcode
SystemControl187	CosMx 6K	0.875	4.04519e-06	negcode
SystemControl187	CosMx 6K	1	4.42442e-06	negcode
SystemControl188	CosMx 6K	0.5	3.86958e-06	negcode
SystemControl188	CosMx 6K	0.625	4.66071e-06	negcode
SystemControl188	CosMx 6K	0.75	5.59948e-06	negcode
SystemControl188	CosMx 6K	0.875	6.53789e-06	negcode
SystemControl188	CosMx 6K	1	7.13408e-06	negcode
SystemControl189	CosMx 6K	0.5	4.22353e-06	negcode
SystemControl189	CosMx 6K	0.625	5.08163e-06	negcode
SystemControl189	CosMx 6K	0.75	6.14795e-06	negcode
SystemControl189	CosMx 6K	0.875	6.96428e-06	negcode
SystemControl189	CosMx 6K	1	7.6387e-06	negcode
SystemControl19	CosMx 6K	0.5	6.00286e-06	negcode
SystemControl19	CosMx 6K	0.625	7.36224e-06	negcode
SystemControl19	CosMx 6K	0.75	8.91262e-06	negcode
SystemControl19	CosMx 6K	0.875	1.0102e-05	negcode
SystemControl19	CosMx 6K	1	1.09056e-05	negcode
SystemControl190	CosMx 6K	0.5	9.66198e-07	negcode
SystemControl190	CosMx 6K	0.625	1.125e-06	negcode
SystemControl190	CosMx 6K	0.75	1.30102e-06	negcode
SystemControl190	CosMx 6K	0.875	1.41308e-06	negcode
SystemControl190	CosMx 6K	1	1.55931e-06	negcode
SystemControl191	CosMx 6K	0.5	5.69196e-06	negcode
SystemControl191	CosMx 6K	0.625	6.97576e-06	negcode
SystemControl191	CosMx 6K	0.75	8.61606e-06	negcode
SystemControl191	CosMx 6K	0.875	9.74398e-06	negcode
SystemControl191	CosMx 6K	1	1.07023e-05	negcode
SystemControl192	CosMx 6K	0.5	6.57684e-06	negcode
SystemControl192	CosMx 6K	0.625	8.11224e-06	negcode
SystemControl192	CosMx 6K	0.75	9.64604e-06	negcode
SystemControl192	CosMx 6K	0.875	1.09411e-05	negcode
SystemControl192	CosMx 6K	1	1.20847e-05	negcode
SystemControl193	CosMx 6K	0.5	5.23278e-06	negcode
SystemControl193	CosMx 6K	0.625	6.43622e-06	negcode
SystemControl193	CosMx 6K	0.75	7.86032e-06	negcode
SystemControl193	CosMx 6K	0.875	8.89394e-06	negcode
SystemControl193	CosMx 6K	1	9.52805e-06	negcode
SystemControl194	CosMx 6K	0.5	1.33928e-06	negcode
SystemControl194	CosMx 6K	0.625	1.54592e-06	negcode
SystemControl194	CosMx 6K	0.75	1.73788e-06	negcode
SystemControl194	CosMx 6K	0.875	1.95426e-06	negcode
SystemControl194	CosMx 6K	1	2.09263e-06	negcode
SystemControl195	CosMx 6K	0.5	9.88679e-06	negcode
SystemControl195	CosMx 6K	0.625	1.21607e-05	negcode
SystemControl195	CosMx 6K	0.75	1.49968e-05	negcode
SystemControl195	CosMx 6K	0.875	1.71428e-05	negcode
SystemControl195	CosMx 6K	1	1.8738e-05	negcode
SystemControl196	CosMx 6K	0.5	2.57334e-06	negcode
SystemControl196	CosMx 6K	0.625	3.00382e-06	negcode
SystemControl196	CosMx 6K	0.75	3.59694e-06	negcode
SystemControl196	CosMx 6K	0.875	4.07525e-06	negcode
SystemControl196	CosMx 6K	1	4.41246e-06	negcode
SystemControl197	CosMx 6K	0.5	3.86958e-06	negcode
SystemControl197	CosMx 6K	0.625	5.09693e-06	negcode
SystemControl197	CosMx 6K	0.75	6.01403e-06	negcode
SystemControl197	CosMx 6K	0.875	6.63082e-06	negcode
SystemControl197	CosMx 6K	1	7.28953e-06	negcode
SystemControl198	CosMx 6K	0.5	3.38648e-06	negcode
SystemControl198	CosMx 6K	0.625	4.15178e-06	negcode
SystemControl198	CosMx 6K	0.75	5.12755e-06	negcode
SystemControl198	CosMx 6K	0.875	5.79992e-06	negcode
SystemControl198	CosMx 6K	1	6.37595e-06	negcode
SystemControl199	CosMx 6K	0.5	5.73501e-06	negcode
SystemControl199	CosMx 6K	0.625	6.92219e-06	negcode
SystemControl199	CosMx 6K	0.75	8.22384e-06	negcode
SystemControl199	CosMx 6K	0.875	9.22466e-06	negcode
SystemControl199	CosMx 6K	1	1.01475e-05	negcode
SystemControl2	CosMx 6K	0.5	2.68814e-06	negcode
SystemControl2	CosMx 6K	0.625	3.22959e-06	negcode
SystemControl2	CosMx 6K	0.75	3.90944e-06	negcode
SystemControl2	CosMx 6K	0.875	4.5071e-06	negcode
SystemControl2	CosMx 6K	1	4.93144e-06	negcode
SystemControl20	CosMx 6K	0.5	3.51084e-06	negcode
SystemControl20	CosMx 6K	0.625	4.43877e-06	negcode
SystemControl20	CosMx 6K	0.75	5.30931e-06	negcode
SystemControl20	CosMx 6K	0.875	6.03225e-06	negcode
SystemControl20	CosMx 6K	1	6.62946e-06	negcode
SystemControl200	CosMx 6K	0.5	4.58227e-06	negcode
SystemControl200	CosMx 6K	0.625	5.70918e-06	negcode
SystemControl200	CosMx 6K	0.75	6.95471e-06	negcode
SystemControl200	CosMx 6K	0.875	7.75418e-06	negcode
SystemControl200	CosMx 6K	1	8.40879e-06	negcode
SystemControl201	CosMx 6K	0.5	9.98245e-06	negcode
SystemControl201	CosMx 6K	0.625	1.17398e-05	negcode
SystemControl201	CosMx 6K	0.75	1.3986e-05	negcode
SystemControl201	CosMx 6K	0.875	1.56068e-05	negcode
SystemControl201	CosMx 6K	1	1.6918e-05	negcode
SystemControl202	CosMx 6K	0.5	2.43989e-05	negcode
SystemControl202	CosMx 6K	0.625	2.92347e-05	negcode
SystemControl202	CosMx 6K	0.75	3.57206e-05	negcode
SystemControl202	CosMx 6K	0.875	4.09684e-05	negcode
SystemControl202	CosMx 6K	1	4.50143e-05	negcode
SystemControl203	CosMx 6K	0.5	9.28889e-06	negcode
SystemControl203	CosMx 6K	0.625	1.15676e-05	negcode
SystemControl203	CosMx 6K	0.75	1.38807e-05	negcode
SystemControl203	CosMx 6K	0.875	1.56997e-05	negcode
SystemControl203	CosMx 6K	1	1.72576e-05	negcode
SystemControl204	CosMx 6K	0.5	3.19993e-06	negcode
SystemControl204	CosMx 6K	0.625	3.95663e-06	negcode
SystemControl204	CosMx 6K	0.75	4.76084e-06	negcode
SystemControl204	CosMx 6K	0.875	5.36534e-06	negcode
SystemControl204	CosMx 6K	1	5.78523e-06	negcode
SystemControl205	CosMx 6K	0.5	1.9037e-06	negcode
SystemControl205	CosMx 6K	0.625	2.41071e-06	negcode
SystemControl205	CosMx 6K	0.75	2.82844e-06	negcode
SystemControl205	CosMx 6K	0.875	3.27441e-06	negcode
SystemControl205	CosMx 6K	1	3.59215e-06	negcode
SystemControl206	CosMx 6K	0.5	4.09917e-06	negcode
SystemControl206	CosMx 6K	0.625	5.29209e-06	negcode
SystemControl206	CosMx 6K	0.75	6.25318e-06	negcode
SystemControl206	CosMx 6K	0.875	6.92601e-06	negcode
SystemControl206	CosMx 6K	1	7.58131e-06	negcode
SystemControl207	CosMx 6K	0.5	1.98023e-06	negcode
SystemControl207	CosMx 6K	0.625	2.50255e-06	negcode
SystemControl207	CosMx 6K	0.75	3.00382e-06	negcode
SystemControl207	CosMx 6K	0.875	3.33455e-06	negcode
SystemControl207	CosMx 6K	1	3.72369e-06	negcode
SystemControl208	CosMx 6K	0.5	2.97991e-06	negcode
SystemControl208	CosMx 6K	0.625	3.71173e-06	negcode
SystemControl208	CosMx 6K	0.75	4.47066e-06	negcode
SystemControl208	CosMx 6K	0.875	5.20134e-06	negcode
SystemControl208	CosMx 6K	1	5.83306e-06	negcode
SystemControl209	CosMx 6K	0.5	4.91709e-06	negcode
SystemControl209	CosMx 6K	0.625	6.1454e-06	negcode
SystemControl209	CosMx 6K	0.75	7.15242e-06	negcode
SystemControl209	CosMx 6K	0.875	8.22157e-06	negcode
SystemControl209	CosMx 6K	1	9.18606e-06	negcode
SystemControl21	CosMx 6K	0.5	2.4155e-06	negcode
SystemControl21	CosMx 6K	0.625	3.05357e-06	negcode
SystemControl21	CosMx 6K	0.75	3.73086e-06	negcode
SystemControl21	CosMx 6K	0.875	4.21465e-06	negcode
SystemControl21	CosMx 6K	1	4.61336e-06	negcode
SystemControl210	CosMx 6K	0.5	4.86926e-06	negcode
SystemControl210	CosMx 6K	0.625	5.89285e-06	negcode
SystemControl210	CosMx 6K	0.75	7.20981e-06	negcode
SystemControl210	CosMx 6K	0.875	8.00017e-06	negcode
SystemControl210	CosMx 6K	1	8.73883e-06	negcode
SystemControl211	CosMx 6K	0.5	1.08291e-05	negcode
SystemControl211	CosMx 6K	0.625	1.34043e-05	negcode
SystemControl211	CosMx 6K	0.75	1.60331e-05	negcode
SystemControl211	CosMx 6K	0.875	1.81514e-05	negcode
SystemControl211	CosMx 6K	1	1.98955e-05	negcode
SystemControl212	CosMx 6K	0.5	4.24266e-06	negcode
SystemControl212	CosMx 6K	0.625	5.39158e-06	negcode
SystemControl212	CosMx 6K	0.75	6.62308e-06	negcode
SystemControl212	CosMx 6K	0.875	7.46993e-06	negcode
SystemControl212	CosMx 6K	1	8.27247e-06	negcode
SystemControl213	CosMx 6K	0.5	1.45408e-06	negcode
SystemControl213	CosMx 6K	0.625	1.85969e-06	negcode
SystemControl213	CosMx 6K	0.75	2.26084e-06	negcode
SystemControl213	CosMx 6K	0.875	2.65397e-06	negcode
SystemControl213	CosMx 6K	1	2.91294e-06	negcode
SystemControl214	CosMx 6K	0.5	1.81282e-06	negcode
SystemControl214	CosMx 6K	0.625	2.21173e-06	negcode
SystemControl214	CosMx 6K	0.75	2.69132e-06	negcode
SystemControl214	CosMx 6K	0.875	3.09402e-06	negcode
SystemControl214	CosMx 6K	1	3.35778e-06	negcode
SystemControl215	CosMx 6K	0.5	2.56856e-06	negcode
SystemControl215	CosMx 6K	0.625	3.05357e-06	negcode
SystemControl215	CosMx 6K	0.75	3.68622e-06	negcode
SystemControl215	CosMx 6K	0.875	4.19551e-06	negcode
SystemControl215	CosMx 6K	1	4.62292e-06	negcode
SystemControl216	CosMx 6K	0.5	1.16039e-05	negcode
SystemControl216	CosMx 6K	0.625	1.37602e-05	negcode
SystemControl216	CosMx 6K	0.75	1.64573e-05	negcode
SystemControl216	CosMx 6K	0.875	1.82853e-05	negcode
SystemControl216	CosMx 6K	1	1.96157e-05	negcode
SystemControl217	CosMx 6K	0.5	2.16199e-06	negcode
SystemControl217	CosMx 6K	0.625	2.6824e-06	negcode
SystemControl217	CosMx 6K	0.75	3.30676e-06	negcode
SystemControl217	CosMx 6K	0.875	3.67073e-06	negcode
SystemControl217	CosMx 6K	1	3.90067e-06	negcode
SystemControl218	CosMx 6K	0.5	2.49203e-06	negcode
SystemControl218	CosMx 6K	0.625	3.19132e-06	negcode
SystemControl218	CosMx 6K	0.75	3.90625e-06	negcode
SystemControl218	CosMx 6K	0.875	4.35677e-06	negcode
SystemControl218	CosMx 6K	1	4.77598e-06	negcode
SystemControl219	CosMx 6K	0.5	5.69196e-06	negcode
SystemControl219	CosMx 6K	0.625	7.02168e-06	negcode
SystemControl219	CosMx 6K	0.75	8.40879e-06	negcode
SystemControl219	CosMx 6K	0.875	9.32033e-06	negcode
SystemControl219	CosMx 6K	1	1.00159e-05	negcode
SystemControl22	CosMx 6K	0.5	3.22863e-06	negcode
SystemControl22	CosMx 6K	0.625	4.16326e-06	negcode
SystemControl22	CosMx 6K	0.75	4.95216e-06	negcode
SystemControl22	CosMx 6K	0.875	5.56486e-06	negcode
SystemControl22	CosMx 6K	1	6.06026e-06	negcode
SystemControl220	CosMx 6K	0.5	4.37181e-06	negcode
SystemControl220	CosMx 6K	0.625	5.19642e-06	negcode
SystemControl220	CosMx 6K	0.75	6.25318e-06	negcode
SystemControl220	CosMx 6K	0.875	7.11187e-06	negcode
SystemControl220	CosMx 6K	1	7.70567e-06	negcode
SystemControl221	CosMx 6K	0.5	2.6403e-06	negcode
SystemControl221	CosMx 6K	0.625	3.27933e-06	negcode
SystemControl221	CosMx 6K	0.75	4.03699e-06	negcode
SystemControl221	CosMx 6K	0.875	4.54537e-06	negcode
SystemControl221	CosMx 6K	1	4.89078e-06	negcode
SystemControl222	CosMx 6K	0.5	6.17027e-06	negcode
SystemControl222	CosMx 6K	0.625	7.63009e-06	negcode
SystemControl222	CosMx 6K	0.75	9.11989e-06	negcode
SystemControl222	CosMx 6K	0.875	1.02824e-05	negcode
SystemControl222	CosMx 6K	1	1.12596e-05	negcode
SystemControl223	CosMx 6K	0.5	2.50638e-06	negcode
SystemControl223	CosMx 6K	0.625	3.25255e-06	negcode
SystemControl223	CosMx 6K	0.75	3.78826e-06	negcode
SystemControl223	CosMx 6K	0.875	4.35404e-06	negcode
SystemControl223	CosMx 6K	1	4.7999e-06	negcode
SystemControl224	CosMx 6K	0.5	2.26243e-06	negcode
SystemControl224	CosMx 6K	0.625	2.90816e-06	negcode
SystemControl224	CosMx 6K	0.75	3.52359e-06	negcode
SystemControl224	CosMx 6K	0.875	4.00145e-06	negcode
SystemControl224	CosMx 6K	1	4.46508e-06	negcode
SystemControl225	CosMx 6K	0.5	4.53443e-06	negcode
SystemControl225	CosMx 6K	0.625	5.61734e-06	negcode
SystemControl225	CosMx 6K	0.75	6.62627e-06	negcode
SystemControl225	CosMx 6K	0.875	7.57926e-06	negcode
SystemControl225	CosMx 6K	1	8.23421e-06	negcode
SystemControl226	CosMx 6K	0.5	3.066e-06	negcode
SystemControl226	CosMx 6K	0.625	3.92984e-06	negcode
SystemControl226	CosMx 6K	0.75	4.78635e-06	negcode
SystemControl226	CosMx 6K	0.875	5.4282e-06	negcode
SystemControl226	CosMx 6K	1	5.97177e-06	negcode
SystemControl227	CosMx 6K	0.5	3.98437e-06	negcode
SystemControl227	CosMx 6K	0.625	4.96683e-06	negcode
SystemControl227	CosMx 6K	0.75	5.89604e-06	negcode
SystemControl227	CosMx 6K	0.875	6.58709e-06	negcode
SystemControl227	CosMx 6K	1	7.19865e-06	negcode
SystemControl228	CosMx 6K	0.5	7.86351e-06	negcode
SystemControl228	CosMx 6K	0.625	9.57014e-06	negcode
SystemControl228	CosMx 6K	0.75	1.13775e-05	negcode
SystemControl228	CosMx 6K	0.875	1.26822e-05	negcode
SystemControl228	CosMx 6K	1	1.3699e-05	negcode
SystemControl229	CosMx 6K	0.5	3.17602e-06	negcode
SystemControl229	CosMx 6K	0.625	3.75765e-06	negcode
SystemControl229	CosMx 6K	0.75	4.39094e-06	negcode
SystemControl229	CosMx 6K	0.875	5.00728e-06	negcode
SystemControl229	CosMx 6K	1	5.47433e-06	negcode
SystemControl23	CosMx 6K	0.5	5.04145e-06	negcode
SystemControl23	CosMx 6K	0.625	6.21811e-06	negcode
SystemControl23	CosMx 6K	0.75	7.87308e-06	negcode
SystemControl23	CosMx 6K	0.875	8.81468e-06	negcode
SystemControl23	CosMx 6K	1	9.56393e-06	negcode
SystemControl230	CosMx 6K	0.5	6.45726e-06	negcode
SystemControl230	CosMx 6K	0.625	8.04336e-06	negcode
SystemControl230	CosMx 6K	0.75	9.45152e-06	negcode
SystemControl230	CosMx 6K	0.875	1.06077e-05	negcode
SystemControl230	CosMx 6K	1	1.18335e-05	negcode
SystemControl231	CosMx 6K	0.5	1.94244e-05	negcode
SystemControl231	CosMx 6K	0.625	2.39579e-05	negcode
SystemControl231	CosMx 6K	0.75	2.80389e-05	negcode
SystemControl231	CosMx 6K	0.875	3.13283e-05	negcode
SystemControl231	CosMx 6K	1	3.40011e-05	negcode
SystemControl232	CosMx 6K	0.5	3.82174e-06	negcode
SystemControl232	CosMx 6K	0.625	4.62244e-06	negcode
SystemControl232	CosMx 6K	0.75	5.60905e-06	negcode
SystemControl232	CosMx 6K	0.875	6.35477e-06	negcode
SystemControl232	CosMx 6K	1	6.77295e-06	negcode
SystemControl233	CosMx 6K	0.5	2.94643e-06	negcode
SystemControl233	CosMx 6K	0.625	3.55867e-06	negcode
SystemControl233	CosMx 6K	0.75	4.32079e-06	negcode
SystemControl233	CosMx 6K	0.875	4.91162e-06	negcode
SystemControl233	CosMx 6K	1	5.43367e-06	negcode
SystemControl234	CosMx 6K	0.5	1.01546e-05	negcode
SystemControl234	CosMx 6K	0.625	1.20918e-05	negcode
SystemControl234	CosMx 6K	0.75	1.43399e-05	negcode
SystemControl234	CosMx 6K	0.875	1.61452e-05	negcode
SystemControl234	CosMx 6K	1	1.74681e-05	negcode
SystemControl235	CosMx 6K	0.5	2.20504e-06	negcode
SystemControl235	CosMx 6K	0.625	2.73979e-06	negcode
SystemControl235	CosMx 6K	0.75	3.24936e-06	negcode
SystemControl235	CosMx 6K	0.875	3.7172e-06	negcode
SystemControl235	CosMx 6K	1	4.00111e-06	negcode
SystemControl236	CosMx 6K	0.5	3.56824e-06	negcode
SystemControl236	CosMx 6K	0.625	4.36989e-06	negcode
SystemControl236	CosMx 6K	0.75	5.40178e-06	negcode
SystemControl236	CosMx 6K	0.875	6.05138e-06	negcode
SystemControl236	CosMx 6K	1	6.66055e-06	negcode
SystemControl237	CosMx 6K	0.5	3.2956e-06	negcode
SystemControl237	CosMx 6K	0.625	4.04081e-06	negcode
SystemControl237	CosMx 6K	0.75	4.87244e-06	negcode
SystemControl237	CosMx 6K	0.875	5.48833e-06	negcode
SystemControl237	CosMx 6K	1	5.97177e-06	negcode
SystemControl238	CosMx 6K	0.5	7.37085e-06	negcode
SystemControl238	CosMx 6K	0.625	8.86606e-06	negcode
SystemControl238	CosMx 6K	0.75	1.05803e-05	negcode
SystemControl238	CosMx 6K	0.875	1.15916e-05	negcode
SystemControl238	CosMx 6K	1	1.25104e-05	negcode
SystemControl239	CosMx 6K	0.5	2.01849e-06	negcode
SystemControl239	CosMx 6K	0.625	2.44132e-06	negcode
SystemControl239	CosMx 6K	0.75	2.84757e-06	negcode
SystemControl239	CosMx 6K	0.875	3.18968e-06	negcode
SystemControl239	CosMx 6K	1	3.4941e-06	negcode
SystemControl24	CosMx 6K	0.5	1.80325e-06	negcode
SystemControl24	CosMx 6K	0.625	2.22321e-06	negcode
SystemControl24	CosMx 6K	0.75	2.93367e-06	negcode
SystemControl24	CosMx 6K	0.875	3.33728e-06	negcode
SystemControl24	CosMx 6K	1	3.61846e-06	negcode
SystemControl240	CosMx 6K	0.5	1.08578e-06	negcode
SystemControl240	CosMx 6K	0.625	1.32398e-06	negcode
SystemControl240	CosMx 6K	0.75	1.52104e-06	negcode
SystemControl240	CosMx 6K	0.875	1.7028e-06	negcode
SystemControl240	CosMx 6K	1	1.88696e-06	negcode
SystemControl241	CosMx 6K	0.5	4.15657e-06	negcode
SystemControl241	CosMx 6K	0.625	5.09693e-06	negcode
SystemControl241	CosMx 6K	0.75	6.10012e-06	negcode
SystemControl241	CosMx 6K	0.875	6.90688e-06	negcode
SystemControl241	CosMx 6K	1	7.42107e-06	negcode
SystemControl242	CosMx 6K	0.5	3.83131e-06	negcode
SystemControl242	CosMx 6K	0.625	4.73724e-06	negcode
SystemControl242	CosMx 6K	0.75	5.74298e-06	negcode
SystemControl242	CosMx 6K	0.875	6.46683e-06	negcode
SystemControl242	CosMx 6K	1	7.1006e-06	negcode
SystemControl243	CosMx 6K	0.5	8.294e-06	negcode
SystemControl243	CosMx 6K	0.625	1.03163e-05	negcode
SystemControl243	CosMx 6K	0.75	1.24458e-05	negcode
SystemControl243	CosMx 6K	0.875	1.38794e-05	negcode
SystemControl243	CosMx 6K	1	1.51028e-05	negcode
SystemControl244	CosMx 6K	0.5	3.65912e-06	negcode
SystemControl244	CosMx 6K	0.625	4.35841e-06	negcode
SystemControl244	CosMx 6K	0.75	5.3667e-06	negcode
SystemControl244	CosMx 6K	0.875	5.89832e-06	negcode
SystemControl244	CosMx 6K	1	6.3042e-06	negcode
SystemControl245	CosMx 6K	0.5	5.00797e-06	negcode
SystemControl245	CosMx 6K	0.625	6.30612e-06	negcode
SystemControl245	CosMx 6K	0.75	7.50956e-06	negcode
SystemControl245	CosMx 6K	0.875	8.38829e-06	negcode
SystemControl245	CosMx 6K	1	9.12388e-06	negcode
SystemControl246	CosMx 6K	0.5	4.37181e-06	negcode
SystemControl246	CosMx 6K	0.625	5.09311e-06	negcode
SystemControl246	CosMx 6K	0.75	6.36479e-06	negcode
SystemControl246	CosMx 6K	0.875	7.41526e-06	negcode
SystemControl246	CosMx 6K	1	8.05962e-06	negcode
SystemControl247	CosMx 6K	0.5	2.63074e-06	negcode
SystemControl247	CosMx 6K	0.625	3.21046e-06	negcode
SystemControl247	CosMx 6K	0.75	3.75319e-06	negcode
SystemControl247	CosMx 6K	0.875	4.25291e-06	negcode
SystemControl247	CosMx 6K	1	4.53204e-06	negcode
SystemControl248	CosMx 6K	0.5	7.33737e-06	negcode
SystemControl248	CosMx 6K	0.625	8.72066e-06	negcode
SystemControl248	CosMx 6K	0.75	1.06218e-05	negcode
SystemControl248	CosMx 6K	0.875	1.18431e-05	negcode
SystemControl248	CosMx 6K	1	1.28715e-05	negcode
SystemControl249	CosMx 6K	0.5	1.94675e-06	negcode
SystemControl249	CosMx 6K	0.625	2.55995e-06	negcode
SystemControl249	CosMx 6K	0.75	3.13456e-06	negcode
SystemControl249	CosMx 6K	0.875	3.545e-06	negcode
SystemControl249	CosMx 6K	1	3.94371e-06	negcode
SystemControl25	CosMx 6K	0.5	1.14796e-06	negcode
SystemControl25	CosMx 6K	0.625	1.40051e-06	negcode
SystemControl25	CosMx 6K	0.75	1.6486e-06	negcode
SystemControl25	CosMx 6K	0.875	1.83673e-06	negcode
SystemControl25	CosMx 6K	1	1.98501e-06	negcode
SystemControl250	CosMx 6K	0.5	5.28539e-06	negcode
SystemControl250	CosMx 6K	0.625	6.64285e-06	negcode
SystemControl250	CosMx 6K	0.75	7.9815e-06	negcode
SystemControl250	CosMx 6K	0.875	8.96501e-06	negcode
SystemControl250	CosMx 6K	1	9.89636e-06	negcode
SystemControl251	CosMx 6K	0.5	2.26722e-06	negcode
SystemControl251	CosMx 6K	0.625	2.62882e-06	negcode
SystemControl251	CosMx 6K	0.75	3.14732e-06	negcode
SystemControl251	CosMx 6K	0.875	3.57507e-06	negcode
SystemControl251	CosMx 6K	1	3.83609e-06	negcode
SystemControl252	CosMx 6K	0.5	6.25159e-06	negcode
SystemControl252	CosMx 6K	0.625	7.4579e-06	negcode
SystemControl252	CosMx 6K	0.75	8.81058e-06	negcode
SystemControl252	CosMx 6K	0.875	9.84237e-06	negcode
SystemControl252	CosMx 6K	1	1.0688e-05	negcode
SystemControl253	CosMx 6K	0.5	2.55421e-06	negcode
SystemControl253	CosMx 6K	0.625	3.09949e-06	negcode
SystemControl253	CosMx 6K	0.75	3.71811e-06	negcode
SystemControl253	CosMx 6K	0.875	4.21465e-06	negcode
SystemControl253	CosMx 6K	1	4.64445e-06	negcode
SystemControl254	CosMx 6K	0.5	1.19101e-06	negcode
SystemControl254	CosMx 6K	0.625	1.59949e-06	negcode
SystemControl254	CosMx 6K	0.75	1.92602e-06	negcode
SystemControl254	CosMx 6K	0.875	2.12099e-06	negcode
SystemControl254	CosMx 6K	1	2.31027e-06	negcode
SystemControl255	CosMx 6K	0.5	3.97002e-06	negcode
SystemControl255	CosMx 6K	0.625	4.55357e-06	negcode
SystemControl255	CosMx 6K	0.75	5.53571e-06	negcode
SystemControl255	CosMx 6K	0.875	6.23997e-06	negcode
SystemControl255	CosMx 6K	1	6.89732e-06	negcode
SystemControl256	CosMx 6K	0.5	1.58801e-06	negcode
SystemControl256	CosMx 6K	0.625	1.99745e-06	negcode
SystemControl256	CosMx 6K	0.75	2.35013e-06	negcode
SystemControl256	CosMx 6K	0.875	2.59931e-06	negcode
SystemControl256	CosMx 6K	1	2.81967e-06	negcode
SystemControl257	CosMx 6K	0.5	2.92729e-06	negcode
SystemControl257	CosMx 6K	0.625	3.49745e-06	negcode
SystemControl257	CosMx 6K	0.75	4.08163e-06	negcode
SystemControl257	CosMx 6K	0.875	4.5645e-06	negcode
SystemControl257	CosMx 6K	1	4.9697e-06	negcode
SystemControl258	CosMx 6K	0.5	2.22895e-06	negcode
SystemControl258	CosMx 6K	0.625	2.67092e-06	negcode
SystemControl258	CosMx 6K	0.75	3.21747e-06	negcode
SystemControl258	CosMx 6K	0.875	3.60787e-06	negcode
SystemControl258	CosMx 6K	1	4.01785e-06	negcode
SystemControl259	CosMx 6K	0.5	1.21014e-05	negcode
SystemControl259	CosMx 6K	0.625	1.4338e-05	negcode
SystemControl259	CosMx 6K	0.75	1.70727e-05	negcode
SystemControl259	CosMx 6K	0.875	1.87172e-05	negcode
SystemControl259	CosMx 6K	1	2.01084e-05	negcode
SystemControl26	CosMx 6K	0.5	3.85523e-06	negcode
SystemControl26	CosMx 6K	0.625	4.66836e-06	negcode
SystemControl26	CosMx 6K	0.75	5.45918e-06	negcode
SystemControl26	CosMx 6K	0.875	6.2673e-06	negcode
SystemControl26	CosMx 6K	1	7.00015e-06	negcode
SystemControl260	CosMx 6K	0.5	2.44419e-06	negcode
SystemControl260	CosMx 6K	0.625	3.06122e-06	negcode
SystemControl260	CosMx 6K	0.75	3.78188e-06	negcode
SystemControl260	CosMx 6K	0.875	4.26658e-06	negcode
SystemControl260	CosMx 6K	1	4.58944e-06	negcode
SystemControl261	CosMx 6K	0.5	4.9697e-06	negcode
SystemControl261	CosMx 6K	0.625	6.14158e-06	negcode
SystemControl261	CosMx 6K	0.75	7.23851e-06	negcode
SystemControl261	CosMx 6K	0.875	7.93731e-06	negcode
SystemControl261	CosMx 6K	1	8.63599e-06	negcode
SystemControl262	CosMx 6K	0.5	1.12596e-05	negcode
SystemControl262	CosMx 6K	0.625	1.3676e-05	negcode
SystemControl262	CosMx 6K	0.75	1.68495e-05	negcode
SystemControl262	CosMx 6K	0.875	1.92228e-05	negcode
SystemControl262	CosMx 6K	1	2.09909e-05	negcode
SystemControl263	CosMx 6K	0.5	1.4493e-06	negcode
SystemControl263	CosMx 6K	0.625	1.77551e-06	negcode
SystemControl263	CosMx 6K	0.75	2.09502e-06	negcode
SystemControl263	CosMx 6K	0.875	2.32872e-06	negcode
SystemControl263	CosMx 6K	1	2.49681e-06	negcode
SystemControl264	CosMx 6K	0.5	1.14939e-05	negcode
SystemControl264	CosMx 6K	0.625	1.39707e-05	negcode
SystemControl264	CosMx 6K	0.75	1.69356e-05	negcode
SystemControl264	CosMx 6K	0.875	1.93732e-05	negcode
SystemControl264	CosMx 6K	1	2.13903e-05	negcode
SystemControl265	CosMx 6K	0.5	3.61607e-06	negcode
SystemControl265	CosMx 6K	0.625	4.45025e-06	negcode
SystemControl265	CosMx 6K	0.75	5.22959e-06	negcode
SystemControl265	CosMx 6K	0.875	6.01038e-06	negcode
SystemControl265	CosMx 6K	1	6.65337e-06	negcode
SystemControl266	CosMx 6K	0.5	8.03571e-06	negcode
SystemControl266	CosMx 6K	0.625	9.97193e-06	negcode
SystemControl266	CosMx 6K	0.75	1.23087e-05	negcode
SystemControl266	CosMx 6K	0.875	1.39067e-05	negcode
SystemControl266	CosMx 6K	1	1.51411e-05	negcode
SystemControl267	CosMx 6K	0.5	1.68846e-06	negcode
SystemControl267	CosMx 6K	0.625	2.05485e-06	negcode
SystemControl267	CosMx 6K	0.75	2.6116e-06	negcode
SystemControl267	CosMx 6K	0.875	2.97922e-06	negcode
SystemControl267	CosMx 6K	1	3.30516e-06	negcode
SystemControl268	CosMx 6K	0.5	1.67411e-06	negcode
SystemControl268	CosMx 6K	0.625	2.18877e-06	negcode
SystemControl268	CosMx 6K	0.75	2.61479e-06	negcode
SystemControl268	CosMx 6K	0.875	2.95463e-06	negcode
SystemControl268	CosMx 6K	1	3.22624e-06	negcode
SystemControl269	CosMx 6K	0.5	4.96014e-06	negcode
SystemControl269	CosMx 6K	0.625	6.16454e-06	negcode
SystemControl269	CosMx 6K	0.75	7.59566e-06	negcode
SystemControl269	CosMx 6K	0.875	8.36643e-06	negcode
SystemControl269	CosMx 6K	1	9.23867e-06	negcode
SystemControl27	CosMx 6K	0.5	2.95599e-06	negcode
SystemControl27	CosMx 6K	0.625	3.49362e-06	negcode
SystemControl27	CosMx 6K	0.75	4.10714e-06	negcode
SystemControl27	CosMx 6K	0.875	4.61916e-06	negcode
SystemControl27	CosMx 6K	1	5.11559e-06	negcode
SystemControl270	CosMx 6K	0.5	3.47257e-06	negcode
SystemControl270	CosMx 6K	0.625	4.38137e-06	negcode
SystemControl270	CosMx 6K	0.75	5.19132e-06	negcode
SystemControl270	CosMx 6K	0.875	5.95025e-06	negcode
SystemControl270	CosMx 6K	1	6.50749e-06	negcode
SystemControl271	CosMx 6K	0.5	5.29496e-06	negcode
SystemControl271	CosMx 6K	0.625	6.4477e-06	negcode
SystemControl271	CosMx 6K	0.75	7.83163e-06	negcode
SystemControl271	CosMx 6K	0.875	8.84201e-06	negcode
SystemControl271	CosMx 6K	1	9.65002e-06	negcode
SystemControl272	CosMx 6K	0.5	3.7213e-06	negcode
SystemControl272	CosMx 6K	0.625	4.55739e-06	negcode
SystemControl272	CosMx 6K	0.75	5.40178e-06	negcode
SystemControl272	CosMx 6K	0.875	6.06231e-06	negcode
SystemControl272	CosMx 6K	1	6.57445e-06	negcode
SystemControl273	CosMx 6K	0.5	3.75956e-06	negcode
SystemControl273	CosMx 6K	0.625	4.5e-06	negcode
SystemControl273	CosMx 6K	0.75	5.36033e-06	negcode
SystemControl273	CosMx 6K	0.875	6.04045e-06	negcode
SystemControl273	CosMx 6K	1	6.42617e-06	negcode
SystemControl274	CosMx 6K	0.5	5.0845e-06	negcode
SystemControl274	CosMx 6K	0.625	6.04591e-06	negcode
SystemControl274	CosMx 6K	0.75	7.27997e-06	negcode
SystemControl274	CosMx 6K	0.875	8.31996e-06	negcode
SystemControl274	CosMx 6K	1	9.07604e-06	negcode
SystemControl275	CosMx 6K	0.5	1.38712e-06	negcode
SystemControl275	CosMx 6K	0.625	1.74107e-06	negcode
SystemControl275	CosMx 6K	0.75	2.08865e-06	negcode
SystemControl275	CosMx 6K	0.875	2.44624e-06	negcode
SystemControl275	CosMx 6K	1	2.66422e-06	negcode
SystemControl276	CosMx 6K	0.5	5.01275e-06	negcode
SystemControl276	CosMx 6K	0.625	6.463e-06	negcode
SystemControl276	CosMx 6K	0.75	7.62754e-06	negcode
SystemControl276	CosMx 6K	0.875	8.47849e-06	negcode
SystemControl276	CosMx 6K	1	9.33433e-06	negcode
SystemControl277	CosMx 6K	0.5	6.27072e-06	negcode
SystemControl277	CosMx 6K	0.625	7.59948e-06	negcode
SystemControl277	CosMx 6K	0.75	9.38137e-06	negcode
SystemControl277	CosMx 6K	0.875	1.04574e-05	negcode
SystemControl277	CosMx 6K	1	1.1537e-05	negcode
SystemControl278	CosMx 6K	0.5	7.27518e-06	negcode
SystemControl278	CosMx 6K	0.625	8.81632e-06	negcode
SystemControl278	CosMx 6K	0.75	1.06186e-05	negcode
SystemControl278	CosMx 6K	0.875	1.19251e-05	negcode
SystemControl278	CosMx 6K	1	1.307e-05	negcode
SystemControl279	CosMx 6K	0.5	3.55389e-06	negcode
SystemControl279	CosMx 6K	0.625	4.36989e-06	negcode
SystemControl279	CosMx 6K	0.75	5.35395e-06	negcode
SystemControl279	CosMx 6K	0.875	6.12518e-06	negcode
SystemControl279	CosMx 6K	1	6.74665e-06	negcode
SystemControl28	CosMx 6K	0.5	3.25255e-06	negcode
SystemControl28	CosMx 6K	0.625	4.04081e-06	negcode
SystemControl28	CosMx 6K	0.75	4.82461e-06	negcode
SystemControl28	CosMx 6K	0.875	5.48013e-06	negcode
SystemControl28	CosMx 6K	1	6.00526e-06	negcode
SystemControl280	CosMx 6K	0.5	3.68782e-06	negcode
SystemControl280	CosMx 6K	0.625	4.76403e-06	negcode
SystemControl280	CosMx 6K	0.75	5.48788e-06	negcode
SystemControl280	CosMx 6K	0.875	6.17437e-06	negcode
SystemControl280	CosMx 6K	1	6.79209e-06	negcode
SystemControl281	CosMx 6K	0.5	6.31377e-06	negcode
SystemControl281	CosMx 6K	0.625	7.49234e-06	negcode
SystemControl281	CosMx 6K	0.75	8.95726e-06	negcode
SystemControl281	CosMx 6K	0.875	1.00474e-05	negcode
SystemControl281	CosMx 6K	1	1.07406e-05	negcode
SystemControl282	CosMx 6K	0.5	6.83035e-06	negcode
SystemControl282	CosMx 6K	0.625	8.19642e-06	negcode
SystemControl282	CosMx 6K	0.75	9.98405e-06	negcode
SystemControl282	CosMx 6K	0.875	1.10341e-05	negcode
SystemControl282	CosMx 6K	1	1.20607e-05	negcode
SystemControl283	CosMx 6K	0.5	2.55899e-06	negcode
SystemControl283	CosMx 6K	0.625	3.15688e-06	negcode
SystemControl283	CosMx 6K	0.75	3.90944e-06	negcode
SystemControl283	CosMx 6K	0.875	4.40871e-06	negcode
SystemControl283	CosMx 6K	1	4.75446e-06	negcode
SystemControl284	CosMx 6K	0.5	1.61192e-06	negcode
SystemControl284	CosMx 6K	0.625	2.10459e-06	negcode
SystemControl284	CosMx 6K	0.75	2.50319e-06	negcode
SystemControl284	CosMx 6K	0.875	2.86443e-06	negcode
SystemControl284	CosMx 6K	1	3.10666e-06	negcode
SystemControl285	CosMx 6K	0.5	7.07908e-06	negcode
SystemControl285	CosMx 6K	0.625	8.89668e-06	negcode
SystemControl285	CosMx 6K	0.75	1.06728e-05	negcode
SystemControl285	CosMx 6K	0.875	1.2264e-05	negcode
SystemControl285	CosMx 6K	1	1.34311e-05	negcode
SystemControl286	CosMx 6K	0.5	1.44451e-06	negcode
SystemControl286	CosMx 6K	0.625	1.82908e-06	negcode
SystemControl286	CosMx 6K	0.75	2.1875e-06	negcode
SystemControl286	CosMx 6K	0.875	2.54191e-06	negcode
SystemControl286	CosMx 6K	1	2.73358e-06	negcode
SystemControl287	CosMx 6K	0.5	5.40975e-06	negcode
SystemControl287	CosMx 6K	0.625	6.73851e-06	negcode
SystemControl287	CosMx 6K	0.75	7.85395e-06	negcode
SystemControl287	CosMx 6K	0.875	8.79555e-06	negcode
SystemControl287	CosMx 6K	1	9.46587e-06	negcode
SystemControl288	CosMx 6K	0.5	4.02264e-06	negcode
SystemControl288	CosMx 6K	0.625	4.81377e-06	negcode
SystemControl288	CosMx 6K	0.75	5.69196e-06	negcode
SystemControl288	CosMx 6K	0.875	6.4395e-06	negcode
SystemControl288	CosMx 6K	1	6.97385e-06	negcode
SystemControl289	CosMx 6K	0.5	1.66454e-06	negcode
SystemControl289	CosMx 6K	0.625	2.09694e-06	negcode
SystemControl289	CosMx 6K	0.75	2.55421e-06	negcode
SystemControl289	CosMx 6K	0.875	2.84803e-06	negcode
SystemControl289	CosMx 6K	1	3.1808e-06	negcode
SystemControl29	CosMx 6K	0.5	3.34821e-06	negcode
SystemControl29	CosMx 6K	0.625	3.99489e-06	negcode
SystemControl29	CosMx 6K	0.75	4.64285e-06	negcode
SystemControl29	CosMx 6K	0.875	5.14121e-06	negcode
SystemControl29	CosMx 6K	1	5.47911e-06	negcode
SystemControl290	CosMx 6K	0.5	4.81186e-06	negcode
SystemControl290	CosMx 6K	0.625	5.97321e-06	negcode
SystemControl290	CosMx 6K	0.75	7.40433e-06	negcode
SystemControl290	CosMx 6K	0.875	8.39923e-06	negcode
SystemControl290	CosMx 6K	1	9.14062e-06	negcode
SystemControl291	CosMx 6K	0.5	3.37213e-06	negcode
SystemControl291	CosMx 6K	0.625	4.26658e-06	negcode
SystemControl291	CosMx 6K	0.75	4.97449e-06	negcode
SystemControl291	CosMx 6K	0.875	5.50473e-06	negcode
SystemControl291	CosMx 6K	1	5.94547e-06	negcode
SystemControl292	CosMx 6K	0.5	4.43399e-06	negcode
SystemControl292	CosMx 6K	0.625	5.57525e-06	negcode
SystemControl292	CosMx 6K	0.75	6.6741e-06	negcode
SystemControl292	CosMx 6K	0.875	7.418e-06	negcode
SystemControl292	CosMx 6K	1	7.99744e-06	negcode
SystemControl293	CosMx 6K	0.5	7.16039e-06	negcode
SystemControl293	CosMx 6K	0.625	9.09948e-06	negcode
SystemControl293	CosMx 6K	0.75	1.05803e-05	negcode
SystemControl293	CosMx 6K	0.875	1.1567e-05	negcode
SystemControl293	CosMx 6K	1	1.26921e-05	negcode
SystemControl294	CosMx 6K	0.5	3.44387e-06	negcode
SystemControl294	CosMx 6K	0.625	4.26658e-06	negcode
SystemControl294	CosMx 6K	0.75	5.13074e-06	negcode
SystemControl294	CosMx 6K	0.875	5.78899e-06	negcode
SystemControl294	CosMx 6K	1	6.35443e-06	negcode
SystemControl295	CosMx 6K	0.5	3.5204e-06	negcode
SystemControl295	CosMx 6K	0.625	4.20535e-06	negcode
SystemControl295	CosMx 6K	0.75	5.21045e-06	negcode
SystemControl295	CosMx 6K	0.875	5.95845e-06	negcode
SystemControl295	CosMx 6K	1	6.56249e-06	negcode
SystemControl296	CosMx 6K	0.5	7.02168e-06	negcode
SystemControl296	CosMx 6K	0.625	8.6403e-06	negcode
SystemControl296	CosMx 6K	0.75	1.00159e-05	negcode
SystemControl296	CosMx 6K	0.875	1.12992e-05	negcode
SystemControl296	CosMx 6K	1	1.23956e-05	negcode
SystemControl297	CosMx 6K	0.5	8.79145e-06	negcode
SystemControl297	CosMx 6K	0.625	1.07411e-05	negcode
SystemControl297	CosMx 6K	0.75	1.24362e-05	negcode
SystemControl297	CosMx 6K	0.875	1.37181e-05	negcode
SystemControl297	CosMx 6K	1	1.48828e-05	negcode
SystemControl298	CosMx 6K	0.5	9.84852e-06	negcode
SystemControl298	CosMx 6K	0.625	1.20383e-05	negcode
SystemControl298	CosMx 6K	0.75	1.36926e-05	negcode
SystemControl298	CosMx 6K	0.875	1.54318e-05	negcode
SystemControl298	CosMx 6K	1	1.68056e-05	negcode
SystemControl299	CosMx 6K	0.5	6.17027e-06	negcode
SystemControl299	CosMx 6K	0.625	7.36224e-06	negcode
SystemControl299	CosMx 6K	0.75	8.98596e-06	negcode
SystemControl299	CosMx 6K	0.875	1.01922e-05	negcode
SystemControl299	CosMx 6K	1	1.1006e-05	negcode
SystemControl3	CosMx 6K	0.5	5.31887e-06	negcode
SystemControl3	CosMx 6K	0.625	6.59311e-06	negcode
SystemControl3	CosMx 6K	0.75	8.04846e-06	negcode
SystemControl3	CosMx 6K	0.875	9.10713e-06	negcode
SystemControl3	CosMx 6K	1	9.92027e-06	negcode
SystemControl30	CosMx 6K	0.5	1.83673e-06	negcode
SystemControl30	CosMx 6K	0.625	2.27296e-06	negcode
SystemControl30	CosMx 6K	0.75	2.86352e-06	negcode
SystemControl30	CosMx 6K	0.875	3.23068e-06	negcode
SystemControl30	CosMx 6K	1	3.58259e-06	negcode
SystemControl300	CosMx 6K	0.5	2.57812e-06	negcode
SystemControl300	CosMx 6K	0.625	3.21428e-06	negcode
SystemControl300	CosMx 6K	0.75	3.82015e-06	negcode
SystemControl300	CosMx 6K	0.875	4.25564e-06	negcode
SystemControl300	CosMx 6K	1	4.7712e-06	negcode
SystemControl301	CosMx 6K	0.5	1.09056e-06	negcode
SystemControl301	CosMx 6K	0.625	1.24362e-06	negcode
SystemControl301	CosMx 6K	0.75	1.47002e-06	negcode
SystemControl301	CosMx 6K	0.875	1.65634e-06	negcode
SystemControl301	CosMx 6K	1	1.82717e-06	negcode
SystemControl302	CosMx 6K	0.5	4.18048e-06	negcode
SystemControl302	CosMx 6K	0.625	5.01275e-06	negcode
SystemControl302	CosMx 6K	0.75	6.05229e-06	negcode
SystemControl302	CosMx 6K	0.875	6.78389e-06	negcode
SystemControl302	CosMx 6K	1	7.40911e-06	negcode
SystemControl303	CosMx 6K	0.5	3.6926e-06	negcode
SystemControl303	CosMx 6K	0.625	4.64923e-06	negcode
SystemControl303	CosMx 6K	0.75	5.64732e-06	negcode
SystemControl303	CosMx 6K	0.875	6.4477e-06	negcode
SystemControl303	CosMx 6K	1	7.02885e-06	negcode
SystemControl304	CosMx 6K	0.5	4.70185e-06	negcode
SystemControl304	CosMx 6K	0.625	5.60586e-06	negcode
SystemControl304	CosMx 6K	0.75	6.54974e-06	negcode
SystemControl304	CosMx 6K	0.875	7.21027e-06	negcode
SystemControl304	CosMx 6K	1	7.83242e-06	negcode
SystemControl305	CosMx 6K	0.5	1.55453e-05	negcode
SystemControl305	CosMx 6K	0.625	1.91671e-05	negcode
SystemControl305	CosMx 6K	0.75	2.272e-05	negcode
SystemControl305	CosMx 6K	0.875	2.54655e-05	negcode
SystemControl305	CosMx 6K	1	2.76443e-05	negcode
SystemControl306	CosMx 6K	0.5	1.1073e-05	negcode
SystemControl306	CosMx 6K	0.625	1.37908e-05	negcode
SystemControl306	CosMx 6K	0.75	1.67411e-05	negcode
SystemControl306	CosMx 6K	0.875	1.90725e-05	negcode
SystemControl306	CosMx 6K	1	2.10579e-05	negcode
SystemControl307	CosMx 6K	0.5	4.32876e-06	negcode
SystemControl307	CosMx 6K	0.625	5.24617e-06	negcode
SystemControl307	CosMx 6K	0.75	6.29464e-06	negcode
SystemControl307	CosMx 6K	0.875	7.03261e-06	negcode
SystemControl307	CosMx 6K	1	7.67697e-06	negcode
SystemControl308	CosMx 6K	0.5	6.13679e-06	negcode
SystemControl308	CosMx 6K	0.625	7.32397e-06	negcode
SystemControl308	CosMx 6K	0.75	8.76275e-06	negcode
SystemControl308	CosMx 6K	0.875	9.89704e-06	negcode
SystemControl308	CosMx 6K	1	1.08697e-05	negcode
SystemControl309	CosMx 6K	0.5	1.38759e-05	negcode
SystemControl309	CosMx 6K	0.625	1.67219e-05	negcode
SystemControl309	CosMx 6K	0.75	2.03061e-05	negcode
SystemControl309	CosMx 6K	0.875	2.31614e-05	negcode
SystemControl309	CosMx 6K	1	2.55325e-05	negcode
SystemControl31	CosMx 6K	0.5	3.30995e-06	negcode
SystemControl31	CosMx 6K	0.625	4.02551e-06	negcode
SystemControl31	CosMx 6K	0.75	4.89158e-06	negcode
SystemControl31	CosMx 6K	0.875	5.5184e-06	negcode
SystemControl31	CosMx 6K	1	6.06026e-06	negcode
SystemControl310	CosMx 6K	0.5	1.06951e-05	negcode
SystemControl310	CosMx 6K	0.625	1.30293e-05	negcode
SystemControl310	CosMx 6K	0.75	1.55676e-05	negcode
SystemControl310	CosMx 6K	0.875	1.75282e-05	negcode
SystemControl310	CosMx 6K	1	1.92881e-05	negcode
SystemControl311	CosMx 6K	0.5	9.5424e-06	negcode
SystemControl311	CosMx 6K	0.625	1.10357e-05	negcode
SystemControl311	CosMx 6K	0.75	1.3125e-05	negcode
SystemControl311	CosMx 6K	0.875	1.44998e-05	negcode
SystemControl311	CosMx 6K	1	1.57246e-05	negcode
SystemControl312	CosMx 6K	0.5	9.52327e-06	negcode
SystemControl312	CosMx 6K	0.625	1.17015e-05	negcode
SystemControl312	CosMx 6K	0.75	1.36416e-05	negcode
SystemControl312	CosMx 6K	0.875	1.51011e-05	negcode
SystemControl312	CosMx 6K	1	1.63369e-05	negcode
SystemControl313	CosMx 6K	0.5	2.1859e-06	negcode
SystemControl313	CosMx 6K	0.625	2.70153e-06	negcode
SystemControl313	CosMx 6K	0.75	3.17921e-06	negcode
SystemControl313	CosMx 6K	0.875	3.55594e-06	negcode
SystemControl313	CosMx 6K	1	3.96763e-06	negcode
SystemControl314	CosMx 6K	0.5	3.6352e-06	negcode
SystemControl314	CosMx 6K	0.625	4.43877e-06	negcode
SystemControl314	CosMx 6K	0.75	5.36352e-06	negcode
SystemControl314	CosMx 6K	0.875	6.02951e-06	negcode
SystemControl314	CosMx 6K	1	6.4764e-06	negcode
SystemControl315	CosMx 6K	0.5	5.22321e-06	negcode
SystemControl315	CosMx 6K	0.625	6.36351e-06	negcode
SystemControl315	CosMx 6K	0.75	7.70407e-06	negcode
SystemControl315	CosMx 6K	0.875	8.58509e-06	negcode
SystemControl315	CosMx 6K	1	9.33194e-06	negcode
SystemControl316	CosMx 6K	0.5	7.13647e-06	negcode
SystemControl316	CosMx 6K	0.625	9.01147e-06	negcode
SystemControl316	CosMx 6K	0.75	1.08482e-05	negcode
SystemControl316	CosMx 6K	0.875	1.18595e-05	negcode
SystemControl316	CosMx 6K	1	1.29791e-05	negcode
SystemControl317	CosMx 6K	0.5	2.89859e-06	negcode
SystemControl317	CosMx 6K	0.625	3.32525e-06	negcode
SystemControl317	CosMx 6K	0.75	3.79783e-06	negcode
SystemControl317	CosMx 6K	0.875	4.29938e-06	negcode
SystemControl317	CosMx 6K	1	4.58466e-06	negcode
SystemControl318	CosMx 6K	0.5	5.78762e-06	negcode
SystemControl318	CosMx 6K	0.625	6.94515e-06	negcode
SystemControl318	CosMx 6K	0.75	8.36734e-06	negcode
SystemControl318	CosMx 6K	0.875	9.53079e-06	negcode
SystemControl318	CosMx 6K	1	1.04584e-05	negcode
SystemControl319	CosMx 6K	0.5	8.5475e-06	negcode
SystemControl319	CosMx 6K	0.625	1.04464e-05	negcode
SystemControl319	CosMx 6K	0.75	1.25574e-05	negcode
SystemControl319	CosMx 6K	0.875	1.39969e-05	negcode
SystemControl319	CosMx 6K	1	1.52678e-05	negcode
SystemControl32	CosMx 6K	0.5	4.95057e-06	negcode
SystemControl32	CosMx 6K	0.625	6.2028e-06	negcode
SystemControl32	CosMx 6K	0.75	7.40433e-06	negcode
SystemControl32	CosMx 6K	0.875	8.24343e-06	negcode
SystemControl32	CosMx 6K	1	9.02582e-06	negcode
SystemControl320	CosMx 6K	0.5	1.4823e-05	negcode
SystemControl320	CosMx 6K	0.625	1.77972e-05	negcode
SystemControl320	CosMx 6K	0.75	2.14859e-05	negcode
SystemControl320	CosMx 6K	0.875	2.42083e-05	negcode
SystemControl320	CosMx 6K	1	2.64126e-05	negcode
SystemControl321	CosMx 6K	0.5	4.10873e-06	negcode
SystemControl321	CosMx 6K	0.625	5.18112e-06	negcode
SystemControl321	CosMx 6K	0.75	6.10331e-06	negcode
SystemControl321	CosMx 6K	0.875	6.73195e-06	negcode
SystemControl321	CosMx 6K	1	7.34454e-06	negcode
SystemControl322	CosMx 6K	0.5	2.45854e-06	negcode
SystemControl322	CosMx 6K	0.625	2.85842e-06	negcode
SystemControl322	CosMx 6K	0.75	3.61926e-06	negcode
SystemControl322	CosMx 6K	0.875	4.12718e-06	negcode
SystemControl322	CosMx 6K	1	4.49139e-06	negcode
SystemControl323	CosMx 6K	0.5	6.53858e-06	negcode
SystemControl323	CosMx 6K	0.625	7.93239e-06	negcode
SystemControl323	CosMx 6K	0.75	9.61734e-06	negcode
SystemControl323	CosMx 6K	0.875	1.09439e-05	negcode
SystemControl323	CosMx 6K	1	1.21899e-05	negcode
SystemControl324	CosMx 6K	0.5	3.72608e-06	negcode
SystemControl324	CosMx 6K	0.625	4.4426e-06	negcode
SystemControl324	CosMx 6K	0.75	5.18176e-06	negcode
SystemControl324	CosMx 6K	0.875	5.93932e-06	negcode
SystemControl324	CosMx 6K	1	6.3329e-06	negcode
SystemControl33	CosMx 6K	0.5	1.9324e-06	negcode
SystemControl33	CosMx 6K	0.625	2.52551e-06	negcode
SystemControl33	CosMx 6K	0.75	3.00063e-06	negcode
SystemControl33	CosMx 6K	0.875	3.37828e-06	negcode
SystemControl33	CosMx 6K	1	3.70934e-06	negcode
SystemControl34	CosMx 6K	0.5	5.39062e-06	negcode
SystemControl34	CosMx 6K	0.625	6.79209e-06	negcode
SystemControl34	CosMx 6K	0.75	8.22066e-06	negcode
SystemControl34	CosMx 6K	0.875	9.20553e-06	negcode
SystemControl34	CosMx 6K	1	1.01833e-05	negcode
SystemControl35	CosMx 6K	0.5	5.58673e-06	negcode
SystemControl35	CosMx 6K	0.625	6.86096e-06	negcode
SystemControl35	CosMx 6K	0.75	8.23341e-06	negcode
SystemControl35	CosMx 6K	0.875	9.38866e-06	negcode
SystemControl35	CosMx 6K	1	1.0157e-05	negcode
SystemControl36	CosMx 6K	0.5	9.12148e-06	negcode
SystemControl36	CosMx 6K	0.625	1.14337e-05	negcode
SystemControl36	CosMx 6K	0.75	1.30612e-05	negcode
SystemControl36	CosMx 6K	0.875	1.50519e-05	negcode
SystemControl36	CosMx 6K	1	1.66095e-05	negcode
SystemControl37	CosMx 6K	0.5	2.96078e-06	negcode
SystemControl37	CosMx 6K	0.625	3.66581e-06	negcode
SystemControl37	CosMx 6K	0.75	4.42283e-06	negcode
SystemControl37	CosMx 6K	0.875	4.98815e-06	negcode
SystemControl37	CosMx 6K	1	5.42889e-06	negcode
SystemControl38	CosMx 6K	0.5	5.18016e-06	negcode
SystemControl38	CosMx 6K	0.625	6.3329e-06	negcode
SystemControl38	CosMx 6K	0.75	7.99425e-06	negcode
SystemControl38	CosMx 6K	0.875	9.21373e-06	negcode
SystemControl38	CosMx 6K	1	9.98724e-06	negcode
SystemControl39	CosMx 6K	0.5	3.79304e-06	negcode
SystemControl39	CosMx 6K	0.625	4.61862e-06	negcode
SystemControl39	CosMx 6K	0.75	5.51977e-06	negcode
SystemControl39	CosMx 6K	0.875	6.04591e-06	negcode
SystemControl39	CosMx 6K	1	6.60554e-06	negcode
SystemControl4	CosMx 6K	0.5	3.55389e-06	negcode
SystemControl4	CosMx 6K	0.625	4.36224e-06	negcode
SystemControl4	CosMx 6K	0.75	5.20408e-06	negcode
SystemControl4	CosMx 6K	0.875	5.75619e-06	negcode
SystemControl4	CosMx 6K	1	6.29942e-06	negcode
SystemControl40	CosMx 6K	0.5	4.86926e-06	negcode
SystemControl40	CosMx 6K	0.625	5.83163e-06	negcode
SystemControl40	CosMx 6K	0.75	6.8176e-06	negcode
SystemControl40	CosMx 6K	0.875	7.48633e-06	negcode
SystemControl40	CosMx 6K	1	8.08115e-06	negcode
SystemControl41	CosMx 6K	0.5	3.51562e-06	negcode
SystemControl41	CosMx 6K	0.625	4.19005e-06	negcode
SystemControl41	CosMx 6K	0.75	5.09566e-06	negcode
SystemControl41	CosMx 6K	0.875	5.67693e-06	negcode
SystemControl41	CosMx 6K	1	6.13918e-06	negcode
SystemControl42	CosMx 6K	0.5	5.28061e-06	negcode
SystemControl42	CosMx 6K	0.625	6.11862e-06	negcode
SystemControl42	CosMx 6K	0.75	7.39795e-06	negcode
SystemControl42	CosMx 6K	0.875	8.22977e-06	negcode
SystemControl42	CosMx 6K	1	8.71252e-06	negcode
SystemControl43	CosMx 6K	0.5	2.85076e-06	negcode
SystemControl43	CosMx 6K	0.625	3.48214e-06	negcode
SystemControl43	CosMx 6K	0.75	4.21237e-06	negcode
SystemControl43	CosMx 6K	0.875	4.81596e-06	negcode
SystemControl43	CosMx 6K	1	5.28778e-06	negcode
SystemControl44	CosMx 6K	0.5	4.36702e-06	negcode
SystemControl44	CosMx 6K	0.625	5.24617e-06	negcode
SystemControl44	CosMx 6K	0.75	6.40306e-06	negcode
SystemControl44	CosMx 6K	0.875	7.28133e-06	negcode
SystemControl44	CosMx 6K	1	7.99744e-06	negcode
SystemControl45	CosMx 6K	0.5	1.76977e-06	negcode
SystemControl45	CosMx 6K	0.625	2.10076e-06	negcode
SystemControl45	CosMx 6K	0.75	2.54783e-06	negcode
SystemControl45	CosMx 6K	0.875	2.85896e-06	negcode
SystemControl45	CosMx 6K	1	3.11384e-06	negcode
SystemControl46	CosMx 6K	0.5	3.55389e-06	negcode
SystemControl46	CosMx 6K	0.625	4.38137e-06	negcode
SystemControl46	CosMx 6K	0.75	5.31887e-06	negcode
SystemControl46	CosMx 6K	0.875	6.09784e-06	negcode
SystemControl46	CosMx 6K	1	6.69642e-06	negcode
SystemControl47	CosMx 6K	0.5	4.09438e-06	negcode
SystemControl47	CosMx 6K	0.625	5.05867e-06	negcode
SystemControl47	CosMx 6K	0.75	6.06186e-06	negcode
SystemControl47	CosMx 6K	0.875	6.80029e-06	negcode
SystemControl47	CosMx 6K	1	7.50717e-06	negcode
SystemControl48	CosMx 6K	0.5	4.07525e-06	negcode
SystemControl48	CosMx 6K	0.625	5.04336e-06	negcode
SystemControl48	CosMx 6K	0.75	6.06186e-06	negcode
SystemControl48	CosMx 6K	0.875	6.99981e-06	negcode
SystemControl48	CosMx 6K	1	7.77742e-06	negcode
SystemControl49	CosMx 6K	0.5	5.54368e-06	negcode
SystemControl49	CosMx 6K	0.625	6.99489e-06	negcode
SystemControl49	CosMx 6K	0.75	8.32589e-06	negcode
SystemControl49	CosMx 6K	0.875	9.61278e-06	negcode
SystemControl49	CosMx 6K	1	1.05062e-05	negcode
SystemControl5	CosMx 6K	0.5	4.02742e-06	negcode
SystemControl5	CosMx 6K	0.625	5.05484e-06	negcode
SystemControl5	CosMx 6K	0.75	6.1065e-06	negcode
SystemControl5	CosMx 6K	0.875	6.64176e-06	negcode
SystemControl5	CosMx 6K	1	7.23214e-06	negcode
SystemControl50	CosMx 6K	0.5	4.49139e-06	negcode
SystemControl50	CosMx 6K	0.625	5.52168e-06	negcode
SystemControl50	CosMx 6K	0.75	6.57844e-06	negcode
SystemControl50	CosMx 6K	0.875	7.45079e-06	negcode
SystemControl50	CosMx 6K	1	8.06919e-06	negcode
SystemControl51	CosMx 6K	0.5	5.03188e-06	negcode
SystemControl51	CosMx 6K	0.625	6.32525e-06	negcode
SystemControl51	CosMx 6K	0.75	7.62436e-06	negcode
SystemControl51	CosMx 6K	0.875	8.67528e-06	negcode
SystemControl51	CosMx 6K	1	9.55436e-06	negcode
SystemControl52	CosMx 6K	0.5	4.57748e-06	negcode
SystemControl52	CosMx 6K	0.625	5.31887e-06	negcode
SystemControl52	CosMx 6K	0.75	6.31058e-06	negcode
SystemControl52	CosMx 6K	0.875	6.91235e-06	negcode
SystemControl52	CosMx 6K	1	7.4689e-06	negcode
SystemControl53	CosMx 6K	0.5	2.6116e-06	negcode
SystemControl53	CosMx 6K	0.625	3.06505e-06	negcode
SystemControl53	CosMx 6K	0.75	3.87117e-06	negcode
SystemControl53	CosMx 6K	0.875	4.37044e-06	negcode
SystemControl53	CosMx 6K	1	4.74729e-06	negcode
SystemControl54	CosMx 6K	0.5	1.35794e-05	negcode
SystemControl54	CosMx 6K	0.625	1.6588e-05	negcode
SystemControl54	CosMx 6K	0.75	1.97002e-05	negcode
SystemControl54	CosMx 6K	0.875	2.19342e-05	negcode
SystemControl54	CosMx 6K	1	2.39086e-05	negcode
SystemControl55	CosMx 6K	0.5	6.00765e-06	negcode
SystemControl55	CosMx 6K	0.625	7.17091e-06	negcode
SystemControl55	CosMx 6K	0.75	8.31632e-06	negcode
SystemControl55	CosMx 6K	0.875	9.34219e-06	negcode
SystemControl55	CosMx 6K	1	1.00255e-05	negcode
SystemControl56	CosMx 6K	0.5	2.78858e-06	negcode
SystemControl56	CosMx 6K	0.625	3.41326e-06	negcode
SystemControl56	CosMx 6K	0.75	4.0338e-06	negcode
SystemControl56	CosMx 6K	0.875	4.5071e-06	negcode
SystemControl56	CosMx 6K	1	4.92905e-06	negcode
SystemControl57	CosMx 6K	0.5	4.22831e-06	negcode
SystemControl57	CosMx 6K	0.625	5.06632e-06	negcode
SystemControl57	CosMx 6K	0.75	5.96619e-06	negcode
SystemControl57	CosMx 6K	0.875	6.75929e-06	negcode
SystemControl57	CosMx 6K	1	7.38998e-06	negcode
SystemControl58	CosMx 6K	0.5	8.2366e-06	negcode
SystemControl58	CosMx 6K	0.625	1.00064e-05	negcode
SystemControl58	CosMx 6K	0.75	1.14254e-05	negcode
SystemControl58	CosMx 6K	0.875	1.30047e-05	negcode
SystemControl58	CosMx 6K	1	1.4206e-05	negcode
SystemControl59	CosMx 6K	0.5	1.05995e-05	negcode
SystemControl59	CosMx 6K	0.625	1.26926e-05	negcode
SystemControl59	CosMx 6K	0.75	1.53571e-05	negcode
SystemControl59	CosMx 6K	0.875	1.78261e-05	negcode
SystemControl59	CosMx 6K	1	1.97138e-05	negcode
SystemControl6	CosMx 6K	0.5	4.47225e-06	negcode
SystemControl6	CosMx 6K	0.625	5.64413e-06	negcode
SystemControl6	CosMx 6K	0.75	6.8176e-06	negcode
SystemControl6	CosMx 6K	0.875	7.59839e-06	negcode
SystemControl6	CosMx 6K	1	8.27726e-06	negcode
SystemControl60	CosMx 6K	0.5	3.2095e-06	negcode
SystemControl60	CosMx 6K	0.625	4.02551e-06	negcode
SystemControl60	CosMx 6K	0.75	4.86607e-06	negcode
SystemControl60	CosMx 6K	0.875	5.5758e-06	negcode
SystemControl60	CosMx 6K	1	6.05309e-06	negcode
SystemControl61	CosMx 6K	0.5	3.49171e-06	negcode
SystemControl61	CosMx 6K	0.625	4.3278e-06	negcode
SystemControl61	CosMx 6K	0.75	5.09885e-06	negcode
SystemControl61	CosMx 6K	0.875	5.76712e-06	negcode
SystemControl61	CosMx 6K	1	6.28985e-06	negcode
SystemControl62	CosMx 6K	0.5	5.49107e-06	negcode
SystemControl62	CosMx 6K	0.625	6.7653e-06	negcode
SystemControl62	CosMx 6K	0.75	8.17282e-06	negcode
SystemControl62	CosMx 6K	0.875	9.17273e-06	negcode
SystemControl62	CosMx 6K	1	9.99919e-06	negcode
SystemControl63	CosMx 6K	0.5	1.03077e-05	negcode
SystemControl63	CosMx 6K	0.625	1.27883e-05	negcode
SystemControl63	CosMx 6K	0.75	1.53157e-05	negcode
SystemControl63	CosMx 6K	0.875	1.70745e-05	negcode
SystemControl63	CosMx 6K	1	1.86137e-05	negcode
SystemControl64	CosMx 6K	0.5	2.07111e-06	negcode
SystemControl64	CosMx 6K	0.625	2.6403e-06	negcode
SystemControl64	CosMx 6K	0.75	3.25893e-06	negcode
SystemControl64	CosMx 6K	0.875	3.68987e-06	negcode
SystemControl64	CosMx 6K	1	3.96524e-06	negcode
SystemControl65	CosMx 6K	0.5	2.05198e-06	negcode
SystemControl65	CosMx 6K	0.625	2.61352e-06	negcode
SystemControl65	CosMx 6K	0.75	3.12819e-06	negcode
SystemControl65	CosMx 6K	0.875	3.6352e-06	negcode
SystemControl65	CosMx 6K	1	3.9198e-06	negcode
SystemControl66	CosMx 6K	0.5	2.16629e-05	negcode
SystemControl66	CosMx 6K	0.625	2.64987e-05	negcode
SystemControl66	CosMx 6K	0.75	3.20312e-05	negcode
SystemControl66	CosMx 6K	0.875	3.63903e-05	negcode
SystemControl66	CosMx 6K	1	3.96524e-05	negcode
SystemControl67	CosMx 6K	0.5	5.0845e-06	negcode
SystemControl67	CosMx 6K	0.625	6.37499e-06	negcode
SystemControl67	CosMx 6K	0.75	7.73596e-06	negcode
SystemControl67	CosMx 6K	0.875	8.87481e-06	negcode
SystemControl67	CosMx 6K	1	9.82461e-06	negcode
SystemControl68	CosMx 6K	0.5	2.74075e-06	negcode
SystemControl68	CosMx 6K	0.625	3.47831e-06	negcode
SystemControl68	CosMx 6K	0.75	4.33035e-06	negcode
SystemControl68	CosMx 6K	0.875	5.01002e-06	negcode
SystemControl68	CosMx 6K	1	5.42171e-06	negcode
SystemControl69	CosMx 6K	0.5	2.71205e-06	negcode
SystemControl69	CosMx 6K	0.625	3.12245e-06	negcode
SystemControl69	CosMx 6K	0.75	3.91262e-06	negcode
SystemControl69	CosMx 6K	0.875	4.43057e-06	negcode
SystemControl69	CosMx 6K	1	4.89556e-06	negcode
SystemControl7	CosMx 6K	0.5	1.64062e-06	negcode
SystemControl7	CosMx 6K	0.625	1.92857e-06	negcode
SystemControl7	CosMx 6K	0.75	2.22257e-06	negcode
SystemControl7	CosMx 6K	0.875	2.57197e-06	negcode
SystemControl7	CosMx 6K	1	2.74792e-06	negcode
SystemControl70	CosMx 6K	0.5	1.16374e-05	negcode
SystemControl70	CosMx 6K	0.625	1.41926e-05	negcode
SystemControl70	CosMx 6K	0.75	1.69483e-05	negcode
SystemControl70	CosMx 6K	0.875	1.89413e-05	negcode
SystemControl70	CosMx 6K	1	2.0625e-05	negcode
SystemControl71	CosMx 6K	0.5	4.79751e-06	negcode
SystemControl71	CosMx 6K	0.625	6.11479e-06	negcode
SystemControl71	CosMx 6K	0.75	7.41708e-06	negcode
SystemControl71	CosMx 6K	0.875	8.43476e-06	negcode
SystemControl71	CosMx 6K	1	9.21954e-06	negcode
SystemControl72	CosMx 6K	0.5	4.66358e-06	negcode
SystemControl72	CosMx 6K	0.625	5.74362e-06	negcode
SystemControl72	CosMx 6K	0.75	6.79846e-06	negcode
SystemControl72	CosMx 6K	0.875	7.87991e-06	negcode
SystemControl72	CosMx 6K	1	8.5212e-06	negcode
SystemControl73	CosMx 6K	0.5	2.01371e-06	negcode
SystemControl73	CosMx 6K	0.625	2.40689e-06	negcode
SystemControl73	CosMx 6K	0.75	2.88584e-06	negcode
SystemControl73	CosMx 6K	0.875	3.31268e-06	negcode
SystemControl73	CosMx 6K	1	3.6065e-06	negcode
SystemControl74	CosMx 6K	0.5	5.4528e-06	negcode
SystemControl74	CosMx 6K	0.625	6.5778e-06	negcode
SystemControl74	CosMx 6K	0.75	8.00063e-06	negcode
SystemControl74	CosMx 6K	0.875	8.97047e-06	negcode
SystemControl74	CosMx 6K	1	9.84374e-06	negcode
SystemControl75	CosMx 6K	0.5	6.12723e-06	negcode
SystemControl75	CosMx 6K	0.625	7.53061e-06	negcode
SystemControl75	CosMx 6K	0.75	9.1454e-06	negcode
SystemControl75	CosMx 6K	0.875	1.03836e-05	negcode
SystemControl75	CosMx 6K	1	1.13624e-05	negcode
SystemControl76	CosMx 6K	0.5	1.7889e-06	negcode
SystemControl76	CosMx 6K	0.625	2.20791e-06	negcode
SystemControl76	CosMx 6K	0.75	2.63074e-06	negcode
SystemControl76	CosMx 6K	0.875	2.99562e-06	negcode
SystemControl76	CosMx 6K	1	3.24776e-06	negcode
SystemControl77	CosMx 6K	0.5	2.84598e-06	negcode
SystemControl77	CosMx 6K	0.625	3.61607e-06	negcode
SystemControl77	CosMx 6K	0.75	4.25382e-06	negcode
SystemControl77	CosMx 6K	0.875	4.79136e-06	negcode
SystemControl77	CosMx 6K	1	5.19451e-06	negcode
SystemControl78	CosMx 6K	0.5	2.02806e-06	negcode
SystemControl78	CosMx 6K	0.625	2.36097e-06	negcode
SystemControl78	CosMx 6K	0.75	2.86033e-06	negcode
SystemControl78	CosMx 6K	0.875	3.25255e-06	negcode
SystemControl78	CosMx 6K	1	3.55867e-06	negcode
SystemControl79	CosMx 6K	0.5	8.38966e-06	negcode
SystemControl79	CosMx 6K	0.625	1.02627e-05	negcode
SystemControl79	CosMx 6K	0.75	1.15497e-05	negcode
SystemControl79	CosMx 6K	0.875	1.26795e-05	negcode
SystemControl79	CosMx 6K	1	1.38544e-05	negcode
SystemControl8	CosMx 6K	0.5	1.34885e-06	negcode
SystemControl8	CosMx 6K	0.625	1.62245e-06	negcode
SystemControl8	CosMx 6K	0.75	2.01212e-06	negcode
SystemControl8	CosMx 6K	0.875	2.26038e-06	negcode
SystemControl8	CosMx 6K	1	2.51355e-06	negcode
SystemControl80	CosMx 6K	0.5	2.47289e-06	negcode
SystemControl80	CosMx 6K	0.625	3.03061e-06	negcode
SystemControl80	CosMx 6K	0.75	3.67347e-06	negcode
SystemControl80	CosMx 6K	0.875	4.15998e-06	negcode
SystemControl80	CosMx 6K	1	4.47465e-06	negcode
SystemControl81	CosMx 6K	0.5	4.28093e-06	negcode
SystemControl81	CosMx 6K	0.625	5.3954e-06	negcode
SystemControl81	CosMx 6K	0.75	6.47321e-06	negcode
SystemControl81	CosMx 6K	0.875	7.31413e-06	negcode
SystemControl81	CosMx 6K	1	7.952e-06	negcode
SystemControl82	CosMx 6K	0.5	3.35778e-06	negcode
SystemControl82	CosMx 6K	0.625	4.08673e-06	negcode
SystemControl82	CosMx 6K	0.75	4.94898e-06	negcode
SystemControl82	CosMx 6K	0.875	5.71246e-06	negcode
SystemControl82	CosMx 6K	1	6.34008e-06	negcode
SystemControl83	CosMx 6K	0.5	2.86511e-06	negcode
SystemControl83	CosMx 6K	0.625	3.35969e-06	negcode
SystemControl83	CosMx 6K	0.75	4.12627e-06	negcode
SystemControl83	CosMx 6K	0.875	4.58363e-06	negcode
SystemControl83	CosMx 6K	1	5.01753e-06	negcode
SystemControl84	CosMx 6K	0.5	3.05644e-06	negcode
SystemControl84	CosMx 6K	0.625	3.73469e-06	negcode
SystemControl84	CosMx 6K	0.75	4.43239e-06	negcode
SystemControl84	CosMx 6K	0.875	4.97449e-06	negcode
SystemControl84	CosMx 6K	1	5.44323e-06	negcode
SystemControl85	CosMx 6K	0.5	5.79241e-06	negcode
SystemControl85	CosMx 6K	0.625	7.36606e-06	negcode
SystemControl85	CosMx 6K	0.75	8.66708e-06	negcode
SystemControl85	CosMx 6K	0.875	9.68111e-06	negcode
SystemControl85	CosMx 6K	1	1.06354e-05	negcode
SystemControl86	CosMx 6K	0.5	4.30963e-06	negcode
SystemControl86	CosMx 6K	0.625	5.10841e-06	negcode
SystemControl86	CosMx 6K	0.75	6.14158e-06	negcode
SystemControl86	CosMx 6K	0.875	6.89868e-06	negcode
SystemControl86	CosMx 6K	1	7.61479e-06	negcode
SystemControl87	CosMx 6K	0.5	5.38105e-06	negcode
SystemControl87	CosMx 6K	0.625	6.53571e-06	negcode
SystemControl87	CosMx 6K	0.75	7.85395e-06	negcode
SystemControl87	CosMx 6K	0.875	8.70808e-06	negcode
SystemControl87	CosMx 6K	1	9.43956e-06	negcode
SystemControl88	CosMx 6K	0.5	4.93144e-06	negcode
SystemControl88	CosMx 6K	0.625	6.1454e-06	negcode
SystemControl88	CosMx 6K	0.75	7.14604e-06	negcode
SystemControl88	CosMx 6K	0.875	7.84165e-06	negcode
SystemControl88	CosMx 6K	1	8.53555e-06	negcode
SystemControl89	CosMx 6K	0.5	2.22417e-06	negcode
SystemControl89	CosMx 6K	0.625	2.90433e-06	negcode
SystemControl89	CosMx 6K	0.75	3.4375e-06	negcode
SystemControl89	CosMx 6K	0.875	3.80739e-06	negcode
SystemControl89	CosMx 6K	1	4.14222e-06	negcode
SystemControl9	CosMx 6K	0.5	4.20918e-06	negcode
SystemControl9	CosMx 6K	0.625	5.46045e-06	negcode
SystemControl9	CosMx 6K	0.75	6.76658e-06	negcode
SystemControl9	CosMx 6K	0.875	7.65305e-06	negcode
SystemControl9	CosMx 6K	1	8.36335e-06	negcode
SystemControl90	CosMx 6K	0.5	3.91741e-06	negcode
SystemControl90	CosMx 6K	0.625	4.81377e-06	negcode
SystemControl90	CosMx 6K	0.75	5.88647e-06	negcode
SystemControl90	CosMx 6K	0.875	6.53789e-06	negcode
SystemControl90	CosMx 6K	1	7.19626e-06	negcode
SystemControl91	CosMx 6K	0.5	3.19993e-06	negcode
SystemControl91	CosMx 6K	0.625	3.9375e-06	negcode
SystemControl91	CosMx 6K	0.75	4.84693e-06	negcode
SystemControl91	CosMx 6K	0.875	5.52387e-06	negcode
SystemControl91	CosMx 6K	1	6.06505e-06	negcode
SystemControl92	CosMx 6K	0.5	2.75988e-06	negcode
SystemControl92	CosMx 6K	0.625	3.14923e-06	negcode
SystemControl92	CosMx 6K	0.75	3.76594e-06	negcode
SystemControl92	CosMx 6K	0.875	4.21465e-06	negcode
SystemControl92	CosMx 6K	1	4.47225e-06	negcode
SystemControl93	CosMx 6K	0.5	9.6572e-06	negcode
SystemControl93	CosMx 6K	0.625	1.22678e-05	negcode
SystemControl93	CosMx 6K	0.75	1.45472e-05	negcode
SystemControl93	CosMx 6K	0.875	1.65415e-05	negcode
SystemControl93	CosMx 6K	1	1.79823e-05	negcode
SystemControl94	CosMx 6K	0.5	3.58737e-06	negcode
SystemControl94	CosMx 6K	0.625	4.3278e-06	negcode
SystemControl94	CosMx 6K	0.75	5.2838e-06	negcode
SystemControl94	CosMx 6K	0.875	6.10058e-06	negcode
SystemControl94	CosMx 6K	1	6.63424e-06	negcode
SystemControl95	CosMx 6K	0.5	4.544e-06	negcode
SystemControl95	CosMx 6K	0.625	5.62499e-06	negcode
SystemControl95	CosMx 6K	0.75	7.00892e-06	negcode
SystemControl95	CosMx 6K	0.875	7.95918e-06	negcode
SystemControl95	CosMx 6K	1	8.88472e-06	negcode
SystemControl96	CosMx 6K	0.5	4.941e-06	negcode
SystemControl96	CosMx 6K	0.625	5.74362e-06	negcode
SystemControl96	CosMx 6K	0.75	7.09502e-06	negcode
SystemControl96	CosMx 6K	0.875	8.0931e-06	negcode
SystemControl96	CosMx 6K	1	8.82254e-06	negcode
SystemControl97	CosMx 6K	0.5	2.84598e-06	negcode
SystemControl97	CosMx 6K	0.625	3.40178e-06	negcode
SystemControl97	CosMx 6K	0.75	4.1741e-06	negcode
SystemControl97	CosMx 6K	0.875	4.74489e-06	negcode
SystemControl97	CosMx 6K	1	5.18255e-06	negcode
SystemControl98	CosMx 6K	0.5	9.6859e-06	negcode
SystemControl98	CosMx 6K	0.625	1.16786e-05	negcode
SystemControl98	CosMx 6K	0.75	1.41677e-05	negcode
SystemControl98	CosMx 6K	0.875	1.58528e-05	negcode
SystemControl98	CosMx 6K	1	1.71931e-05	negcode
SystemControl99	CosMx 6K	0.5	7.50478e-06	negcode
SystemControl99	CosMx 6K	0.625	9.1454e-06	negcode
SystemControl99	CosMx 6K	0.75	1.09407e-05	negcode
SystemControl99	CosMx 6K	0.875	1.21192e-05	negcode
SystemControl99	CosMx 6K	1	1.33402e-05	negcode
NegControlCodeword_18654	Xenium 5K	0.5	5.43756e-09	negcode
NegControlCodeword_18654	Xenium 5K	0.625	3.91506e-08	negcode
NegControlCodeword_18654	Xenium 5K	0.75	6.16266e-08	negcode
NegControlCodeword_18654	Xenium 5K	0.875	9.32175e-08	negcode
NegControlCodeword_18654	Xenium 5K	1	1.19631e-07	negcode
NegControlCodeword_18657	Xenium 5K	0.5	5.43756e-09	negcode
NegControlCodeword_18657	Xenium 5K	0.625	3.48006e-08	negcode
NegControlCodeword_18657	Xenium 5K	0.75	6.16266e-08	negcode
NegControlCodeword_18657	Xenium 5K	0.875	9.9432e-08	negcode
NegControlCodeword_18657	Xenium 5K	1	1.74008e-07	negcode
NegControlCodeword_18658	Xenium 5K	0.5	5.43756e-09	negcode
NegControlCodeword_18658	Xenium 5K	0.625	1.30502e-08	negcode
NegControlCodeword_18658	Xenium 5K	0.75	3.26258e-08	negcode
NegControlCodeword_18658	Xenium 5K	0.875	2.79652e-08	negcode
NegControlCodeword_18658	Xenium 5K	1	3.80643e-08	negcode
NegControlCodeword_18667	Xenium 5K	0.5	5.43756e-09	negcode
NegControlCodeword_18667	Xenium 5K	0.625	8.70014e-09	negcode
NegControlCodeword_18667	Xenium 5K	0.75	1.81255e-08	negcode
NegControlCodeword_18667	Xenium 5K	0.875	4.35015e-08	negcode
NegControlCodeword_18667	Xenium 5K	1	8.70042e-08	negcode
NegControlCodeword_18669	Xenium 5K	0.5	5.43756e-09	negcode
NegControlCodeword_18669	Xenium 5K	0.625	1.74003e-08	negcode
NegControlCodeword_18669	Xenium 5K	0.75	2.53756e-08	negcode
NegControlCodeword_18669	Xenium 5K	0.875	5.28232e-08	negcode
NegControlCodeword_18669	Xenium 5K	1	8.42853e-08	negcode
NegControlCodeword_18672	Xenium 5K	0.5	5.43756e-09	negcode
NegControlCodeword_18672	Xenium 5K	0.625	1.74003e-08	negcode
NegControlCodeword_18672	Xenium 5K	0.75	2.17506e-08	negcode
NegControlCodeword_18672	Xenium 5K	0.875	4.03942e-08	negcode
NegControlCodeword_18672	Xenium 5K	1	8.70042e-08	negcode
NegControlCodeword_18677	Xenium 5K	0.5	5.43756e-09	negcode
NegControlCodeword_18677	Xenium 5K	0.625	2.17504e-08	negcode
NegControlCodeword_18677	Xenium 5K	0.75	5.07513e-08	negcode
NegControlCodeword_18677	Xenium 5K	0.875	6.83595e-08	negcode
NegControlCodeword_18677	Xenium 5K	1	8.15664e-08	negcode
NegControlCodeword_18687	Xenium 5K	0.5	5.43756e-09	negcode
NegControlCodeword_18687	Xenium 5K	0.625	8.70014e-09	negcode
NegControlCodeword_18687	Xenium 5K	0.75	3.62509e-08	negcode
NegControlCodeword_18687	Xenium 5K	0.875	4.35015e-08	negcode
NegControlCodeword_18687	Xenium 5K	1	5.98154e-08	negcode
NegControlCodeword_18688	Xenium 5K	0.5	5.43756e-09	negcode
NegControlCodeword_18688	Xenium 5K	0.625	1.30502e-08	negcode
NegControlCodeword_18688	Xenium 5K	0.75	2.90007e-08	negcode
NegControlCodeword_18688	Xenium 5K	0.875	4.9716e-08	negcode
NegControlCodeword_18688	Xenium 5K	1	1.00599e-07	negcode
NegControlCodeword_18692	Xenium 5K	0.5	5.43756e-09	negcode
NegControlCodeword_18692	Xenium 5K	0.625	8.70014e-09	negcode
NegControlCodeword_18692	Xenium 5K	0.75	3.26258e-08	negcode
NegControlCodeword_18692	Xenium 5K	0.875	4.9716e-08	negcode
NegControlCodeword_18692	Xenium 5K	1	1.25069e-07	negcode
NegControlCodeword_18696	Xenium 5K	0.5	5.43756e-09	negcode
NegControlCodeword_18696	Xenium 5K	0.625	1.30502e-08	negcode
NegControlCodeword_18696	Xenium 5K	0.75	2.53756e-08	negcode
NegControlCodeword_18696	Xenium 5K	0.875	4.66087e-08	negcode
NegControlCodeword_18696	Xenium 5K	1	8.15664e-08	negcode
NegControlCodeword_18699	Xenium 5K	0.5	5.43756e-09	negcode
NegControlCodeword_18699	Xenium 5K	0.625	2.17504e-08	negcode
NegControlCodeword_18699	Xenium 5K	0.75	4.35011e-08	negcode
NegControlCodeword_18699	Xenium 5K	0.875	6.2145e-08	negcode
NegControlCodeword_18699	Xenium 5K	1	8.70042e-08	negcode
NegControlCodeword_18712	Xenium 5K	0.5	5.43756e-09	negcode
NegControlCodeword_18712	Xenium 5K	0.625	3.48006e-08	negcode
NegControlCodeword_18712	Xenium 5K	0.75	5.07513e-08	negcode
NegControlCodeword_18712	Xenium 5K	0.875	1.05646e-07	negcode
NegControlCodeword_18712	Xenium 5K	1	1.65852e-07	negcode
NegControlCodeword_18723	Xenium 5K	0.5	1.08751e-08	negcode
NegControlCodeword_18723	Xenium 5K	0.625	8.70014e-09	negcode
NegControlCodeword_18723	Xenium 5K	0.75	1.81255e-08	negcode
NegControlCodeword_18723	Xenium 5K	0.875	2.17507e-08	negcode
NegControlCodeword_18723	Xenium 5K	1	4.35021e-08	negcode
NegControlCodeword_18731	Xenium 5K	0.5	5.43756e-09	negcode
NegControlCodeword_18731	Xenium 5K	0.625	1.30502e-08	negcode
NegControlCodeword_18731	Xenium 5K	0.75	2.90007e-08	negcode
NegControlCodeword_18731	Xenium 5K	0.875	4.03942e-08	negcode
NegControlCodeword_18731	Xenium 5K	1	6.25343e-08	negcode
NegControlCodeword_18744	Xenium 5K	0.5	5.43756e-09	negcode
NegControlCodeword_18744	Xenium 5K	0.625	4.35007e-09	negcode
NegControlCodeword_18744	Xenium 5K	0.75	2.17506e-08	negcode
NegControlCodeword_18744	Xenium 5K	0.875	4.66087e-08	negcode
NegControlCodeword_18744	Xenium 5K	1	5.70965e-08	negcode
NegControlCodeword_18747	Xenium 5K	0.5	1.08751e-08	negcode
NegControlCodeword_18747	Xenium 5K	0.625	1.74003e-08	negcode
NegControlCodeword_18747	Xenium 5K	0.75	3.26258e-08	negcode
NegControlCodeword_18747	Xenium 5K	0.875	4.66087e-08	negcode
NegControlCodeword_18747	Xenium 5K	1	7.06909e-08	negcode
NegControlCodeword_18748	Xenium 5K	0.5	5.43756e-09	negcode
NegControlCodeword_18748	Xenium 5K	0.625	1.30502e-08	negcode
NegControlCodeword_18748	Xenium 5K	0.75	2.17506e-08	negcode
NegControlCodeword_18748	Xenium 5K	0.875	5.59305e-08	negcode
NegControlCodeword_18748	Xenium 5K	1	1.38663e-07	negcode
NegControlCodeword_18761	Xenium 5K	0.5	5.43756e-09	negcode
NegControlCodeword_18761	Xenium 5K	0.625	4.35007e-09	negcode
NegControlCodeword_18761	Xenium 5K	0.75	1.45004e-08	negcode
NegControlCodeword_18761	Xenium 5K	0.875	3.10725e-08	negcode
NegControlCodeword_18761	Xenium 5K	1	5.16587e-08	negcode
NegControlCodeword_18762	Xenium 5K	0.5	5.43756e-09	negcode
NegControlCodeword_18762	Xenium 5K	0.625	1.30502e-08	negcode
NegControlCodeword_18762	Xenium 5K	0.75	1.45004e-08	negcode
NegControlCodeword_18762	Xenium 5K	0.875	3.41797e-08	negcode
NegControlCodeword_18762	Xenium 5K	1	5.43776e-08	negcode
NegControlCodeword_18769	Xenium 5K	0.5	1.08751e-08	negcode
NegControlCodeword_18769	Xenium 5K	0.625	2.17504e-08	negcode
NegControlCodeword_18769	Xenium 5K	0.75	5.43764e-08	negcode
NegControlCodeword_18769	Xenium 5K	0.875	1.21183e-07	negcode
NegControlCodeword_18769	Xenium 5K	1	2.20229e-07	negcode
NegControlCodeword_18774	Xenium 5K	0.5	1.08751e-08	negcode
NegControlCodeword_18774	Xenium 5K	0.625	1.74003e-08	negcode
NegControlCodeword_18774	Xenium 5K	0.75	3.62509e-08	negcode
NegControlCodeword_18774	Xenium 5K	0.875	5.90377e-08	negcode
[truncated: 561 more rows]
