# Supplementary material for: Systematic benchmarking of high-throughput subcellular spatial transcriptomics platforms across human tumors
Source: Nat Commun. 2025 Oct 17;16:9232. doi: 10.1038/s41467-025-64292-3 (PMC12534522; doi:10.1038/s41467-025-64292-3)
Supplement: Supplementary file 12 — Source Data [file 41467_2025_64292_MOESM12_ESM.zip › Source data/Source data for Supplementary Figure7.xlsx]

## Sheet: Supplementary Figure 7e
percentage	Platform	Bin	Tissue	Gene	correlation
0.289277	Xenium 5K	100	COAD	CD4	0.570803
0.385175	Xenium 5K	100	COAD	CD8A	0.609036
0.291651	Xenium 5K	100	COAD	CD34	0.554534
0.352228	Xenium 5K	100	COAD	COL5A2	0.57092
3.68413	Xenium 5K	100	HCC	CD4	0.131875
1.87086	Xenium 5K	100	HCC	CD8A	0.119568
0.0108553	Xenium 5K	100	HCC	CD34	0.203046
2.96487	Xenium 5K	100	HCC	COL5A2	0.111269
2.21692	Xenium 5K	100	OV	CD4	0.310827
1.10147	Xenium 5K	100	OV	CD8A	0.296799
2.42398	Xenium 5K	100	OV	CD34	0.279444
0.533445	Xenium 5K	100	OV	COL5A2	0.320418
0.0751138	Xenium 5K	200	COAD	CD4	0.644441
0.125724	Xenium 5K	200	COAD	CD8A	0.696083
0.0947987	Xenium 5K	200	COAD	CD34	0.672068
0.116444	Xenium 5K	200	COAD	COL5A2	0.639145
0.845361	Xenium 5K	200	HCC	CD4	0.202777
0.462943	Xenium 5K	200	HCC	CD8A	0.461837
0.00436681	Xenium 5K	200	HCC	CD34	0.393865
0.786429	Xenium 5K	200	HCC	COL5A2	0.165322
0.661426	Xenium 5K	200	OV	CD4	0.511845
0.365657	Xenium 5K	200	OV	CD8A	0.648682
0.920213	Xenium 5K	200	OV	CD34	0.463972
0.193182	Xenium 5K	200	OV	COL5A2	0.423188
0.0495208	Xenium 5K	300	COAD	CD4	0.689622
0.0539216	Xenium 5K	300	COAD	CD8A	0.71001
0.0562914	Xenium 5K	300	COAD	CD34	0.679392
0.0512	Xenium 5K	300	COAD	COL5A2	0.647754
0.28223	Xenium 5K	300	HCC	CD4	0.205616
0.124595	Xenium 5K	300	HCC	CD8A	0.494664
0.00272851	Xenium 5K	300	HCC	CD34	0.548166
0.271626	Xenium 5K	300	HCC	COL5A2	0.187859
0.285211	Xenium 5K	300	OV	CD4	0.607587
0.150502	Xenium 5K	300	OV	CD8A	0.753951
0.447639	Xenium 5K	300	OV	CD34	0.513134
0.102256	Xenium 5K	300	OV	COL5A2	0.449562
0.0431267	Xenium 5K	400	COAD	CD4	0.72686
0.0438356	Xenium 5K	400	COAD	CD8A	0.723989
0.0561798	Xenium 5K	400	COAD	CD34	0.70578
0.0569106	Xenium 5K	400	COAD	COL5A2	0.705343
0.141711	Xenium 5K	400	HCC	CD4	0.285865
0.0481013	Xenium 5K	400	HCC	CD8A	0.619926
0.00470588	Xenium 5K	400	HCC	CD34	0.652073
0.0920716	Xenium 5K	400	HCC	COL5A2	0.186042
0.169399	Xenium 5K	400	OV	CD4	0.642607
0.111413	Xenium 5K	400	OV	CD8A	0.807237
0.302839	Xenium 5K	400	OV	CD34	0.525764
0.07	Xenium 5K	400	OV	COL5A2	0.478598
0.0282258	Xenium 5K	500	COAD	CD4	0.739618
0.0325203	Xenium 5K	500	COAD	CD8A	0.723103
0.033195	Xenium 5K	500	COAD	CD34	0.714153
0.0408163	Xenium 5K	500	COAD	COL5A2	0.716683
0.0891473	Xenium 5K	500	HCC	CD4	0.303368
0.0340909	Xenium 5K	500	HCC	CD8A	0.671794
0.0107914	Xenium 5K	500	HCC	CD34	0.701781
0.0526316	Xenium 5K	500	HCC	COL5A2	0.236253
0.121094	Xenium 5K	500	OV	CD4	0.647241
0.055336	Xenium 5K	500	OV	CD8A	0.839033
0.193966	Xenium 5K	500	OV	CD34	0.467684
0.0516605	Xenium 5K	500	OV	COL5A2	0.447877
0.301548	CosMx 6K	100	COAD	CD4	0.346806
0.62037	CosMx 6K	100	COAD	CD8A	0.200694
1.06978	CosMx 6K	100	COAD	CD34	0.334617
0.536989	CosMx 6K	100	COAD	COL5A2	0.362301
4.45363	CosMx 6K	100	HCC	CD4	0.0108813
2.46472	CosMx 6K	100	HCC	CD8A	-0.121671
0.0122135	CosMx 6K	100	HCC	CD34	0.156024
6.5679	CosMx 6K	100	HCC	COL5A2	0.00382593
2.64912	CosMx 6K	100	OV	CD4	0.237434
1.82971	CosMx 6K	100	OV	CD8A	0.051315
0.720135	CosMx 6K	100	OV	CD34	0.145347
1.26929	CosMx 6K	100	OV	COL5A2	0.0799731
0.0494753	CosMx 6K	200	COAD	CD4	0.443989
0.139592	CosMx 6K	200	COAD	CD8A	0.351158
0.246004	CosMx 6K	200	COAD	CD34	0.378111
0.157331	CosMx 6K	200	COAD	COL5A2	0.410921
1.05263	CosMx 6K	200	HCC	CD4	0.0683833
0.419322	CosMx 6K	200	HCC	CD8A	-0.00861997
0.00927909	CosMx 6K	200	HCC	CD34	0.385059
1.97665	CosMx 6K	200	HCC	COL5A2	0.054177
0.744681	CosMx 6K	200	OV	CD4	0.36381
0.483283	CosMx 6K	200	OV	CD8A	0.211782
0.210957	CosMx 6K	200	OV	CD34	0.198437
0.368324	CosMx 6K	200	OV	COL5A2	0.0498775
0.033871	CosMx 6K	300	COAD	CD4	0.507474
0.0753769	CosMx 6K	300	COAD	CD8A	0.41024
0.104991	CosMx 6K	300	COAD	CD34	0.401322
0.0661157	CosMx 6K	300	COAD	COL5A2	0.440474
0.389247	CosMx 6K	300	HCC	CD4	0.10452
0.113043	CosMx 6K	300	HCC	CD8A	0.116522
0.00309598	CosMx 6K	300	HCC	CD34	0.551348
0.853026	CosMx 6K	300	HCC	COL5A2	0.135531
0.285714	CosMx 6K	300	OV	CD4	0.40386
0.207207	CosMx 6K	300	OV	CD8A	0.284984
0.104918	CosMx 6K	300	OV	CD34	0.240358
0.178819	CosMx 6K	300	OV	COL5A2	0.0189344
0.0222222	CosMx 6K	400	COAD	CD4	0.531584
0.0394366	CosMx 6K	400	COAD	CD8A	0.465111
0.0695652	CosMx 6K	400	COAD	CD34	0.437757
0.0364146	CosMx 6K	400	COAD	COL5A2	0.433047
0.173502	CosMx 6K	400	HCC	CD4	0.136491
0.048433	CosMx 6K	400	HCC	CD8A	0.208595
0.00808625	CosMx 6K	400	HCC	CD34	0.696277
0.46063	CosMx 6K	400	HCC	COL5A2	0.160986
0.14956	CosMx 6K	400	OV	CD4	0.436745
0.102857	CosMx 6K	400	OV	CD8A	0.354708
0.0619946	CosMx 6K	400	OV	CD34	0.287791
0.0853994	CosMx 6K	400	OV	COL5A2	0.0193848
0.0165289	CosMx 6K	500	COAD	CD4	0.589163
0.0247934	CosMx 6K	500	COAD	CD8A	0.498763
0.0510638	CosMx 6K	500	COAD	CD34	0.519425
0.0206612	CosMx 6K	500	COAD	COL5A2	0.453067
0.079646	CosMx 6K	500	HCC	CD4	0.15732
0.0253165	CosMx 6K	500	HCC	CD8A	0.348478
0.00411523	CosMx 6K	500	HCC	CD34	0.779042
0.190244	CosMx 6K	500	HCC	COL5A2	0.280123
0.0950413	CosMx 6K	500	OV	CD4	0.512631
0.1	CosMx 6K	500	OV	CD8A	0.406414
0.0392157	CosMx 6K	500	OV	CD34	0.366547
0.0515873	CosMx 6K	500	OV	COL5A2	0.0200598
0.325747	Visium HD FFPE	100	COAD	CD4	0.481911
0.246417	Visium HD FFPE	100	COAD	CD8A	0.566385
0.445977	Visium HD FFPE	100	COAD	CD34	0.393139
0.418948	Visium HD FFPE	100	COAD	COL5A2	0.321675
4.10621	Visium HD FFPE	100	HCC	CD4	0.014426
1.43946	Visium HD FFPE	100	HCC	CD8A	-0.320811
0.0157702	Visium HD FFPE	100	HCC	CD34	0.173768
2.23897	Visium HD FFPE	100	HCC	COL5A2	-0.0380126
1.98665	Visium HD FFPE	100	OV	CD4	0.219047
0.670103	Visium HD FFPE	100	OV	CD8A	0.308633
1.7231	Visium HD FFPE	100	OV	CD34	0.301204
0.433274	Visium HD FFPE	100	OV	COL5A2	0.398522
0.0478011	Visium HD FFPE	200	COAD	CD4	0.646951
0.073903	Visium HD FFPE	200	COAD	CD8A	0.761365
0.138603	Visium HD FFPE	200	COAD	CD34	0.543392
0.162134	Visium HD FFPE	200	COAD	COL5A2	0.381651
0.960276	Visium HD FFPE	200	HCC	CD4	0.119335
0.275362	Visium HD FFPE	200	HCC	CD8A	0.041866
0.00803571	Visium HD FFPE	200	HCC	CD34	0.409368
0.627803	Visium HD FFPE	200	HCC	COL5A2	0.118181
0.641541	Visium HD FFPE	200	OV	CD4	0.33596
0.241736	Visium HD FFPE	200	OV	CD8A	0.568445
0.739819	Visium HD FFPE	200	OV	CD34	0.377368
0.221282	Visium HD FFPE	200	OV	COL5A2	0.432936
0.0241935	Visium HD FFPE	300	COAD	CD4	0.706533
0.0193548	Visium HD FFPE	300	COAD	CD8A	0.828678
0.0450644	Visium HD FFPE	300	COAD	CD34	0.603379
0.0796646	Visium HD FFPE	300	COAD	COL5A2	0.414862
0.277228	Visium HD FFPE	300	HCC	CD4	0.169824
0.0730159	Visium HD FFPE	300	HCC	CD8A	0.254829
0.00976562	Visium HD FFPE	300	HCC	CD34	0.545009
0.166287	Visium HD FFPE	300	HCC	COL5A2	0.14001
0.297003	Visium HD FFPE	300	OV	CD4	0.382827
0.0753623	Visium HD FFPE	300	OV	CD8A	0.697581
0.383562	Visium HD FFPE	300	OV	CD34	0.391116
0.134752	Visium HD FFPE	300	OV	COL5A2	0.445083
0.0308219	Visium HD FFPE	400	COAD	CD4	0.723783
0.0107527	Visium HD FFPE	400	COAD	CD8A	0.846834
0.0283688	Visium HD FFPE	400	COAD	CD34	0.635009
0.0413793	Visium HD FFPE	400	COAD	COL5A2	0.377828
0.161172	Visium HD FFPE	400	HCC	CD4	0.282527
0.0243902	Visium HD FFPE	400	HCC	CD8A	0.284819
0.00958466	Visium HD FFPE	400	HCC	CD34	0.703422
0.106007	Visium HD FFPE	400	HCC	COL5A2	0.252013
0.125523	Visium HD FFPE	400	OV	CD4	0.354156
0.0488889	Visium HD FFPE	400	OV	CD8A	0.696913
0.199029	Visium HD FFPE	400	OV	CD34	0.374625
0.0963855	Visium HD FFPE	400	OV	COL5A2	0.446334
0.0206186	Visium HD FFPE	500	COAD	CD4	0.765971
0	Visium HD FFPE	500	COAD	CD8A	0.87408
0.0108108	Visium HD FFPE	500	COAD	CD34	0.67306
0.0257732	Visium HD FFPE	500	COAD	COL5A2	0.442705
0.0972973	Visium HD FFPE	500	HCC	CD4	0.40913
0.0117647	Visium HD FFPE	500	HCC	CD8A	0.480407
0.00497512	Visium HD FFPE	500	HCC	CD34	0.756267
0.0410256	Visium HD FFPE	500	HCC	COL5A2	0.292915
0.0818713	Visium HD FFPE	500	OV	CD4	0.389075
0.0182927	Visium HD FFPE	500	OV	CD8A	0.743976
0.151316	Visium HD FFPE	500	OV	CD34	0.404629
0.0558659	Visium HD FFPE	500	OV	COL5A2	0.479207
0.638796	Stereo-seq v1.3	100	COAD	CD4	0.103674
0.739626	Stereo-seq v1.3	100	COAD	CD8A	0.305589
0.725088	Stereo-seq v1.3	100	COAD	CD34	0.161394
1.33461	Stereo-seq v1.3	100	COAD	COL5A2	0.343315
4.19293	Stereo-seq v1.3	100	HCC	CD4	-0.386113
2.05882	Stereo-seq v1.3	100	HCC	CD8A	-0.309705
0.0545455	Stereo-seq v1.3	100	HCC	CD34	-0.00346702
5.70039	Stereo-seq v1.3	100	HCC	COL5A2	-0.180503
1.93805	Stereo-seq v1.3	100	OV	CD4	-0.210545
1.48843	Stereo-seq v1.3	100	OV	CD8A	-0.0376632
0.979048	Stereo-seq v1.3	100	OV	CD34	0.0573059
3.47542	Stereo-seq v1.3	100	OV	COL5A2	0.143077
0.157969	Stereo-seq v1.3	200	COAD	CD4	0.442503
0.254412	Stereo-seq v1.3	200	COAD	CD8A	0.54841
0.152722	Stereo-seq v1.3	200	COAD	CD34	0.419936
0.636816	Stereo-seq v1.3	200	COAD	COL5A2	0.487655
0.980936	Stereo-seq v1.3	200	HCC	CD4	-0.0761874
0.380137	Stereo-seq v1.3	200	HCC	CD8A	-0.0231019
0.00864937	Stereo-seq v1.3	200	HCC	CD34	0.170812
1.87379	Stereo-seq v1.3	200	HCC	COL5A2	-0.0150605
0.650499	Stereo-seq v1.3	200	OV	CD4	0.181342
0.471374	Stereo-seq v1.3	200	OV	CD8A	0.270787
0.304808	Stereo-seq v1.3	200	OV	CD34	0.403284
1.46645	Stereo-seq v1.3	200	OV	COL5A2	0.229116
0.0789474	Stereo-seq v1.3	300	COAD	CD4	0.58944
0.110818	Stereo-seq v1.3	300	COAD	CD8A	0.669496
0.057072	Stereo-seq v1.3	300	COAD	CD34	0.55564
0.412121	Stereo-seq v1.3	300	COAD	COL5A2	0.584752
0.327381	Stereo-seq v1.3	300	HCC	CD4	0.0227068
0.0938511	Stereo-seq v1.3	300	HCC	CD8A	0.128908
0.0055788	Stereo-seq v1.3	300	HCC	CD34	0.383162
0.85974	Stereo-seq v1.3	300	HCC	COL5A2	0.00316499
0.279297	Stereo-seq v1.3	300	OV	CD4	0.360985
0.208431	Stereo-seq v1.3	300	OV	CD8A	0.455131
0.146465	Stereo-seq v1.3	300	OV	CD34	0.533804
0.816121	Stereo-seq v1.3	300	OV	COL5A2	0.248383
0.0595745	Stereo-seq v1.3	400	COAD	CD4	0.670963
0.0822511	Stereo-seq v1.3	400	COAD	CD8A	0.676019
0.0619835	Stereo-seq v1.3	400	COAD	CD34	0.630953
0.253394	Stereo-seq v1.3	400	COAD	COL5A2	0.659183
0.158046	Stereo-seq v1.3	400	HCC	CD4	0.0555171
0.0196078	Stereo-seq v1.3	400	HCC	CD8A	0.219614
0.0070922	Stereo-seq v1.3	400	HCC	CD34	0.557653
0.42517	Stereo-seq v1.3	400	HCC	COL5A2	0.0206075
0.131195	Stereo-seq v1.3	400	OV	CD4	0.485817
0.107256	Stereo-seq v1.3	400	OV	CD8A	0.496335
0.077748	Stereo-seq v1.3	400	OV	CD34	0.637146
0.544444	Stereo-seq v1.3	400	OV	COL5A2	0.273036
0.0636943	Stereo-seq v1.3	500	COAD	CD4	0.757819
0.0705128	Stereo-seq v1.3	500	COAD	CD8A	0.764943
0.0421687	Stereo-seq v1.3	500	COAD	CD34	0.708914
0.213333	Stereo-seq v1.3	500	COAD	COL5A2	0.687442
0.0887097	Stereo-seq v1.3	500	HCC	CD4	0.168483
0.0291262	Stereo-seq v1.3	500	HCC	CD8A	0.315786
0.00361011	Stereo-seq v1.3	500	HCC	CD34	0.676801
0.216814	Stereo-seq v1.3	500	HCC	COL5A2	0.0201094
0.0819672	Stereo-seq v1.3	500	OV	CD4	0.461553
0.0792952	Stereo-seq v1.3	500	OV	CD8A	0.566304
0.0433071	Stereo-seq v1.3	500	OV	CD34	0.643124
0.376238	Stereo-seq v1.3	500	OV	COL5A2	0.327038

## Sheet: Supplementary Figure 7f
percentage	Platform	Bin	Tissue	Gene	correlation
0.155705	Xenium 5K	100	COAD	EPCAM	0.773625
0.153134	Xenium 5K	100	OV	EPCAM	0.619609
0.0652015	Xenium 5K	200	COAD	EPCAM	0.834866
0.0728477	Xenium 5K	200	OV	EPCAM	0.744498
0.0274809	Xenium 5K	300	COAD	EPCAM	0.855034
0.0405028	Xenium 5K	300	OV	EPCAM	0.788748
0.0126904	Xenium 5K	400	COAD	EPCAM	0.867834
0.0431655	Xenium 5K	400	OV	EPCAM	0.825542
0	Xenium 5K	500	COAD	EPCAM	0.866001
0.0215054	Xenium 5K	500	OV	EPCAM	0.836989
0.210831	CosMx 6K	100	COAD	EPCAM	0.680799
0.0793379	CosMx 6K	100	OV	EPCAM	0.541053
0.0683696	CosMx 6K	200	COAD	EPCAM	0.729211
0.0348432	CosMx 6K	200	OV	EPCAM	0.62045
0.0268562	CosMx 6K	300	COAD	EPCAM	0.747631
0.0272727	CosMx 6K	300	OV	EPCAM	0.65548
0.0108401	CosMx 6K	400	COAD	EPCAM	0.755002
0.0181818	CosMx 6K	400	OV	EPCAM	0.678635
0.00406504	CosMx 6K	500	COAD	EPCAM	0.766698
0.0152672	CosMx 6K	500	OV	EPCAM	0.732825
0.15857	Visium HD FFPE	100	COAD	EPCAM	0.719262
0.113396	Visium HD FFPE	100	OV	EPCAM	0.497333
0.0348944	Visium HD FFPE	200	COAD	EPCAM	0.774215
0.0508475	Visium HD FFPE	200	OV	EPCAM	0.527917
0.00582524	Visium HD FFPE	300	COAD	EPCAM	0.806592
0.0229167	Visium HD FFPE	300	OV	EPCAM	0.537548
0	Visium HD FFPE	400	COAD	EPCAM	0.814875
0.00738007	Visium HD FFPE	400	OV	EPCAM	0.542889
0.00505051	Visium HD FFPE	500	COAD	EPCAM	0.827144
0.0106952	Visium HD FFPE	500	OV	EPCAM	0.595246
0.117665	Stereo-seq v1.3	100	COAD	EPCAM	0.67415
0.553932	Stereo-seq v1.3	100	OV	EPCAM	0.591316
0.0292887	Stereo-seq v1.3	200	COAD	EPCAM	0.788048
0.351351	Stereo-seq v1.3	200	OV	EPCAM	0.701319
0.0130435	Stereo-seq v1.3	300	COAD	EPCAM	0.847961
0.241438	Stereo-seq v1.3	300	OV	EPCAM	0.747886
0.0111111	Stereo-seq v1.3	400	COAD	EPCAM	0.879955
0.132432	Stereo-seq v1.3	400	OV	EPCAM	0.77481
0.0280899	Stereo-seq v1.3	500	COAD	EPCAM	0.904875
0.0697674	Stereo-seq v1.3	500	OV	EPCAM	0.807015
